# Supplementary material for: Selecting lines for spectroscopic (re)measurements to improve the accuracy of absolute energies of rovibronic quantum states
Source: J Cheminform. 2021 Sep 16;13:67. doi: 10.1186/s13321-021-00534-y (PMC8447658; doi:10.1186/s13321-021-00534-y)
Supplement: Supplementary file 1 — Additional file 1. 14NH3_1.10(− 3).txt: CSC output of the 14NH3 molecule at the 1∗10−3 cm−1 uncertainty threshold. [file 13321_2021_534_MOESM1_ESM.txt]

14NH3			Uncertainty threshold: 0.001 cm^(-1)

|H_0| = 3663

Summary: 
Component #7: 	32 vertices. 	Path length: 1.	Utility factor = 32
Component #6: 	38 vertices. 	Path length: 2.	Utility factor = 19
Component #280: 	9 vertices. 	Path length: 1.	Utility factor = 9
Component #283: 	8 vertices. 	Path length: 1.	Utility factor = 8
Component #248: 	17 vertices. 	Path length: 2.	Utility factor = 8.5
Component #281: 	9 vertices. 	Path length: 2.	Utility factor = 4.5

==============
Component #7: 	32 vertices. 
	Path length: 1.	Utility factor = 32

	---
1	1	1566.4092000000	3.000e-03	0	0	0	1	0	1	17	16	s	A2'	11	0	0	0	0	0	0	18	18	a	A2"	1	84UrCuNaPa.952
	---

==============
Component #6: 	38 vertices. 
	Path length: 2.	Utility factor = 19

	---
1	1	1569.5184330000	2.500e-02	0	0	0	1	0	1	17	15	s	E"	26	0	0	0	0	0	0	17	14	s	E'	3	11ZoShOvPo.4097
1	1	1901.6191410000	2.500e-02	0	0	0	1	0	1	17	15	s	E"	26	0	0	0	0	0	0	16	14	s	E'	2	11ZoShOvPo.5987
	---
1	2	1555.7552490000	1.000e-03	0	0	0	1	0	1	17	15	s	E"	26	0	0	0	0	0	0	18	17	a	E'	1	11ZoShOvPo.3998
	---

==============
Component #280: 	9 vertices. 
	Path length: 1.	Utility factor = 9

	---
1	1	387.9624300000	1.936e-03	0	1	0	0	0	0	21	6	s	A2'	19	0	1	0	0	0	0	20	6	a	A2"	17	10YuPeDrSu_S2.1138
1	1	409.2190600000	1.311e-03	0	0	0	0	0	0	22	6	a	A2"	8	0	0	0	0	0	0	21	6	s	A2'	8	10YuPeDrSu_S2.1257
1	1	952.7871090000	1.054e-02	0	1	0	0	0	0	23	6	a	A2"	21	0	0	0	0	0	0	23	6	s	A2'	9	11ZoShOvPo.992
1	1	1342.8176270000	1.000e-03	0	1	0	0	0	0	21	6	s	A2'	19	0	0	0	0	0	0	20	6	a	A2"	6	11ZoShOvPo.2643
1	1	1342.8488890000	3.237e-02	0	1	0	0	0	0	21	6	s	A2'	19	0	0	0	0	0	0	20	6	a	A2"	6	15BaYuTeCl.1192
1	1	1362.7166750000	1.000e-03	0	1	0	0	0	0	22	6	a	A2"	20	0	0	0	0	0	0	21	6	s	A2'	8	11ZoShOvPo.2752
	---

==============
Component #283: 	8 vertices. 
	Path length: 1.	Utility factor = 8

	---
1	1	400.8081100000	5.706e-03	0	0	0	0	0	0	21	14	a	E"	5	0	0	0	0	0	0	20	14	s	E'	5	10YuPeDrSu_S2.1205
1	1	528.5556680000	6.676e-03	0	1	0	0	0	0	21	14	a	E"	22	0	0	0	0	0	0	22	14	s	E'	7	10YuPeDrSu_S2.1832
1	1	944.7299190000	1.000e-03	0	1	0	0	0	0	22	14	a	E"	25	0	0	0	0	0	0	22	14	s	E'	7	11ZoShOvPo.857
	---

==============
Component #248: 	17 vertices. 
	Path length: 2.	Utility factor = 8.5

	---
1	1	1058.9283450000	1.231e-03	0	2	0	0	0	0	17	3	s	A2"	27	0	1	0	0	0	0	16	3	a	A2'	12	11ZoShOvPo.1533
	---
1	2	1352.9412840000	1.601e-03	0	2	0	0	0	0	17	3	s	A2"	27	0	0	0	0	0	0	18	3	a	A2'	7	11ZoShOvPo.2695
	---
	---
2	1	1102.6301270000	1.000e-03	0	2	0	0	0	0	19	6	s	A2'	31	0	1	0	0	0	0	18	6	a	A2"	16	11ZoShOvPo.1701
2	1	1323.2860110000	1.000e-03	0	2	0	0	0	0	19	6	s	A2'	31	0	0	0	0	0	0	20	6	a	A2"	6	11ZoShOvPo.2571
	---
2	2	1611.4477540000	1.601e-03	0	2	0	0	0	0	19	6	s	A2'	31	0	0	0	0	0	0	19	3	s	A2"	7	11ZoShOvPo.4524
	---
