# Supplementary material for: Selecting lines for spectroscopic (re)measurements to improve the accuracy of absolute energies of rovibronic quantum states
Source: J Cheminform. 2021 Sep 16;13:67. doi: 10.1186/s13321-021-00534-y (PMC8447658; doi:10.1186/s13321-021-00534-y)
Supplement: Supplementary file 3 — Additional file 3. 14NH3_1.10(− 5).txt: CSC output of the 14NH3 molecule at the 1∗10−5 cm−1 uncertainty threshold. [file 13321_2021_534_MOESM3_ESM.txt]

14NH3			Uncertainty threshold: 1e-005 cm^(-1)

|H_0| = 153

Summary: 
Component #119: 	38 vertices. 	Path length: 1.	Utility factor = 38
Component #138: 	30 vertices. 	Path length: 1.	Utility factor = 30
Component #116: 	22 vertices. 	Path length: 1.	Utility factor = 22
Component #114: 	20 vertices. 	Path length: 1.	Utility factor = 20
Component #84: 	14 vertices. 	Path length: 1.	Utility factor = 14
Component #81: 	8 vertices. 	Path length: 1.	Utility factor = 8

==============
Component #119: 	38 vertices. 
	Path length: 1.	Utility factor = 38

	---
1	1	440.8167860000	8.035e-03	0	2	0	0	0	0	6	5	s	E"	10	0	1	0	0	0	0	7	2	s	E'	9	13DoHiYuTe.3296
1	1	452.4334220000	1.000e-03	0	0	0	1	0	1	6	6	a	E"	11	0	1	0	0	0	0	7	2	s	E'	9	13DoHiYuTe.3352
1	1	459.0987370000	1.000e-03	0	2	0	0	0	0	5	5	s	E"	9	0	1	0	0	0	0	6	2	s	E'	7	13DoHiYuTe.3385
1	1	487.4359960000	1.000e-03	0	0	0	1	0	1	5	4	s	E'	11	0	1	0	0	0	0	6	2	a	E"	8	13DoHiYuTe.3548
1	1	500.8300550000	1.000e-02	0	0	0	1	0	1	6	4	a	E"	13	0	1	0	0	0	0	7	2	s	E'	9	15BaYuTeCl.2
1	1	500.8316780000	1.000e-03	0	0	0	1	0	1	6	4	a	E"	13	0	1	0	0	0	0	7	2	s	E'	9	13DoHiYuTe.3625
1	1	518.4182830000	1.447e-03	0	0	0	1	0	1	5	4	a	E"	11	0	1	0	0	0	0	6	2	s	E'	7	13DoHiYuTe.3725
1	1	524.9470500000	1.000e-03	0	0	0	1	0	1	5	3	s	E"	14	0	1	0	0	0	0	6	1	a	E'	8	13DoHiYuTe.3762
1	1	534.7289660000	1.000e-02	0	2	0	0	0	0	4	2	s	E'	9	0	1	0	0	0	0	5	2	a	E"	8	15BaYuTeCl.70
1	1	536.4064770000	1.000e-03	0	2	0	0	0	0	5	2	s	E'	12	0	1	0	0	0	0	6	1	s	E"	7	13DoHiYuTe.3838
1	1	538.1555300000	1.252e-03	0	0	0	1	0	1	5	3	a	E'	14	0	1	0	0	0	0	6	2	a	E"	8	16PeYuPi_S3.1273
1	1	538.1566900000	6.000e-04	0	0	0	1	0	1	5	3	a	E'	14	0	1	0	0	0	0	6	2	a	E"	8	16PeYuPi_S2.2702
1	1	538.1567760000	1.000e-03	0	0	0	1	0	1	5	3	a	E'	14	0	1	0	0	0	0	6	2	a	E"	8	16SuYuPePi.269
1	1	538.1567940000	1.000e-03	0	0	0	1	0	1	5	3	a	E'	14	0	1	0	0	0	0	6	2	a	E"	8	13DoHiYuTe.3850
1	1	541.9534480000	1.000e-03	0	0	0	1	0	1	4	3	s	E"	10	0	1	0	0	0	0	5	1	a	E'	8	13DoHiYuTe.3872
1	1	545.8321630000	1.000e-03	0	0	0	1	0	1	5	1	s	E"	16	0	1	0	0	0	0	6	1	a	E'	8	13DoHiYuTe.3896
1	1	546.8751610000	1.000e-03	0	0	0	1	0	1	6	3	s	E"	16	0	1	0	0	0	0	7	2	s	E'	9	16SuYuPePi.296
1	1	546.8759330000	1.000e-03	0	0	0	1	0	1	6	3	s	E"	16	0	1	0	0	0	0	7	2	s	E'	9	13DoHiYuTe.3901
1	1	554.5280800000	3.285e-03	0	2	0	0	0	0	4	2	s	E'	9	0	1	0	0	0	0	5	1	s	E"	7	13DoHiYuTe.3956
1	1	554.9470800000	2.091e-03	0	0	0	1	0	1	4	3	a	E'	11	0	1	0	0	0	0	5	2	a	E"	8	16PeYuPi_S3.1284
1	1	554.9490600000	1.000e-03	0	0	0	1	0	1	4	3	a	E'	11	0	1	0	0	0	0	5	2	a	E"	8	13DoHiYuTe.3957
1	1	554.9490900000	6.000e-04	0	0	0	1	0	1	4	3	a	E'	11	0	1	0	0	0	0	5	2	a	E"	8	16PeYuPi_S2.2720
1	1	554.9491610000	1.000e-03	0	0	0	1	0	1	4	3	a	E'	11	0	1	0	0	0	0	5	2	a	E"	8	16SuYuPePi.246
1	1	556.1611910000	1.000e-03	0	0	0	1	0	1	5	3	a	E'	14	0	1	0	0	0	0	6	1	s	E"	7	13DoHiYuTe.3969
1	1	559.3624280000	1.000e-03	0	0	0	1	0	1	3	3	s	E"	7	0	1	0	0	0	0	4	1	a	E'	6	13DoHiYuTe.3983
1	1	559.4388740000	1.000e-03	0	0	0	1	0	1	5	1	a	E'	16	0	1	0	0	0	0	6	2	a	E"	8	13DoHiYuTe.3985
1	1	559.4395600000	6.000e-04	0	0	0	1	0	1	5	1	a	E'	16	0	1	0	0	0	0	6	2	a	E"	8	16PeYuPi_S2.2725
1	1	559.4397120000	1.000e-03	0	0	0	1	0	1	5	1	a	E'	16	0	1	0	0	0	0	6	2	a	E"	8	16SuYuPePi.277
1	1	559.4669150000	1.000e-03	0	0	0	1	0	1	6	6	s	E'	10	0	1	0	0	0	0	6	2	a	E"	8	13DoHiYuTe.3986
1	1	565.6692700000	6.000e-04	0	0	0	1	0	1	5	3	s	E"	14	0	1	0	0	0	0	6	2	s	E'	7	16PeYuPi_S2.2733
1	1	565.6693240000	1.000e-03	0	0	0	1	0	1	5	3	s	E"	14	0	1	0	0	0	0	6	2	s	E'	7	16SuYuPePi.271
1	1	565.6695760000	1.000e-03	0	0	0	1	0	1	5	3	s	E"	14	0	1	0	0	0	0	6	2	s	E'	7	13DoHiYuTe.4025
1	1	568.9713380000	1.000e-03	0	0	0	1	0	1	6	1	s	E"	18	0	1	0	0	0	0	7	2	s	E'	9	13DoHiYuTe.4054
1	1	568.9715680000	1.000e-03	0	0	0	1	0	1	6	1	s	E"	18	0	1	0	0	0	0	7	2	s	E'	9	16SuYuPePi.305
1	1	568.9716700000	6.000e-04	0	0	0	1	0	1	6	1	s	E"	18	0	1	0	0	0	0	7	2	s	E'	9	16PeYuPi_S2.2737
1	1	569.8331730000	1.807e-02	0	2	0	0	0	0	2	2	s	E'	5	0	1	0	0	0	0	3	2	a	E"	4	15BaYuTeCl.113
1	1	572.0458800000	1.000e-03	0	0	0	1	0	1	3	3	a	E'	7	0	1	0	0	0	0	4	2	a	E"	6	13DoHiYuTe.4071
1	1	572.0467300000	6.000e-04	0	0	0	1	0	1	3	3	a	E'	7	0	1	0	0	0	0	4	2	a	E"	6	16PeYuPi_S2.2738
1	1	572.0468580000	1.000e-03	0	0	0	1	0	1	3	3	a	E'	7	0	1	0	0	0	0	4	2	a	E"	6	16SuYuPePi.230
1	1	573.2542570000	1.000e-03	0	2	0	0	0	0	3	2	s	E'	5	0	1	0	0	0	0	4	1	s	E"	5	13DoHiYuTe.4079
1	1	574.7358580000	1.000e-03	0	0	0	1	0	1	4	3	a	E'	11	0	1	0	0	0	0	5	1	s	E"	7	13DoHiYuTe.4085
1	1	575.2081800000	1.956e-03	0	0	0	1	0	1	4	1	a	E'	13	0	1	0	0	0	0	5	2	a	E"	8	16PeYuPi_S3.1293
1	1	575.2099450000	1.000e-03	0	0	0	1	0	1	4	1	a	E'	13	0	1	0	0	0	0	5	2	a	E"	8	13DoHiYuTe.4088
1	1	575.2100500000	6.000e-04	0	0	0	1	0	1	4	1	a	E'	13	0	1	0	0	0	0	5	2	a	E"	8	16PeYuPi_S2.2740
1	1	575.2101880000	1.000e-03	0	0	0	1	0	1	4	1	a	E'	13	0	1	0	0	0	0	5	2	a	E"	8	16SuYuPePi.254
1	1	577.4432700000	1.000e-03	0	0	0	1	0	1	5	1	a	E'	16	0	1	0	0	0	0	6	1	s	E"	7	13DoHiYuTe.4098
1	1	579.0993370000	1.000e-03	0	2	0	0	0	0	5	5	s	E"	9	0	1	0	0	0	0	5	2	s	E'	7	13DoHiYuTe.4109
1	1	579.3715010000	1.000e-03	0	0	0	1	0	1	3	1	s	E"	9	0	1	0	0	0	0	4	1	a	E'	6	13DoHiYuTe.4112
1	1	580.4283830000	8.085e-03	0	2	0	0	0	0	6	5	s	E"	10	0	1	0	0	0	0	6	2	s	E'	7	13DoHiYuTe.4120
1	1	582.6009450000	1.000e-03	0	2	0	0	0	0	7	5	s	E"	14	0	1	0	0	0	0	7	2	s	E'	9	13DoHiYuTe.4139
1	1	584.5851850000	1.000e-03	0	0	0	1	0	1	4	3	s	E"	10	0	1	0	0	0	0	5	2	s	E'	7	16SuYuPePi.248
1	1	584.5852640000	1.000e-03	0	0	0	1	0	1	4	3	s	E"	10	0	1	0	0	0	0	5	2	s	E'	7	13DoHiYuTe.4154
1	1	586.5546890000	1.000e-03	0	0	0	1	0	1	5	1	s	E"	16	0	1	0	0	0	0	6	2	s	E'	7	13DoHiYuTe.4164
1	1	586.5548700000	6.000e-04	0	0	0	1	0	1	5	1	s	E"	16	0	1	0	0	0	0	6	2	s	E'	7	16PeYuPi_S2.2750
1	1	586.5549710000	1.000e-03	0	0	0	1	0	1	5	1	s	E"	16	0	1	0	0	0	0	6	2	s	E'	7	16SuYuPePi.278
1	1	591.9923420000	1.000e-03	0	0	0	1	0	1	3	1	a	E'	9	0	1	0	0	0	0	4	2	a	E"	6	16SuYuPePi.238
1	1	591.9923900000	6.000e-04	0	0	0	1	0	1	3	1	a	E'	9	0	1	0	0	0	0	4	2	a	E"	6	16PeYuPi_S2.2753
1	1	591.9924810000	1.000e-03	0	0	0	1	0	1	3	1	a	E'	9	0	1	0	0	0	0	4	2	a	E"	6	13DoHiYuTe.4198
1	1	592.0450190000	1.000e-03	0	0	0	1	0	1	6	6	a	E"	11	0	1	0	0	0	0	6	2	s	E'	7	13DoHiYuTe.4200
1	1	592.4854000000	1.000e-03	0	2	0	0	0	0	2	2	s	E'	5	0	1	0	0	0	0	3	1	s	E"	3	13DoHiYuTe.4205
1	1	593.4021760000	1.000e-03	0	0	0	1	0	1	3	3	a	E'	7	0	1	0	0	0	0	4	1	s	E"	5	13DoHiYuTe.4213
1	1	594.9967420000	1.000e-03	0	0	0	1	0	1	4	1	a	E'	13	0	1	0	0	0	0	5	1	s	E"	7	13DoHiYuTe.4220
1	1	595.7328530000	1.000e-03	0	0	0	1	0	1	7	6	a	E"	15	0	1	0	0	0	0	7	2	s	E'	9	13DoHiYuTe.4228
1	1	597.2883200000	1.000e-03	0	0	0	1	0	1	2	1	s	E"	7	0	1	0	0	0	0	3	1	a	E'	4	13DoHiYuTe.4240
1	1	599.7207490000	1.000e-03	0	0	0	1	0	1	6	4	a	E"	13	0	1	0	0	0	0	6	1	a	E'	8	13DoHiYuTe.4260
1	1	603.6707990000	1.000e-03	0	0	0	1	0	1	3	3	s	E"	7	0	1	0	0	0	0	4	2	s	E'	5	13DoHiYuTe.4280
1	1	603.6708570000	1.000e-03	0	0	0	1	0	1	3	3	s	E"	7	0	1	0	0	0	0	4	2	s	E'	5	16SuYuPePi.232
1	1	603.7495310000	1.000e-03	0	0	0	1	0	1	5	1	a	E'	16	0	1	0	0	0	0	6	4	a	E"	6	13DoHiYuTe.4281
1	1	604.8279310000	1.000e-03	0	0	0	1	0	1	4	1	s	E"	12	0	1	0	0	0	0	5	2	s	E'	7	16SuYuPePi.256
1	1	604.8280500000	6.000e-04	0	0	0	1	0	1	4	1	s	E"	12	0	1	0	0	0	0	5	2	s	E'	7	16PeYuPi_S2.2762
1	1	604.8282180000	1.000e-03	0	0	0	1	0	1	4	1	s	E"	12	0	1	0	0	0	0	5	2	s	E'	7	13DoHiYuTe.4288
1	1	605.5721250000	1.000e-03	0	0	0	1	0	1	5	4	s	E'	11	0	1	0	0	0	0	5	2	a	E"	8	13DoHiYuTe.4296
1	1	609.1140690000	1.000e-03	0	0	0	1	0	1	6	4	s	E'	13	0	1	0	0	0	0	6	2	a	E"	8	13DoHiYuTe.4320
1	1	609.6721200000	1.000e-03	0	0	0	1	0	1	2	1	a	E'	7	0	1	0	0	0	0	3	2	a	E"	4	13DoHiYuTe.4325
1	1	613.3487760000	1.000e-03	0	0	0	1	0	1	3	1	a	E'	9	0	1	0	0	0	0	4	1	s	E"	5	13DoHiYuTe.4363
1	1	619.6987800000	1.000e-03	0	0	0	1	0	1	4	1	a	E'	13	0	1	0	0	0	0	5	4	a	E"	6	13DoHiYuTe.4410
1	1	623.6798720000	1.000e-03	0	0	0	1	0	1	3	1	s	E"	9	0	1	0	0	0	0	4	2	s	E'	5	13DoHiYuTe.4441
1	1	623.6806500000	6.000e-04	0	0	0	1	0	1	3	1	s	E"	9	0	1	0	0	0	0	4	2	s	E'	5	16PeYuPi_S2.2779
1	1	623.6807080000	1.000e-03	0	0	0	1	0	1	3	1	s	E"	9	0	1	0	0	0	0	4	2	s	E'	5	16SuYuPePi.239
1	1	623.6818000000	1.214e-03	0	0	0	1	0	1	3	1	s	E"	9	0	1	0	0	0	0	4	2	s	E'	5	86HeBiBa.6
1	1	627.1184650000	1.000e-03	0	0	0	1	0	1	6	4	s	E'	13	0	1	0	0	0	0	6	1	s	E"	7	13DoHiYuTe.4467
1	1	628.1340600000	1.000e-03	0	0	0	1	0	1	1	1	a	E'	3	0	1	0	0	0	0	2	2	a	E"	4	13DoHiYuTe.4474
1	1	629.1127000000	2.354e-03	0	2	0	0	0	0	2	2	s	E'	5	0	1	0	0	0	0	2	2	a	E"	4	86HeBiBa.21
1	1	629.1336690000	2.437e-02	0	2	0	0	0	0	2	2	s	E'	5	0	1	0	0	0	0	2	2	a	E"	4	15BaYuTeCl.207
1	1	630.8810000000	1.642e-03	0	2	0	0	0	0	3	2	s	E'	5	0	1	0	0	0	0	3	2	a	E"	4	86HeBiBa.29
1	1	630.8813460000	1.000e-02	0	2	0	0	0	0	3	2	s	E'	5	0	1	0	0	0	0	3	2	a	E"	4	15BaYuTeCl.210
1	1	632.3415200000	1.000e-03	0	0	0	1	0	1	2	1	a	E'	7	0	1	0	0	0	0	3	1	s	E"	3	13DoHiYuTe.4519
1	1	633.3379000000	1.000e-03	0	2	0	0	0	0	4	2	s	E'	9	0	1	0	0	0	0	4	2	a	E"	6	86HeBiBa.35
1	1	633.5038250000	1.000e-03	0	0	0	1	0	1	5	1	s	E"	16	0	1	0	0	0	0	6	4	s	E'	6	13DoHiYuTe.4527
1	1	636.5362800000	1.502e-03	0	2	0	0	0	0	5	2	s	E'	12	0	1	0	0	0	0	5	2	a	E"	8	16PeYuPi_S3.1355
1	1	636.5367000000	1.061e-03	0	2	0	0	0	0	5	2	s	E'	12	0	1	0	0	0	0	5	2	a	E"	8	86HeBiBa.43
1	1	636.5462310000	1.000e-02	0	2	0	0	0	0	5	2	s	E'	12	0	1	0	0	0	0	5	2	a	E"	8	15BaYuTeCl.219
1	1	636.6297130000	1.000e-03	0	0	0	1	0	1	3	1	a	E'	9	0	1	0	0	0	0	4	4	a	E"	4	13DoHiYuTe.4552
1	1	638.3139230000	1.000e-03	0	0	0	1	0	1	3	3	s	E"	7	0	1	0	0	0	0	3	1	a	E'	4	13DoHiYuTe.4570
1	1	638.4188830000	1.450e-03	0	0	0	1	0	1	5	4	a	E"	11	0	1	0	0	0	0	5	2	s	E'	7	13DoHiYuTe.4572
1	1	640.4432750000	1.000e-03	0	0	0	1	0	1	6	4	a	E"	13	0	1	0	0	0	0	6	2	s	E'	7	13DoHiYuTe.4583
1	1	640.5084300000	1.232e-03	0	2	0	0	0	0	6	2	s	E'	14	0	1	0	0	0	0	6	2	a	E"	8	16PeYuPi_S3.1363
1	1	640.5090200000	6.122e-04	0	2	0	0	0	0	6	2	s	E'	14	0	1	0	0	0	0	6	2	a	E"	8	16PeYuPi_S2.2802
1	1	640.5168680000	1.000e-03	0	0	0	1	0	1	4	3	s	E"	10	0	1	0	0	0	0	4	1	a	E'	6	13DoHiYuTe.4584
1	1	642.9944000000	1.736e-03	0	0	0	1	0	1	2	1	s	E"	7	0	1	0	0	0	0	3	2	s	E'	3	86HeBiBa.58
1	1	642.9962030000	1.000e-03	0	0	0	1	0	1	2	1	s	E"	7	0	1	0	0	0	0	3	2	s	E'	3	16SuYuPePi.224
1	1	642.9962250000	1.000e-03	0	0	0	1	0	1	2	1	s	E"	7	0	1	0	0	0	0	3	2	s	E'	3	13DoHiYuTe.4599
1	1	643.0383590000	1.000e-03	0	0	0	1	0	1	5	3	s	E"	14	0	1	0	0	0	0	5	1	a	E'	8	13DoHiYuTe.4601
1	1	643.0561430000	1.000e-03	0	0	0	1	0	1	7	4	a	E"	17	0	1	0	0	0	0	7	2	s	E'	9	13DoHiYuTe.4602
1	1	645.7650040000	1.000e-03	0	0	0	1	0	1	6	3	s	E"	16	0	1	0	0	0	0	6	1	a	E'	8	13DoHiYuTe.4626
1	1	651.0270780000	1.000e-03	0	0	0	1	0	1	3	3	a	E'	7	0	1	0	0	0	0	3	2	a	E"	4	13DoHiYuTe.4674
1	1	651.0273200000	1.000e-03	0	0	0	1	0	1	3	3	a	E'	7	0	1	0	0	0	0	3	2	a	E"	4	16PeYuPi_S3.1391
1	1	651.0280410000	1.000e-03	0	0	0	1	0	1	3	3	a	E'	7	0	1	0	0	0	0	3	2	a	E"	4	16SuYuPePi.228
1	1	651.0280900000	6.000e-04	0	0	0	1	0	1	3	3	a	E'	7	0	1	0	0	0	0	3	2	a	E"	4	16PeYuPi_S2.2822
1	1	651.0303000000	2.511e-03	0	0	0	1	0	1	3	3	a	E'	7	0	1	0	0	0	0	3	2	a	E"	4	86HeBiBa.80
1	1	652.1113550000	1.000e-03	0	0	0	1	0	1	4	1	s	E"	12	0	1	0	0	0	0	5	4	s	E'	5	13DoHiYuTe.4687
1	1	653.5485590000	1.000e-03	0	2	0	0	0	0	3	2	s	E'	5	0	1	0	0	0	0	3	1	s	E"	3	13DoHiYuTe.4702
1	1	653.5497640000	1.000e-03	0	0	0	1	0	1	4	3	a	E'	11	0	1	0	0	0	0	4	2	a	E"	6	13DoHiYuTe.4703
1	1	653.5499400000	6.000e-04	0	0	0	1	0	1	4	3	a	E'	11	0	1	0	0	0	0	4	2	a	E"	6	16PeYuPi_S2.2825
1	1	654.6982810000	3.263e-03	0	2	0	0	0	0	4	2	s	E'	9	0	1	0	0	0	0	4	1	s	E"	5	13DoHiYuTe.4719
1	1	656.2929230000	1.000e-03	0	0	0	1	0	1	5	3	a	E'	14	0	1	0	0	0	0	5	2	a	E"	8	13DoHiYuTe.4735
1	1	656.2930090000	1.000e-03	0	0	0	1	0	1	5	3	a	E'	14	0	1	0	0	0	0	5	2	a	E"	8	16SuYuPePi.267
1	1	656.2930800000	6.000e-04	0	0	0	1	0	1	5	3	a	E'	14	0	1	0	0	0	0	5	2	a	E"	8	16PeYuPi_S2.2831
1	1	656.3250070000	1.000e-03	0	2	0	0	0	0	5	2	s	E'	12	0	1	0	0	0	0	5	1	s	E"	7	13DoHiYuTe.4738
1	1	658.3229960000	1.000e-03	0	0	0	1	0	1	3	1	s	E"	9	0	1	0	0	0	0	3	1	a	E'	4	13DoHiYuTe.4758
1	1	658.5137380000	1.000e-03	0	2	0	0	0	0	6	2	s	E'	14	0	1	0	0	0	0	6	1	s	E"	7	13DoHiYuTe.4763
1	1	659.1210630000	1.000e-03	0	0	0	1	0	1	6	3	a	E'	16	0	1	0	0	0	0	6	2	a	E"	8	13DoHiYuTe.4772
1	1	660.7598220000	1.000e-03	0	0	0	1	0	1	4	1	s	E"	12	0	1	0	0	0	0	4	1	a	E'	6	13DoHiYuTe.4791
1	1	662.6664460000	1.000e-03	0	0	0	1	0	1	1	1	s	E"	4	0	1	0	0	0	0	2	2	s	E'	3	13DoHiYuTe.4811
1	1	663.9234720000	1.000e-03	0	0	0	1	0	1	5	1	s	E"	16	0	1	0	0	0	0	5	1	a	E'	8	13DoHiYuTe.4825
1	1	667.8604090000	1.000e-03	0	0	0	1	0	1	6	1	s	E"	18	0	1	0	0	0	0	6	1	a	E'	8	13DoHiYuTe.4863
1	1	668.9666200000	1.000e-03	0	0	0	1	0	1	2	1	a	E'	7	0	1	0	0	0	0	2	2	a	E"	4	13DoHiYuTe.4877
1	1	668.9667700000	6.000e-04	0	0	0	1	0	1	2	1	a	E'	7	0	1	0	0	0	0	2	2	a	E"	4	16PeYuPi_S2.2860
1	1	668.9697000000	2.989e-03	0	0	0	1	0	1	2	1	a	E'	7	0	1	0	0	0	0	2	2	a	E"	4	86HeBiBa.109
1	1	670.9736780000	1.000e-03	0	0	0	1	0	1	3	1	a	E'	9	0	1	0	0	0	0	3	2	a	E"	4	13DoHiYuTe.4903
1	1	670.9741600000	6.867e-04	0	0	0	1	0	1	3	1	a	E'	9	0	1	0	0	0	0	3	2	a	E"	4	16PeYuPi_S2.2865
1	1	670.9760000000	2.619e-03	0	0	0	1	0	1	3	1	a	E'	9	0	1	0	0	0	0	3	2	a	E"	4	86HeBiBa.115
1	1	671.2473350000	1.000e-03	0	0	0	1	0	1	3	1	s	E"	9	0	1	0	0	0	0	4	4	s	E'	4	13DoHiYuTe.4908
1	1	673.6964780000	1.000e-03	0	0	0	1	0	1	3	3	a	E'	7	0	1	0	0	0	0	3	1	s	E"	3	13DoHiYuTe.4934
1	1	673.8106480000	1.000e-03	0	0	0	1	0	1	4	1	a	E'	13	0	1	0	0	0	0	4	2	a	E"	6	13DoHiYuTe.4935
1	1	673.8109700000	6.000e-04	0	0	0	1	0	1	4	1	a	E'	13	0	1	0	0	0	0	4	2	a	E"	6	16PeYuPi_S2.2867
1	1	673.8143000000	3.689e-03	0	0	0	1	0	1	4	1	a	E'	13	0	1	0	0	0	0	4	2	a	E"	6	86HeBiBa.122
1	1	674.9060600000	1.000e-03	0	0	0	1	0	1	4	3	a	E'	11	0	1	0	0	0	0	4	1	s	E"	5	13DoHiYuTe.4956
1	1	676.0797200000	1.000e-03	0	0	0	1	0	1	5	3	a	E'	14	0	1	0	0	0	0	5	1	s	E"	7	13DoHiYuTe.4967
1	1	677.1254590000	1.000e-03	0	0	0	1	0	1	6	3	a	E'	16	0	1	0	0	0	0	6	1	s	E"	7	13DoHiYuTe.4983
1	1	677.5750020000	1.000e-03	0	0	0	1	0	1	5	1	a	E'	16	0	1	0	0	0	0	5	2	a	E"	8	13DoHiYuTe.4989
1	1	677.5766000000	1.000e-03	0	0	0	1	0	1	5	1	a	E'	16	0	1	0	0	0	0	5	2	a	E"	8	86HeBiBa.126
1	1	677.6030440000	1.000e-03	0	0	0	1	0	1	6	6	s	E'	10	0	1	0	0	0	0	5	2	a	E"	8	13DoHiYuTe.4990
1	1	677.9792170000	3.123e-03	0	2	0	0	0	0	4	2	s	E'	9	0	1	0	0	0	0	4	4	a	E"	4	13DoHiYuTe.4998
1	1	679.3393120000	1.000e-03	0	2	0	0	0	0	5	5	s	E"	9	0	1	0	0	0	0	4	2	s	E'	5	13DoHiYuTe.5014
1	1	681.0270440000	1.000e-03	0	2	0	0	0	0	5	2	s	E'	12	0	1	0	0	0	0	5	4	a	E"	6	13DoHiYuTe.5037
1	1	682.3225000000	1.000e-03	0	0	0	1	0	1	6	1	a	E'	18	0	1	0	0	0	0	6	2	a	E"	8	13DoHiYuTe.5057
1	1	682.3237000000	1.031e-03	0	0	0	1	0	1	6	1	a	E'	18	0	1	0	0	0	0	6	2	a	E"	8	86HeBiBa.137
1	1	684.0218280000	1.000e-03	0	0	0	1	0	1	3	3	s	E"	7	0	1	0	0	0	0	3	2	s	E'	3	13DoHiYuTe.5074
1	1	684.0222000000	1.000e-03	0	0	0	1	0	1	3	3	s	E"	7	0	1	0	0	0	0	3	2	s	E'	3	86HeBiBa.140
1	1	684.8199990000	1.000e-03	0	2	0	0	0	0	6	2	s	E'	14	0	1	0	0	0	0	6	4	a	E"	6	13DoHiYuTe.5084
1	1	684.8252390000	1.000e-03	0	0	0	1	0	1	4	3	s	E"	10	0	1	0	0	0	0	4	2	s	E'	5	13DoHiYuTe.5085
1	1	684.8261000000	1.000e-03	0	0	0	1	0	1	4	3	s	E"	10	0	1	0	0	0	0	4	2	s	E'	5	86HeBiBa.143
1	1	685.6685000000	1.427e-03	0	0	0	1	0	1	5	3	s	E"	14	0	1	0	0	0	0	5	2	s	E'	7	86HeBiBa.146
1	1	685.6701760000	1.000e-03	0	0	0	1	0	1	5	3	s	E"	14	0	1	0	0	0	0	5	2	s	E'	7	13DoHiYuTe.5090
1	1	686.4875300000	1.000e-03	0	0	0	1	0	1	6	3	s	E"	16	0	1	0	0	0	0	6	2	s	E'	7	13DoHiYuTe.5099
1	1	690.1713000000	2.763e-03	0	2	0	0	0	0	3	2	s	E'	5	0	1	0	0	0	0	2	2	a	E"	4	86HeBiBa.156
1	1	693.6430780000	1.000e-03	0	0	0	1	0	1	3	1	a	E'	9	0	1	0	0	0	0	3	1	s	E"	3	13DoHiYuTe.5185
1	1	694.3504870000	1.385e-03	0	0	0	1	0	1	5	4	a	E"	11	0	1	0	0	0	0	4	1	a	E'	6	13DoHiYuTe.5193
1	1	695.1669440000	1.000e-03	0	0	0	1	0	1	4	1	a	E'	13	0	1	0	0	0	0	4	1	s	E"	5	13DoHiYuTe.5206
1	1	697.3618000000	1.000e-03	0	0	0	1	0	1	5	1	a	E'	16	0	1	0	0	0	0	5	1	s	E"	7	13DoHiYuTe.5226
1	1	700.3268970000	1.000e-03	0	0	0	1	0	1	6	1	a	E'	18	0	1	0	0	0	0	6	1	s	E"	7	13DoHiYuTe.5263
1	1	700.4289830000	8.065e-03	0	2	0	0	0	0	6	5	s	E"	10	0	1	0	0	0	0	5	2	s	E'	7	13DoHiYuTe.5265
1	1	701.4266300000	1.000e-03	0	0	0	1	0	1	7	6	s	E'	13	0	1	0	0	0	0	6	2	a	E"	8	13DoHiYuTe.5271
1	1	703.3535200000	1.000e-03	0	0	0	1	0	1	2	1	s	E"	7	0	1	0	0	0	0	2	2	s	E'	3	13DoHiYuTe.5297
1	1	703.4317200000	1.000e-03	0	0	0	1	0	1	6	3	a	E'	16	0	1	0	0	0	0	6	4	a	E"	6	13DoHiYuTe.5298
1	1	704.0309010000	1.000e-03	0	0	0	1	0	1	3	1	s	E"	9	0	1	0	0	0	0	3	2	s	E'	3	13DoHiYuTe.5304
1	1	704.1728280000	1.000e-03	0	0	0	1	0	1	5	4	s	E'	11	0	1	0	0	0	0	4	2	a	E"	6	13DoHiYuTe.5307
1	1	705.0681930000	1.000e-03	0	0	0	1	0	1	4	1	s	E"	12	0	1	0	0	0	0	4	2	s	E'	5	13DoHiYuTe.5317
1	1	706.5552890000	1.000e-03	0	0	0	1	0	1	5	1	s	E"	16	0	1	0	0	0	0	5	2	s	E'	7	13DoHiYuTe.5332
1	1	708.5731000000	1.062e-02	0	0	0	1	0	1	6	1	s	E"	18	0	1	0	0	0	0	6	2	s	E'	7	86HeBiBa.189
1	1	708.5829350000	1.000e-03	0	0	0	1	0	1	6	1	s	E"	18	0	1	0	0	0	0	6	2	s	E'	7	13DoHiYuTe.5344
1	1	710.3202000000	2.275e-03	0	0	0	1	0	1	3	3	a	E'	7	0	1	0	0	0	0	2	2	a	E"	4	86HeBiBa.193
1	1	710.3215780000	1.000e-03	0	0	0	1	0	1	3	3	a	E'	7	0	1	0	0	0	0	2	2	a	E"	4	13DoHiYuTe.5367
1	1	712.0456190000	1.000e-03	0	0	0	1	0	1	6	6	a	E"	11	0	1	0	0	0	0	5	2	s	E'	7	13DoHiYuTe.5384
1	1	712.3138000000	6.478e-03	0	2	0	0	0	0	4	2	s	E'	9	0	1	0	0	0	0	3	2	a	E"	4	86HeBiBa.196
1	1	717.8120590000	1.000e-03	0	0	0	1	0	1	6	4	a	E"	13	0	1	0	0	0	0	5	1	a	E'	8	13DoHiYuTe.5459
1	1	718.4478800000	1.000e-03	0	0	0	1	0	1	4	1	a	E'	13	0	1	0	0	0	0	4	4	a	E"	4	13DoHiYuTe.5462
1	1	719.4683630000	1.000e-03	0	0	0	1	0	1	4	3	s	E"	10	0	1	0	0	0	0	3	1	a	E'	4	13DoHiYuTe.5472
1	1	722.0638370000	1.000e-03	0	0	0	1	0	1	5	1	a	E'	16	0	1	0	0	0	0	5	4	a	E"	6	13DoHiYuTe.5493
1	1	722.2125420000	1.000e-03	0	2	0	0	0	0	7	5	s	E"	14	0	1	0	0	0	0	6	2	s	E'	7	13DoHiYuTe.5495
1	1	726.6331580000	1.000e-03	0	0	0	1	0	1	6	1	a	E'	18	0	1	0	0	0	0	6	4	a	E"	6	13DoHiYuTe.5542
1	1	727.2501970000	1.000e-03	0	0	0	1	0	1	6	4	s	E'	13	0	1	0	0	0	0	5	2	a	E"	8	13DoHiYuTe.5552
1	1	730.2681780000	1.000e-03	0	0	0	1	0	1	3	1	a	E'	9	0	1	0	0	0	0	2	2	a	E"	4	13DoHiYuTe.5590
1	1	732.5309610000	1.000e-03	0	0	0	1	0	1	4	3	a	E'	11	0	1	0	0	0	0	3	2	a	E"	4	13DoHiYuTe.5631
1	1	732.5356000000	4.820e-03	0	0	0	1	0	1	4	3	a	E'	11	0	1	0	0	0	0	3	2	a	E"	4	86HeBiBa.215
1	1	733.4366660000	1.000e-03	0	0	0	1	0	1	6	3	s	E"	16	0	1	0	0	0	0	6	4	s	E'	6	13DoHiYuTe.5642
1	1	734.9925830000	3.378e-03	0	2	0	0	0	0	4	2	s	E'	9	0	1	0	0	0	0	3	1	s	E"	3	13DoHiYuTe.5670
1	1	735.1407000000	2.358e-03	0	2	0	0	0	0	5	2	s	E'	12	0	1	0	0	0	0	4	2	a	E"	6	86HeBiBa.219
1	1	735.3444500000	1.000e-03	0	0	0	1	0	1	7	6	a	E"	15	0	1	0	0	0	0	6	2	s	E'	7	13DoHiYuTe.5672
1	1	738.6588580000	1.446e-03	0	0	0	1	0	1	5	4	a	E"	11	0	1	0	0	0	0	4	2	s	E'	5	13DoHiYuTe.5721
1	1	739.7113170000	1.000e-03	0	0	0	1	0	1	4	1	s	E"	12	0	1	0	0	0	0	3	1	a	E'	4	13DoHiYuTe.5735
1	1	741.6017800000	1.000e-03	0	0	0	1	0	1	5	3	s	E"	14	0	1	0	0	0	0	4	1	a	E'	6	13DoHiYuTe.5756
1	1	741.9452140000	1.000e-03	0	0	0	1	0	1	7	4	a	E"	17	0	1	0	0	0	0	6	1	a	E'	8	13DoHiYuTe.5760
1	1	744.3791230000	1.000e-03	0	0	0	1	0	1	3	3	s	E"	7	0	1	0	0	0	0	2	2	s	E'	3	13DoHiYuTe.5787
1	1	747.0369950000	1.000e-03	0	0	0	1	0	1	6	4	s	E'	13	0	1	0	0	0	0	5	1	s	E"	7	13DoHiYuTe.5817
1	1	750.8518050000	1.000e-03	0	0	0	1	0	1	7	4	s	E'	16	0	1	0	0	0	0	6	2	a	E"	8	13DoHiYuTe.5872
1	1	752.6356570000	1.000e-03	0	0	0	1	0	1	4	1	s	E"	12	0	1	0	0	0	0	4	4	s	E'	4	13DoHiYuTe.5901
1	1	752.7918460000	1.000e-03	0	0	0	1	0	1	4	1	a	E'	13	0	1	0	0	0	0	3	2	a	E"	4	13DoHiYuTe.5905
1	1	753.8384250000	1.000e-03	0	0	0	1	0	1	5	1	s	E"	16	0	1	0	0	0	0	5	4	s	E'	5	13DoHiYuTe.5920
1	1	754.8936260000	1.000e-03	0	0	0	1	0	1	5	3	a	E'	14	0	1	0	0	0	0	4	2	a	E"	6	13DoHiYuTe.5936
1	1	755.2003610000	1.000e-03	0	0	0	1	0	1	4	3	a	E'	11	0	1	0	0	0	0	3	1	s	E"	3	13DoHiYuTe.5938
1	1	755.5320710000	1.000e-03	0	0	0	1	0	1	6	1	s	E"	18	0	1	0	0	0	0	6	4	s	E'	6	13DoHiYuTe.5941
1	1	756.4952080000	1.000e-03	0	2	0	0	0	0	5	2	s	E'	12	0	1	0	0	0	0	4	1	s	E"	5	13DoHiYuTe.5955
1	1	760.4438750000	1.000e-03	0	0	0	1	0	1	6	4	a	E"	13	0	1	0	0	0	0	5	2	s	E'	7	13DoHiYuTe.6012
1	1	762.4868930000	1.000e-03	0	0	0	1	0	1	5	1	s	E"	16	0	1	0	0	0	0	4	1	a	E'	6	13DoHiYuTe.6034
1	1	763.8563140000	1.000e-03	0	0	0	1	0	1	6	3	s	E"	16	0	1	0	0	0	0	5	1	a	E'	8	13DoHiYuTe.6052
1	1	764.3881960000	1.000e-03	0	0	0	1	0	1	3	1	s	E"	9	0	1	0	0	0	0	2	2	s	E'	3	13DoHiYuTe.6055
1	1	765.1762680000	1.000e-03	0	0	0	1	0	1	4	3	s	E"	10	0	1	0	0	0	0	3	2	s	E'	3	13DoHiYuTe.6061
1	1	768.8562010000	1.000e-03	0	0	0	1	0	1	7	4	s	E'	16	0	1	0	0	0	0	6	1	s	E"	7	13DoHiYuTe.6105
1	1	775.4612460000	1.000e-03	0	0	0	1	0	1	4	1	a	E'	13	0	1	0	0	0	0	3	1	s	E"	3	13DoHiYuTe.6200
1	1	776.1757060000	1.000e-03	0	0	0	1	0	1	5	1	a	E'	16	0	1	0	0	0	0	4	2	a	E"	6	13DoHiYuTe.6205
1	1	776.2499220000	1.000e-03	0	0	0	1	0	1	5	3	a	E'	14	0	1	0	0	0	0	4	1	s	E"	5	13DoHiYuTe.6207
1	1	777.2571910000	1.000e-03	0	0	0	1	0	1	6	3	a	E'	16	0	1	0	0	0	0	5	2	a	E"	8	13DoHiYuTe.6220
1	1	778.4322680000	1.000e-03	0	2	0	0	0	0	6	2	s	E'	14	0	1	0	0	0	0	5	1	s	E"	7	13DoHiYuTe.6235
1	1	779.7761440000	1.000e-03	0	2	0	0	0	0	5	2	s	E'	12	0	1	0	0	0	0	4	4	a	E"	4	13DoHiYuTe.6248
1	1	782.6677400000	1.000e-03	0	0	0	1	0	1	7	4	a	E"	17	0	1	0	0	0	0	6	2	s	E'	7	13DoHiYuTe.6289
1	1	785.4192230000	1.000e-03	0	0	0	1	0	1	4	1	s	E"	12	0	1	0	0	0	0	3	2	s	E'	3	13DoHiYuTe.6315
1	1	785.9101510000	1.000e-03	0	0	0	1	0	1	5	3	s	E"	14	0	1	0	0	0	0	4	2	s	E'	5	13DoHiYuTe.6327
1	1	785.9517180000	1.000e-03	0	0	0	1	0	1	6	1	s	E"	18	0	1	0	0	0	0	5	1	a	E'	8	13DoHiYuTe.6328
1	1	797.0439890000	1.000e-03	0	0	0	1	0	1	6	3	a	E'	16	0	1	0	0	0	0	5	1	s	E"	7	13DoHiYuTe.6463
1	1	797.5320010000	1.000e-03	0	0	0	1	0	1	5	1	a	E'	16	0	1	0	0	0	0	4	1	s	E"	5	13DoHiYuTe.6474
1	1	800.4586290000	1.000e-03	0	0	0	1	0	1	6	1	a	E'	18	0	1	0	0	0	0	5	2	a	E"	8	13DoHiYuTe.6513
1	1	803.1343050000	1.000e-03	0	2	0	0	0	0	6	2	s	E'	14	0	1	0	0	0	0	5	4	a	E"	6	13DoHiYuTe.6550
1	1	806.4881300000	1.000e-03	0	0	0	1	0	1	6	3	s	E"	16	0	1	0	0	0	0	5	2	s	E'	7	13DoHiYuTe.6593
1	1	806.7952640000	1.000e-03	0	0	0	1	0	1	5	1	s	E"	16	0	1	0	0	0	0	4	2	s	E'	5	13DoHiYuTe.6595
1	1	820.2454270000	1.000e-03	0	0	0	1	0	1	6	1	a	E'	18	0	1	0	0	0	0	5	1	s	E"	7	13DoHiYuTe.6749
1	1	821.7460260000	1.000e-03	0	0	0	1	0	1	6	3	a	E'	16	0	1	0	0	0	0	5	4	a	E"	6	13DoHiYuTe.6763
1	1	828.5835350000	1.000e-03	0	0	0	1	0	1	6	1	s	E"	18	0	1	0	0	0	0	5	2	s	E'	7	13DoHiYuTe.6857
1	1	844.9474640000	1.000e-03	0	0	0	1	0	1	6	1	a	E'	18	0	1	0	0	0	0	5	4	a	E"	6	13DoHiYuTe.7058
1	1	853.7712670000	1.000e-03	0	0	0	1	0	1	6	3	s	E"	16	0	1	0	0	0	0	5	4	s	E'	5	13DoHiYuTe.7177
1	1	854.3627270000	1.000e-03	0	0	0	1	0	1	5	1	s	E"	16	0	1	0	0	0	0	4	4	s	E'	4	13DoHiYuTe.7182
1	1	875.8666710000	1.000e-03	0	0	0	1	0	1	6	1	s	E"	18	0	1	0	0	0	0	5	4	s	E'	5	13DoHiYuTe.7453
1	1	1420.4826000000	9.168e-04	0	0	0	1	0	1	7	4	s	E'	16	0	0	0	0	0	0	8	2	a	E"	5	84UrCuNaPa.481
1	1	1423.1433000000	1.652e-03	0	0	0	1	0	1	7	4	a	E"	17	0	0	0	0	0	0	8	2	s	E'	5	84UrCuNaPa.22
1	1	1436.2389000000	4.755e-04	0	0	0	1	0	1	6	4	s	E'	13	0	0	0	0	0	0	7	2	a	E"	4	84UrCuNaPa.475
1	1	1438.4682000000	5.925e-04	0	0	0	1	0	1	6	4	a	E"	13	0	0	0	0	0	0	7	2	s	E'	4	84UrCuNaPa.17
1	1	1452.7046000000	6.980e-04	0	0	0	1	0	1	5	4	s	E'	11	0	0	0	0	0	0	6	2	a	E"	3	84UrCuNaPa.471
1	1	1454.6451000000	6.963e-03	0	0	0	1	0	1	5	4	a	E"	11	0	0	0	0	0	0	6	2	s	E'	3	84UrCuNaPa.12
1	1	1467.6450000000	1.062e-02	0	2	0	0	0	0	6	2	s	E'	14	0	0	0	0	0	0	7	2	a	E"	4	80UrSpPaMc.273
1	1	1484.4960000000	1.624e-02	0	0	0	1	0	1	6	3	s	E"	16	0	0	0	0	0	0	7	2	s	E'	4	80UrSpPaMc.481
1	1	1486.2463500000	5.000e-04	0	0	0	1	0	1	6	3	a	E'	16	0	0	0	0	0	0	7	2	a	E"	4	00CoKlTaBr.232
1	1	1486.2465800000	3.108e-04	0	0	0	1	0	1	6	3	a	E'	16	0	0	0	0	0	0	7	2	a	E"	4	92SaEnHiPo_S2.102
1	1	1486.2478030000	1.595e-03	0	0	0	1	0	1	6	3	a	E'	16	0	0	0	0	0	0	7	2	a	E"	4	11ZoShOvPo.3570
1	1	1495.1320900000	5.000e-04	0	0	0	1	0	1	6	1	s	E"	18	0	0	0	0	0	0	7	1	a	E'	5	00CoKlTaBr.249
1	1	1495.1328000000	5.518e-04	0	0	0	1	0	1	6	1	s	E"	18	0	0	0	0	0	0	7	1	a	E'	5	84UrCuNaPa.473
1	1	1499.1108000000	3.021e-04	0	0	0	1	0	1	6	1	a	E'	18	0	0	0	0	0	0	7	1	s	E"	5	84UrCuNaPa.14
1	1	1499.1112900000	5.000e-04	0	0	0	1	0	1	6	1	a	E'	18	0	0	0	0	0	0	7	1	s	E"	5	00CoKlTaBr.258
1	1	1501.8590000000	3.342e-02	0	0	0	1	0	1	5	3	s	E"	14	0	0	0	0	0	0	6	2	s	E'	3	80UrSpPaMc.476
1	1	1501.8904600000	5.000e-04	0	0	0	1	0	1	5	3	s	E"	14	0	0	0	0	0	0	6	2	s	E'	3	00CoKlTaBr.263
1	1	1501.8913400000	5.396e-04	0	0	0	1	0	1	5	3	s	E"	14	0	0	0	0	0	0	6	2	s	E'	3	92SaEnHiPo_S2.125
1	1	1501.8936770000	2.993e-03	0	0	0	1	0	1	5	3	s	E"	14	0	0	0	0	0	0	6	2	s	E'	3	11ZoShOvPo.3676
1	1	1503.4260000000	5.000e-04	0	0	0	1	0	1	5	3	a	E'	14	0	0	0	0	0	0	6	2	a	E"	3	13ArMaBo.181
1	1	1503.4260300000	5.000e-04	0	0	0	1	0	1	5	3	a	E'	14	0	0	0	0	0	0	6	2	a	E"	3	00CoKlTaBr.268
1	1	1503.4260300000	2.000e-04	0	0	0	1	0	1	5	3	a	E'	14	0	0	0	0	0	0	6	2	a	E"	3	92SaEnHiPo_S2.127
1	1	1503.4267580000	1.000e-03	0	0	0	1	0	1	5	3	a	E'	14	0	0	0	0	0	0	6	2	a	E"	3	11ZoShOvPo.3685
1	1	1506.6040000000	3.912e-03	0	0	0	1	0	1	6	1	s	E"	18	0	0	0	0	0	0	7	2	s	E'	4	80UrSpPaMc.354
1	1	1506.6073000000	1.000e-03	0	0	0	1	0	1	6	1	s	E"	18	0	0	0	0	0	0	7	2	s	E'	4	11ZoShOvPo.3704
1	1	1506.6182980000	1.110e-02	0	0	0	1	0	1	6	1	s	E"	18	0	0	0	0	0	0	7	2	s	E'	4	15BaYuTeCl.1529
1	1	1509.4478760000	1.000e-03	0	0	0	1	0	1	6	1	a	E'	18	0	0	0	0	0	0	7	2	a	E"	4	11ZoShOvPo.3722
1	1	1509.4479000000	5.000e-04	0	0	0	1	0	1	6	1	a	E'	18	0	0	0	0	0	0	7	2	a	E"	4	13ArMaBo.42
1	1	1509.4479400000	2.000e-04	0	0	0	1	0	1	6	1	a	E'	18	0	0	0	0	0	0	7	2	a	E"	4	92SaEnHiPo_S2.134
1	1	1511.1862000000	3.188e-04	0	0	0	1	0	1	5	1	s	E"	16	0	0	0	0	0	0	6	1	a	E'	4	84UrCuNaPa.468
1	1	1511.1864000000	5.000e-04	0	0	0	1	0	1	5	1	s	E"	16	0	0	0	0	0	0	6	1	a	E'	4	00CoKlTaBr.273
1	1	1514.3606000000	1.700e-03	0	0	0	1	0	1	5	1	a	E'	16	0	0	0	0	0	0	6	1	s	E"	4	84UrCuNaPa.10
1	1	1514.3613200000	9.468e-04	0	0	0	1	0	1	5	1	a	E'	16	0	0	0	0	0	0	6	1	s	E"	4	92SaEnHiPo_S2.141
1	1	1518.1516110000	3.852e-03	0	2	0	0	0	0	3	2	s	E'	5	0	0	0	0	0	0	4	2	a	E"	2	11ZoShOvPo.3761
1	1	1518.1549700000	5.000e-04	0	2	0	0	0	0	3	2	s	E'	5	0	0	0	0	0	0	4	2	a	E"	2	00CoKlTaBr.288
1	1	1518.1550100000	5.000e-04	0	2	0	0	0	0	3	2	s	E'	5	0	0	0	0	0	0	4	2	a	E"	2	84Weber.3
1	1	1518.1556000000	3.368e-04	0	2	0	0	0	0	3	2	s	E'	5	0	0	0	0	0	0	4	2	a	E"	2	92SaEnHiPo_S2.148
1	1	1518.1650000000	1.021e-02	0	2	0	0	0	0	3	2	s	E'	5	0	0	0	0	0	0	4	2	a	E"	2	80UrSpPaMc.271
1	1	1519.5164800000	1.000e-03	0	0	0	1	0	1	4	3	s	E"	10	0	0	0	0	0	0	5	2	s	E'	3	11ZoShOvPo.3766
1	1	1519.5165900000	5.000e-04	0	0	0	1	0	1	4	3	s	E"	10	0	0	0	0	0	0	5	2	s	E'	3	00CoKlTaBr.291
1	1	1519.5168000000	5.000e-04	0	0	0	1	0	1	4	3	s	E"	10	0	0	0	0	0	0	5	2	s	E'	3	13ArMaBo.177
1	1	1519.5168500000	2.000e-04	0	0	0	1	0	1	4	3	s	E"	10	0	0	0	0	0	0	5	2	s	E'	3	92SaEnHiPo_S2.149
1	1	1519.5270000000	1.051e-02	0	0	0	1	0	1	4	3	s	E"	10	0	0	0	0	0	0	5	2	s	E'	3	80UrSpPaMc.474
1	1	1520.7424000000	8.282e-04	0	0	0	1	0	1	4	3	a	E'	11	0	0	0	0	0	0	5	2	a	E"	3	13ArMaBo.178
1	1	1520.7424400000	7.862e-04	0	0	0	1	0	1	4	3	a	E'	11	0	0	0	0	0	0	5	2	a	E"	3	92SaEnHiPo_S2.152
1	1	1522.7692460000	1.000e-02	0	0	0	1	0	1	5	1	s	E"	16	0	0	0	0	0	0	6	2	s	E'	3	15BaYuTeCl.1556
1	1	1522.7763000000	5.000e-04	0	0	0	1	0	1	5	1	s	E"	16	0	0	0	0	0	0	6	2	s	E'	3	13ArMaBo.31
1	1	1522.7763500000	2.000e-04	0	0	0	1	0	1	5	1	s	E"	16	0	0	0	0	0	0	6	2	s	E'	3	92SaEnHiPo_S2.154
1	1	1522.7764000000	5.000e-04	0	0	0	1	0	1	5	1	s	E"	16	0	0	0	0	0	0	6	2	s	E'	3	00CoKlTaBr.295
1	1	1522.7766110000	1.000e-03	0	0	0	1	0	1	5	1	s	E"	16	0	0	0	0	0	0	6	2	s	E'	3	11ZoShOvPo.3788
1	1	1524.7083740000	1.000e-03	0	0	0	1	0	1	5	1	a	E'	16	0	0	0	0	0	0	6	2	a	E"	3	11ZoShOvPo.3805
1	1	1524.7087500000	5.000e-04	0	0	0	1	0	1	5	1	a	E'	16	0	0	0	0	0	0	6	2	a	E"	3	00CoKlTaBr.298
1	1	1524.7087800000	2.000e-04	0	0	0	1	0	1	5	1	a	E'	16	0	0	0	0	0	0	6	2	a	E"	3	92SaEnHiPo_S2.156
1	1	1524.7088000000	5.000e-04	0	0	0	1	0	1	5	1	a	E'	16	0	0	0	0	0	0	6	2	a	E"	3	13ArMaBo.32
1	1	1524.7278500000	2.000e-02	0	0	0	1	0	1	5	1	a	E'	16	0	0	0	0	0	0	6	2	a	E"	3	15BaYuTeCl.1558
1	1	1528.0674000000	6.509e-04	0	0	0	1	0	1	4	1	s	E"	12	0	0	0	0	0	0	5	1	a	E'	4	84UrCuNaPa.465
1	1	1530.6525000000	2.000e-04	0	0	0	1	0	1	4	1	a	E'	13	0	0	0	0	0	0	5	1	s	E"	4	84UrCuNaPa.6
1	1	1536.4580000000	3.264e-03	0	2	0	0	0	0	2	2	s	E'	5	0	0	0	0	0	0	3	2	a	E"	1	80UrSpPaMc.270
1	1	1536.4609500000	5.000e-04	0	2	0	0	0	0	2	2	s	E'	5	0	0	0	0	0	0	3	2	a	E"	1	00CoKlTaBr.315
1	1	1536.4611200000	2.000e-04	0	2	0	0	0	0	2	2	s	E'	5	0	0	0	0	0	0	3	2	a	E"	1	92SaEnHiPo_S2.172
1	1	1537.4640000000	6.972e-03	0	0	0	1	0	1	3	3	s	E"	7	0	0	0	0	0	0	4	2	s	E'	2	80UrSpPaMc.471
1	1	1537.4694000000	1.302e-03	0	0	0	1	0	1	3	3	s	E"	7	0	0	0	0	0	0	4	2	s	E'	2	13ArMaBo.175
1	1	1537.4694500000	1.250e-03	0	0	0	1	0	1	3	3	s	E"	7	0	0	0	0	0	0	4	2	s	E'	2	92SaEnHiPo_S2.173
1	1	1537.4705500000	5.000e-04	0	0	0	1	0	1	3	3	s	E"	7	0	0	0	0	0	0	4	2	s	E'	2	00CoKlTaBr.316
1	1	1538.3013920000	2.449e-03	0	0	0	1	0	1	3	3	a	E'	7	0	0	0	0	0	0	4	2	a	E"	2	11ZoShOvPo.3896
1	1	1539.7560000000	3.818e-03	0	0	0	1	0	1	4	1	s	E"	12	0	0	0	0	0	0	5	2	s	E'	3	80UrSpPaMc.344
1	1	1539.7591550000	1.000e-03	0	0	0	1	0	1	4	1	s	E"	12	0	0	0	0	0	0	5	2	s	E'	3	11ZoShOvPo.3900
1	1	1539.7595700000	5.000e-04	0	0	0	1	0	1	4	1	s	E"	12	0	0	0	0	0	0	5	2	s	E'	3	00CoKlTaBr.319
1	1	1539.7596000000	5.000e-04	0	0	0	1	0	1	4	1	s	E"	12	0	0	0	0	0	0	5	2	s	E'	3	13ArMaBo.21
1	1	1539.7596200000	2.000e-04	0	0	0	1	0	1	4	1	s	E"	12	0	0	0	0	0	0	5	2	s	E'	3	92SaEnHiPo_S2.176
1	1	1539.7639000000	1.000e-02	0	0	0	1	0	1	4	1	s	E"	12	0	0	0	0	0	0	5	2	s	E'	3	15BaYuTeCl.1579
1	1	1541.0020750000	2.189e-03	0	0	0	1	0	1	4	1	a	E'	13	0	0	0	0	0	0	5	2	a	E"	3	11ZoShOvPo.3905
1	1	1541.0040800000	5.000e-04	0	0	0	1	0	1	4	1	a	E'	13	0	0	0	0	0	0	5	2	a	E"	3	00CoKlTaBr.320
1	1	1541.0041000000	5.000e-04	0	0	0	1	0	1	4	1	a	E'	13	0	0	0	0	0	0	5	2	a	E"	3	13ArMaBo.22
1	1	1541.0041400000	2.000e-04	0	0	0	1	0	1	4	1	a	E'	13	0	0	0	0	0	0	5	2	a	E"	3	92SaEnHiPo_S2.177
1	1	1541.0294600000	2.657e-02	0	0	0	1	0	1	4	1	a	E'	13	0	0	0	0	0	0	5	2	a	E"	3	15BaYuTeCl.1582
1	1	1545.6975000000	7.419e-04	0	0	0	1	0	1	3	1	s	E"	9	0	0	0	0	0	0	4	1	a	E'	3	84UrCuNaPa.462
1	1	1547.8962100000	5.000e-04	0	0	0	1	0	1	3	1	a	E'	9	0	0	0	0	0	0	4	1	s	E"	3	00CoKlTaBr.331
1	1	1547.8968000000	7.884e-04	0	0	0	1	0	1	3	1	a	E'	9	0	0	0	0	0	0	4	1	s	E"	3	84UrCuNaPa.4
1	1	1557.4817320000	1.000e-02	0	0	0	1	0	1	3	1	s	E"	9	0	0	0	0	0	0	4	2	s	E'	2	15BaYuTeCl.1604
1	1	1558.2484130000	1.000e-03	0	0	0	1	0	1	3	1	a	E'	9	0	0	0	0	0	0	4	2	a	E"	2	11ZoShOvPo.4018
1	1	1558.2494000000	5.000e-04	0	0	0	1	0	1	3	1	a	E'	9	0	0	0	0	0	0	4	2	a	E"	2	13ArMaBo.14
1	1	1558.2494500000	2.000e-04	0	0	0	1	0	1	3	1	a	E'	9	0	0	0	0	0	0	4	2	a	E"	2	92SaEnHiPo_S2.196
1	1	1558.2651730000	1.661e-02	0	0	0	1	0	1	3	1	a	E'	9	0	0	0	0	0	0	4	2	a	E"	2	15BaYuTeCl.1605
1	1	1563.9957000000	2.000e-04	0	0	0	1	0	1	2	1	s	E"	7	0	0	0	0	0	0	3	1	a	E'	2	84UrCuNaPa.461
1	1	1565.9643000000	3.425e-04	0	0	0	1	0	1	2	1	a	E'	7	0	0	0	0	0	0	3	1	s	E"	2	84UrCuNaPa.2
1	1	1565.9646000000	5.000e-04	0	0	0	1	0	1	2	1	a	E'	7	0	0	0	0	0	0	3	1	s	E"	2	00CoKlTaBr.360
1	1	1571.3661700000	5.000e-04	0	0	0	1	0	1	5	4	s	E'	11	0	0	0	0	0	0	5	2	a	E"	3	00CoKlTaBr.374
1	1	1571.3662000000	2.000e-04	0	0	0	1	0	1	5	4	s	E'	11	0	0	0	0	0	0	5	2	a	E"	3	84UrCuNaPa.533
1	1	1573.3494000000	5.000e-04	0	0	0	1	0	1	5	4	a	E"	11	0	0	0	0	0	0	5	2	s	E'	3	00CoKlTaBr.379
1	1	1573.3501000000	9.805e-04	0	0	0	1	0	1	5	4	a	E"	11	0	0	0	0	0	0	5	2	s	E'	3	84UrCuNaPa.74
1	1	1573.3501500000	1.033e-03	0	0	0	1	0	1	5	4	a	E"	11	0	0	0	0	0	0	5	2	s	E'	3	84Weber.14
1	1	1574.3829700000	5.000e-04	0	0	0	1	0	1	6	4	s	E'	13	0	0	0	0	0	0	6	2	a	E"	3	00CoKlTaBr.381
1	1	1574.3836000000	3.283e-04	0	0	0	1	0	1	6	4	s	E'	13	0	0	0	0	0	0	6	2	a	E"	3	84UrCuNaPa.538
1	1	1575.8517900000	2.000e-04	0	0	0	1	0	1	2	1	s	E"	7	0	0	0	0	0	0	3	2	s	E'	1	92SaEnHiPo_S2.215
1	1	1575.8518000000	5.000e-04	0	0	0	1	0	1	2	1	s	E"	7	0	0	0	0	0	0	3	2	s	E'	1	13ArMaBo.9
1	1	1575.8518200000	5.000e-04	0	0	0	1	0	1	2	1	s	E"	7	0	0	0	0	0	0	3	2	s	E'	1	00CoKlTaBr.382
1	1	1575.8520000000	3.000e-03	0	0	0	1	0	1	2	1	s	E"	7	0	0	0	0	0	0	3	2	s	E'	1	80UrSpPaMc.338
1	1	1575.8520510000	1.000e-03	0	0	0	1	0	1	2	1	s	E"	7	0	0	0	0	0	0	3	2	s	E'	1	11ZoShOvPo.4146
1	1	1576.3173200000	2.000e-04	0	0	0	1	0	1	2	1	a	E'	7	0	0	0	0	0	0	3	2	a	E"	1	92SaEnHiPo_S2.218
1	1	1576.3174700000	5.000e-04	0	0	0	1	0	1	2	1	a	E'	7	0	0	0	0	0	0	3	2	a	E"	1	84Weber.15
1	1	1576.6593800000	5.601e-03	0	0	0	1	0	1	6	4	a	E"	13	0	0	0	0	0	0	6	2	s	E'	3	92SaEnHiPo_S2.219
1	1	1576.6655000000	8.249e-04	0	0	0	1	0	1	6	4	a	E"	13	0	0	0	0	0	0	6	2	s	E'	3	84UrCuNaPa.78
1	1	1576.6657710000	1.109e-03	0	0	0	1	0	1	6	4	a	E"	13	0	0	0	0	0	0	6	2	s	E'	3	11ZoShOvPo.4149
1	1	1577.9759000000	1.215e-03	0	0	0	1	0	1	7	4	s	E'	16	0	0	0	0	0	0	7	2	a	E"	4	84UrCuNaPa.543
1	1	1577.9763180000	1.000e-03	0	0	0	1	0	1	7	4	s	E'	16	0	0	0	0	0	0	7	2	a	E"	4	11ZoShOvPo.4162
1	1	1577.9765200000	5.644e-04	0	0	0	1	0	1	7	4	s	E'	16	0	0	0	0	0	0	7	2	a	E"	4	00CoKlTaBr.383
1	1	1580.6921000000	2.000e-04	0	0	0	1	0	1	7	4	a	E"	17	0	0	0	0	0	0	7	2	s	E'	4	84UrCuNaPa.84
1	1	1580.6921300000	5.000e-04	0	0	0	1	0	1	7	4	a	E"	17	0	0	0	0	0	0	7	2	s	E'	4	84Weber.20
1	1	1582.8770500000	5.000e-04	0	0	0	1	0	1	1	1	s	E"	4	0	0	0	0	0	0	2	1	a	E'	2	00CoKlTaBr.395
1	1	1582.8778000000	2.974e-04	0	0	0	1	0	1	1	1	s	E"	4	0	0	0	0	0	0	2	1	a	E'	2	84UrCuNaPa.460
1	1	1584.7326000000	4.050e-03	0	0	0	1	0	1	1	1	a	E'	3	0	0	0	0	0	0	2	1	s	E"	2	84UrCuNaPa.1
1	1	1594.7871090000	3.839e-03	0	0	0	1	0	1	1	1	s	E"	4	0	0	0	0	0	0	2	2	s	E'	1	11ZoShOvPo.4330
1	1	1594.7907000000	2.000e-04	0	0	0	1	0	1	1	1	s	E"	4	0	0	0	0	0	0	2	2	s	E'	1	92SaEnHiPo_S2.249
1	1	1594.7907000000	5.000e-04	0	0	0	1	0	1	1	1	s	E"	4	0	0	0	0	0	0	2	2	s	E'	1	13ArMaBo.5
1	1	1594.7907700000	5.000e-04	0	0	0	1	0	1	1	1	s	E"	4	0	0	0	0	0	0	2	2	s	E'	1	00CoKlTaBr.431
1	1	1594.8100000000	2.020e-02	0	0	0	1	0	1	1	1	s	E"	4	0	0	0	0	0	0	2	2	s	E'	1	80UrSpPaMc.336
1	1	1594.8157330000	2.622e-02	0	0	0	1	0	1	1	1	s	E"	4	0	0	0	0	0	0	2	2	s	E'	1	15BaYuTeCl.1676
1	1	1595.0799000000	5.000e-04	0	0	0	1	0	1	1	1	a	E'	3	0	0	0	0	0	0	2	2	a	E"	1	00CoKlTaBr.433
1	1	1595.0800900000	2.000e-04	0	0	0	1	0	1	1	1	a	E'	3	0	0	0	0	0	0	2	2	a	E"	1	92SaEnHiPo_S2.251
1	1	1595.0801000000	5.000e-04	0	0	0	1	0	1	1	1	a	E'	3	0	0	0	0	0	0	2	2	a	E"	1	13ArMaBo.6
1	1	1595.0842290000	4.235e-03	0	0	0	1	0	1	1	1	a	E'	3	0	0	0	0	0	0	2	2	a	E"	1	11ZoShOvPo.4334
1	1	1595.1170570000	3.870e-02	0	0	0	1	0	1	1	1	a	E'	3	0	0	0	0	0	0	2	2	a	E"	1	15BaYuTeCl.1677
1	1	1596.0575800000	5.000e-04	0	2	0	0	0	0	2	2	s	E'	5	0	0	0	0	0	0	2	2	a	E"	1	00CoKlTaBr.436
1	1	1596.0577900000	2.177e-04	0	2	0	0	0	0	2	2	s	E'	5	0	0	0	0	0	0	2	2	a	E"	1	92SaEnHiPo_S2.252
1	1	1596.0578000000	5.000e-04	0	2	0	0	0	0	2	2	s	E'	5	0	0	0	0	0	0	2	2	a	E"	1	13ArMaBo.336
1	1	1597.5241400000	5.000e-04	0	2	0	0	0	0	3	2	s	E'	5	0	0	0	0	0	0	3	2	a	E"	1	00CoKlTaBr.445
1	1	1597.5250300000	4.712e-04	0	2	0	0	0	0	3	2	s	E'	5	0	0	0	0	0	0	3	2	a	E"	1	92SaEnHiPo_S2.259
1	1	1599.5954100000	5.000e-04	0	2	0	0	0	0	4	2	s	E'	9	0	0	0	0	0	0	4	2	a	E"	2	00CoKlTaBr.456
1	1	1605.7781800000	6.738e-04	0	2	0	0	0	0	6	2	s	E'	14	0	0	0	0	0	0	6	2	a	E"	3	00CoKlTaBr.472
1	1	1616.8767090000	1.000e-03	0	0	0	1	0	1	3	3	s	E"	7	0	0	0	0	0	0	3	2	s	E'	1	11ZoShOvPo.4586
1	1	1616.8775000000	5.000e-04	0	0	0	1	0	1	3	3	s	E"	7	0	0	0	0	0	0	3	2	s	E'	1	13ArMaBo.195
1	1	1616.8775200000	2.000e-04	0	0	0	1	0	1	3	3	s	E"	7	0	0	0	0	0	0	3	2	s	E'	1	92SaEnHiPo_S2.310
1	1	1616.8775900000	5.000e-04	0	0	0	1	0	1	3	3	s	E"	7	0	0	0	0	0	0	3	2	s	E'	1	84Weber.64
1	1	1617.6730800000	2.000e-04	0	0	0	1	0	1	3	3	a	E'	7	0	0	0	0	0	0	3	2	a	E"	1	92SaEnHiPo_S2.313
1	1	1617.6731000000	5.000e-04	0	0	0	1	0	1	3	3	a	E'	7	0	0	0	0	0	0	3	2	a	E"	1	13ArMaBo.196
1	1	1617.6731500000	5.000e-04	0	0	0	1	0	1	3	3	a	E'	7	0	0	0	0	0	0	3	2	a	E"	1	00CoKlTaBr.516
1	1	1617.6740720000	1.069e-03	0	0	0	1	0	1	3	3	a	E'	7	0	0	0	0	0	0	3	2	a	E"	1	11ZoShOvPo.4597
1	1	1618.6249400000	5.000e-04	0	0	0	1	0	1	4	3	s	E"	10	0	0	0	0	0	0	4	2	s	E'	2	00CoKlTaBr.518
1	1	1618.6250800000	2.000e-04	0	0	0	1	0	1	4	3	s	E"	10	0	0	0	0	0	0	4	2	s	E'	2	92SaEnHiPo_S2.316
1	1	1618.6251000000	5.000e-04	0	0	0	1	0	1	4	3	s	E"	10	0	0	0	0	0	0	4	2	s	E'	2	13ArMaBo.200
1	1	1618.6252440000	1.000e-03	0	0	0	1	0	1	4	3	s	E"	10	0	0	0	0	0	0	4	2	s	E'	2	11ZoShOvPo.4608
1	1	1618.6252600000	5.000e-04	0	0	0	1	0	1	4	3	s	E"	10	0	0	0	0	0	0	4	2	s	E'	2	84Weber.65
1	1	1619.8066410000	1.000e-03	0	0	0	1	0	1	4	3	a	E'	11	0	0	0	0	0	0	4	2	a	E"	2	11ZoShOvPo.4623
1	1	1619.8068000000	5.000e-04	0	0	0	1	0	1	4	3	a	E'	11	0	0	0	0	0	0	4	2	a	E"	2	13ArMaBo.201
1	1	1619.8068500000	2.000e-04	0	0	0	1	0	1	4	3	a	E'	11	0	0	0	0	0	0	4	2	a	E"	2	92SaEnHiPo_S2.321
1	1	1619.8069000000	5.000e-04	0	0	0	1	0	1	4	3	a	E'	11	0	0	0	0	0	0	4	2	a	E"	2	00CoKlTaBr.523
1	1	1620.5935060000	8.418e-03	0	0	0	1	0	1	5	3	s	E"	14	0	0	0	0	0	0	5	2	s	E'	3	11ZoShOvPo.4634
1	1	1620.6014200000	5.000e-04	0	0	0	1	0	1	5	3	s	E"	14	0	0	0	0	0	0	5	2	s	E'	3	00CoKlTaBr.525
1	1	1620.6014600000	2.000e-04	0	0	0	1	0	1	5	3	s	E"	14	0	0	0	0	0	0	5	2	s	E'	3	92SaEnHiPo_S2.323
1	1	1620.6015000000	5.000e-04	0	0	0	1	0	1	5	3	s	E"	14	0	0	0	0	0	0	5	2	s	E'	3	13ArMaBo.205
1	1	1620.6016700000	5.000e-04	0	0	0	1	0	1	5	3	s	E"	14	0	0	0	0	0	0	5	2	s	E'	3	84Weber.67
1	1	1620.6043700000	2.989e-03	0	0	0	1	0	1	5	3	s	E"	14	0	0	0	0	0	0	5	2	s	E'	3	11ZoShOvPo.4635
1	1	1620.6391710000	3.953e-02	0	0	0	1	0	1	5	3	s	E"	14	0	0	0	0	0	0	5	2	s	E'	3	15BaYuTeCl.1738
1	1	1622.0855240000	1.000e-02	0	0	0	1	0	1	5	3	a	E'	14	0	0	0	0	0	0	5	2	a	E"	3	15BaYuTeCl.1741
1	1	1622.0870000000	5.000e-04	0	0	0	1	0	1	5	3	a	E'	14	0	0	0	0	0	0	5	2	a	E"	3	13ArMaBo.206
1	1	1622.0870000000	2.000e-04	0	0	0	1	0	1	5	3	a	E'	14	0	0	0	0	0	0	5	2	a	E"	3	92SaEnHiPo_S2.329
1	1	1622.0870500000	5.000e-04	0	0	0	1	0	1	5	3	a	E'	14	0	0	0	0	0	0	5	2	a	E"	3	00CoKlTaBr.531
1	1	1622.0880130000	1.000e-03	0	0	0	1	0	1	5	3	a	E'	14	0	0	0	0	0	0	5	2	a	E"	3	11ZoShOvPo.4657
1	1	1622.6239000000	5.386e-04	0	0	0	1	0	1	1	1	s	E"	4	0	0	0	0	0	0	1	1	a	E'	1	84UrCuNaPa.522
1	1	1622.7064210000	2.230e-03	0	0	0	1	0	1	6	3	s	E"	16	0	0	0	0	0	0	6	2	s	E'	3	11ZoShOvPo.4666
1	1	1622.7084200000	5.000e-04	0	0	0	1	0	1	6	3	s	E"	16	0	0	0	0	0	0	6	2	s	E'	3	00CoKlTaBr.534
1	1	1622.7085000000	5.000e-04	0	0	0	1	0	1	6	3	s	E"	16	0	0	0	0	0	0	6	2	s	E'	3	13ArMaBo.212
1	1	1622.7090100000	4.889e-04	0	0	0	1	0	1	6	3	s	E"	16	0	0	0	0	0	0	6	2	s	E'	3	92SaEnHiPo_S2.333
1	1	1622.7090800000	5.624e-04	0	0	0	1	0	1	6	3	s	E"	16	0	0	0	0	0	0	6	2	s	E'	3	84Weber.69
1	1	1623.5666000000	2.078e-03	0	0	0	1	0	1	2	1	s	E"	7	0	0	0	0	0	0	2	1	a	E'	2	84UrCuNaPa.523
1	1	1624.3898930000	1.000e-03	0	0	0	1	0	1	6	3	a	E'	16	0	0	0	0	0	0	6	2	a	E"	3	11ZoShOvPo.4684
1	1	1624.3902000000	5.000e-04	0	0	0	1	0	1	6	3	a	E'	16	0	0	0	0	0	0	6	2	a	E"	3	13ArMaBo.213
1	1	1624.3902200000	2.000e-04	0	0	0	1	0	1	6	3	a	E'	16	0	0	0	0	0	0	6	2	a	E"	3	92SaEnHiPo_S2.336
1	1	1624.4937000000	8.218e-04	0	0	0	1	0	1	1	1	a	E'	3	0	0	0	0	0	0	1	1	s	E"	1	84UrCuNaPa.63
1	1	1625.0314000000	2.000e-04	0	0	0	1	0	1	3	1	s	E"	9	0	0	0	0	0	0	3	1	a	E'	2	84UrCuNaPa.525
1	1	1625.5623000000	2.356e-04	0	0	0	1	0	1	2	1	a	E'	7	0	0	0	0	0	0	2	1	s	E"	2	84UrCuNaPa.64
1	1	1627.0876000000	2.190e-03	0	0	0	1	0	1	4	1	s	E"	12	0	0	0	0	0	0	4	1	a	E'	3	84UrCuNaPa.527
1	1	1627.2660000000	2.372e-04	0	0	0	1	0	1	3	1	a	E'	9	0	0	0	0	0	0	3	1	s	E"	2	84UrCuNaPa.65
1	1	1629.7140000000	5.499e-04	0	0	0	1	0	1	4	1	a	E'	13	0	0	0	0	0	0	4	1	s	E"	3	84UrCuNaPa.68
1	1	1629.7146300000	5.000e-04	0	0	0	1	0	1	4	1	a	E'	13	0	0	0	0	0	0	4	1	s	E"	3	00CoKlTaBr.562
1	1	1629.7935000000	8.452e-04	0	0	0	1	0	1	5	1	s	E"	16	0	0	0	0	0	0	5	1	a	E'	4	84UrCuNaPa.531
1	1	1633.0173000000	1.031e-03	0	0	0	1	0	1	5	1	a	E'	16	0	0	0	0	0	0	5	1	s	E"	4	84UrCuNaPa.71
1	1	1633.2145000000	3.610e-04	0	0	0	1	0	1	6	1	s	E"	18	0	0	0	0	0	0	6	1	a	E'	4	84UrCuNaPa.535
1	1	1635.4779600000	2.000e-04	0	0	0	1	0	1	2	1	s	E"	7	0	0	0	0	0	0	2	2	s	E'	1	92SaEnHiPo_S2.384
1	1	1635.4780000000	5.000e-04	0	0	0	1	0	1	2	1	s	E"	7	0	0	0	0	0	0	2	2	s	E'	1	13ArMaBo.102
1	1	1635.4783940000	1.000e-03	0	0	0	1	0	1	2	1	s	E"	7	0	0	0	0	0	0	2	2	s	E'	1	11ZoShOvPo.4827
1	1	1635.5200000000	4.424e-02	0	0	0	1	0	1	2	1	s	E"	7	0	0	0	0	0	0	2	2	s	E'	1	80UrSpPaMc.396
1	1	1635.9139000000	5.000e-04	0	0	0	1	0	1	2	1	a	E'	7	0	0	0	0	0	0	2	2	a	E"	1	13ArMaBo.103
1	1	1635.9139100000	2.000e-04	0	0	0	1	0	1	2	1	a	E'	7	0	0	0	0	0	0	2	2	a	E"	1	92SaEnHiPo_S2.385
1	1	1635.9139300000	5.000e-04	0	0	0	1	0	1	2	1	a	E'	7	0	0	0	0	0	0	2	2	a	E"	1	84Weber.78
1	1	1635.9166260000	2.781e-03	0	0	0	1	0	1	2	1	a	E'	7	0	0	0	0	0	0	2	2	a	E"	1	11ZoShOvPo.4832
1	1	1636.8867190000	1.000e-03	0	0	0	1	0	1	3	1	s	E"	9	0	0	0	0	0	0	3	2	s	E'	1	11ZoShOvPo.4841
1	1	1636.8874900000	2.000e-04	0	0	0	1	0	1	3	1	s	E"	9	0	0	0	0	0	0	3	2	s	E'	1	92SaEnHiPo_S2.387
1	1	1636.8875000000	5.000e-04	0	0	0	1	0	1	3	1	s	E"	9	0	0	0	0	0	0	3	2	s	E'	1	13ArMaBo.106
1	1	1636.8875500000	5.000e-04	0	0	0	1	0	1	3	1	s	E"	9	0	0	0	0	0	0	3	2	s	E'	1	00CoKlTaBr.590
1	1	1636.9050000000	1.844e-02	0	0	0	1	0	1	3	1	s	E"	9	0	0	0	0	0	0	3	2	s	E'	1	80UrSpPaMc.398
1	1	1636.9106480000	2.437e-02	0	0	0	1	0	1	3	1	s	E"	9	0	0	0	0	0	0	3	2	s	E'	1	15BaYuTeCl.1771
1	1	1637.2437000000	1.763e-03	0	0	0	1	0	1	6	1	a	E'	18	0	0	0	0	0	0	6	1	s	E"	4	84UrCuNaPa.76
1	1	1637.6183000000	5.000e-04	0	0	0	1	0	1	3	1	a	E'	9	0	0	0	0	0	0	3	2	a	E"	1	13ArMaBo.107
1	1	1637.6183500000	3.164e-04	0	0	0	1	0	1	3	1	a	E'	9	0	0	0	0	0	0	3	2	a	E"	1	92SaEnHiPo_S2.391
1	1	1638.8666990000	1.078e-03	0	0	0	1	0	1	4	1	s	E"	12	0	0	0	0	0	0	4	2	s	E'	2	11ZoShOvPo.4866
1	1	1638.8677000000	5.000e-04	0	0	0	1	0	1	4	1	s	E"	12	0	0	0	0	0	0	4	2	s	E'	2	13ArMaBo.112
1	1	1638.8677100000	2.000e-04	0	0	0	1	0	1	4	1	s	E"	12	0	0	0	0	0	0	4	2	s	E'	2	92SaEnHiPo_S2.393
1	1	1638.8677900000	5.000e-04	0	0	0	1	0	1	4	1	s	E"	12	0	0	0	0	0	0	4	2	s	E'	2	00CoKlTaBr.595
1	1	1638.8682200000	5.000e-04	0	0	0	1	0	1	4	1	s	E"	12	0	0	0	0	0	0	4	2	s	E'	2	84Weber.79
1	1	1638.8810000000	1.394e-02	0	0	0	1	0	1	4	1	s	E"	12	0	0	0	0	0	0	4	2	s	E'	2	80UrSpPaMc.401
1	1	1638.8993840000	3.324e-02	0	0	0	1	0	1	4	1	s	E"	12	0	0	0	0	0	0	4	2	s	E'	2	15BaYuTeCl.1776
1	1	1640.0677000000	5.000e-04	0	0	0	1	0	1	4	1	a	E'	13	0	0	0	0	0	0	4	2	a	E"	2	13ArMaBo.113
1	1	1640.0677600000	5.000e-04	0	0	0	1	0	1	4	1	a	E'	13	0	0	0	0	0	0	4	2	a	E"	2	00CoKlTaBr.597
1	1	1640.0679600000	2.000e-04	0	0	0	1	0	1	4	1	a	E'	13	0	0	0	0	0	0	4	2	a	E"	2	92SaEnHiPo_S2.394
1	1	1640.0683590000	1.000e-03	0	0	0	1	0	1	4	1	a	E'	13	0	0	0	0	0	0	4	2	a	E"	2	11ZoShOvPo.4881
1	1	1641.4871800000	2.000e-04	0	0	0	1	0	1	5	1	s	E"	16	0	0	0	0	0	0	5	2	s	E'	3	92SaEnHiPo_S2.398
1	1	1641.4871830000	1.000e-03	0	0	0	1	0	1	5	1	s	E"	16	0	0	0	0	0	0	5	2	s	E'	3	11ZoShOvPo.4897
1	1	1641.4872000000	5.000e-04	0	0	0	1	0	1	5	1	s	E"	16	0	0	0	0	0	0	5	2	s	E'	3	13ArMaBo.119
1	1	1641.4872300000	5.000e-04	0	0	0	1	0	1	5	1	s	E"	16	0	0	0	0	0	0	5	2	s	E'	3	00CoKlTaBr.600
1	1	1641.4907680000	1.000e-02	0	0	0	1	0	1	5	1	s	E"	16	0	0	0	0	0	0	5	2	s	E'	3	15BaYuTeCl.1781
1	1	1641.5150000000	2.923e-02	0	0	0	1	0	1	5	1	s	E"	16	0	0	0	0	0	0	5	2	s	E'	3	80UrSpPaMc.405
1	1	1643.3692630000	1.000e-03	0	0	0	1	0	1	5	1	a	E'	16	0	0	0	0	0	0	5	2	a	E"	3	11ZoShOvPo.4915
1	1	1643.3697600000	5.000e-04	0	0	0	1	0	1	5	1	a	E'	16	0	0	0	0	0	0	5	2	a	E"	3	00CoKlTaBr.603
1	1	1643.3698000000	5.000e-04	0	0	0	1	0	1	5	1	a	E'	16	0	0	0	0	0	0	5	2	a	E"	3	13ArMaBo.120
1	1	1643.3698400000	2.000e-04	0	0	0	1	0	1	5	1	a	E'	16	0	0	0	0	0	0	5	2	a	E"	3	92SaEnHiPo_S2.402
1	1	1644.8045650000	1.000e-03	0	0	0	1	0	1	6	1	s	E"	18	0	0	0	0	0	0	6	2	s	E'	3	11ZoShOvPo.4929
1	1	1644.8048000000	5.000e-04	0	0	0	1	0	1	6	1	s	E"	18	0	0	0	0	0	0	6	2	s	E'	3	00CoKlTaBr.604
1	1	1644.8048000000	5.000e-04	0	0	0	1	0	1	6	1	s	E"	18	0	0	0	0	0	0	6	2	s	E'	3	13ArMaBo.126
1	1	1644.8048300000	2.000e-04	0	0	0	1	0	1	6	1	s	E"	18	0	0	0	0	0	0	6	2	s	E'	3	92SaEnHiPo_S2.404
1	1	1644.8270000000	2.331e-02	0	0	0	1	0	1	6	1	s	E"	18	0	0	0	0	0	0	6	2	s	E'	3	80UrSpPaMc.410
1	1	1647.5917000000	5.000e-04	0	0	0	1	0	1	6	1	a	E'	18	0	0	0	0	0	0	6	2	a	E"	3	00CoKlTaBr.614
1	1	1647.5917000000	5.000e-04	0	0	0	1	0	1	6	1	a	E'	18	0	0	0	0	0	0	6	2	a	E"	3	13ArMaBo.127
1	1	1647.5920000000	3.000e-03	0	0	0	1	0	1	6	1	a	E'	18	0	0	0	0	0	0	6	2	a	E"	3	80UrSpPaMc.411
1	1	1647.5920900000	2.000e-04	0	0	0	1	0	1	6	1	a	E'	18	0	0	0	0	0	0	6	2	a	E"	3	92SaEnHiPo_S2.412
1	1	1647.5926510000	1.000e-03	0	0	0	1	0	1	6	1	a	E'	18	0	0	0	0	0	0	6	2	a	E"	3	11ZoShOvPo.4955
1	1	1657.1201170000	1.000e-03	0	2	0	0	0	0	3	2	s	E'	5	0	0	0	0	0	0	2	2	a	E"	1	11ZoShOvPo.5021
1	1	1657.1207200000	5.000e-04	0	2	0	0	0	0	3	2	s	E'	5	0	0	0	0	0	0	2	2	a	E"	1	00CoKlTaBr.654
1	1	1657.1207500000	5.000e-04	0	2	0	0	0	0	3	2	s	E'	5	0	0	0	0	0	0	2	2	a	E"	1	84Weber.89
1	1	1657.1253500000	4.509e-03	0	2	0	0	0	0	3	2	s	E'	5	0	0	0	0	0	0	2	2	a	E"	1	92SaEnHiPo_S2.438
1	1	1663.3092000000	1.356e-03	0	0	0	1	0	1	2	1	s	E"	7	0	0	0	0	0	0	1	1	a	E'	1	84UrCuNaPa.625
1	1	1665.3280000000	2.776e-04	0	0	0	1	0	1	2	1	a	E'	7	0	0	0	0	0	0	1	1	s	E"	1	84UrCuNaPa.153
1	1	1665.3288400000	6.044e-04	0	0	0	1	0	1	2	1	a	E'	7	0	0	0	0	0	0	1	1	s	E"	1	00CoKlTaBr.682
1	1	1670.4301600000	5.000e-04	0	0	0	1	0	1	5	4	s	E'	11	0	0	0	0	0	0	4	2	a	E"	2	84Weber.97
1	1	1670.4302000000	2.000e-04	0	0	0	1	0	1	5	4	s	E'	11	0	0	0	0	0	0	4	2	a	E"	2	84UrCuNaPa.635
1	1	1672.4571000000	2.000e-04	0	0	0	1	0	1	5	4	a	E"	11	0	0	0	0	0	0	4	2	s	E'	2	84UrCuNaPa.163
1	1	1672.4571530000	1.000e-03	0	0	0	1	0	1	5	4	a	E"	11	0	0	0	0	0	0	4	2	s	E'	2	11ZoShOvPo.5118
1	1	1672.4573000000	5.000e-04	0	0	0	1	0	1	5	4	a	E"	11	0	0	0	0	0	0	4	2	s	E'	2	00CoKlTaBr.705
1	1	1676.5037900000	2.000e-04	0	0	0	1	0	1	3	3	s	E"	7	0	0	0	0	0	0	2	2	s	E'	1	92SaEnHiPo_S2.480
1	1	1676.5038000000	5.000e-04	0	0	0	1	0	1	3	3	s	E"	7	0	0	0	0	0	0	2	2	s	E'	1	13ArMaBo.263
1	1	1676.5038500000	5.000e-04	0	0	0	1	0	1	3	3	s	E"	7	0	0	0	0	0	0	2	2	s	E'	1	00CoKlTaBr.714
1	1	1676.5086670000	5.139e-03	0	0	0	1	0	1	3	3	s	E"	7	0	0	0	0	0	0	2	2	s	E'	1	11ZoShOvPo.5134
1	1	1676.5347100000	3.248e-02	0	0	0	1	0	1	3	3	s	E"	7	0	0	0	0	0	0	2	2	s	E'	1	15BaYuTeCl.1813
1	1	1677.2641600000	5.637e-03	0	0	0	1	0	1	3	3	a	E'	7	0	0	0	0	0	0	2	2	a	E"	1	11ZoShOvPo.5139
1	1	1677.2694400000	5.000e-04	0	0	0	1	0	1	3	3	a	E'	7	0	0	0	0	0	0	2	2	a	E"	1	84Weber.100
1	1	1677.2694700000	5.000e-04	0	0	0	1	0	1	3	3	a	E'	7	0	0	0	0	0	0	2	2	a	E"	1	00CoKlTaBr.715
1	1	1677.2695000000	5.000e-04	0	0	0	1	0	1	3	3	a	E'	7	0	0	0	0	0	0	2	2	a	E"	1	13ArMaBo.264
1	1	1677.2695200000	2.000e-04	0	0	0	1	0	1	3	3	a	E'	7	0	0	0	0	0	0	2	2	a	E"	1	92SaEnHiPo_S2.481
1	1	1677.2741700000	4.874e-03	0	0	0	1	0	1	3	3	a	E'	7	0	0	0	0	0	0	2	2	a	E"	1	11ZoShOvPo.5140
1	1	1677.2880190000	1.942e-02	0	0	0	1	0	1	3	3	a	E'	7	0	0	0	0	0	0	2	2	a	E"	1	15BaYuTeCl.1814
1	1	1678.9640000000	3.000e-03	0	2	0	0	0	0	4	2	s	E'	9	0	0	0	0	0	0	3	2	a	E"	1	80UrSpPaMc.307
1	1	1678.9649300000	5.000e-04	0	2	0	0	0	0	4	2	s	E'	9	0	0	0	0	0	0	3	2	a	E"	1	00CoKlTaBr.718
1	1	1678.9650000000	5.000e-04	0	2	0	0	0	0	4	2	s	E'	9	0	0	0	0	0	0	3	2	a	E"	1	13ArMaBo.353
1	1	1678.9650400000	2.000e-04	0	2	0	0	0	0	4	2	s	E'	9	0	0	0	0	0	0	3	2	a	E"	1	92SaEnHiPo_S2.484
1	1	1678.9656980000	1.000e-03	0	2	0	0	0	0	4	2	s	E'	9	0	0	0	0	0	0	3	2	a	E"	1	11ZoShOvPo.5146
1	1	1684.5974000000	3.046e-03	0	0	0	1	0	1	3	1	s	E"	9	0	0	0	0	0	0	2	1	a	E'	2	84UrCuNaPa.626
1	1	1686.8636700000	5.000e-04	0	0	0	1	0	1	3	1	a	E'	9	0	0	0	0	0	0	2	1	s	E"	2	00CoKlTaBr.732
1	1	1686.8643000000	6.590e-04	0	0	0	1	0	1	3	1	a	E'	9	0	0	0	0	0	0	2	1	s	E"	2	84UrCuNaPa.155
1	1	1693.0434570000	1.000e-03	0	0	0	1	0	1	6	4	s	E'	13	0	0	0	0	0	0	5	2	a	E"	3	11ZoShOvPo.5206
1	1	1693.0437800000	6.393e-04	0	0	0	1	0	1	6	4	s	E'	13	0	0	0	0	0	0	5	2	a	E"	3	92SaEnHiPo_S2.496
1	1	1693.0441200000	5.000e-04	0	0	0	1	0	1	6	4	s	E'	13	0	0	0	0	0	0	5	2	a	E"	3	00CoKlTaBr.747
1	1	1693.0452000000	8.517e-04	0	0	0	1	0	1	6	4	s	E'	13	0	0	0	0	0	0	5	2	a	E"	3	84UrCuNaPa.639
1	1	1695.3753700000	5.000e-04	0	0	0	1	0	1	6	4	a	E"	13	0	0	0	0	0	0	5	2	s	E'	3	00CoKlTaBr.750
1	1	1695.3757000000	3.028e-04	0	0	0	1	0	1	6	4	a	E"	13	0	0	0	0	0	0	5	2	s	E'	3	84UrCuNaPa.168
1	1	1696.5135000000	5.000e-04	0	0	0	1	0	1	3	1	s	E"	9	0	0	0	0	0	0	2	2	s	E'	1	13ArMaBo.144
1	1	1696.5135200000	2.000e-04	0	0	0	1	0	1	3	1	s	E"	9	0	0	0	0	0	0	2	2	s	E'	1	92SaEnHiPo_S2.500
1	1	1696.5136700000	5.000e-04	0	0	0	1	0	1	3	1	s	E"	9	0	0	0	0	0	0	2	2	s	E'	1	00CoKlTaBr.752
1	1	1696.5137300000	5.000e-04	0	0	0	1	0	1	3	1	s	E"	9	0	0	0	0	0	0	2	2	s	E'	1	84Weber.105
1	1	1696.5160000000	3.000e-03	0	0	0	1	0	1	3	1	s	E"	9	0	0	0	0	0	0	2	2	s	E'	1	80UrSpPaMc.442
1	1	1696.5164800000	3.077e-03	0	0	0	1	0	1	3	1	s	E"	9	0	0	0	0	0	0	2	2	s	E'	1	11ZoShOvPo.5219
1	1	1697.2148600000	5.000e-04	0	0	0	1	0	1	3	1	a	E'	9	0	0	0	0	0	0	2	2	a	E"	1	00CoKlTaBr.753
1	1	1697.2149000000	5.000e-04	0	0	0	1	0	1	3	1	a	E'	9	0	0	0	0	0	0	2	2	a	E"	1	13ArMaBo.145
1	1	1697.2149800000	2.000e-04	0	0	0	1	0	1	3	1	a	E'	9	0	0	0	0	0	0	2	2	a	E"	1	92SaEnHiPo_S2.501
1	1	1698.0320200000	5.000e-04	0	0	0	1	0	1	4	3	s	E"	10	0	0	0	0	0	0	3	2	s	E'	1	00CoKlTaBr.756
1	1	1698.0320600000	2.000e-04	0	0	0	1	0	1	4	3	s	E"	10	0	0	0	0	0	0	3	2	s	E'	1	92SaEnHiPo_S2.503
1	1	1698.0321000000	5.000e-04	0	0	0	1	0	1	4	3	s	E"	10	0	0	0	0	0	0	3	2	s	E'	1	13ArMaBo.268
1	1	1698.0329590000	1.000e-03	0	0	0	1	0	1	4	3	s	E"	10	0	0	0	0	0	0	3	2	s	E'	1	11ZoShOvPo.5227
1	1	1698.0492190000	1.797e-02	0	0	0	1	0	1	4	3	s	E"	10	0	0	0	0	0	0	3	2	s	E'	1	15BaYuTeCl.1823
1	1	1699.1745610000	1.649e-03	0	0	0	1	0	1	4	3	a	E'	11	0	0	0	0	0	0	3	2	a	E"	1	11ZoShOvPo.5231
1	1	1699.1761000000	5.000e-04	0	0	0	1	0	1	4	3	a	E'	11	0	0	0	0	0	0	3	2	a	E"	1	13ArMaBo.269
1	1	1699.1761400000	5.000e-04	0	0	0	1	0	1	4	3	a	E'	11	0	0	0	0	0	0	3	2	a	E"	1	00CoKlTaBr.759
1	1	1699.1761500000	2.000e-04	0	0	0	1	0	1	4	3	a	E'	11	0	0	0	0	0	0	3	2	a	E"	1	92SaEnHiPo_S2.505
1	1	1701.3954000000	5.000e-04	0	2	0	0	0	0	5	2	s	E'	12	0	0	0	0	0	0	4	2	a	E"	2	13ArMaBo.357
1	1	1701.3954100000	5.000e-04	0	2	0	0	0	0	5	2	s	E'	12	0	0	0	0	0	0	4	2	a	E"	2	00CoKlTaBr.763
1	1	1701.3954500000	2.000e-04	0	2	0	0	0	0	5	2	s	E'	12	0	0	0	0	0	0	4	2	a	E"	2	92SaEnHiPo_S2.506
1	1	1701.3961180000	1.000e-03	0	2	0	0	0	0	5	2	s	E'	12	0	0	0	0	0	0	4	2	a	E"	2	11ZoShOvPo.5237
1	1	1706.4177000000	8.827e-04	0	0	0	1	0	1	4	1	s	E"	12	0	0	0	0	0	0	3	1	a	E'	2	84UrCuNaPa.629
1	1	1706.4181100000	5.000e-04	0	0	0	1	0	1	4	1	s	E"	12	0	0	0	0	0	0	3	1	a	E'	2	00CoKlTaBr.772
1	1	1709.0842000000	2.000e-04	0	0	0	1	0	1	4	1	a	E'	13	0	0	0	0	0	0	3	1	s	E"	2	84UrCuNaPa.157
1	1	1709.0844800000	5.000e-04	0	0	0	1	0	1	4	1	a	E'	13	0	0	0	0	0	0	3	1	s	E"	2	00CoKlTaBr.775
1	1	1716.1206700000	5.000e-04	0	0	0	1	0	1	7	4	s	E'	16	0	0	0	0	0	0	6	2	a	E"	3	00CoKlTaBr.784
1	1	1716.1223000000	1.373e-03	0	0	0	1	0	1	7	4	s	E'	16	0	0	0	0	0	0	6	2	a	E"	3	84UrCuNaPa.645
1	1	1718.2747700000	2.000e-04	0	0	0	1	0	1	4	1	s	E"	12	0	0	0	0	0	0	3	2	s	E'	1	92SaEnHiPo_S2.521
1	1	1718.2748000000	5.000e-04	0	0	0	1	0	1	4	1	s	E"	12	0	0	0	0	0	0	3	2	s	E'	1	00CoKlTaBr.789
1	1	1718.2748000000	5.000e-04	0	0	0	1	0	1	4	1	s	E"	12	0	0	0	0	0	0	3	2	s	E'	1	13ArMaBo.148
1	1	1718.2752690000	1.000e-03	0	0	0	1	0	1	4	1	s	E"	12	0	0	0	0	0	0	3	2	s	E'	1	11ZoShOvPo.5315
1	1	1718.2810000000	6.565e-03	0	0	0	1	0	1	4	1	s	E"	12	0	0	0	0	0	0	3	2	s	E'	1	80UrSpPaMc.444
1	1	1718.8893500000	5.000e-04	0	0	0	1	0	1	7	4	a	E"	17	0	0	0	0	0	0	6	2	s	E'	3	00CoKlTaBr.790
1	1	1718.8895000000	2.826e-04	0	0	0	1	0	1	7	4	a	E"	17	0	0	0	0	0	0	6	2	s	E'	3	84UrCuNaPa.173
1	1	1719.4369400000	5.000e-04	0	0	0	1	0	1	4	1	a	E'	13	0	0	0	0	0	0	3	2	a	E"	1	00CoKlTaBr.793
1	1	1719.4371000000	5.000e-04	0	0	0	1	0	1	4	1	a	E'	13	0	0	0	0	0	0	3	2	a	E"	1	13ArMaBo.149
1	1	1719.4371200000	2.000e-04	0	0	0	1	0	1	4	1	a	E'	13	0	0	0	0	0	0	3	2	a	E"	1	92SaEnHiPo_S2.523
1	1	1719.4373780000	1.000e-03	0	0	0	1	0	1	4	1	a	E'	13	0	0	0	0	0	0	3	2	a	E"	1	11ZoShOvPo.5317
1	1	1719.7095700000	5.000e-04	0	0	0	1	0	1	5	3	s	E"	14	0	0	0	0	0	0	4	2	s	E'	2	00CoKlTaBr.794
1	1	1719.7096000000	5.000e-04	0	0	0	1	0	1	5	3	s	E"	14	0	0	0	0	0	0	4	2	s	E'	2	13ArMaBo.275
1	1	1719.7096500000	2.000e-04	0	0	0	1	0	1	5	3	s	E"	14	0	0	0	0	0	0	4	2	s	E'	2	92SaEnHiPo_S2.524
1	1	1719.7097170000	1.000e-03	0	0	0	1	0	1	5	3	s	E"	14	0	0	0	0	0	0	4	2	s	E'	2	11ZoShOvPo.5320
1	1	1719.7143900000	1.000e-02	0	0	0	1	0	1	5	3	s	E"	14	0	0	0	0	0	0	4	2	s	E'	2	15BaYuTeCl.1837
1	1	1721.1506600000	2.000e-04	0	0	0	1	0	1	5	3	a	E'	14	0	0	0	0	0	0	4	2	a	E"	2	92SaEnHiPo_S2.525
1	1	1721.1507000000	5.000e-04	0	0	0	1	0	1	5	3	a	E'	14	0	0	0	0	0	0	4	2	a	E"	2	13ArMaBo.276
1	1	1721.1507700000	5.000e-04	0	0	0	1	0	1	5	3	a	E'	14	0	0	0	0	0	0	4	2	a	E"	2	00CoKlTaBr.796
1	1	1721.1511230000	1.000e-03	0	0	0	1	0	1	5	3	a	E'	14	0	0	0	0	0	0	4	2	a	E"	2	11ZoShOvPo.5324
1	1	1724.4393310000	1.000e-03	0	2	0	0	0	0	6	2	s	E'	14	0	0	0	0	0	0	5	2	a	E"	3	11ZoShOvPo.5337
1	1	1724.4399000000	5.000e-04	0	2	0	0	0	0	6	2	s	E'	14	0	0	0	0	0	0	5	2	a	E"	3	13ArMaBo.361
1	1	1724.4399600000	2.000e-04	0	2	0	0	0	0	6	2	s	E'	14	0	0	0	0	0	0	5	2	a	E"	3	92SaEnHiPo_S2.532
1	1	1724.4440000000	4.281e-03	0	2	0	0	0	0	6	2	s	E'	14	0	0	0	0	0	0	5	2	a	E"	3	80UrSpPaMc.312
1	1	1728.8123000000	7.761e-04	0	0	0	1	0	1	5	1	s	E"	16	0	0	0	0	0	0	4	1	a	E'	3	84UrCuNaPa.632
1	1	1728.8128300000	5.000e-04	0	0	0	1	0	1	5	1	s	E"	16	0	0	0	0	0	0	4	1	a	E'	3	00CoKlTaBr.815
1	1	1728.8129880000	1.000e-03	0	0	0	1	0	1	5	1	s	E"	16	0	0	0	0	0	0	4	1	a	E'	3	11ZoShOvPo.5363
1	1	1732.0790000000	1.308e-03	0	0	0	1	0	1	5	1	a	E'	16	0	0	0	0	0	0	4	1	s	E"	3	84UrCuNaPa.161
1	1	1732.7000100000	5.000e-04	0	0	0	1	0	1	6	3	a	E'	16	0	0	0	0	0	0	5	1	s	E"	4	00CoKlTaBr.821
1	1	1740.5952000000	5.000e-04	0	0	0	1	0	1	5	1	s	E"	16	0	0	0	0	0	0	4	2	s	E'	2	13ArMaBo.153
1	1	1740.5952100000	2.000e-04	0	0	0	1	0	1	5	1	s	E"	16	0	0	0	0	0	0	4	2	s	E'	2	92SaEnHiPo_S2.549
1	1	1740.5953800000	5.000e-04	0	0	0	1	0	1	5	1	s	E"	16	0	0	0	0	0	0	4	2	s	E'	2	00CoKlTaBr.837
1	1	1740.5968020000	1.629e-03	0	0	0	1	0	1	5	1	s	E"	16	0	0	0	0	0	0	4	2	s	E'	2	11ZoShOvPo.5413
1	1	1740.6010000000	6.037e-03	0	0	0	1	0	1	5	1	s	E"	16	0	0	0	0	0	0	4	2	s	E'	2	80UrSpPaMc.447
1	1	1741.4191500000	5.000e-04	0	0	0	1	0	1	6	3	s	E"	16	0	0	0	0	0	0	5	2	s	E'	3	00CoKlTaBr.838
1	1	1741.4192000000	2.000e-04	0	0	0	1	0	1	6	3	s	E"	16	0	0	0	0	0	0	5	2	s	E'	3	92SaEnHiPo_S2.550
1	1	1741.4192000000	5.000e-04	0	0	0	1	0	1	6	3	s	E"	16	0	0	0	0	0	0	5	2	s	E'	3	13ArMaBo.283
1	1	1741.4197700000	5.548e-04	0	0	0	1	0	1	6	3	s	E"	16	0	0	0	0	0	0	5	2	s	E'	3	84Weber.120
1	1	1742.4328610000	1.000e-03	0	0	0	1	0	1	5	1	a	E'	16	0	0	0	0	0	0	4	2	a	E"	2	11ZoShOvPo.5420
1	1	1742.4334900000	5.000e-04	0	0	0	1	0	1	5	1	a	E'	16	0	0	0	0	0	0	4	2	a	E"	2	00CoKlTaBr.839
1	1	1742.4336000000	2.000e-04	0	0	0	1	0	1	5	1	a	E'	16	0	0	0	0	0	0	4	2	a	E"	2	92SaEnHiPo_S2.551
1	1	1742.4336000000	5.000e-04	0	0	0	1	0	1	5	1	a	E'	16	0	0	0	0	0	0	4	2	a	E"	2	13ArMaBo.154
1	1	1742.4337800000	5.000e-04	0	0	0	1	0	1	5	1	a	E'	16	0	0	0	0	0	0	4	2	a	E"	2	84Weber.121
1	1	1743.0502000000	1.176e-03	0	0	0	1	0	1	6	3	a	E'	16	0	0	0	0	0	0	5	2	a	E"	3	13ArMaBo.284
1	1	1743.0502400000	1.134e-03	0	0	0	1	0	1	6	3	a	E'	16	0	0	0	0	0	0	5	2	a	E"	3	92SaEnHiPo_S2.552
1	1	1743.0571290000	6.099e-03	0	0	0	1	0	1	6	3	a	E'	16	0	0	0	0	0	0	5	2	a	E"	3	11ZoShOvPo.5423
1	1	1751.8216000000	1.097e-03	0	0	0	1	0	1	6	1	s	E"	18	0	0	0	0	0	0	5	1	a	E'	4	84UrCuNaPa.637
1	1	1755.9018000000	3.788e-04	0	0	0	1	0	1	6	1	a	E'	18	0	0	0	0	0	0	5	1	s	E"	4	84UrCuNaPa.165
1	1	1755.9022700000	8.723e-04	0	0	0	1	0	1	6	1	a	E'	18	0	0	0	0	0	0	5	1	s	E"	4	00CoKlTaBr.858
1	1	1763.5151370000	1.000e-03	0	0	0	1	0	1	6	1	s	E"	18	0	0	0	0	0	0	5	2	s	E'	3	11ZoShOvPo.5511
1	1	1763.5154400000	2.000e-04	0	0	0	1	0	1	6	1	s	E"	18	0	0	0	0	0	0	5	2	s	E'	3	92SaEnHiPo_S2.579
1	1	1763.5155000000	5.000e-04	0	0	0	1	0	1	6	1	s	E"	18	0	0	0	0	0	0	5	2	s	E'	3	13ArMaBo.159
1	1	1763.5270000000	1.207e-02	0	0	0	1	0	1	6	1	s	E"	18	0	0	0	0	0	0	5	2	s	E'	3	80UrSpPaMc.451
1	1	1766.2425540000	1.101e-02	0	0	0	1	0	1	6	1	a	E'	18	0	0	0	0	0	0	5	2	a	E"	3	11ZoShOvPo.5526
	---

==============
Component #138: 	30 vertices. 
	Path length: 1.	Utility factor = 30

	---
1	1	542.3900650000	1.000e-03	0	0	0	1	0	1	5	2	a	E"	15	0	1	0	0	0	0	6	1	a	E'	8	13DoHiYuTe.3877
1	1	542.3903600000	6.000e-04	0	0	0	1	0	1	5	2	a	E"	15	0	1	0	0	0	0	6	1	a	E'	8	16PeYuPi_S2.2706
1	1	542.3905930000	1.000e-03	0	0	0	1	0	1	5	2	a	E"	15	0	1	0	0	0	0	6	1	a	E'	8	16SuYuPePi.273
1	1	542.3924000000	2.053e-03	0	0	0	1	0	1	5	2	a	E"	15	0	1	0	0	0	0	6	1	a	E'	8	16PeYuPi_S3.1275
1	1	543.5372010000	1.000e-03	0	2	0	0	0	0	6	1	s	E"	15	0	1	0	0	0	0	7	2	s	E'	9	13DoHiYuTe.3882
1	1	551.9391400000	1.000e-03	0	0	0	1	0	1	5	2	s	E'	15	0	1	0	0	0	0	6	2	a	E"	8	13DoHiYuTe.3943
1	1	553.5616950000	2.345e-02	0	2	0	0	0	0	3	1	s	E"	6	0	1	0	0	0	0	4	1	a	E'	6	15BaYuTeCl.94
1	1	557.0287500000	1.943e-03	0	0	0	1	0	1	5	0	a	E"	17	0	1	0	0	0	0	6	1	a	E'	8	16PeYuPi_S3.1286
1	1	557.0301020000	1.000e-03	0	0	0	1	0	1	5	0	a	E"	17	0	1	0	0	0	0	6	1	a	E'	8	13DoHiYuTe.3974
1	1	557.0305600000	6.000e-04	0	0	0	1	0	1	5	0	a	E"	17	0	1	0	0	0	0	6	1	a	E'	8	16PeYuPi_S2.2723
1	1	557.0306480000	1.000e-03	0	0	0	1	0	1	5	0	a	E"	17	0	1	0	0	0	0	6	1	a	E'	8	16SuYuPePi.279
1	1	559.9734200000	6.000e-04	0	0	0	1	0	1	4	2	a	E"	11	0	1	0	0	0	0	5	1	a	E'	8	16PeYuPi_S2.2726
1	1	559.9734900000	1.000e-03	0	0	0	1	0	1	4	2	a	E"	11	0	1	0	0	0	0	5	1	a	E'	8	16SuYuPePi.250
1	1	559.9738470000	1.000e-03	0	0	0	1	0	1	4	2	a	E"	11	0	1	0	0	0	0	5	1	a	E'	8	13DoHiYuTe.3988
1	1	560.9760640000	1.000e-03	0	2	0	0	0	0	5	1	s	E"	13	0	1	0	0	0	0	6	2	s	E'	7	13DoHiYuTe.3997
1	1	563.5773790000	1.000e-03	0	0	0	1	0	1	6	2	a	E"	17	0	1	0	0	0	0	7	2	s	E'	9	13DoHiYuTe.4009
1	1	564.7399770000	1.000e-03	0	0	0	1	0	1	5	0	s	E'	17	0	1	0	0	0	0	6	2	a	E"	8	13DoHiYuTe.4020
1	1	569.5116200000	1.000e-03	0	0	0	1	0	1	4	2	s	E'	12	0	1	0	0	0	0	5	2	a	E"	8	13DoHiYuTe.4057
1	1	569.9430480000	1.000e-03	0	0	0	1	0	1	5	2	s	E'	15	0	1	0	0	0	0	6	1	s	E"	7	16SuYuPePi.275
1	1	569.9435370000	1.000e-03	0	0	0	1	0	1	5	2	s	E'	15	0	1	0	0	0	0	6	1	s	E"	7	13DoHiYuTe.4059
1	1	572.1394880000	1.000e-03	0	0	0	1	0	1	4	0	a	E"	13	0	1	0	0	0	0	5	1	a	E'	8	13DoHiYuTe.4072
1	1	572.1396300000	6.000e-04	0	0	0	1	0	1	4	0	a	E"	13	0	1	0	0	0	0	5	1	a	E'	8	16PeYuPi_S2.2739
1	1	572.1397500000	1.000e-03	0	0	0	1	0	1	4	0	a	E"	13	0	1	0	0	0	0	5	1	a	E'	8	16SuYuPePi.258
1	1	572.1405900000	1.000e-03	0	0	0	1	0	1	4	0	a	E"	13	0	1	0	0	0	0	5	1	a	E'	8	16PeYuPi_S3.1292
1	1	577.6928370000	1.000e-03	0	0	0	1	0	1	3	2	a	E"	8	0	1	0	0	0	0	4	1	a	E'	6	13DoHiYuTe.4101
1	1	577.6931200000	6.000e-04	0	0	0	1	0	1	3	2	a	E"	8	0	1	0	0	0	0	4	1	a	E'	6	16PeYuPi_S2.2742
1	1	577.6932370000	1.000e-03	0	0	0	1	0	1	3	2	a	E"	8	0	1	0	0	0	0	4	1	a	E'	6	16SuYuPePi.235
1	1	579.1109000000	1.446e-03	0	2	0	0	0	0	4	1	s	E"	9	0	1	0	0	0	0	5	2	s	E'	7	13DoHiYuTe.4110
1	1	580.7658890000	1.000e-03	0	0	0	1	0	1	4	0	s	E'	14	0	1	0	0	0	0	5	2	a	E"	8	13DoHiYuTe.4121
1	1	581.6603580000	1.000e-03	0	0	0	1	0	1	6	0	a	E"	19	0	1	0	0	0	0	7	2	s	E'	9	13DoHiYuTe.4127
1	1	582.7443740000	1.000e-03	0	0	0	1	0	1	5	0	s	E'	17	0	1	0	0	0	0	6	1	s	E"	7	13DoHiYuTe.4140
1	1	582.7443970000	1.000e-03	0	0	0	1	0	1	5	0	s	E'	17	0	1	0	0	0	0	6	1	s	E"	7	16SuYuPePi.280
1	1	582.7444300000	6.000e-04	0	0	0	1	0	1	5	0	s	E'	17	0	1	0	0	0	0	6	1	s	E"	7	16PeYuPi_S2.2747
1	1	583.1125910000	1.000e-03	0	0	0	1	0	1	5	2	a	E"	15	0	1	0	0	0	0	6	2	s	E'	7	13DoHiYuTe.4144
1	1	587.3202440000	1.000e-03	0	0	0	1	0	1	3	2	s	E'	8	0	1	0	0	0	0	4	2	a	E"	6	13DoHiYuTe.4170
1	1	588.4077400000	1.000e-03	0	0	0	1	0	1	3	0	a	E"	10	0	1	0	0	0	0	4	1	a	E'	6	13DoHiYuTe.4178
1	1	588.4082500000	6.000e-04	0	0	0	1	0	1	3	0	a	E"	10	0	1	0	0	0	0	4	1	a	E'	6	16PeYuPi_S2.2751
1	1	588.4082570000	1.000e-03	0	0	0	1	0	1	3	0	a	E"	10	0	1	0	0	0	0	4	1	a	E'	6	16SuYuPePi.240
1	1	588.4086900000	1.000e-03	0	0	0	1	0	1	3	0	a	E"	10	0	1	0	0	0	0	4	1	a	E'	6	16PeYuPi_S3.1298
1	1	589.2981070000	1.000e-03	0	0	0	1	0	1	4	2	s	E'	12	0	1	0	0	0	0	5	1	s	E"	7	16SuYuPePi.253
1	1	589.2984180000	1.000e-03	0	0	0	1	0	1	4	2	s	E'	12	0	1	0	0	0	0	5	1	s	E"	7	13DoHiYuTe.4186
1	1	595.6525780000	1.000e-03	0	0	0	1	0	1	2	2	a	E"	6	0	1	0	0	0	0	3	1	a	E'	4	13DoHiYuTe.4227
1	1	595.6526100000	6.000e-04	0	0	0	1	0	1	2	2	a	E"	6	0	1	0	0	0	0	3	1	a	E'	4	16PeYuPi_S2.2756
1	1	595.6527160000	1.000e-03	0	0	0	1	0	1	2	2	a	E"	6	0	1	0	0	0	0	3	1	a	E'	4	16SuYuPePi.220
1	1	596.2497980000	1.000e-03	0	0	0	1	0	1	5	2	s	E'	15	0	1	0	0	0	0	6	4	a	E"	6	13DoHiYuTe.4229
1	1	597.7258320000	1.000e-03	0	0	0	1	0	1	3	0	s	E'	10	0	1	0	0	0	0	4	2	a	E"	6	13DoHiYuTe.4247
1	1	597.7526280000	1.000e-03	0	0	0	1	0	1	5	0	a	E"	17	0	1	0	0	0	0	6	2	s	E'	7	13DoHiYuTe.4248
1	1	597.8518330000	4.368e-03	0	2	0	0	0	0	3	1	s	E"	6	0	1	0	0	0	0	4	2	s	E'	5	13DoHiYuTe.4250
1	1	600.5526870000	1.000e-03	0	0	0	1	0	1	4	0	s	E'	14	0	1	0	0	0	0	5	1	s	E"	7	13DoHiYuTe.4265
1	1	600.5530300000	6.000e-04	0	0	0	1	0	1	4	0	s	E'	14	0	1	0	0	0	0	5	1	s	E"	7	16PeYuPi_S2.2760
1	1	600.5530530000	1.000e-03	0	0	0	1	0	1	4	0	s	E'	14	0	1	0	0	0	0	5	1	s	E"	7	16SuYuPePi.259
1	1	602.6056630000	1.000e-03	0	0	0	1	0	1	4	2	a	E"	11	0	1	0	0	0	0	5	2	s	E'	7	13DoHiYuTe.4274
1	1	605.4687870000	1.000e-03	0	0	0	1	0	1	2	2	s	E'	6	0	1	0	0	0	0	3	2	a	E"	4	13DoHiYuTe.4294
1	1	605.7807780000	1.000e-03	0	0	0	1	0	1	2	0	a	E"	8	0	1	0	0	0	0	3	1	a	E'	4	13DoHiYuTe.4297
1	1	605.7808300000	6.000e-04	0	0	0	1	0	1	2	0	a	E"	8	0	1	0	0	0	0	3	1	a	E'	4	16PeYuPi_S2.2764
1	1	605.7808850000	1.000e-03	0	0	0	1	0	1	2	0	a	E"	8	0	1	0	0	0	0	3	1	a	E'	4	16SuYuPePi.226
1	1	607.9252000000	1.000e-03	0	2	0	0	0	0	5	1	s	E"	13	0	1	0	0	0	0	6	4	s	E'	6	13DoHiYuTe.4307
1	1	608.6764200000	1.000e-03	0	0	0	1	0	1	3	2	s	E'	8	0	1	0	0	0	0	4	1	s	E"	5	16SuYuPePi.237
1	1	608.6765400000	1.000e-03	0	0	0	1	0	1	3	2	s	E'	8	0	1	0	0	0	0	4	1	s	E"	5	13DoHiYuTe.4310
1	1	609.0506340000	1.000e-03	0	0	0	1	0	1	5	0	s	E'	17	0	1	0	0	0	0	6	4	a	E"	6	13DoHiYuTe.4317
1	1	614.0004550000	1.000e-03	0	0	0	1	0	1	4	2	s	E'	12	0	1	0	0	0	0	5	4	a	E"	6	13DoHiYuTe.4369
1	1	614.7713050000	1.000e-03	0	0	0	1	0	1	4	0	a	E"	13	0	1	0	0	0	0	5	2	s	E'	7	13DoHiYuTe.4371
1	1	615.5389420000	1.000e-03	0	0	0	1	0	1	2	0	s	E'	8	0	1	0	0	0	0	3	2	a	E"	4	13DoHiYuTe.4376
1	1	617.0754030000	1.000e-03	0	2	0	0	0	0	2	1	s	E"	5	0	1	0	0	0	0	3	2	s	E'	3	13DoHiYuTe.4391
1	1	619.0819300000	6.000e-04	0	0	0	1	0	1	3	0	s	E'	10	0	1	0	0	0	0	4	1	s	E"	5	16PeYuPi_S2.2773
1	1	619.0820190000	1.000e-03	0	0	0	1	0	1	3	0	s	E'	10	0	1	0	0	0	0	4	1	s	E"	5	16SuYuPePi.241
1	1	619.0821280000	1.000e-03	0	0	0	1	0	1	3	0	s	E'	10	0	1	0	0	0	0	4	1	s	E"	5	13DoHiYuTe.4405
1	1	622.0012080000	1.000e-03	0	0	0	1	0	1	3	2	a	E"	8	0	1	0	0	0	0	4	2	s	E'	5	13DoHiYuTe.4421
1	1	625.2547240000	1.000e-03	0	0	0	1	0	1	4	0	s	E'	14	0	1	0	0	0	0	5	4	a	E"	6	13DoHiYuTe.4454
1	1	626.3940360000	1.564e-03	0	2	0	0	0	0	4	1	s	E"	9	0	1	0	0	0	0	5	4	s	E'	5	13DoHiYuTe.4462
1	1	628.1379890000	1.000e-03	0	0	0	1	0	1	2	2	s	E'	6	0	1	0	0	0	0	3	1	s	E"	3	16SuYuPePi.223
1	1	628.1381870000	1.000e-03	0	0	0	1	0	1	2	2	s	E'	6	0	1	0	0	0	0	3	1	s	E"	3	13DoHiYuTe.4475
1	1	630.0617260000	1.000e-03	0	0	0	1	0	1	5	2	a	E"	15	0	1	0	0	0	0	6	4	s	E'	6	13DoHiYuTe.4491
1	1	631.9574760000	1.000e-03	0	0	0	1	0	1	3	2	s	E'	8	0	1	0	0	0	0	4	4	a	E"	4	13DoHiYuTe.4514
1	1	632.4895500000	1.339e-03	0	2	0	0	0	0	3	1	s	E"	6	0	1	0	0	0	0	3	1	a	E'	4	16PeYuPi_S3.1343
1	1	632.4920000000	1.233e-03	0	2	0	0	0	0	3	1	s	E"	6	0	1	0	0	0	0	3	1	a	E'	4	86HeBiBa.33
1	1	632.7161110000	1.000e-03	0	0	0	1	0	1	3	0	a	E"	10	0	1	0	0	0	0	4	2	s	E'	5	13DoHiYuTe.4523
1	1	634.0961100000	1.000e-03	0	0	0	1	0	1	1	0	s	E'	4	0	1	0	0	0	0	2	2	a	E"	4	13DoHiYuTe.4535
1	1	635.0426900000	1.328e-03	0	2	0	0	0	0	4	1	s	E"	9	0	1	0	0	0	0	4	1	a	E'	6	16PeYuPi_S3.1353
1	1	635.0434600000	6.000e-04	0	2	0	0	0	0	4	1	s	E"	9	0	1	0	0	0	0	4	1	a	E'	6	16PeYuPi_S2.2793
1	1	635.0435000000	1.000e-03	0	2	0	0	0	0	4	1	s	E"	9	0	1	0	0	0	0	4	1	a	E'	6	86HeBiBa.40
1	1	636.6921760000	1.000e-03	0	2	0	0	0	0	1	1	s	E"	3	0	1	0	0	0	0	2	2	s	E'	3	13DoHiYuTe.4553
1	1	638.2083420000	1.000e-03	0	0	0	1	0	1	2	0	s	E'	8	0	1	0	0	0	0	3	1	s	E"	3	13DoHiYuTe.4568
1	1	638.2086000000	6.000e-04	0	0	0	1	0	1	2	0	s	E'	8	0	1	0	0	0	0	3	1	s	E"	3	16PeYuPi_S2.2800
1	1	638.2086700000	1.000e-03	0	0	0	1	0	1	2	0	s	E'	8	0	1	0	0	0	0	3	1	s	E"	3	16SuYuPePi.227
1	1	638.3434800000	1.298e-03	0	2	0	0	0	0	5	1	s	E"	13	0	1	0	0	0	0	5	1	a	E'	8	16PeYuPi_S3.1359
1	1	641.3604830000	1.000e-03	0	0	0	1	0	1	2	2	a	E"	6	0	1	0	0	0	0	3	2	s	E'	3	13DoHiYuTe.4589
1	1	642.3630640000	1.000e-03	0	0	0	1	0	1	3	0	s	E'	10	0	1	0	0	0	0	4	4	a	E"	4	13DoHiYuTe.4597
1	1	642.4251100000	1.413e-03	0	2	0	0	0	0	6	1	s	E"	15	0	1	0	0	0	0	6	1	a	E'	8	16PeYuPi_S3.1364
1	1	642.4262500000	6.000e-04	0	2	0	0	0	0	6	1	s	E"	15	0	1	0	0	0	0	6	1	a	E'	8	16PeYuPi_S2.2804
1	1	642.4264340000	1.000e-03	0	2	0	0	0	0	6	1	s	E"	15	0	1	0	0	0	0	6	1	a	E'	8	16SuYuPePi.102
1	1	642.4277000000	1.392e-03	0	2	0	0	0	0	6	1	s	E"	15	0	1	0	0	0	0	6	1	a	E'	8	86HeBiBa.56
1	1	644.7017640000	1.000e-03	0	0	0	1	0	1	5	0	a	E"	17	0	1	0	0	0	0	6	4	s	E'	6	13DoHiYuTe.4620
1	1	649.8888000000	1.000e-03	0	0	0	1	0	1	4	2	a	E"	11	0	1	0	0	0	0	5	4	s	E'	5	13DoHiYuTe.4657
1	1	651.4886830000	1.000e-03	0	0	0	1	0	1	2	0	a	E"	8	0	1	0	0	0	0	3	2	s	E'	3	13DoHiYuTe.4679
1	1	656.6443320000	1.000e-03	0	0	0	1	0	1	3	2	a	E"	8	0	1	0	0	0	0	3	1	a	E'	4	13DoHiYuTe.4745
1	1	656.6450460000	1.000e-03	0	0	0	1	0	1	3	2	a	E"	8	0	1	0	0	0	0	3	1	a	E'	4	16SuYuPePi.233
1	1	658.5370900000	6.000e-04	0	0	0	1	0	1	4	2	a	E"	11	0	1	0	0	0	0	4	1	a	E'	6	16PeYuPi_S2.2839
1	1	658.5372670000	1.000e-03	0	0	0	1	0	1	4	2	a	E"	11	0	1	0	0	0	0	4	1	a	E'	6	13DoHiYuTe.4764
1	1	660.4813740000	1.000e-03	0	0	0	1	0	1	5	2	a	E"	15	0	1	0	0	0	0	5	1	a	E'	8	13DoHiYuTe.4789
1	1	660.4817300000	6.000e-04	0	0	0	1	0	1	5	2	a	E"	15	0	1	0	0	0	0	5	1	a	E'	8	16PeYuPi_S2.2842
1	1	662.0544410000	1.000e-03	0	0	0	1	0	1	4	0	a	E"	13	0	1	0	0	0	0	5	4	s	E'	5	13DoHiYuTe.4805
1	1	662.4662700000	6.000e-04	0	0	0	1	0	1	6	2	a	E"	17	0	1	0	0	0	0	6	1	a	E'	8	16PeYuPi_S2.2846
1	1	662.4664490000	1.000e-03	0	0	0	1	0	1	6	2	a	E"	17	0	1	0	0	0	0	6	1	a	E'	8	13DoHiYuTe.4810
1	1	664.7632870000	1.000e-03	0	0	0	1	0	1	2	2	s	E'	6	0	1	0	0	0	0	2	2	a	E"	4	13DoHiYuTe.4833
1	1	666.3014420000	1.000e-03	0	0	0	1	0	1	3	2	s	E'	8	0	1	0	0	0	0	3	2	a	E"	4	13DoHiYuTe.4849
1	1	667.3592350000	1.000e-03	0	0	0	1	0	1	3	0	a	E"	10	0	1	0	0	0	0	3	1	a	E'	4	13DoHiYuTe.4858
1	1	667.3598700000	6.000e-04	0	0	0	1	0	1	3	0	a	E"	10	0	1	0	0	0	0	3	1	a	E'	4	16PeYuPi_S2.2858
1	1	668.1123240000	1.000e-03	0	0	0	1	0	1	4	2	s	E'	12	0	1	0	0	0	0	4	2	a	E"	6	13DoHiYuTe.4865
1	1	669.5686710000	1.000e-03	0	0	0	1	0	1	3	2	a	E"	8	0	1	0	0	0	0	4	4	s	E'	4	13DoHiYuTe.4884
1	1	670.0752690000	1.000e-03	0	0	0	1	0	1	5	2	s	E'	15	0	1	0	0	0	0	5	2	a	E"	8	13DoHiYuTe.4895
1	1	670.7029090000	1.000e-03	0	0	0	1	0	1	4	0	a	E"	13	0	1	0	0	0	0	4	1	a	E'	6	13DoHiYuTe.4899
1	1	670.7033000000	6.000e-04	0	0	0	1	0	1	4	0	a	E"	13	0	1	0	0	0	0	4	1	a	E'	6	16PeYuPi_S2.2864
1	1	670.7058000000	2.773e-03	0	0	0	1	0	1	4	0	a	E"	13	0	1	0	0	0	0	4	1	a	E'	6	86HeBiBa.114
1	1	670.8940390000	1.000e-03	0	0	0	1	0	1	1	0	a	E"	5	0	1	0	0	0	0	2	2	s	E'	3	13DoHiYuTe.4901
1	1	672.1260520000	1.000e-03	0	0	0	1	0	1	6	2	s	E'	17	0	1	0	0	0	0	6	2	a	E"	8	13DoHiYuTe.4919
1	1	674.8334420000	1.000e-03	0	0	0	1	0	1	2	0	s	E'	8	0	1	0	0	0	0	2	2	a	E"	4	13DoHiYuTe.4955
1	1	675.1214120000	1.000e-03	0	0	0	1	0	1	5	0	a	E"	17	0	1	0	0	0	0	5	1	a	E'	8	13DoHiYuTe.4959
1	1	675.1259000000	4.169e-03	0	0	0	1	0	1	5	0	a	E"	17	0	1	0	0	0	0	5	1	a	E'	8	86HeBiBa.124
1	1	676.7070300000	1.000e-03	0	0	0	1	0	1	3	0	s	E'	10	0	1	0	0	0	0	3	2	a	E"	4	13DoHiYuTe.4975
1	1	677.4326980000	1.000e-03	0	2	0	0	0	0	2	1	s	E"	5	0	1	0	0	0	0	2	2	s	E'	3	13DoHiYuTe.4986
1	1	678.2028630000	4.305e-03	0	2	0	0	0	0	3	1	s	E"	6	0	1	0	0	0	0	3	2	s	E'	3	13DoHiYuTe.5003
1	1	679.3508750000	1.439e-03	0	2	0	0	0	0	4	1	s	E"	9	0	1	0	0	0	0	4	2	s	E'	5	13DoHiYuTe.5015
1	1	679.3665920000	1.000e-03	0	0	0	1	0	1	4	0	s	E'	14	0	1	0	0	0	0	4	2	a	E"	6	13DoHiYuTe.5016
1	1	680.2835740000	1.000e-03	0	0	0	1	0	1	3	0	a	E"	10	0	1	0	0	0	0	4	4	s	E'	4	13DoHiYuTe.5027
1	1	680.5494290000	1.000e-03	0	0	0	1	0	1	6	0	a	E"	19	0	1	0	0	0	0	6	1	a	E'	8	13DoHiYuTe.5032
1	1	680.9766640000	1.000e-03	0	2	0	0	0	0	5	1	s	E"	13	0	1	0	0	0	0	5	2	s	E'	7	13DoHiYuTe.5036
1	1	682.8761060000	1.000e-03	0	0	0	1	0	1	5	0	s	E'	17	0	1	0	0	0	0	5	2	a	E"	8	13DoHiYuTe.5064
1	1	683.1487980000	1.000e-03	0	2	0	0	0	0	6	1	s	E"	15	0	1	0	0	0	0	6	2	s	E'	7	13DoHiYuTe.5067
1	1	687.2340700000	1.000e-03	0	0	0	1	0	1	6	0	s	E'	19	0	1	0	0	0	0	6	2	a	E"	8	13DoHiYuTe.5107
1	1	688.9708420000	1.000e-03	0	0	0	1	0	1	3	2	s	E'	8	0	1	0	0	0	0	3	1	s	E"	3	13DoHiYuTe.5123
1	1	689.4686000000	1.000e-03	0	0	0	1	0	1	4	2	s	E'	12	0	1	0	0	0	0	4	1	s	E"	5	86HeBiBa.154
1	1	689.4686200000	1.000e-03	0	0	0	1	0	1	4	2	s	E'	12	0	1	0	0	0	0	4	1	s	E"	5	13DoHiYuTe.5133
1	1	689.8620670000	1.000e-03	0	0	0	1	0	1	5	2	s	E'	15	0	1	0	0	0	0	5	1	s	E"	7	13DoHiYuTe.5140
1	1	689.8638000000	2.370e-03	0	0	0	1	0	1	5	2	s	E'	15	0	1	0	0	0	0	5	1	s	E"	7	86HeBiBa.155
1	1	690.1304480000	1.000e-03	0	0	0	1	0	1	6	2	s	E'	17	0	1	0	0	0	0	6	1	s	E"	7	13DoHiYuTe.5143
1	1	699.3764300000	1.000e-03	0	0	0	1	0	1	3	0	s	E'	10	0	1	0	0	0	0	3	1	s	E"	3	13DoHiYuTe.5255
1	1	700.7228880000	1.000e-03	0	0	0	1	0	1	4	0	s	E'	14	0	1	0	0	0	0	4	1	s	E"	5	13DoHiYuTe.5267
1	1	701.7177780000	1.000e-03	0	0	0	1	0	1	2	2	a	E"	6	0	1	0	0	0	0	2	2	s	E'	3	13DoHiYuTe.5275
1	1	702.3522370000	1.000e-03	0	0	0	1	0	1	3	2	a	E"	8	0	1	0	0	0	0	3	2	s	E'	3	13DoHiYuTe.5283
1	1	702.6629030000	1.000e-03	0	0	0	1	0	1	5	0	s	E'	17	0	1	0	0	0	0	5	1	s	E"	7	13DoHiYuTe.5284
1	1	702.8456380000	1.000e-03	0	0	0	1	0	1	4	2	a	E"	11	0	1	0	0	0	0	4	2	s	E'	5	13DoHiYuTe.5287
1	1	703.1131910000	1.000e-03	0	0	0	1	0	1	5	2	a	E"	15	0	1	0	0	0	0	5	2	s	E'	7	13DoHiYuTe.5290
1	1	703.1889760000	1.000e-03	0	0	0	1	0	1	6	2	a	E"	17	0	1	0	0	0	0	6	2	s	E'	7	13DoHiYuTe.5294
1	1	705.2384670000	1.000e-03	0	0	0	1	0	1	6	0	s	E'	19	0	1	0	0	0	0	6	1	s	E"	7	13DoHiYuTe.5322
1	1	711.8459780000	1.000e-03	0	0	0	1	0	1	2	0	a	E"	8	0	1	0	0	0	0	2	2	s	E'	3	13DoHiYuTe.5382
1	1	712.7495560000	1.000e-03	0	0	0	1	0	1	4	2	s	E'	12	0	1	0	0	0	0	4	4	a	E"	4	13DoHiYuTe.5391
1	1	713.0671400000	1.000e-03	0	0	0	1	0	1	3	0	a	E"	10	0	1	0	0	0	0	3	2	s	E'	3	13DoHiYuTe.5395
1	1	713.9970000000	1.658e-03	0	2	0	0	0	0	4	1	s	E"	9	0	1	0	0	0	0	3	1	a	E'	4	86HeBiBa.197
1	1	714.5641040000	1.000e-03	0	0	0	1	0	1	5	2	s	E'	15	0	1	0	0	0	0	5	4	a	E"	6	13DoHiYuTe.5415
1	1	715.0112800000	1.000e-03	0	0	0	1	0	1	4	0	a	E"	13	0	1	0	0	0	0	4	2	s	E'	5	13DoHiYuTe.5418
1	1	716.4367090000	1.000e-03	0	0	0	1	0	1	6	2	s	E'	17	0	1	0	0	0	0	6	4	a	E"	6	13DoHiYuTe.5436
1	1	717.7532280000	1.000e-03	0	0	0	1	0	1	5	0	a	E"	17	0	1	0	0	0	0	5	2	s	E'	7	13DoHiYuTe.5457
1	1	721.2719550000	1.000e-03	0	0	0	1	0	1	6	0	a	E"	19	0	1	0	0	0	0	6	2	s	E'	7	13DoHiYuTe.5486
1	1	724.0038240000	1.000e-03	0	0	0	1	0	1	4	0	s	E'	14	0	1	0	0	0	0	4	4	a	E"	4	13DoHiYuTe.5512
1	1	725.5959420000	1.000e-03	0	0	0	1	0	1	3	2	s	E'	8	0	1	0	0	0	0	2	2	a	E"	4	13DoHiYuTe.5532
1	1	726.9183380000	1.514e-03	0	2	0	0	0	0	4	1	s	E"	9	0	1	0	0	0	0	4	4	s	E'	4	13DoHiYuTe.5547
1	1	727.3649410000	1.000e-03	0	0	0	1	0	1	5	0	s	E'	17	0	1	0	0	0	0	5	4	a	E"	6	13DoHiYuTe.5553
1	1	728.2598010000	1.000e-03	0	2	0	0	0	0	5	1	s	E"	13	0	1	0	0	0	0	5	4	s	E'	5	13DoHiYuTe.5558
1	1	730.0979340000	1.000e-03	0	2	0	0	0	0	6	1	s	E"	15	0	1	0	0	0	0	6	4	s	E'	6	13DoHiYuTe.5586
1	1	731.5447280000	1.000e-03	0	0	0	1	0	1	6	0	s	E'	19	0	1	0	0	0	0	6	4	a	E"	6	13DoHiYuTe.5613
1	1	736.0015300000	1.000e-03	0	0	0	1	0	1	3	0	s	E'	10	0	1	0	0	0	0	2	2	a	E"	4	13DoHiYuTe.5683
1	1	736.9152000000	7.348e-03	0	2	0	0	0	0	5	1	s	E"	13	0	1	0	0	0	0	4	1	a	E'	6	86HeBiBa.220
1	1	737.4872000000	1.238e-03	0	0	0	1	0	1	4	2	a	E"	11	0	1	0	0	0	0	3	1	a	E'	4	86HeBiBa.221
1	1	737.4887620000	1.000e-03	0	0	0	1	0	1	4	2	a	E"	11	0	1	0	0	0	0	3	1	a	E'	4	13DoHiYuTe.5708
1	1	738.5601580000	4.353e-03	0	2	0	0	0	0	3	1	s	E"	6	0	1	0	0	0	0	2	2	s	E'	3	13DoHiYuTe.5720
1	1	747.0935210000	1.000e-03	0	0	0	1	0	1	4	2	s	E'	12	0	1	0	0	0	0	3	2	a	E"	4	13DoHiYuTe.5819
1	1	749.6544040000	1.000e-03	0	0	0	1	0	1	4	0	a	E"	13	0	1	0	0	0	0	3	1	a	E'	4	13DoHiYuTe.5856
1	1	750.1381110000	1.000e-03	0	0	0	1	0	1	6	2	a	E"	17	0	1	0	0	0	0	6	4	s	E'	6	13DoHiYuTe.5863
1	1	750.3963270000	1.000e-03	0	0	0	1	0	1	5	2	a	E"	15	0	1	0	0	0	0	5	4	s	E'	5	13DoHiYuTe.5865
1	1	750.4131020000	1.000e-03	0	0	0	1	0	1	4	2	a	E"	11	0	1	0	0	0	0	4	4	s	E'	4	13DoHiYuTe.5866
1	1	758.3477900000	1.000e-03	0	0	0	1	0	1	4	0	s	E'	14	0	1	0	0	0	0	3	2	a	E"	4	13DoHiYuTe.5978
1	1	759.0447950000	1.000e-03	0	0	0	1	0	1	5	2	a	E"	15	0	1	0	0	0	0	4	1	a	E'	6	13DoHiYuTe.5995
1	1	759.7019040000	1.527e-03	0	2	0	0	0	0	4	1	s	E"	9	0	1	0	0	0	0	3	2	s	E'	3	13DoHiYuTe.6005
1	1	762.5787430000	1.000e-03	0	0	0	1	0	1	4	0	a	E"	13	0	1	0	0	0	0	4	4	s	E'	4	13DoHiYuTe.6035
1	1	762.7095320000	1.000e-03	0	0	0	1	0	1	3	2	a	E"	8	0	1	0	0	0	0	2	2	s	E'	3	13DoHiYuTe.6038
1	1	765.0363640000	1.000e-03	0	0	0	1	0	1	5	0	a	E"	17	0	1	0	0	0	0	5	4	s	E'	5	13DoHiYuTe.6059
1	1	768.2210900000	1.000e-03	0	0	0	1	0	1	6	0	a	E"	19	0	1	0	0	0	0	6	4	s	E'	6	13DoHiYuTe.6099
1	1	768.6759720000	1.000e-03	0	0	0	1	0	1	5	2	s	E'	15	0	1	0	0	0	0	4	2	a	E"	6	13DoHiYuTe.6102
1	1	769.7629210000	1.000e-03	0	0	0	1	0	1	4	2	s	E'	12	0	1	0	0	0	0	3	1	s	E"	3	13DoHiYuTe.6112
1	1	773.4244350000	1.000e-03	0	0	0	1	0	1	3	0	a	E"	10	0	1	0	0	0	0	2	2	s	E'	3	13DoHiYuTe.6170
1	1	773.6848320000	1.000e-03	0	0	0	1	0	1	5	0	a	E"	17	0	1	0	0	0	0	4	1	a	E'	6	13DoHiYuTe.6173
1	1	780.5577590000	1.000e-03	0	0	0	1	0	1	6	2	a	E"	17	0	1	0	0	0	0	5	1	a	E'	8	13DoHiYuTe.6258
1	1	781.0171900000	1.000e-03	0	0	0	1	0	1	4	0	s	E'	14	0	1	0	0	0	0	3	1	s	E"	3	13DoHiYuTe.6267
1	1	781.2166400000	1.000e-03	0	2	0	0	0	0	5	1	s	E"	13	0	1	0	0	0	0	4	2	s	E'	5	13DoHiYuTe.6269
1	1	781.4768090000	1.000e-03	0	0	0	1	0	1	5	0	s	E'	17	0	1	0	0	0	0	4	2	a	E"	6	13DoHiYuTe.6273
1	1	783.1966680000	1.000e-03	0	0	0	1	0	1	4	2	a	E"	11	0	1	0	0	0	0	3	2	s	E'	3	13DoHiYuTe.6293
1	1	790.0322680000	1.000e-03	0	0	0	1	0	1	5	2	s	E'	15	0	1	0	0	0	0	4	1	s	E"	5	13DoHiYuTe.6369
1	1	790.2621800000	1.000e-03	0	0	0	1	0	1	6	2	s	E'	17	0	1	0	0	0	0	5	2	a	E"	8	13DoHiYuTe.6372
1	1	795.3623090000	1.000e-03	0	0	0	1	0	1	4	0	a	E"	13	0	1	0	0	0	0	3	2	s	E'	3	13DoHiYuTe.6444
1	1	798.6407380000	1.000e-03	0	0	0	1	0	1	6	0	a	E"	19	0	1	0	0	0	0	5	1	a	E'	8	13DoHiYuTe.6489
1	1	802.8331050000	1.000e-03	0	0	0	1	0	1	5	0	s	E'	17	0	1	0	0	0	0	4	1	s	E"	5	13DoHiYuTe.6547
1	1	803.1493980000	1.000e-03	0	2	0	0	0	0	6	1	s	E"	15	0	1	0	0	0	0	5	2	s	E'	7	13DoHiYuTe.6551
1	1	803.3531660000	1.000e-03	0	0	0	1	0	1	5	2	a	E"	15	0	1	0	0	0	0	4	2	s	E'	5	13DoHiYuTe.6555
1	1	805.3701990000	1.000e-03	0	0	0	1	0	1	6	0	s	E'	19	0	1	0	0	0	0	5	2	a	E"	8	13DoHiYuTe.6584
1	1	810.0489780000	1.000e-03	0	0	0	1	0	1	6	2	s	E'	17	0	1	0	0	0	0	5	1	s	E"	7	13DoHiYuTe.6638
1	1	813.3132040000	1.000e-03	0	0	0	1	0	1	5	2	s	E'	15	0	1	0	0	0	0	4	4	a	E"	4	13DoHiYuTe.6670
1	1	817.9932030000	1.000e-03	0	0	0	1	0	1	5	0	a	E"	17	0	1	0	0	0	0	4	2	s	E'	5	13DoHiYuTe.6723
1	1	823.1895760000	1.000e-03	0	0	0	1	0	1	6	2	a	E"	17	0	1	0	0	0	0	5	2	s	E'	7	13DoHiYuTe.6783
1	1	825.1569970000	1.000e-03	0	0	0	1	0	1	6	0	s	E'	19	0	1	0	0	0	0	5	1	s	E"	7	13DoHiYuTe.6804
1	1	828.7841030000	1.000e-03	0	2	0	0	0	0	5	1	s	E"	13	0	1	0	0	0	0	4	4	s	E'	4	13DoHiYuTe.6862
1	1	834.7510150000	1.000e-03	0	0	0	1	0	1	6	2	s	E'	17	0	1	0	0	0	0	5	4	a	E"	6	13DoHiYuTe.6940
1	1	841.2725550000	1.000e-03	0	0	0	1	0	1	6	0	a	E"	19	0	1	0	0	0	0	5	2	s	E'	7	13DoHiYuTe.7014
1	1	849.8590340000	1.000e-03	0	0	0	1	0	1	6	0	s	E'	19	0	1	0	0	0	0	5	4	a	E"	6	13DoHiYuTe.7117
1	1	850.4325340000	1.000e-03	0	2	0	0	0	0	6	1	s	E"	15	0	1	0	0	0	0	5	4	s	E'	5	13DoHiYuTe.7125
1	1	850.9206290000	1.000e-03	0	0	0	1	0	1	5	2	a	E"	15	0	1	0	0	0	0	4	4	s	E'	4	13DoHiYuTe.7135
1	1	865.5606670000	1.000e-03	0	0	0	1	0	1	5	0	a	E"	17	0	1	0	0	0	0	4	4	s	E'	4	13DoHiYuTe.7321
1	1	870.4727120000	1.000e-03	0	0	0	1	0	1	6	2	a	E"	17	0	1	0	0	0	0	5	4	s	E'	5	13DoHiYuTe.7374
1	1	888.5556910000	1.000e-03	0	0	0	1	0	1	6	0	a	E"	19	0	1	0	0	0	0	5	4	s	E'	5	13DoHiYuTe.7632
1	1	1481.1752000000	1.791e-03	0	2	0	0	0	0	6	1	s	E"	15	0	0	0	0	0	0	7	2	s	E'	4	86PaUrSpRa.10
1	1	1488.9132080000	1.000e-03	0	0	0	1	0	1	6	2	s	E'	17	0	0	0	0	0	0	7	1	s	E"	5	11ZoShOvPo.3587
1	1	1488.9135200000	5.000e-04	0	0	0	1	0	1	6	2	s	E'	17	0	0	0	0	0	0	7	1	s	E"	5	00CoKlTaBr.236
1	1	1488.9148000000	1.253e-03	0	0	0	1	0	1	6	2	s	E'	17	0	0	0	0	0	0	7	1	s	E"	5	92SaEnHiPo_S2.105
1	1	1488.9620000000	5.000e-02	0	0	0	1	0	1	6	2	s	E'	17	0	0	0	0	0	0	7	1	s	E"	5	80UrSpPaMc.480
1	1	1489.7379500000	5.000e-04	0	0	0	1	0	1	6	2	a	E"	17	0	0	0	0	0	0	7	1	a	E'	5	00CoKlTaBr.238
1	1	1497.1982000000	7.318e-04	0	2	0	0	0	0	5	1	s	E"	13	0	0	0	0	0	0	6	2	s	E'	3	86PaUrSpRa.6
1	1	1502.3507200000	5.000e-04	0	2	0	0	0	0	4	1	s	E"	9	0	0	0	0	0	0	5	1	a	E'	4	00CoKlTaBr.265
1	1	1504.0217500000	5.000e-04	0	0	0	1	0	1	6	0	s	E'	19	0	0	0	0	0	0	7	1	s	E"	5	00CoKlTaBr.270
1	1	1504.0218000000	5.000e-04	0	0	0	1	0	1	6	0	s	E'	19	0	0	0	0	0	0	7	1	s	E"	5	13ArMaBo.41
1	1	1504.0218400000	2.000e-04	0	0	0	1	0	1	6	0	s	E'	19	0	0	0	0	0	0	7	1	s	E"	5	92SaEnHiPo_S2.128
1	1	1504.0218510000	1.000e-03	0	0	0	1	0	1	6	0	s	E'	19	0	0	0	0	0	0	7	1	s	E"	5	11ZoShOvPo.3689
1	1	1504.0250000000	3.412e-03	0	0	0	1	0	1	6	0	s	E'	19	0	0	0	0	0	0	7	1	s	E"	5	80UrSpPaMc.353
1	1	1504.0570470000	3.706e-02	0	0	0	1	0	1	6	0	s	E'	19	0	0	0	0	0	0	7	1	s	E"	5	15BaYuTeCl.1525
1	1	1506.8615400000	3.789e-04	0	0	0	1	0	1	5	2	s	E'	15	0	0	0	0	0	0	6	1	s	E"	4	92SaEnHiPo_S2.130
1	1	1506.8616000000	5.000e-04	0	0	0	1	0	1	5	2	s	E'	15	0	0	0	0	0	0	6	1	s	E"	4	13ArMaBo.180
1	1	1507.7447510000	1.000e-03	0	0	0	1	0	1	5	2	a	E"	15	0	0	0	0	0	0	6	1	a	E'	4	11ZoShOvPo.3707
1	1	1507.7456400000	1.091e-03	0	0	0	1	0	1	5	2	a	E"	15	0	0	0	0	0	0	6	1	a	E'	4	92SaEnHiPo_S2.131
1	1	1507.8208010000	1.000e-03	0	0	0	1	0	1	6	0	a	E"	19	0	0	0	0	0	0	7	1	a	E'	5	11ZoShOvPo.3708
1	1	1507.8213600000	5.184e-04	0	0	0	1	0	1	6	0	a	E"	19	0	0	0	0	0	0	7	1	a	E'	5	92SaEnHiPo_S2.132
1	1	1507.8235930000	1.000e-02	0	0	0	1	0	1	6	0	a	E"	19	0	0	0	0	0	0	7	1	a	E'	5	15BaYuTeCl.1532
1	1	1514.0448000000	8.892e-04	0	2	0	0	0	0	4	1	s	E"	9	0	0	0	0	0	0	5	2	s	E'	3	86PaUrSpRa.4
1	1	1514.3606000000	2.000e-03	0	0	0	1	0	1	6	0	s	E'	19	0	0	0	0	0	0	7	2	a	E"	4	84UrCuNaPa.737
1	1	1519.2962600000	5.000e-04	0	0	0	1	0	1	6	0	a	E"	19	0	0	0	0	0	0	7	2	s	E'	4	00CoKlTaBr.290
1	1	1519.2966000000	2.862e-04	0	0	0	1	0	1	6	0	a	E"	19	0	0	0	0	0	0	7	2	s	E'	4	84UrCuNaPa.257
1	1	1519.6590000000	3.884e-03	0	0	0	1	0	1	5	0	s	E'	17	0	0	0	0	0	0	6	1	s	E"	4	80UrSpPaMc.347
1	1	1519.6626600000	2.000e-04	0	0	0	1	0	1	5	0	s	E'	17	0	0	0	0	0	0	6	1	s	E"	4	92SaEnHiPo_S2.150
1	1	1519.6627000000	5.000e-04	0	0	0	1	0	1	5	0	s	E'	17	0	0	0	0	0	0	6	1	s	E"	4	13ArMaBo.29
1	1	1519.6627200000	5.000e-04	0	0	0	1	0	1	5	0	s	E'	17	0	0	0	0	0	0	6	1	s	E"	4	00CoKlTaBr.292
1	1	1519.6627200000	1.000e-03	0	0	0	1	0	1	5	0	s	E'	17	0	0	0	0	0	0	6	1	s	E"	4	11ZoShOvPo.3768
1	1	1519.6957450000	3.470e-02	0	0	0	1	0	1	5	0	s	E'	17	0	0	0	0	0	0	6	1	s	E"	4	15BaYuTeCl.1552
1	1	1519.8649500000	5.000e-04	0	2	0	0	0	0	3	1	s	E"	6	0	0	0	0	0	0	4	1	a	E'	3	00CoKlTaBr.293
1	1	1519.8660890000	1.000e-03	0	2	0	0	0	0	3	1	s	E"	6	0	0	0	0	0	0	4	1	a	E'	3	11ZoShOvPo.3771
1	1	1522.3846440000	1.000e-03	0	0	0	1	0	1	5	0	a	E"	17	0	0	0	0	0	0	6	1	a	E'	4	11ZoShOvPo.3783
1	1	1522.3847000000	5.000e-04	0	0	0	1	0	1	5	0	a	E"	17	0	0	0	0	0	0	6	1	a	E'	4	13ArMaBo.30
1	1	1522.3847200000	2.000e-04	0	0	0	1	0	1	5	0	a	E"	17	0	0	0	0	0	0	6	1	a	E'	4	92SaEnHiPo_S2.153
1	1	1524.9480000000	6.537e-03	0	0	0	1	0	1	4	2	s	E'	12	0	0	0	0	0	0	5	1	s	E"	4	80UrSpPaMc.473
1	1	1524.9538900000	5.000e-04	0	0	0	1	0	1	4	2	s	E'	12	0	0	0	0	0	0	5	1	s	E"	4	00CoKlTaBr.299
1	1	1524.9539500000	2.892e-04	0	0	0	1	0	1	4	2	s	E'	12	0	0	0	0	0	0	5	1	s	E"	4	92SaEnHiPo_S2.157
1	1	1524.9553220000	1.151e-03	0	0	0	1	0	1	4	2	s	E'	12	0	0	0	0	0	0	5	1	s	E"	4	11ZoShOvPo.3808
1	1	1525.8435060000	1.000e-03	0	0	0	1	0	1	4	2	a	E"	11	0	0	0	0	0	0	5	1	a	E'	4	11ZoShOvPo.3817
1	1	1525.8440300000	5.000e-04	0	0	0	1	0	1	4	2	a	E"	11	0	0	0	0	0	0	5	1	a	E'	4	00CoKlTaBr.301
1	1	1525.8441600000	2.000e-04	0	0	0	1	0	1	4	2	a	E"	11	0	0	0	0	0	0	5	1	a	E'	4	92SaEnHiPo_S2.159
1	1	1530.0091800000	5.000e-04	0	0	0	1	0	1	5	0	s	E'	17	0	0	0	0	0	0	6	2	a	E"	3	00CoKlTaBr.305
1	1	1530.0095000000	2.840e-04	0	0	0	1	0	1	5	0	s	E'	17	0	0	0	0	0	0	6	2	a	E"	3	84UrCuNaPa.732
1	1	1533.9738000000	9.624e-04	0	0	0	1	0	1	5	0	a	E"	17	0	0	0	0	0	0	6	2	s	E'	3	84UrCuNaPa.252
1	1	1536.2070000000	3.000e-03	0	0	0	1	0	1	4	0	s	E'	14	0	0	0	0	0	0	5	1	s	E"	4	80UrSpPaMc.343
1	1	1536.2082810000	1.000e-02	0	0	0	1	0	1	4	0	s	E'	14	0	0	0	0	0	0	5	1	s	E"	4	15BaYuTeCl.1575
1	1	1536.2087100000	5.000e-04	0	0	0	1	0	1	4	0	s	E'	14	0	0	0	0	0	0	5	1	s	E"	4	00CoKlTaBr.314
1	1	1536.2087600000	2.000e-04	0	0	0	1	0	1	4	0	s	E'	14	0	0	0	0	0	0	5	1	s	E"	4	92SaEnHiPo_S2.171
1	1	1536.2088000000	5.000e-04	0	0	0	1	0	1	4	0	s	E'	14	0	0	0	0	0	0	5	1	s	E"	4	13ArMaBo.19
1	1	1536.2093510000	1.000e-03	0	0	0	1	0	1	4	0	s	E'	14	0	0	0	0	0	0	5	1	s	E"	4	11ZoShOvPo.3882
1	1	1538.0102000000	5.000e-04	0	0	0	1	0	1	4	0	a	E"	13	0	0	0	0	0	0	5	1	a	E'	4	13ArMaBo.20
1	1	1538.0102300000	5.000e-04	0	0	0	1	0	1	4	0	a	E"	13	0	0	0	0	0	0	5	1	a	E'	4	00CoKlTaBr.317
1	1	1538.0102500000	2.000e-04	0	0	0	1	0	1	4	0	a	E"	13	0	0	0	0	0	0	5	1	a	E'	4	92SaEnHiPo_S2.174
1	1	1538.0109860000	1.000e-03	0	0	0	1	0	1	4	0	a	E"	13	0	0	0	0	0	0	5	1	a	E'	4	11ZoShOvPo.3893
1	1	1538.0162230000	1.000e-02	0	0	0	1	0	1	4	0	a	E"	13	0	0	0	0	0	0	5	1	a	E'	4	15BaYuTeCl.1577
1	1	1538.0747100000	5.000e-04	0	2	0	0	0	0	2	1	s	E"	5	0	0	0	0	0	0	3	1	a	E'	2	00CoKlTaBr.318
1	1	1538.0761700000	1.309e-03	0	2	0	0	0	0	2	1	s	E"	5	0	0	0	0	0	0	3	1	a	E'	2	92SaEnHiPo_S2.175
1	1	1541.2611000000	5.000e-04	0	2	0	0	0	0	5	1	s	E"	13	0	0	0	0	0	0	6	4	s	E'	2	86PaUrSpRa.8
1	1	1542.9960000000	2.000e-04	0	0	0	1	0	1	6	2	s	E'	17	0	0	0	0	0	0	7	4	a	E"	3	84UrCuNaPa.739
1	1	1543.2130000000	1.170e-02	0	0	0	1	0	1	3	2	s	E'	8	0	0	0	0	0	0	4	1	s	E"	3	80UrSpPaMc.470
1	1	1543.2238600000	5.000e-04	0	0	0	1	0	1	3	2	s	E'	8	0	0	0	0	0	0	4	1	s	E"	3	00CoKlTaBr.323
1	1	1543.2241000000	5.000e-04	0	0	0	1	0	1	3	2	s	E'	8	0	0	0	0	0	0	4	1	s	E"	3	13ArMaBo.174
1	1	1543.2241100000	2.000e-04	0	0	0	1	0	1	3	2	s	E'	8	0	0	0	0	0	0	4	1	s	E"	3	92SaEnHiPo_S2.180
1	1	1543.2249760000	1.000e-03	0	0	0	1	0	1	3	2	s	E'	8	0	0	0	0	0	0	4	1	s	E"	3	11ZoShOvPo.3918
1	1	1544.0190000000	2.000e-04	0	0	0	1	0	1	3	2	a	E"	8	0	0	0	0	0	0	4	1	a	E'	3	92SaEnHiPo_S2.182
1	1	1544.0190500000	5.000e-04	0	0	0	1	0	1	3	2	a	E"	8	0	0	0	0	0	0	4	1	a	E'	3	00CoKlTaBr.325
1	1	1544.0194090000	1.000e-03	0	0	0	1	0	1	3	2	a	E"	8	0	0	0	0	0	0	4	1	a	E'	3	11ZoShOvPo.3925
1	1	1545.0232000000	2.000e-04	0	0	0	1	0	1	6	2	a	E"	17	0	0	0	0	0	0	7	4	s	E'	3	84UrCuNaPa.259
1	1	1546.5600000000	3.928e-04	0	0	0	1	0	1	4	0	s	E'	14	0	0	0	0	0	0	5	2	a	E"	3	84UrCuNaPa.728
1	1	1546.5603200000	5.000e-04	0	0	0	1	0	1	4	0	s	E'	14	0	0	0	0	0	0	5	2	a	E"	3	00CoKlTaBr.329
1	1	1546.5617680000	1.464e-03	0	0	0	1	0	1	4	0	s	E'	14	0	0	0	0	0	0	5	2	a	E"	3	11ZoShOvPo.3937
1	1	1549.7030000000	2.000e-04	0	0	0	1	0	1	4	0	a	E"	13	0	0	0	0	0	0	5	2	s	E'	3	84UrCuNaPa.248
1	1	1549.9340000000	3.013e-03	0	2	0	0	0	0	2	1	s	E"	5	0	0	0	0	0	0	3	2	s	E'	1	86PaUrSpRa.1
1	1	1553.5946560000	3.653e-02	0	0	0	1	0	1	3	0	s	E'	10	0	0	0	0	0	0	4	1	s	E"	3	15BaYuTeCl.1599
1	1	1553.6220000000	7.821e-03	0	0	0	1	0	1	3	0	s	E'	10	0	0	0	0	0	0	4	1	s	E"	3	80UrSpPaMc.340
1	1	1553.6294000000	5.000e-04	0	0	0	1	0	1	3	0	s	E'	10	0	0	0	0	0	0	4	1	s	E"	3	13ArMaBo.12
1	1	1553.6294200000	2.000e-04	0	0	0	1	0	1	3	0	s	E'	10	0	0	0	0	0	0	4	1	s	E"	3	92SaEnHiPo_S2.188
1	1	1553.6294300000	5.000e-04	0	0	0	1	0	1	3	0	s	E'	10	0	0	0	0	0	0	4	1	s	E"	3	00CoKlTaBr.339
1	1	1553.6306150000	1.223e-03	0	0	0	1	0	1	3	0	s	E'	10	0	0	0	0	0	0	4	1	s	E"	3	11ZoShOvPo.3986
1	1	1554.7318120000	2.314e-03	0	0	0	1	0	1	3	0	a	E"	10	0	0	0	0	0	0	4	1	a	E'	3	11ZoShOvPo.3991
1	1	1554.7339900000	5.000e-04	0	0	0	1	0	1	3	0	a	E"	10	0	0	0	0	0	0	4	1	a	E'	3	00CoKlTaBr.341
1	1	1554.7340000000	5.000e-04	0	0	0	1	0	1	3	0	a	E"	10	0	0	0	0	0	0	4	1	a	E'	3	13ArMaBo.13
1	1	1554.7340100000	2.000e-04	0	0	0	1	0	1	3	0	a	E"	10	0	0	0	0	0	0	4	1	a	E'	3	92SaEnHiPo_S2.190
1	1	1554.7396860000	1.000e-02	0	0	0	1	0	1	3	0	a	E"	10	0	0	0	0	0	0	4	1	a	E'	3	15BaYuTeCl.1600
1	1	1556.9032300000	5.000e-04	0	2	0	0	0	0	1	1	s	E"	3	0	0	0	0	0	0	2	1	a	E'	2	00CoKlTaBr.343
1	1	1556.9033200000	2.183e-04	0	2	0	0	0	0	1	1	s	E"	3	0	0	0	0	0	0	2	1	a	E'	2	92SaEnHiPo_S2.192
1	1	1556.9040000000	3.000e-03	0	2	0	0	0	0	1	1	s	E"	3	0	0	0	0	0	0	2	1	a	E'	2	80UrSpPaMc.269
1	1	1561.2006000000	5.000e-04	0	0	0	1	0	1	5	2	s	E'	15	0	0	0	0	0	0	6	4	a	E"	2	00CoKlTaBr.345
1	1	1561.2010000000	2.000e-04	0	0	0	1	0	1	5	2	s	E'	15	0	0	0	0	0	0	6	4	a	E"	2	84UrCuNaPa.734
1	1	1561.7560000000	5.409e-03	0	0	0	1	0	1	2	2	s	E'	6	0	0	0	0	0	0	3	1	s	E"	2	80UrSpPaMc.469
1	1	1561.7607800000	5.000e-04	0	0	0	1	0	1	2	2	s	E'	6	0	0	0	0	0	0	3	1	s	E"	2	00CoKlTaBr.347
1	1	1561.7609000000	5.000e-04	0	0	0	1	0	1	2	2	s	E'	6	0	0	0	0	0	0	3	1	s	E"	2	13ArMaBo.171
1	1	1561.7609600000	2.011e-04	0	0	0	1	0	1	2	2	s	E'	6	0	0	0	0	0	0	3	1	s	E"	2	92SaEnHiPo_S2.201
1	1	1561.7639160000	2.903e-03	0	0	0	1	0	1	2	2	s	E'	6	0	0	0	0	0	0	3	1	s	E"	2	11ZoShOvPo.4036
1	1	1562.3600000000	5.000e-04	0	0	0	1	0	1	2	2	a	E"	6	0	0	0	0	0	0	3	1	a	E'	2	13ArMaBo.172
1	1	1562.3600500000	2.000e-04	0	0	0	1	0	1	2	2	a	E"	6	0	0	0	0	0	0	3	1	a	E'	2	92SaEnHiPo_S2.203
1	1	1562.3601000000	5.000e-04	0	0	0	1	0	1	2	2	a	E"	6	0	0	0	0	0	0	3	1	a	E'	2	00CoKlTaBr.349
1	1	1563.1061300000	5.000e-04	0	0	0	1	0	1	6	0	a	E"	19	0	0	0	0	0	0	7	4	s	E'	3	00CoKlTaBr.351
1	1	1563.3981700000	5.000e-04	0	0	0	1	0	1	5	2	a	E"	15	0	0	0	0	0	0	6	4	s	E'	2	84Weber.8
1	1	1563.3982000000	2.000e-04	0	0	0	1	0	1	5	2	a	E"	15	0	0	0	0	0	0	6	4	s	E'	2	84UrCuNaPa.254
1	1	1563.3985700000	5.000e-04	0	0	0	1	0	1	5	2	a	E"	15	0	0	0	0	0	0	6	4	s	E'	2	00CoKlTaBr.352
1	1	1563.9828000000	2.000e-04	0	0	0	1	0	1	3	0	s	E'	10	0	0	0	0	0	0	4	2	a	E"	2	84UrCuNaPa.725
1	1	1566.5148000000	1.550e-03	0	0	0	1	0	1	3	0	a	E"	10	0	0	0	0	0	0	4	2	s	E'	2	84UrCuNaPa.245
1	1	1571.8230000000	8.942e-03	0	0	0	1	0	1	2	0	s	E'	8	0	0	0	0	0	0	3	1	s	E"	2	80UrSpPaMc.337
1	1	1571.8314600000	5.000e-04	0	0	0	1	0	1	2	0	s	E'	8	0	0	0	0	0	0	3	1	s	E"	2	00CoKlTaBr.376
1	1	1571.8314700000	2.000e-04	0	0	0	1	0	1	2	0	s	E'	8	0	0	0	0	0	0	3	1	s	E"	2	92SaEnHiPo_S2.211
1	1	1571.8315000000	5.000e-04	0	0	0	1	0	1	2	0	s	E'	8	0	0	0	0	0	0	3	1	s	E"	2	13ArMaBo.7
1	1	1572.4881400000	5.000e-04	0	0	0	1	0	1	2	0	a	E"	8	0	0	0	0	0	0	3	1	a	E'	2	00CoKlTaBr.377
1	1	1572.4881800000	2.000e-04	0	0	0	1	0	1	2	0	a	E"	8	0	0	0	0	0	0	3	1	a	E'	2	92SaEnHiPo_S2.212
1	1	1572.4882000000	5.000e-04	0	0	0	1	0	1	2	0	a	E"	8	0	0	0	0	0	0	3	1	a	E'	2	13ArMaBo.8
1	1	1572.4886480000	1.000e-03	0	0	0	1	0	1	2	0	a	E"	8	0	0	0	0	0	0	3	1	a	E'	2	11ZoShOvPo.4125
1	1	1576.1176000000	9.579e-04	0	2	0	0	0	0	3	1	s	E"	6	0	0	0	0	0	0	4	4	s	E'	1	86PaUrSpRa.3
1	1	1579.5145000000	2.854e-04	0	0	0	1	0	1	4	2	s	E'	12	0	0	0	0	0	0	5	4	a	E"	2	84UrCuNaPa.730
1	1	1581.8215800000	5.000e-04	0	0	0	1	0	1	4	2	a	E"	11	0	0	0	0	0	0	5	4	s	E'	2	00CoKlTaBr.391
1	1	1581.8217000000	2.994e-04	0	0	0	1	0	1	4	2	a	E"	11	0	0	0	0	0	0	5	4	s	E'	2	92SaEnHiPo_S2.228
1	1	1581.8222000000	7.908e-04	0	0	0	1	0	1	4	2	a	E"	11	0	0	0	0	0	0	5	4	s	E'	2	84UrCuNaPa.250
1	1	1582.1836200000	8.102e-04	0	0	0	1	0	1	2	0	s	E'	8	0	0	0	0	0	0	3	2	a	E"	1	00CoKlTaBr.392
1	1	1582.1843000000	2.000e-04	0	0	0	1	0	1	2	0	s	E'	8	0	0	0	0	0	0	3	2	a	E"	1	84UrCuNaPa.723
1	1	1584.3444400000	5.000e-04	0	0	0	1	0	1	2	0	a	E"	8	0	0	0	0	0	0	3	2	s	E'	1	00CoKlTaBr.398
1	1	1584.3454000000	1.031e-03	0	0	0	1	0	1	2	0	a	E"	8	0	0	0	0	0	0	3	2	s	E'	1	84UrCuNaPa.243
1	1	1590.6840000000	7.913e-03	0	0	0	1	0	1	1	0	s	E'	4	0	0	0	0	0	0	2	1	s	E"	2	80UrSpPaMc.335
1	1	1590.6915300000	2.000e-04	0	0	0	1	0	1	1	0	s	E'	4	0	0	0	0	0	0	2	1	s	E"	2	92SaEnHiPo_S2.240
1	1	1590.6916000000	5.000e-04	0	0	0	1	0	1	1	0	s	E'	4	0	0	0	0	0	0	2	1	s	E"	2	13ArMaBo.3
1	1	1590.6916000000	5.000e-04	0	0	0	1	0	1	1	0	s	E'	4	0	0	0	0	0	0	2	1	s	E"	2	00CoKlTaBr.417
1	1	1590.6932370000	1.785e-03	0	0	0	1	0	1	1	0	s	E'	4	0	0	0	0	0	0	2	1	s	E"	2	11ZoShOvPo.4286
1	1	1591.1030270000	2.140e-03	0	0	0	1	0	1	1	0	a	E"	5	0	0	0	0	0	0	2	1	a	E'	2	11ZoShOvPo.4291
1	1	1591.1049400000	5.000e-04	0	0	0	1	0	1	1	0	a	E"	5	0	0	0	0	0	0	2	1	a	E'	2	00CoKlTaBr.419
1	1	1591.1049900000	2.000e-04	0	0	0	1	0	1	1	0	a	E"	5	0	0	0	0	0	0	2	1	a	E'	2	92SaEnHiPo_S2.242
1	1	1591.1050000000	5.000e-04	0	0	0	1	0	1	1	0	a	E"	5	0	0	0	0	0	0	2	1	a	E'	2	13ArMaBo.4
1	1	1596.6340000000	1.617e-02	0	2	0	0	0	0	1	1	s	E"	3	0	0	0	0	0	0	1	1	a	E'	1	80UrSpPaMc.284
1	1	1596.6458740000	3.700e-03	0	2	0	0	0	0	1	1	s	E"	3	0	0	0	0	0	0	1	1	a	E'	1	11ZoShOvPo.4351
1	1	1596.6491000000	5.000e-04	0	2	0	0	0	0	1	1	s	E"	3	0	0	0	0	0	0	1	1	a	E'	1	13ArMaBo.335
1	1	1596.6491200000	5.000e-04	0	2	0	0	0	0	1	1	s	E"	3	0	0	0	0	0	0	1	1	a	E'	1	00CoKlTaBr.438
1	1	1596.6495000000	2.000e-04	0	2	0	0	0	0	1	1	s	E"	3	0	0	0	0	0	0	1	1	a	E'	1	92SaEnHiPo_S2.255
1	1	1597.6434800000	5.370e-04	0	2	0	0	0	0	2	1	s	E"	5	0	0	0	0	0	0	2	1	a	E'	2	00CoKlTaBr.447
1	1	1597.9662300000	1.070e-03	0	0	0	1	0	1	3	2	s	E'	8	0	0	0	0	0	0	4	4	a	E"	1	00CoKlTaBr.449
1	1	1597.9671000000	2.000e-04	0	0	0	1	0	1	3	2	s	E'	8	0	0	0	0	0	0	4	4	a	E"	1	84UrCuNaPa.727
1	1	1597.9671000000	5.000e-04	0	0	0	1	0	1	3	2	s	E'	8	0	0	0	0	0	0	4	4	a	E"	1	84Weber.40
1	1	1599.1980900000	5.000e-04	0	2	0	0	0	0	3	1	s	E"	6	0	0	0	0	0	0	3	1	a	E'	2	00CoKlTaBr.454
1	1	1600.2704000000	1.947e-03	0	0	0	1	0	1	3	2	a	E"	8	0	0	0	0	0	0	4	4	s	E'	1	84UrCuNaPa.247
1	1	1601.0463000000	3.476e-03	0	0	0	1	0	1	1	0	s	E'	4	0	0	0	0	0	0	2	2	a	E"	1	84UrCuNaPa.722
1	1	1603.0192000000	9.308e-04	0	0	0	1	0	1	1	0	a	E"	5	0	0	0	0	0	0	2	2	s	E'	1	84UrCuNaPa.242
1	1	1610.0890000000	1.338e-02	0	0	0	1	0	1	0	0	s	E'	1	0	0	0	0	0	0	1	1	s	E"	1	80UrSpPaMc.334
1	1	1610.1014600000	5.000e-04	0	0	0	1	0	1	0	0	s	E'	1	0	0	0	0	0	0	1	1	s	E"	1	00CoKlTaBr.489
1	1	1610.1016000000	5.000e-04	0	0	0	1	0	1	0	0	s	E'	1	0	0	0	0	0	0	1	1	s	E"	1	13ArMaBo.1
1	1	1610.1016300000	2.000e-04	0	0	0	1	0	1	0	0	s	E'	1	0	0	0	0	0	0	1	1	s	E"	1	92SaEnHiPo_S2.286
1	1	1610.4083700000	7.011e-04	0	0	0	1	0	1	0	0	a	E"	1	0	0	0	0	0	0	1	1	a	E'	1	00CoKlTaBr.492
1	1	1610.4090000000	5.000e-04	0	0	0	1	0	1	0	0	a	E"	1	0	0	0	0	0	0	1	1	a	E'	1	13ArMaBo.2
1	1	1610.4090200000	2.000e-04	0	0	0	1	0	1	0	0	a	E"	1	0	0	0	0	0	0	1	1	a	E'	1	92SaEnHiPo_S2.288
1	1	1613.1447000000	7.709e-03	0	2	0	0	0	0	4	1	s	E"	9	0	0	0	0	0	0	4	2	s	E'	2	86PaUrSpRa.37
1	1	1615.9082000000	5.000e-04	0	2	0	0	0	0	5	1	s	E"	13	0	0	0	0	0	0	5	2	s	E'	3	86PaUrSpRa.39
1	1	1621.3588400000	5.000e-04	0	0	0	1	0	1	2	2	s	E'	6	0	0	0	0	0	0	2	1	s	E"	2	00CoKlTaBr.527
1	1	1621.3589700000	2.000e-04	0	0	0	1	0	1	2	2	s	E'	6	0	0	0	0	0	0	2	1	s	E"	2	92SaEnHiPo_S2.325
1	1	1621.3590000000	5.000e-04	0	0	0	1	0	1	2	2	s	E'	6	0	0	0	0	0	0	2	1	s	E"	2	13ArMaBo.190
1	1	1621.3590900000	5.000e-04	0	0	0	1	0	1	2	2	s	E'	6	0	0	0	0	0	0	2	1	s	E"	2	84Weber.68
1	1	1621.3603520000	1.367e-03	0	0	0	1	0	1	2	2	s	E'	6	0	0	0	0	0	0	2	1	s	E"	2	11ZoShOvPo.4643
1	1	1621.9230960000	6.318e-03	0	0	0	1	0	1	2	2	a	E"	6	0	0	0	0	0	0	2	1	a	E'	2	11ZoShOvPo.4654
1	1	1621.9289000000	5.000e-04	0	0	0	1	0	1	2	2	a	E"	6	0	0	0	0	0	0	2	1	a	E'	2	13ArMaBo.191
1	1	1621.9289500000	2.000e-04	0	0	0	1	0	1	2	2	a	E"	6	0	0	0	0	0	0	2	1	a	E'	2	92SaEnHiPo_S2.328
1	1	1621.9649950000	3.768e-02	0	0	0	1	0	1	2	2	a	E"	6	0	0	0	0	0	0	2	1	a	E'	2	15BaYuTeCl.1740
1	1	1622.5896000000	4.480e-03	0	0	0	1	0	1	3	2	s	E'	8	0	0	0	0	0	0	3	1	s	E"	2	11ZoShOvPo.4664
1	1	1622.5938000000	5.000e-04	0	0	0	1	0	1	3	2	s	E'	8	0	0	0	0	0	0	3	1	s	E"	2	13ArMaBo.193
1	1	1622.5952600000	1.463e-03	0	0	0	1	0	1	3	2	s	E'	8	0	0	0	0	0	0	3	1	s	E"	2	92SaEnHiPo_S2.332
1	1	1623.3520000000	5.000e-04	0	0	0	1	0	1	3	2	a	E"	8	0	0	0	0	0	0	3	1	a	E'	2	13ArMaBo.194
1	1	1623.3520000000	2.000e-04	0	0	0	1	0	1	3	2	a	E"	8	0	0	0	0	0	0	3	1	a	E'	2	92SaEnHiPo_S2.334
1	1	1623.3576660000	5.944e-03	0	0	0	1	0	1	3	2	a	E"	8	0	0	0	0	0	0	3	1	a	E'	2	11ZoShOvPo.4673
1	1	1623.3812160000	3.067e-02	0	0	0	1	0	1	3	2	a	E"	8	0	0	0	0	0	0	3	1	a	E'	2	15BaYuTeCl.1744
1	1	1624.0161000000	5.000e-04	0	0	0	1	0	1	4	2	s	E'	12	0	0	0	0	0	0	4	1	s	E"	3	13ArMaBo.198
1	1	1624.0161400000	2.000e-04	0	0	0	1	0	1	4	2	s	E'	12	0	0	0	0	0	0	4	1	s	E"	3	92SaEnHiPo_S2.335
1	1	1624.0184330000	2.357e-03	0	0	0	1	0	1	4	2	s	E'	12	0	0	0	0	0	0	4	1	s	E"	3	11ZoShOvPo.4681
1	1	1624.8568120000	6.276e-03	0	0	0	1	0	1	4	2	a	E"	11	0	0	0	0	0	0	4	1	a	E'	3	11ZoShOvPo.4692
1	1	1624.8627300000	5.000e-04	0	0	0	1	0	1	4	2	a	E"	11	0	0	0	0	0	0	4	1	a	E'	3	00CoKlTaBr.539
1	1	1624.8627600000	2.000e-04	0	0	0	1	0	1	4	2	a	E"	11	0	0	0	0	0	0	4	1	a	E'	3	92SaEnHiPo_S2.339
1	1	1624.8628000000	5.000e-04	0	0	0	1	0	1	4	2	a	E"	11	0	0	0	0	0	0	4	1	a	E'	3	13ArMaBo.199
1	1	1624.8682860000	5.772e-03	0	0	0	1	0	1	4	2	a	E"	11	0	0	0	0	0	0	4	1	a	E'	3	11ZoShOvPo.4693
1	1	1625.5171000000	2.000e-04	0	0	0	1	0	1	5	2	s	E'	15	0	0	0	0	0	0	5	1	s	E"	4	92SaEnHiPo_S2.343
1	1	1625.5171000000	5.000e-04	0	0	0	1	0	1	5	2	s	E'	15	0	0	0	0	0	0	5	1	s	E"	4	13ArMaBo.204
1	1	1625.5171100000	5.000e-04	0	0	0	1	0	1	5	2	s	E'	15	0	0	0	0	0	0	5	1	s	E"	4	00CoKlTaBr.542
1	1	1625.5173340000	1.000e-03	0	0	0	1	0	1	5	2	s	E'	15	0	0	0	0	0	0	5	1	s	E"	4	11ZoShOvPo.4702
1	1	1626.3427730000	1.011e-02	0	0	0	1	0	1	5	2	a	E"	15	0	0	0	0	0	0	5	1	a	E'	4	11ZoShOvPo.4712
1	1	1626.3521600000	2.546e-04	0	0	0	1	0	1	5	2	a	E"	15	0	0	0	0	0	0	5	1	a	E'	4	92SaEnHiPo_S2.348
1	1	1626.3643200000	1.251e-02	0	0	0	1	0	1	5	2	a	E"	15	0	0	0	0	0	0	5	1	a	E'	4	15BaYuTeCl.1751
1	1	1627.0477800000	5.000e-04	0	0	0	1	0	1	6	2	s	E'	17	0	0	0	0	0	0	6	1	s	E"	4	00CoKlTaBr.549
1	1	1627.0478000000	2.000e-04	0	0	0	1	0	1	6	2	s	E'	17	0	0	0	0	0	0	6	1	s	E"	4	92SaEnHiPo_S2.352
1	1	1627.0478000000	5.000e-04	0	0	0	1	0	1	6	2	s	E'	17	0	0	0	0	0	0	6	1	s	E"	4	13ArMaBo.211
1	1	1627.0480960000	1.000e-03	0	0	0	1	0	1	6	2	s	E'	17	0	0	0	0	0	0	6	1	s	E"	4	11ZoShOvPo.4723
1	1	1627.0573650000	1.000e-02	0	0	0	1	0	1	6	2	s	E'	17	0	0	0	0	0	0	6	1	s	E"	4	15BaYuTeCl.1753
1	1	1627.8167730000	3.783e-03	0	0	0	1	0	1	6	2	a	E"	17	0	0	0	0	0	0	6	1	a	E'	4	11ZoShOvPo.4733
1	1	1627.8204000000	5.000e-04	0	0	0	1	0	1	6	2	a	E"	17	0	0	0	0	0	0	6	1	a	E'	4	84Weber.74
1	1	1630.4440000000	1.394e-02	0	0	0	1	0	1	1	0	s	E'	4	0	0	0	0	0	0	1	1	s	E"	1	80UrSpPaMc.394
1	1	1630.4560550000	1.283e-03	0	0	0	1	0	1	1	0	s	E'	4	0	0	0	0	0	0	1	1	s	E"	1	11ZoShOvPo.4763
1	1	1630.4573000000	5.000e-04	0	0	0	1	0	1	1	0	s	E'	4	0	0	0	0	0	0	1	1	s	E"	1	13ArMaBo.98
1	1	1630.4573500000	2.000e-04	0	0	0	1	0	1	1	0	s	E'	4	0	0	0	0	0	0	1	1	s	E"	1	92SaEnHiPo_S2.365
1	1	1630.4575100000	5.000e-04	0	0	0	1	0	1	1	0	s	E'	4	0	0	0	0	0	0	1	1	s	E"	1	00CoKlTaBr.566
1	1	1630.8507080000	1.000e-03	0	0	0	1	0	1	1	0	a	E"	5	0	0	0	0	0	0	1	1	a	E'	1	11ZoShOvPo.4769
1	1	1630.8508700000	5.000e-04	0	0	0	1	0	1	1	0	a	E"	5	0	0	0	0	0	0	1	1	a	E'	1	00CoKlTaBr.569
1	1	1630.8509900000	2.000e-04	0	0	0	1	0	1	1	0	a	E"	5	0	0	0	0	0	0	1	1	a	E'	1	92SaEnHiPo_S2.367
1	1	1630.8510000000	5.000e-04	0	0	0	1	0	1	1	0	a	E"	5	0	0	0	0	0	0	1	1	a	E'	1	13ArMaBo.99
1	1	1630.8511500000	5.000e-04	0	0	0	1	0	1	1	0	a	E"	5	0	0	0	0	0	0	1	1	a	E'	1	84Weber.75
1	1	1631.4270000000	3.000e-03	0	0	0	1	0	1	2	0	s	E'	8	0	0	0	0	0	0	2	1	s	E"	2	80UrSpPaMc.395
1	1	1631.4282000000	1.275e-03	0	0	0	1	0	1	2	0	s	E'	8	0	0	0	0	0	0	2	1	s	E"	2	13ArMaBo.100
1	1	1631.4282300000	1.244e-03	0	0	0	1	0	1	2	0	s	E'	8	0	0	0	0	0	0	2	1	s	E"	2	92SaEnHiPo_S2.371
1	1	1632.0571900000	5.000e-04	0	0	0	1	0	1	2	0	a	E"	8	0	0	0	0	0	0	2	1	a	E'	2	00CoKlTaBr.577
1	1	1632.0572000000	5.000e-04	0	0	0	1	0	1	2	0	a	E"	8	0	0	0	0	0	0	2	1	a	E'	2	13ArMaBo.101
1	1	1632.0572500000	2.000e-04	0	0	0	1	0	1	2	0	a	E"	8	0	0	0	0	0	0	2	1	a	E'	2	92SaEnHiPo_S2.374
1	1	1632.0574000000	5.000e-04	0	0	0	1	0	1	2	0	a	E"	8	0	0	0	0	0	0	2	1	a	E'	2	84Weber.76
1	1	1632.0579830000	1.000e-03	0	0	0	1	0	1	2	0	a	E"	8	0	0	0	0	0	0	2	1	a	E'	2	11ZoShOvPo.4789
1	1	1632.9980000000	3.000e-03	0	0	0	1	0	1	3	0	s	E'	10	0	0	0	0	0	0	3	1	s	E"	2	80UrSpPaMc.397
1	1	1632.9991450000	1.000e-03	0	0	0	1	0	1	3	0	s	E'	10	0	0	0	0	0	0	3	1	s	E"	2	11ZoShOvPo.4800
1	1	1632.9991700000	2.000e-04	0	0	0	1	0	1	3	0	s	E'	10	0	0	0	0	0	0	3	1	s	E"	2	92SaEnHiPo_S2.377
1	1	1632.9992000000	5.000e-04	0	0	0	1	0	1	3	0	s	E'	10	0	0	0	0	0	0	3	1	s	E"	2	13ArMaBo.104
1	1	1632.9992000000	5.000e-04	0	0	0	1	0	1	3	0	s	E'	10	0	0	0	0	0	0	3	1	s	E"	2	00CoKlTaBr.581
1	1	1634.0670000000	5.000e-04	0	0	0	1	0	1	3	0	a	E"	10	0	0	0	0	0	0	3	1	a	E'	2	13ArMaBo.105
1	1	1634.0670100000	5.000e-04	0	0	0	1	0	1	3	0	a	E"	10	0	0	0	0	0	0	3	1	a	E'	2	00CoKlTaBr.583
1	1	1634.0670500000	2.000e-04	0	0	0	1	0	1	3	0	a	E"	10	0	0	0	0	0	0	3	1	a	E'	2	92SaEnHiPo_S2.380
1	1	1634.0706790000	3.767e-03	0	0	0	1	0	1	3	0	a	E"	10	0	0	0	0	0	0	3	1	a	E'	2	11ZoShOvPo.4809
1	1	1635.2680000000	3.000e-03	0	0	0	1	0	1	4	0	s	E'	14	0	0	0	0	0	0	4	1	s	E"	3	80UrSpPaMc.400
1	1	1635.2690430000	1.780e-03	0	0	0	1	0	1	4	0	s	E'	14	0	0	0	0	0	0	4	1	s	E"	3	11ZoShOvPo.4823
1	1	1635.2707000000	5.000e-04	0	0	0	1	0	1	4	0	s	E'	14	0	0	0	0	0	0	4	1	s	E"	3	13ArMaBo.110
1	1	1635.2707500000	2.000e-04	0	0	0	1	0	1	4	0	s	E'	14	0	0	0	0	0	0	4	1	s	E"	3	92SaEnHiPo_S2.383
1	1	1637.0269770000	2.161e-03	0	0	0	1	0	1	4	0	a	E"	13	0	0	0	0	0	0	4	1	a	E'	3	11ZoShOvPo.4842
1	1	1637.0289600000	5.000e-04	0	0	0	1	0	1	4	0	a	E"	13	0	0	0	0	0	0	4	1	a	E'	3	00CoKlTaBr.591
1	1	1637.0289800000	2.000e-04	0	0	0	1	0	1	4	0	a	E"	13	0	0	0	0	0	0	4	1	a	E'	3	92SaEnHiPo_S2.388
1	1	1637.0290000000	5.000e-04	0	0	0	1	0	1	4	0	a	E"	13	0	0	0	0	0	0	4	1	a	E'	3	13ArMaBo.111
1	1	1637.3895100000	5.000e-04	0	2	0	0	0	0	2	1	s	E"	5	0	0	0	0	0	0	1	1	a	E'	1	00CoKlTaBr.593
1	1	1637.3898000000	5.000e-04	0	2	0	0	0	0	2	1	s	E"	5	0	0	0	0	0	0	1	1	a	E'	1	13ArMaBo.349
1	1	1637.3898400000	2.000e-04	0	2	0	0	0	0	2	1	s	E"	5	0	0	0	0	0	0	1	1	a	E'	1	92SaEnHiPo_S2.390
1	1	1638.3187900000	5.000e-04	0	0	0	1	0	1	5	0	s	E'	17	0	0	0	0	0	0	5	1	s	E"	4	00CoKlTaBr.594
1	1	1638.3187900000	2.000e-04	0	0	0	1	0	1	5	0	s	E'	17	0	0	0	0	0	0	5	1	s	E"	4	92SaEnHiPo_S2.392
1	1	1638.3209230000	2.271e-03	0	0	0	1	0	1	5	0	s	E'	17	0	0	0	0	0	0	5	1	s	E"	4	11ZoShOvPo.4858
1	1	1638.3250000000	6.552e-03	0	0	0	1	0	1	5	0	s	E'	17	0	0	0	0	0	0	5	1	s	E"	4	80UrSpPaMc.404
1	1	1640.9882810000	4.490e-03	0	0	0	1	0	1	5	0	a	E"	17	0	0	0	0	0	0	5	1	a	E'	4	11ZoShOvPo.4891
1	1	1640.9923400000	5.000e-04	0	0	0	1	0	1	5	0	a	E"	17	0	0	0	0	0	0	5	1	a	E'	4	00CoKlTaBr.599
1	1	1640.9924000000	5.000e-04	0	0	0	1	0	1	5	0	a	E"	17	0	0	0	0	0	0	5	1	a	E'	4	13ArMaBo.118
1	1	1640.9924500000	2.000e-04	0	0	0	1	0	1	5	0	a	E"	17	0	0	0	0	0	0	5	1	a	E'	4	92SaEnHiPo_S2.397
1	1	1641.7798000000	1.121e-03	0	0	0	1	0	1	2	0	s	E'	8	0	0	0	0	0	0	2	2	a	E"	1	84UrCuNaPa.822
1	1	1642.1628420000	7.141e-03	0	0	0	1	0	1	6	0	s	E'	19	0	0	0	0	0	0	6	1	s	E"	4	11ZoShOvPo.4904
1	1	1642.1646200000	9.008e-03	0	0	0	1	0	1	6	0	s	E'	19	0	0	0	0	0	0	6	1	s	E"	4	92SaEnHiPo_S2.399
1	1	1642.1760000000	2.096e-02	0	0	0	1	0	1	6	0	s	E'	19	0	0	0	0	0	0	6	1	s	E"	4	80UrSpPaMc.409
1	1	1643.3522000000	2.000e-04	0	0	0	1	0	1	3	0	s	E'	10	0	0	0	0	0	0	3	2	a	E"	1	84UrCuNaPa.823
1	1	1643.9707000000	2.000e-04	0	0	0	1	0	1	2	0	a	E"	8	0	0	0	0	0	0	2	2	s	E'	1	84UrCuNaPa.335
1	1	1645.6238500000	5.000e-04	0	0	0	1	0	1	4	0	s	E'	14	0	0	0	0	0	0	4	2	a	E"	2	00CoKlTaBr.607
1	1	1645.6247000000	6.948e-04	0	0	0	1	0	1	4	0	s	E'	14	0	0	0	0	0	0	4	2	a	E"	2	84UrCuNaPa.825
1	1	1645.9032400000	5.000e-04	0	0	0	1	0	1	6	0	a	E"	19	0	0	0	0	0	0	6	1	a	E'	4	00CoKlTaBr.608
1	1	1645.9233000000	2.000e-04	0	0	0	1	0	1	3	0	a	E"	10	0	0	0	0	0	0	3	2	s	E'	1	84UrCuNaPa.336
1	1	1648.6703200000	5.000e-04	0	0	0	1	0	1	5	0	s	E'	17	0	0	0	0	0	0	5	2	a	E"	3	00CoKlTaBr.618
1	1	1648.6705000000	2.000e-04	0	0	0	1	0	1	5	0	s	E'	17	0	0	0	0	0	0	5	2	a	E"	3	84UrCuNaPa.828
1	1	1648.8108000000	4.688e-04	0	0	0	1	0	1	4	0	a	E"	13	0	0	0	0	0	0	4	2	s	E'	2	84UrCuNaPa.338
1	1	1648.8112400000	5.000e-04	0	0	0	1	0	1	4	0	a	E"	13	0	0	0	0	0	0	4	2	s	E'	2	00CoKlTaBr.619
1	1	1652.5016000000	1.049e-03	0	0	0	1	0	1	6	0	s	E'	19	0	0	0	0	0	0	6	2	a	E"	3	84UrCuNaPa.832
1	1	1652.5025400000	5.000e-04	0	0	0	1	0	1	6	0	s	E'	19	0	0	0	0	0	0	6	2	a	E"	3	00CoKlTaBr.635
1	1	1652.6844000000	1.065e-03	0	0	0	1	0	1	5	0	a	E"	17	0	0	0	0	0	0	5	2	s	E'	3	84UrCuNaPa.341
1	1	1657.4931300000	5.000e-04	0	0	0	1	0	1	6	0	a	E"	19	0	0	0	0	0	0	6	2	s	E'	3	00CoKlTaBr.657
1	1	1657.4933000000	2.000e-04	0	0	0	1	0	1	6	0	a	E"	19	0	0	0	0	0	0	6	2	s	E'	3	84UrCuNaPa.345
1	1	1657.6236000000	5.171e-04	0	2	0	0	0	0	4	1	s	E"	9	0	0	0	0	0	0	4	4	s	E'	1	86PaUrSpRa.38
1	1	1658.7655030000	1.902e-03	0	2	0	0	0	0	3	1	s	E"	6	0	0	0	0	0	0	2	1	a	E'	2	11ZoShOvPo.5034
1	1	1658.7670000000	5.000e-04	0	2	0	0	0	0	3	1	s	E"	6	0	0	0	0	0	0	2	1	a	E'	2	13ArMaBo.351
1	1	1658.7670000000	3.466e-04	0	2	0	0	0	0	3	1	s	E"	6	0	0	0	0	0	0	2	1	a	E'	2	92SaEnHiPo_S2.443
1	1	1658.7770000000	1.015e-02	0	2	0	0	0	0	3	1	s	E"	6	0	0	0	0	0	0	2	1	a	E'	2	80UrSpPaMc.305
1	1	1660.1935000000	8.020e-04	0	2	0	0	0	0	5	1	s	E"	13	0	0	0	0	0	0	5	4	s	E'	2	86PaUrSpRa.41
1	1	1661.1165770000	8.623e-03	0	0	0	1	0	1	2	2	s	E'	6	0	0	0	0	0	0	1	1	s	E"	1	11ZoShOvPo.5050
1	1	1661.1247800000	2.000e-04	0	0	0	1	0	1	2	2	s	E'	6	0	0	0	0	0	0	1	1	s	E"	1	92SaEnHiPo_S2.451
1	1	1661.1248000000	5.000e-04	0	0	0	1	0	1	2	2	s	E'	6	0	0	0	0	0	0	1	1	s	E"	1	13ArMaBo.258
1	1	1661.1248000000	5.000e-04	0	0	0	1	0	1	2	2	s	E'	6	0	0	0	0	0	0	1	1	s	E"	1	00CoKlTaBr.667
1	1	1661.1289060000	4.322e-03	0	0	0	1	0	1	2	2	s	E'	6	0	0	0	0	0	0	1	1	s	E"	1	11ZoShOvPo.5051
1	1	1661.1370710000	1.290e-02	0	0	0	1	0	1	2	2	s	E'	6	0	0	0	0	0	0	1	1	s	E"	1	15BaYuTeCl.1808
1	1	1661.6749000000	5.000e-04	0	0	0	1	0	1	2	2	a	E"	6	0	0	0	0	0	0	1	1	a	E'	1	13ArMaBo.259
1	1	1661.6749270000	1.000e-03	0	0	0	1	0	1	2	2	a	E"	6	0	0	0	0	0	0	1	1	a	E'	1	11ZoShOvPo.5055
1	1	1661.6749500000	2.000e-04	0	0	0	1	0	1	2	2	a	E"	6	0	0	0	0	0	0	1	1	a	E'	1	92SaEnHiPo_S2.454
1	1	1661.6749600000	5.000e-04	0	0	0	1	0	1	2	2	a	E"	6	0	0	0	0	0	0	1	1	a	E'	1	00CoKlTaBr.670
1	1	1661.6794530000	1.000e-02	0	0	0	1	0	1	2	2	a	E"	6	0	0	0	0	0	0	1	1	a	E'	1	15BaYuTeCl.1809
1	1	1663.4354000000	1.267e-03	0	2	0	0	0	0	6	1	s	E"	15	0	0	0	0	0	0	6	4	s	E'	2	86PaUrSpRa.42
1	1	1671.1951000000	5.000e-04	0	0	0	1	0	1	2	0	s	E'	8	0	0	0	0	0	0	1	1	s	E"	1	13ArMaBo.140
1	1	1671.1951200000	2.000e-04	0	0	0	1	0	1	2	0	s	E'	8	0	0	0	0	0	0	1	1	s	E"	1	92SaEnHiPo_S2.472
1	1	1671.1954400000	5.000e-04	0	0	0	1	0	1	2	0	s	E'	8	0	0	0	0	0	0	1	1	s	E"	1	00CoKlTaBr.701
1	1	1671.1967770000	1.704e-03	0	0	0	1	0	1	2	0	s	E'	8	0	0	0	0	0	0	1	1	s	E"	1	11ZoShOvPo.5109
1	1	1671.1970000000	3.000e-03	0	0	0	1	0	1	2	0	s	E'	8	0	0	0	0	0	0	1	1	s	E"	1	80UrSpPaMc.440
1	1	1671.8030800000	2.000e-04	0	0	0	1	0	1	2	0	a	E"	8	0	0	0	0	0	0	1	1	a	E'	1	92SaEnHiPo_S2.473
1	1	1671.8031000000	5.000e-04	0	0	0	1	0	1	2	0	a	E"	8	0	0	0	0	0	0	1	1	a	E'	1	13ArMaBo.141
1	1	1671.8031500000	5.000e-04	0	0	0	1	0	1	2	0	a	E"	8	0	0	0	0	0	0	1	1	a	E'	1	00CoKlTaBr.702
1	1	1671.8034700000	5.000e-04	0	0	0	1	0	1	2	0	a	E"	8	0	0	0	0	0	0	1	1	a	E'	1	84Weber.98
1	1	1671.8049320000	1.872e-03	0	0	0	1	0	1	2	0	a	E"	8	0	0	0	0	0	0	1	1	a	E'	1	11ZoShOvPo.5110
1	1	1678.7588000000	5.206e-04	0	0	0	1	0	1	4	2	s	E'	12	0	0	0	0	0	0	4	4	a	E"	1	84UrCuNaPa.827
1	1	1680.0772400000	5.000e-04	0	0	0	1	0	1	5	2	s	E'	15	0	0	0	0	0	0	5	4	a	E"	2	00CoKlTaBr.719
1	1	1680.0781000000	8.689e-04	0	0	0	1	0	1	5	2	s	E'	15	0	0	0	0	0	0	5	4	a	E"	2	84UrCuNaPa.830
1	1	1680.7000000000	3.000e-03	0	2	0	0	0	0	4	1	s	E"	9	0	0	0	0	0	0	3	1	a	E'	2	80UrSpPaMc.306
1	1	1680.7027000000	5.000e-04	0	2	0	0	0	0	4	1	s	E"	9	0	0	0	0	0	0	3	1	a	E'	2	00CoKlTaBr.721
1	1	1680.7027900000	2.000e-04	0	2	0	0	0	0	4	1	s	E"	9	0	0	0	0	0	0	3	1	a	E'	2	92SaEnHiPo_S2.486
1	1	1680.7028000000	5.000e-04	0	2	0	0	0	0	4	1	s	E"	9	0	0	0	0	0	0	3	1	a	E'	2	13ArMaBo.352
1	1	1680.7037350000	1.000e-03	0	2	0	0	0	0	4	1	s	E"	9	0	0	0	0	0	0	3	1	a	E'	2	11ZoShOvPo.5159
1	1	1681.1159900000	5.000e-04	0	0	0	1	0	1	4	2	a	E"	11	0	0	0	0	0	0	4	4	s	E'	1	00CoKlTaBr.722
1	1	1681.1168000000	7.714e-04	0	0	0	1	0	1	4	2	a	E"	11	0	0	0	0	0	0	4	4	s	E'	1	84UrCuNaPa.340
1	1	1681.3872700000	5.000e-04	0	0	0	1	0	1	6	2	s	E'	17	0	0	0	0	0	0	6	4	a	E"	2	00CoKlTaBr.725
1	1	1681.3881000000	4.706e-04	0	0	0	1	0	1	6	2	s	E'	17	0	0	0	0	0	0	6	4	a	E"	2	84UrCuNaPa.834
1	1	1682.1916000000	5.000e-04	0	0	0	1	0	1	3	2	s	E'	8	0	0	0	0	0	0	2	1	s	E"	2	13ArMaBo.261
1	1	1682.1916000000	2.000e-04	0	0	0	1	0	1	3	2	s	E'	8	0	0	0	0	0	0	2	1	s	E"	2	92SaEnHiPo_S2.487
1	1	1682.1916400000	5.000e-04	0	0	0	1	0	1	3	2	s	E'	8	0	0	0	0	0	0	2	1	s	E"	2	00CoKlTaBr.727
1	1	1682.1921390000	1.000e-03	0	0	0	1	0	1	3	2	s	E'	8	0	0	0	0	0	0	2	1	s	E"	2	11ZoShOvPo.5166
1	1	1682.3298100000	5.000e-04	0	0	0	1	0	1	5	2	a	E"	15	0	0	0	0	0	0	5	4	s	E'	2	00CoKlTaBr.728
1	1	1682.3303000000	5.308e-04	0	0	0	1	0	1	5	2	a	E"	15	0	0	0	0	0	0	5	4	s	E'	2	84UrCuNaPa.343
1	1	1682.9210000000	5.000e-04	0	0	0	1	0	1	3	2	a	E"	8	0	0	0	0	0	0	2	1	a	E'	2	13ArMaBo.262
1	1	1682.9210400000	2.000e-04	0	0	0	1	0	1	3	2	a	E"	8	0	0	0	0	0	0	2	1	a	E'	2	92SaEnHiPo_S2.488
1	1	1682.9210700000	5.000e-04	0	0	0	1	0	1	3	2	a	E"	8	0	0	0	0	0	0	2	1	a	E'	2	00CoKlTaBr.730
1	1	1682.9213870000	1.000e-03	0	0	0	1	0	1	3	2	a	E"	8	0	0	0	0	0	0	2	1	a	E'	2	11ZoShOvPo.5170
1	1	1682.9529040000	3.342e-02	0	0	0	1	0	1	3	2	a	E"	8	0	0	0	0	0	0	2	1	a	E'	2	15BaYuTeCl.1816
1	1	1683.4738700000	5.000e-04	0	0	0	1	0	1	6	2	a	E"	17	0	0	0	0	0	0	6	4	s	E'	2	84Weber.102
1	1	1683.4739000000	2.000e-04	0	0	0	1	0	1	6	2	a	E"	17	0	0	0	0	0	0	6	4	s	E'	2	84UrCuNaPa.347
1	1	1692.5970800000	2.000e-04	0	0	0	1	0	1	3	0	s	E'	10	0	0	0	0	0	0	2	1	s	E"	2	92SaEnHiPo_S2.494
1	1	1692.5970800000	5.000e-04	0	0	0	1	0	1	3	0	s	E'	10	0	0	0	0	0	0	2	1	s	E"	2	00CoKlTaBr.745
1	1	1692.5971000000	5.000e-04	0	0	0	1	0	1	3	0	s	E'	10	0	0	0	0	0	0	2	1	s	E"	2	13ArMaBo.142
1	1	1692.5974200000	5.000e-04	0	0	0	1	0	1	3	0	s	E'	10	0	0	0	0	0	0	2	1	s	E"	2	84Weber.103
1	1	1692.5979000000	1.000e-03	0	0	0	1	0	1	3	0	s	E'	10	0	0	0	0	0	0	2	1	s	E"	2	11ZoShOvPo.5203
1	1	1692.6150000000	1.883e-02	0	0	0	1	0	1	3	0	s	E'	10	0	0	0	0	0	0	2	1	s	E"	2	80UrSpPaMc.441
1	1	1693.6361000000	5.000e-04	0	0	0	1	0	1	3	0	a	E"	10	0	0	0	0	0	0	2	1	a	E'	2	13ArMaBo.143
1	1	1693.6361200000	5.000e-04	0	0	0	1	0	1	3	0	a	E"	10	0	0	0	0	0	0	2	1	a	E'	2	00CoKlTaBr.748
1	1	1693.6361400000	2.000e-04	0	0	0	1	0	1	3	0	a	E"	10	0	0	0	0	0	0	2	1	a	E'	2	92SaEnHiPo_S2.497
1	1	1693.6363520000	1.000e-03	0	0	0	1	0	1	3	0	a	E"	10	0	0	0	0	0	0	2	1	a	E'	2	11ZoShOvPo.5207
1	1	1702.9487000000	2.000e-04	0	0	0	1	0	1	3	0	s	E'	10	0	0	0	0	0	0	2	2	a	E"	1	84UrCuNaPa.892
1	1	1703.2339000000	5.000e-04	0	2	0	0	0	0	5	1	s	E"	13	0	0	0	0	0	0	4	1	a	E'	3	13ArMaBo.356
1	1	1703.2339200000	5.000e-04	0	2	0	0	0	0	5	1	s	E"	13	0	0	0	0	0	0	4	1	a	E'	3	00CoKlTaBr.766
1	1	1703.2339600000	2.000e-04	0	2	0	0	0	0	5	1	s	E"	13	0	0	0	0	0	0	4	1	a	E'	3	92SaEnHiPo_S2.507
1	1	1703.2341310000	1.000e-03	0	2	0	0	0	0	5	1	s	E"	13	0	0	0	0	0	0	4	1	a	E'	3	11ZoShOvPo.5247
1	1	1703.2360000000	3.000e-03	0	2	0	0	0	0	5	1	s	E"	13	0	0	0	0	0	0	4	1	a	E'	3	80UrSpPaMc.310
1	1	1703.3856200000	1.000e-03	0	0	0	1	0	1	4	2	s	E'	12	0	0	0	0	0	0	3	1	s	E"	2	11ZoShOvPo.5248
1	1	1703.3857800000	5.000e-04	0	0	0	1	0	1	4	2	s	E'	12	0	0	0	0	0	0	3	1	s	E"	2	00CoKlTaBr.767
1	1	1703.3858600000	2.000e-04	0	0	0	1	0	1	4	2	s	E'	12	0	0	0	0	0	0	3	1	s	E"	2	92SaEnHiPo_S2.508
1	1	1703.3859000000	5.000e-04	0	0	0	1	0	1	4	2	s	E'	12	0	0	0	0	0	0	3	1	s	E"	2	13ArMaBo.266
1	1	1704.1949460000	1.000e-03	0	0	0	1	0	1	4	2	a	E"	11	0	0	0	0	0	0	3	1	a	E'	2	11ZoShOvPo.5254
1	1	1704.1955000000	5.000e-04	0	0	0	1	0	1	4	2	a	E"	11	0	0	0	0	0	0	3	1	a	E'	2	13ArMaBo.267
1	1	1704.1957600000	5.000e-04	0	0	0	1	0	1	4	2	a	E"	11	0	0	0	0	0	0	3	1	a	E'	2	00CoKlTaBr.770
1	1	1705.5494000000	2.000e-04	0	0	0	1	0	1	3	0	a	E"	10	0	0	0	0	0	0	2	2	s	E'	1	84UrCuNaPa.407
1	1	1714.6390000000	3.000e-03	0	0	0	1	0	1	4	0	s	E'	14	0	0	0	0	0	0	3	1	s	E"	2	80UrSpPaMc.443
1	1	1714.6402590000	1.000e-03	0	0	0	1	0	1	4	0	s	E'	14	0	0	0	0	0	0	3	1	s	E"	2	11ZoShOvPo.5301
1	1	1714.6403900000	2.000e-04	0	0	0	1	0	1	4	0	s	E'	14	0	0	0	0	0	0	3	1	s	E"	2	92SaEnHiPo_S2.517
1	1	1714.6404000000	5.000e-04	0	0	0	1	0	1	4	0	s	E'	14	0	0	0	0	0	0	3	1	s	E"	2	00CoKlTaBr.781
1	1	1714.6404000000	5.000e-04	0	0	0	1	0	1	4	0	s	E'	14	0	0	0	0	0	0	3	1	s	E"	2	13ArMaBo.146
1	1	1716.3620000000	5.000e-04	0	0	0	1	0	1	4	0	a	E"	13	0	0	0	0	0	0	3	1	a	E'	2	00CoKlTaBr.785
1	1	1716.3620700000	2.000e-04	0	0	0	1	0	1	4	0	a	E"	13	0	0	0	0	0	0	3	1	a	E'	2	92SaEnHiPo_S2.519
1	1	1716.3621000000	5.000e-04	0	0	0	1	0	1	4	0	a	E"	13	0	0	0	0	0	0	3	1	a	E'	2	13ArMaBo.147
1	1	1716.3631590000	1.152e-03	0	0	0	1	0	1	4	0	a	E"	13	0	0	0	0	0	0	3	1	a	E'	2	11ZoShOvPo.5309
1	1	1724.5791000000	5.000e-04	0	0	0	1	0	1	5	2	s	E'	15	0	0	0	0	0	0	4	1	s	E"	3	13ArMaBo.273
1	1	1724.5791020000	1.000e-03	0	0	0	1	0	1	5	2	s	E'	15	0	0	0	0	0	0	4	1	s	E"	3	11ZoShOvPo.5338
1	1	1724.5791100000	2.000e-04	0	0	0	1	0	1	5	2	s	E'	15	0	0	0	0	0	0	4	1	s	E"	3	92SaEnHiPo_S2.533
1	1	1724.5791300000	5.000e-04	0	0	0	1	0	1	5	2	s	E'	15	0	0	0	0	0	0	4	1	s	E"	3	00CoKlTaBr.806
1	1	1724.9919000000	1.512e-03	0	0	0	1	0	1	4	0	s	E'	14	0	0	0	0	0	0	3	2	a	E"	1	84UrCuNaPa.893
1	1	1724.9919200000	1.491e-03	0	0	0	1	0	1	4	0	s	E'	14	0	0	0	0	0	0	3	2	a	E"	1	00CoKlTaBr.808
1	1	1725.3710800000	2.000e-04	0	0	0	1	0	1	5	2	a	E"	15	0	0	0	0	0	0	4	1	a	E'	3	92SaEnHiPo_S2.534
1	1	1725.3711000000	5.000e-04	0	0	0	1	0	1	5	2	a	E"	15	0	0	0	0	0	0	4	1	a	E'	3	13ArMaBo.274
1	1	1725.3711500000	5.000e-04	0	0	0	1	0	1	5	2	a	E"	15	0	0	0	0	0	0	4	1	a	E'	3	00CoKlTaBr.809
1	1	1725.3720700000	1.000e-03	0	0	0	1	0	1	5	2	a	E"	15	0	0	0	0	0	0	4	1	a	E'	3	11ZoShOvPo.5343
1	1	1726.3880620000	1.000e-03	0	2	0	0	0	0	6	1	s	E"	15	0	0	0	0	0	0	5	1	a	E'	4	11ZoShOvPo.5349
1	1	1726.3881900000	5.000e-04	0	2	0	0	0	0	6	1	s	E"	15	0	0	0	0	0	0	5	1	a	E'	4	00CoKlTaBr.810
1	1	1726.3890000000	6.157e-04	0	2	0	0	0	0	6	1	s	E"	15	0	0	0	0	0	0	5	1	a	E'	4	13ArMaBo.360
1	1	1726.3890200000	6.367e-04	0	2	0	0	0	0	6	1	s	E"	15	0	0	0	0	0	0	5	1	a	E'	4	92SaEnHiPo_S2.535
1	1	1728.2183700000	5.000e-04	0	0	0	1	0	1	4	0	a	E"	13	0	0	0	0	0	0	3	2	s	E'	1	00CoKlTaBr.814
1	1	1728.2184000000	2.000e-04	0	0	0	1	0	1	4	0	a	E"	13	0	0	0	0	0	0	3	2	s	E'	1	84UrCuNaPa.408
1	1	1737.3807000000	5.000e-04	0	0	0	1	0	1	5	0	s	E'	17	0	0	0	0	0	0	4	1	s	E"	3	13ArMaBo.151
1	1	1737.3807400000	2.000e-04	0	0	0	1	0	1	5	0	s	E'	17	0	0	0	0	0	0	4	1	s	E"	3	92SaEnHiPo_S2.543
1	1	1737.3808000000	5.000e-04	0	0	0	1	0	1	5	0	s	E'	17	0	0	0	0	0	0	4	1	s	E"	3	00CoKlTaBr.829
1	1	1737.3808590000	1.000e-03	0	0	0	1	0	1	5	0	s	E'	17	0	0	0	0	0	0	4	1	s	E"	3	11ZoShOvPo.5398
1	1	1737.3880000000	7.641e-03	0	0	0	1	0	1	5	0	s	E'	17	0	0	0	0	0	0	4	1	s	E"	3	80UrSpPaMc.446
1	1	1740.0108640000	1.000e-03	0	0	0	1	0	1	5	0	a	E"	17	0	0	0	0	0	0	4	1	a	E'	3	11ZoShOvPo.5410
1	1	1740.0112000000	5.000e-04	0	0	0	1	0	1	5	0	a	E"	17	0	0	0	0	0	0	4	1	a	E'	3	13ArMaBo.152
1	1	1740.0112500000	2.000e-04	0	0	0	1	0	1	5	0	a	E"	17	0	0	0	0	0	0	4	1	a	E'	3	92SaEnHiPo_S2.547
1	1	1740.0113200000	5.000e-04	0	0	0	1	0	1	5	0	a	E"	17	0	0	0	0	0	0	4	1	a	E'	3	00CoKlTaBr.835
1	1	1745.7031250000	1.000e-03	0	0	0	1	0	1	6	2	s	E'	17	0	0	0	0	0	0	5	1	s	E"	4	11ZoShOvPo.5438
1	1	1745.7037800000	5.000e-04	0	0	0	1	0	1	6	2	s	E'	17	0	0	0	0	0	0	5	1	s	E"	4	00CoKlTaBr.844
1	1	1745.7041600000	2.449e-04	0	0	0	1	0	1	6	2	s	E'	17	0	0	0	0	0	0	5	1	s	E"	4	92SaEnHiPo_S2.558
1	1	1745.7042000000	5.000e-04	0	0	0	1	0	1	6	2	s	E'	17	0	0	0	0	0	0	5	1	s	E"	4	13ArMaBo.282
1	1	1746.4292600000	1.137e-03	0	0	0	1	0	1	6	2	a	E"	17	0	0	0	0	0	0	5	1	a	E'	4	92SaEnHiPo_S2.559
1	1	1746.4333500000	5.382e-03	0	0	0	1	0	1	6	2	a	E"	17	0	0	0	0	0	0	5	1	a	E'	4	11ZoShOvPo.5443
1	1	1747.7342000000	2.000e-04	0	0	0	1	0	1	5	0	s	E'	17	0	0	0	0	0	0	4	2	a	E"	2	84UrCuNaPa.895
1	1	1751.7912000000	2.418e-03	0	0	0	1	0	1	5	0	a	E"	17	0	0	0	0	0	0	4	2	s	E'	2	84UrCuNaPa.410
1	1	1760.8020000000	1.061e-02	0	0	0	1	0	1	6	0	s	E'	19	0	0	0	0	0	0	5	1	s	E"	4	80UrSpPaMc.450
1	1	1760.8115230000	1.000e-03	0	0	0	1	0	1	6	0	s	E'	19	0	0	0	0	0	0	5	1	s	E"	4	11ZoShOvPo.5500
1	1	1760.8120000000	5.000e-04	0	0	0	1	0	1	6	0	s	E'	19	0	0	0	0	0	0	5	1	s	E"	4	13ArMaBo.157
1	1	1760.8120400000	5.000e-04	0	0	0	1	0	1	6	0	s	E'	19	0	0	0	0	0	0	5	1	s	E"	4	00CoKlTaBr.869
1	1	1764.5113000000	5.000e-04	0	0	0	1	0	1	6	0	a	E"	19	0	0	0	0	0	0	5	1	a	E'	4	00CoKlTaBr.874
1	1	1764.5116900000	4.719e-04	0	0	0	1	0	1	6	0	a	E"	19	0	0	0	0	0	0	5	1	a	E'	4	92SaEnHiPo_S2.581
1	1	1764.5117000000	5.000e-04	0	0	0	1	0	1	6	0	a	E"	19	0	0	0	0	0	0	5	1	a	E'	4	13ArMaBo.158
1	1	1764.5184330000	7.508e-03	0	0	0	1	0	1	6	0	a	E"	19	0	0	0	0	0	0	5	1	a	E'	4	11ZoShOvPo.5518
1	1	1771.1624900000	1.271e-03	0	0	0	1	0	1	6	0	s	E'	19	0	0	0	0	0	0	5	2	a	E"	3	00CoKlTaBr.887
1	1	1771.1632000000	5.257e-04	0	0	0	1	0	1	6	0	s	E'	19	0	0	0	0	0	0	5	2	a	E"	3	84UrCuNaPa.898
1	1	1776.2039000000	2.502e-04	0	0	0	1	0	1	6	0	a	E"	19	0	0	0	0	0	0	5	2	s	E'	3	84UrCuNaPa.413
1	1	1776.2041800000	5.000e-04	0	0	0	1	0	1	6	0	a	E"	19	0	0	0	0	0	0	5	2	s	E'	3	00CoKlTaBr.899
1	1	1779.3270000000	4.924e-03	0	0	0	1	0	1	5	2	s	E'	15	0	0	0	0	0	0	4	4	a	E"	1	84UrCuNaPa.897
1	1	1781.6257000000	1.351e-03	0	0	0	1	0	1	5	2	a	E"	15	0	0	0	0	0	0	4	4	s	E'	1	84UrCuNaPa.412
1	1	1800.2639000000	5.000e-04	0	0	0	1	0	1	6	2	s	E'	17	0	0	0	0	0	0	5	4	a	E"	2	87LeLaGuTa.2
1	1	1800.2641000000	2.000e-04	0	0	0	1	0	1	6	2	s	E'	17	0	0	0	0	0	0	5	4	a	E"	2	84UrCuNaPa.900
1	1	1802.4056000000	5.000e-04	0	0	0	1	0	1	6	2	a	E"	17	0	0	0	0	0	0	5	4	s	E'	2	87LeLaGuTa.10
1	1	1802.4058000000	2.809e-04	0	0	0	1	0	1	6	2	a	E"	17	0	0	0	0	0	0	5	4	s	E'	2	84UrCuNaPa.415
1	1	1815.3719000000	5.000e-04	0	0	0	1	0	1	6	0	s	E'	19	0	0	0	0	0	0	5	4	a	E"	2	87LeLaGuTa.36
	---

==============
Component #116: 	22 vertices. 
	Path length: 1.	Utility factor = 22

	---
1	1	444.8618080000	1.000e-03	0	0	0	1	0	1	6	5	s	A2"	7	0	1	0	0	0	0	7	0	s	A2'	6	13DoHiYuTe.3310
1	1	480.9784790000	1.000e-03	0	0	0	1	0	1	6	5	a	A2'	6	0	1	0	0	0	0	7	3	s	A2"	4	13DoHiYuTe.3509
1	1	529.3206150000	1.000e-03	0	2	0	0	0	0	4	3	s	A2"	5	0	1	0	0	0	0	5	0	s	A2'	4	13DoHiYuTe.3789
1	1	529.3206840000	1.000e-03	0	2	0	0	0	0	4	3	s	A2"	5	0	1	0	0	0	0	5	0	s	A2'	4	16SuYuPePi.99
1	1	531.9869210000	2.522e-02	0	2	0	0	0	0	4	3	s	A2"	5	0	1	0	0	0	0	5	3	a	A2'	3	15BaYuTeCl.66
1	1	532.3816800000	1.367e-03	0	0	0	1	0	1	5	4	a	A2"	5	0	1	0	0	0	0	6	3	a	A2'	4	16PeYuPi_S3.1267
1	1	532.3825400000	6.000e-04	0	0	0	1	0	1	5	4	a	A2"	5	0	1	0	0	0	0	6	3	a	A2'	4	16PeYuPi_S2.2693
1	1	532.3828670000	1.000e-03	0	0	0	1	0	1	5	4	a	A2"	5	0	1	0	0	0	0	6	3	a	A2'	4	13DoHiYuTe.3809
1	1	545.9200810000	1.000e-03	0	0	0	1	0	1	4	4	a	A2"	6	0	1	0	0	0	0	5	0	s	A2'	4	13DoHiYuTe.3897
1	1	548.5610200000	1.361e-03	0	0	0	1	0	1	4	4	a	A2"	6	0	1	0	0	0	0	5	3	a	A2'	3	16PeYuPi_S3.1282
1	1	548.5619400000	6.000e-04	0	0	0	1	0	1	4	4	a	A2"	6	0	1	0	0	0	0	5	3	a	A2'	3	16PeYuPi_S2.2713
1	1	548.5620680000	1.000e-03	0	0	0	1	0	1	4	4	a	A2"	6	0	1	0	0	0	0	5	3	a	A2'	3	13DoHiYuTe.3909
1	1	552.0510000000	6.000e-04	0	0	0	1	0	1	6	5	a	A2'	6	0	1	0	0	0	0	7	6	a	A2"	3	16PeYuPi_S2.2717
1	1	552.0511020000	1.000e-03	0	0	0	1	0	1	6	5	a	A2'	6	0	1	0	0	0	0	7	6	a	A2"	3	13DoHiYuTe.3944
1	1	552.0511540000	1.000e-03	0	0	0	1	0	1	6	5	a	A2'	6	0	1	0	0	0	0	7	6	a	A2"	3	16SuYuPePi.285
1	1	555.3134230000	1.881e-03	0	2	0	0	0	0	7	6	s	A2'	7	0	1	0	0	0	0	7	3	s	A2"	4	13DoHiYuTe.3962
1	1	560.5774520000	1.000e-03	0	0	0	1	0	1	3	2	s	A2'	6	0	1	0	0	0	0	4	0	a	A2"	4	13DoHiYuTe.3991
1	1	560.6824890000	1.000e-03	0	0	0	1	0	1	5	4	s	A2'	6	0	1	0	0	0	0	6	3	s	A2"	5	16SuYuPePi.266
1	1	560.6827800000	6.000e-04	0	0	0	1	0	1	5	4	s	A2'	6	0	1	0	0	0	0	6	3	s	A2"	5	16PeYuPi_S2.2728
1	1	560.6831070000	1.000e-03	0	0	0	1	0	1	5	4	s	A2'	6	0	1	0	0	0	0	6	3	s	A2"	5	13DoHiYuTe.3993
1	1	561.9292530000	1.000e-03	0	0	0	1	0	1	5	2	a	A2"	6	0	1	0	0	0	0	6	3	a	A2'	4	13DoHiYuTe.4000
1	1	561.9292600000	6.000e-04	0	0	0	1	0	1	5	2	a	A2"	6	0	1	0	0	0	0	6	3	a	A2'	4	16PeYuPi_S2.2730
1	1	561.9294500000	1.000e-03	0	0	0	1	0	1	5	2	a	A2"	6	0	1	0	0	0	0	6	3	a	A2'	4	16SuYuPePi.272
1	1	561.9352800000	6.291e-03	0	0	0	1	0	1	5	2	a	A2"	6	0	1	0	0	0	0	6	3	a	A2'	4	16PeYuPi_S3.1289
1	1	565.6767730000	1.000e-03	0	0	0	1	0	1	7	7	a	A2'	8	0	1	0	0	0	0	7	3	s	A2"	4	13DoHiYuTe.4026
1	1	575.5430850000	1.000e-03	0	0	0	1	0	1	4	2	a	A2"	7	0	1	0	0	0	0	5	0	s	A2'	4	13DoHiYuTe.4091
1	1	578.1850720000	1.000e-03	0	0	0	1	0	1	4	2	a	A2"	7	0	1	0	0	0	0	5	3	a	A2'	3	13DoHiYuTe.4104
1	1	578.1851600000	6.000e-04	0	0	0	1	0	1	4	2	a	A2"	7	0	1	0	0	0	0	5	3	a	A2'	3	16PeYuPi_S2.2743
1	1	578.1852720000	1.000e-03	0	0	0	1	0	1	4	2	a	A2"	7	0	1	0	0	0	0	5	3	a	A2'	3	16SuYuPePi.249
1	1	579.3793730000	1.000e-03	0	0	0	1	0	1	4	4	s	A2'	3	0	1	0	0	0	0	5	3	s	A2"	2	16SuYuPePi.244
1	1	579.3803420000	1.000e-03	0	0	0	1	0	1	4	4	s	A2'	3	0	1	0	0	0	0	5	3	s	A2"	2	13DoHiYuTe.4113
1	1	585.3977840000	1.000e-03	0	0	0	1	0	1	6	5	s	A2"	7	0	1	0	0	0	0	7	6	s	A2'	4	13DoHiYuTe.4157
1	1	585.3978790000	1.000e-03	0	0	0	1	0	1	6	5	s	A2"	7	0	1	0	0	0	0	7	6	s	A2'	4	16SuYuPePi.287
1	1	585.3979100000	6.000e-04	0	0	0	1	0	1	6	5	s	A2"	7	0	1	0	0	0	0	7	6	s	A2'	4	16PeYuPi_S2.2748
1	1	586.6705390000	1.000e-03	0	0	0	1	0	1	7	5	s	A2"	6	0	1	0	0	0	0	7	0	s	A2'	6	13DoHiYuTe.4165
1	1	588.6727050000	1.000e-03	0	0	0	1	0	1	6	5	s	A2"	7	0	1	0	0	0	0	6	3	a	A2'	4	13DoHiYuTe.4179
1	1	590.7237750000	1.000e-03	0	0	0	1	0	1	5	2	s	A2'	8	0	1	0	0	0	0	6	3	s	A2"	5	13DoHiYuTe.4194
1	1	590.7238900000	6.000e-04	0	0	0	1	0	1	5	2	s	A2'	8	0	1	0	0	0	0	6	3	s	A2"	5	16PeYuPi_S2.2752
1	1	590.7240850000	1.000e-03	0	0	0	1	0	1	5	2	s	A2'	8	0	1	0	0	0	0	6	3	s	A2"	5	16SuYuPePi.274
1	1	595.2351410000	1.000e-03	0	0	0	1	0	1	3	2	a	A2"	4	0	1	0	0	0	0	4	3	a	A2'	2	13DoHiYuTe.4222
1	1	595.2353200000	6.000e-04	0	0	0	1	0	1	3	2	a	A2"	4	0	1	0	0	0	0	4	3	a	A2'	2	16PeYuPi_S2.2755
1	1	595.2354300000	1.000e-03	0	0	0	1	0	1	3	2	a	A2"	4	0	1	0	0	0	0	4	3	a	A2'	2	16SuYuPePi.234
1	1	609.2773120000	1.000e-03	0	0	0	1	0	1	4	2	s	A2'	4	0	1	0	0	0	0	5	3	s	A2"	2	13DoHiYuTe.4322
1	1	609.2774500000	6.000e-04	0	0	0	1	0	1	4	2	s	A2'	4	0	1	0	0	0	0	5	3	s	A2"	2	16PeYuPi_S2.2766
1	1	609.2774920000	1.000e-03	0	0	0	1	0	1	4	2	s	A2'	4	0	1	0	0	0	0	5	3	s	A2"	2	16SuYuPePi.252
1	1	611.9560920000	1.000e-03	0	0	0	1	0	1	4	4	s	A2'	3	0	1	0	0	0	0	4	0	a	A2"	4	13DoHiYuTe.4342
1	1	613.0859790000	1.000e-03	0	0	0	1	0	1	2	2	a	A2"	3	0	1	0	0	0	0	3	3	a	A2'	4	13DoHiYuTe.4356
1	1	613.0864830000	1.000e-03	0	0	0	1	0	1	2	2	a	A2"	3	0	1	0	0	0	0	3	3	a	A2'	4	16SuYuPePi.219
1	1	613.1821000000	1.000e-03	0	0	0	1	0	1	2	2	a	A2"	3	0	1	0	0	0	0	3	0	s	A2'	3	13DoHiYuTe.4358
1	1	613.1830350000	1.000e-03	0	0	0	1	0	1	2	2	a	A2"	3	0	1	0	0	0	0	3	0	s	A2'	3	16SuYuPePi.221
1	1	620.7480780000	1.000e-03	0	0	0	1	0	1	6	5	a	A2'	6	0	1	0	0	0	0	6	3	s	A2"	5	13DoHiYuTe.4416
1	1	620.7486610000	1.000e-03	0	0	0	1	0	1	6	5	a	A2'	6	0	1	0	0	0	0	6	3	s	A2"	5	16SuYuPePi.284
1	1	623.1471750000	1.000e-03	0	0	0	1	0	1	7	5	a	A2'	9	0	1	0	0	0	0	7	3	s	A2"	4	13DoHiYuTe.4433
1	1	623.1472380000	1.000e-03	0	0	0	1	0	1	7	5	a	A2'	9	0	1	0	0	0	0	7	3	s	A2"	4	16SuYuPePi.318
1	1	626.3862000000	1.809e-03	0	2	0	0	0	0	7	6	s	A2'	7	0	1	0	0	0	0	7	6	a	A2"	3	86HeBiBa.12
1	1	628.3485000000	1.000e-03	0	2	0	0	0	0	3	3	s	A2"	3	0	1	0	0	0	0	3	3	a	A2'	4	86HeBiBa.17
1	1	628.3585000000	1.000e-03	0	0	0	1	0	1	3	2	s	A2'	6	0	1	0	0	0	0	4	3	s	A2"	3	86HeBiBa.18
1	1	628.3592340000	1.000e-03	0	0	0	1	0	1	3	2	s	A2'	6	0	1	0	0	0	0	4	3	s	A2"	3	16SuYuPePi.236
1	1	628.3592650000	1.000e-03	0	0	0	1	0	1	3	2	s	A2'	6	0	1	0	0	0	0	4	3	s	A2"	3	13DoHiYuTe.4480
1	1	628.4455000000	1.000e-03	0	2	0	0	0	0	3	3	s	A2"	3	0	1	0	0	0	0	3	0	s	A2'	3	86HeBiBa.20
1	1	628.4461240000	1.000e-03	0	2	0	0	0	0	3	3	s	A2"	3	0	1	0	0	0	0	3	0	s	A2'	3	13DoHiYuTe.4482
1	1	630.1118030000	1.000e-03	0	0	0	1	0	1	5	4	s	A2'	6	0	1	0	0	0	0	6	6	a	A2"	4	13DoHiYuTe.4493
1	1	630.6238000000	1.000e-03	0	2	0	0	0	0	4	3	s	A2"	5	0	1	0	0	0	0	4	3	a	A2'	2	86HeBiBa.27
1	1	630.9929900000	6.000e-04	0	2	0	0	0	0	5	3	s	A2"	4	0	1	0	0	0	0	5	0	s	A2'	4	16PeYuPi_S2.2784
1	1	630.9930780000	1.000e-03	0	2	0	0	0	0	5	3	s	A2"	4	0	1	0	0	0	0	5	0	s	A2'	4	16SuYuPePi.100
1	1	630.9943790000	1.460e-03	0	2	0	0	0	0	5	3	s	A2"	4	0	1	0	0	0	0	5	0	s	A2'	4	13DoHiYuTe.4507
1	1	633.6371000000	1.972e-03	0	2	0	0	0	0	5	3	s	A2"	4	0	1	0	0	0	0	5	3	a	A2'	3	86HeBiBa.36
1	1	636.7480900000	1.286e-03	0	0	0	1	0	1	7	7	a	A2'	8	0	1	0	0	0	0	7	6	a	A2"	3	16PeYuPi_S3.1356
1	1	636.7493960000	1.000e-03	0	0	0	1	0	1	7	7	a	A2'	8	0	1	0	0	0	0	7	6	a	A2"	3	13DoHiYuTe.4554
1	1	636.7517000000	2.505e-03	0	0	0	1	0	1	7	7	a	A2'	8	0	1	0	0	0	0	7	6	a	A2"	3	86HeBiBa.44
1	1	637.7861570000	1.000e-03	0	0	0	1	0	1	2	2	s	A2'	1	0	1	0	0	0	0	2	0	a	A2"	2	13DoHiYuTe.4563
1	1	641.8529610000	1.000e-03	0	0	0	1	0	1	4	2	s	A2'	4	0	1	0	0	0	0	4	0	a	A2"	4	16SuYuPePi.251
1	1	641.8530620000	1.000e-03	0	0	0	1	0	1	4	2	s	A2'	4	0	1	0	0	0	0	4	0	a	A2"	4	13DoHiYuTe.4591
1	1	647.2208300000	1.894e-03	0	0	0	1	0	1	4	4	a	A2"	6	0	1	0	0	0	0	4	3	a	A2'	2	16PeYuPi_S3.1376
1	1	647.2223000000	1.000e-03	0	0	0	1	0	1	4	4	a	A2"	6	0	1	0	0	0	0	4	3	a	A2'	2	86HeBiBa.65
1	1	647.2224430000	1.000e-03	0	0	0	1	0	1	4	4	a	A2"	6	0	1	0	0	0	0	4	3	a	A2'	2	13DoHiYuTe.4638
1	1	647.8082000000	1.000e-03	0	0	0	1	0	1	2	2	s	A2'	1	0	1	0	0	0	0	3	3	s	A2"	2	86HeBiBa.70
1	1	647.8082020000	1.000e-03	0	0	0	1	0	1	2	2	s	A2'	1	0	1	0	0	0	0	3	3	s	A2"	2	13DoHiYuTe.4640
1	1	647.8082090000	1.000e-03	0	0	0	1	0	1	2	2	s	A2'	1	0	1	0	0	0	0	3	3	s	A2"	2	16SuYuPePi.222
1	1	647.9540010000	1.000e-03	0	0	0	1	0	1	5	4	a	A2"	5	0	1	0	0	0	0	5	0	s	A2'	4	13DoHiYuTe.4642
1	1	650.5954900000	7.342e-04	0	0	0	1	0	1	5	4	a	A2"	5	0	1	0	0	0	0	5	3	a	A2'	3	16PeYuPi_S2.2820
1	1	650.5959880000	1.000e-03	0	0	0	1	0	1	5	4	a	A2"	5	0	1	0	0	0	0	5	3	a	A2'	3	13DoHiYuTe.4664
1	1	650.5972000000	1.061e-03	0	0	0	1	0	1	5	4	a	A2"	5	0	1	0	0	0	0	5	3	a	A2'	3	86HeBiBa.77
1	1	650.6015900000	5.671e-03	0	0	0	1	0	1	5	4	a	A2"	5	0	1	0	0	0	0	5	3	a	A2'	3	16PeYuPi_S3.1388
1	1	652.7997900000	1.424e-03	0	2	0	0	0	0	5	3	s	A2"	4	0	1	0	0	0	0	6	6	s	A2'	3	13DoHiYuTe.4696
1	1	660.1524710000	1.000e-03	0	0	0	1	0	1	5	2	s	A2'	8	0	1	0	0	0	0	6	6	a	A2"	4	13DoHiYuTe.4784
1	1	667.6949320000	1.000e-03	0	0	0	1	0	1	7	7	s	A2"	5	0	1	0	0	0	0	7	6	s	A2'	4	13DoHiYuTe.4862
1	1	667.6951500000	6.000e-04	0	0	0	1	0	1	7	7	s	A2"	5	0	1	0	0	0	0	7	6	s	A2'	4	16PeYuPi_S2.2859
1	1	669.7594120000	1.000e-03	0	0	0	1	0	1	5	4	a	A2"	5	0	1	0	0	0	0	6	6	s	A2'	3	13DoHiYuTe.4889
1	1	670.9698530000	1.000e-03	0	0	0	1	0	1	7	7	s	A2"	5	0	1	0	0	0	0	6	3	a	A2'	4	13DoHiYuTe.4902
1	1	674.2635220000	1.000e-03	0	0	0	1	0	1	3	2	a	A2"	4	0	1	0	0	0	0	3	3	a	A2'	4	13DoHiYuTe.4948
1	1	674.2636000000	1.000e-03	0	0	0	1	0	1	3	2	a	A2"	4	0	1	0	0	0	0	3	3	a	A2'	4	86HeBiBa.123
1	1	674.3596430000	1.000e-03	0	0	0	1	0	1	3	2	a	A2"	4	0	1	0	0	0	0	3	0	s	A2'	3	13DoHiYuTe.4950
1	1	676.8454000000	1.000e-03	0	0	0	1	0	1	4	2	a	A2"	7	0	1	0	0	0	0	4	3	a	A2'	2	86HeBiBa.125
1	1	676.8454470000	1.000e-03	0	0	0	1	0	1	4	2	a	A2"	7	0	1	0	0	0	0	4	3	a	A2'	2	13DoHiYuTe.4978
1	1	677.5003870000	1.000e-03	0	0	0	1	0	1	5	2	a	A2"	6	0	1	0	0	0	0	5	0	s	A2'	4	13DoHiYuTe.4987
1	1	679.7353000000	2.097e-03	0	0	0	1	0	1	4	4	s	A2'	3	0	1	0	0	0	0	4	3	s	A2"	3	86HeBiBa.133
1	1	679.7379050000	1.000e-03	0	0	0	1	0	1	4	4	s	A2'	3	0	1	0	0	0	0	4	3	s	A2"	3	13DoHiYuTe.5020
1	1	680.1423740000	1.000e-03	0	0	0	1	0	1	5	2	a	A2"	6	0	1	0	0	0	0	5	3	a	A2'	3	13DoHiYuTe.5023
1	1	680.1462000000	3.890e-03	0	0	0	1	0	1	5	2	a	A2"	6	0	1	0	0	0	0	5	3	a	A2'	3	86HeBiBa.134
1	1	680.8172000000	3.946e-03	0	0	0	1	0	1	5	4	s	A2'	6	0	1	0	0	0	0	5	3	s	A2"	2	86HeBiBa.135
1	1	680.8211480000	1.000e-03	0	0	0	1	0	1	5	4	s	A2'	6	0	1	0	0	0	0	5	3	s	A2"	2	13DoHiYuTe.5034
1	1	690.1767740000	1.000e-03	0	0	0	1	0	1	6	5	a	A2'	6	0	1	0	0	0	0	6	6	a	A2"	4	13DoHiYuTe.5144
1	1	694.2197980000	1.000e-03	0	0	0	1	0	1	7	5	a	A2'	9	0	1	0	0	0	0	7	6	a	A2"	3	13DoHiYuTe.5191
1	1	694.2258000000	6.272e-03	0	0	0	1	0	1	7	5	a	A2'	9	0	1	0	0	0	0	7	6	a	A2"	3	86HeBiBa.165
1	1	695.0830220000	1.884e-03	0	2	0	0	0	0	7	6	s	A2'	7	0	1	0	0	0	0	6	3	s	A2"	5	13DoHiYuTe.5205
1	1	698.7838370000	1.000e-03	0	0	0	1	0	1	3	2	s	A2'	6	0	1	0	0	0	0	2	0	a	A2"	2	13DoHiYuTe.5247
1	1	699.3057980000	1.000e-03	0	0	0	1	0	1	5	2	a	A2"	6	0	1	0	0	0	0	6	6	s	A2'	3	13DoHiYuTe.5253
1	1	704.2438390000	1.000e-03	0	0	0	1	0	1	6	5	s	A2"	7	0	1	0	0	0	0	5	0	s	A2'	4	13DoHiYuTe.5309
1	1	705.4463720000	1.000e-03	0	0	0	1	0	1	7	7	a	A2'	8	0	1	0	0	0	0	6	3	s	A2"	5	13DoHiYuTe.5325
1	1	706.8858260000	1.000e-03	0	0	0	1	0	1	6	5	s	A2"	7	0	1	0	0	0	0	5	3	a	A2'	3	13DoHiYuTe.5334
1	1	708.8058820000	1.000e-03	0	0	0	1	0	1	3	2	s	A2'	6	0	1	0	0	0	0	3	3	s	A2"	2	13DoHiYuTe.5351
1	1	709.6348750000	1.000e-03	0	0	0	1	0	1	4	2	s	A2'	4	0	1	0	0	0	0	4	3	s	A2"	3	13DoHiYuTe.5356
1	1	709.6473510000	1.000e-02	0	2	0	0	0	0	4	3	s	A2"	5	0	1	0	0	0	0	3	3	a	A2'	4	15BaYuTeCl.334
1	1	709.6513000000	1.000e-03	0	2	0	0	0	0	4	3	s	A2"	5	0	1	0	0	0	0	3	3	a	A2'	4	86HeBiBa.190
1	1	709.7474790000	1.000e-03	0	2	0	0	0	0	4	3	s	A2"	5	0	1	0	0	0	0	3	0	s	A2'	3	13DoHiYuTe.5358
1	1	709.7493000000	1.659e-03	0	2	0	0	0	0	4	3	s	A2"	5	0	1	0	0	0	0	3	0	s	A2'	3	86HeBiBa.191
1	1	710.8618170000	1.000e-03	0	0	0	1	0	1	5	2	s	A2'	8	0	1	0	0	0	0	5	3	s	A2"	2	13DoHiYuTe.5371
1	1	713.3968990000	1.000e-03	0	0	0	1	0	1	5	4	s	A2'	6	0	1	0	0	0	0	4	0	a	A2"	4	13DoHiYuTe.5397
1	1	713.7242740000	1.000e-03	0	0	0	1	0	1	2	2	a	A2"	3	0	1	0	0	0	0	1	0	s	A2'	2	13DoHiYuTe.5399
1	1	726.0492500000	1.000e-03	0	0	0	1	0	1	6	5	s	A2"	7	0	1	0	0	0	0	6	6	s	A2'	3	13DoHiYuTe.5537
1	1	726.2508240000	1.000e-03	0	0	0	1	0	1	4	4	a	A2"	6	0	1	0	0	0	0	3	3	a	A2'	4	13DoHiYuTe.5539
1	1	726.2511000000	1.000e-03	0	0	0	1	0	1	4	4	a	A2"	6	0	1	0	0	0	0	3	3	a	A2'	4	86HeBiBa.206
1	1	726.3441000000	3.185e-03	0	0	0	1	0	1	4	4	a	A2"	6	0	1	0	0	0	0	3	0	s	A2'	3	86HeBiBa.207
1	1	726.3469450000	1.000e-03	0	0	0	1	0	1	4	4	a	A2"	6	0	1	0	0	0	0	3	0	s	A2'	3	13DoHiYuTe.5540
1	1	727.2065150000	1.000e-03	0	0	0	1	0	1	7	5	s	A2"	6	0	1	0	0	0	0	7	6	s	A2'	4	13DoHiYuTe.5551
1	1	730.4814360000	1.000e-03	0	0	0	1	0	1	7	5	s	A2"	6	0	1	0	0	0	0	6	3	a	A2'	4	13DoHiYuTe.5595
1	1	732.2996000000	4.176e-03	0	2	0	0	0	0	5	3	s	A2"	4	0	1	0	0	0	0	4	3	a	A2'	2	86HeBiBa.214
1	1	740.8861200000	1.000e-03	0	0	0	1	0	1	6	5	a	A2'	6	0	1	0	0	0	0	5	3	s	A2"	2	13DoHiYuTe.5750
1	1	743.4375670000	1.000e-03	0	0	0	1	0	1	5	2	s	A2'	8	0	1	0	0	0	0	4	0	a	A2"	4	13DoHiYuTe.5777
1	1	749.2563630000	1.000e-03	0	0	0	1	0	1	5	4	a	A2"	5	0	1	0	0	0	0	4	3	a	A2'	2	13DoHiYuTe.5848
1	1	755.8738280000	1.000e-03	0	0	0	1	0	1	4	2	a	A2"	7	0	1	0	0	0	0	3	3	a	A2'	4	13DoHiYuTe.5946
1	1	755.9699490000	1.000e-03	0	0	0	1	0	1	4	2	a	A2"	7	0	1	0	0	0	0	3	0	s	A2'	3	13DoHiYuTe.5947
1	1	760.1845220000	1.000e-03	0	0	0	1	0	1	4	4	s	A2'	3	0	1	0	0	0	0	3	3	s	A2"	2	13DoHiYuTe.6008
1	1	762.9167730000	1.000e-03	0	0	0	1	0	1	7	5	a	A2'	9	0	1	0	0	0	0	6	3	s	A2"	5	13DoHiYuTe.6040
1	1	764.5183890000	1.000e-02	0	2	0	0	0	0	7	6	s	A2'	7	0	1	0	0	0	0	6	6	a	A2"	4	15BaYuTeCl.438
1	1	774.8750680000	1.000e-03	0	0	0	1	0	1	7	7	a	A2'	8	0	1	0	0	0	0	6	6	a	A2"	4	13DoHiYuTe.6189
1	1	778.8027490000	1.000e-03	0	0	0	1	0	1	5	2	a	A2"	6	0	1	0	0	0	0	4	3	a	A2'	2	13DoHiYuTe.6239
1	1	781.1787110000	1.000e-03	0	0	0	1	0	1	5	4	s	A2'	6	0	1	0	0	0	0	4	3	s	A2"	3	13DoHiYuTe.6268
1	1	790.0814920000	1.000e-03	0	0	0	1	0	1	4	2	s	A2'	4	0	1	0	0	0	0	3	3	s	A2"	2	13DoHiYuTe.6370
1	1	808.3463980000	1.000e-03	0	0	0	1	0	1	7	7	s	A2"	5	0	1	0	0	0	0	6	6	s	A2'	3	13DoHiYuTe.6611
1	1	811.2193800000	1.000e-03	0	0	0	1	0	1	5	2	s	A2'	8	0	1	0	0	0	0	4	3	s	A2"	3	13DoHiYuTe.6646
1	1	832.3454700000	1.000e-03	0	0	0	1	0	1	7	5	a	A2'	9	0	1	0	0	0	0	6	6	a	A2"	4	13DoHiYuTe.6916
1	1	867.8579810000	1.000e-03	0	0	0	1	0	1	7	5	s	A2"	6	0	1	0	0	0	0	6	6	s	A2'	3	13DoHiYuTe.7348
1	1	1399.7530700000	6.874e-04	0	0	0	1	0	1	7	5	s	A2"	6	0	0	0	0	0	0	8	3	a	A2'	2	00CoKlTaBr.51
1	1	1399.7534000000	3.409e-04	0	0	0	1	0	1	7	5	s	A2"	6	0	0	0	0	0	0	8	3	a	A2'	2	84UrCuNaPa.482
1	1	1401.9868000000	1.077e-03	0	0	0	1	0	1	7	5	a	A2'	9	0	0	0	0	0	0	8	3	s	A2"	2	84UrCuNaPa.23
1	1	1415.5592100000	5.000e-04	0	0	0	1	0	1	6	5	s	A2"	7	0	0	0	0	0	0	7	3	a	A2'	2	00CoKlTaBr.83
1	1	1415.5598000000	2.292e-04	0	0	0	1	0	1	6	5	s	A2"	7	0	0	0	0	0	0	7	3	a	A2'	2	84UrCuNaPa.476
1	1	1417.4847000000	1.863e-03	0	0	0	1	0	1	6	5	a	A2'	6	0	0	0	0	0	0	7	3	s	A2"	2	84UrCuNaPa.18
1	1	1492.1928000000	4.772e-04	0	0	0	1	0	1	5	2	s	A2'	8	0	0	0	0	0	0	6	0	a	A2"	3	84UrCuNaPa.469
1	1	1492.1928900000	5.000e-04	0	0	0	1	0	1	5	2	s	A2'	8	0	0	0	0	0	0	6	0	a	A2"	3	00CoKlTaBr.243
1	1	1495.7211500000	5.000e-04	0	0	0	1	0	1	5	4	s	A2'	6	0	0	0	0	0	0	6	3	s	A2"	2	00CoKlTaBr.252
1	1	1495.7214000000	5.000e-04	0	0	0	1	0	1	5	4	s	A2'	6	0	0	0	0	0	0	6	3	s	A2"	2	13ArMaBo.182
1	1	1495.7214200000	2.000e-04	0	0	0	1	0	1	5	4	s	A2'	6	0	0	0	0	0	0	6	3	s	A2"	2	92SaEnHiPo_S2.114
1	1	1495.7220460000	1.000e-03	0	0	0	1	0	1	5	4	s	A2'	6	0	0	0	0	0	0	6	3	s	A2"	2	11ZoShOvPo.3645
1	1	1495.7260000000	4.796e-03	0	0	0	1	0	1	5	4	s	A2'	6	0	0	0	0	0	0	6	3	s	A2"	2	80UrSpPaMc.477
1	1	1497.5150900000	2.000e-04	0	0	0	1	0	1	5	4	a	A2"	5	0	0	0	0	0	0	6	3	a	A2'	2	92SaEnHiPo_S2.117
1	1	1497.5151000000	5.000e-04	0	0	0	1	0	1	5	4	a	A2"	5	0	0	0	0	0	0	6	3	a	A2'	2	13ArMaBo.183
1	1	1497.5153600000	5.000e-04	0	0	0	1	0	1	5	4	a	A2"	5	0	0	0	0	0	0	6	3	a	A2'	2	00CoKlTaBr.255
1	1	1497.5162350000	1.073e-03	0	0	0	1	0	1	5	4	a	A2"	5	0	0	0	0	0	0	6	3	a	A2'	2	11ZoShOvPo.3651
1	1	1497.6326200000	5.000e-04	0	2	0	0	0	0	4	3	s	A2"	5	0	0	0	0	0	0	5	3	a	A2'	1	00CoKlTaBr.256
1	1	1511.4397000000	2.728e-04	0	0	0	1	0	1	4	2	a	A2"	7	0	0	0	0	0	0	5	0	s	A2'	2	84UrCuNaPa.7
1	1	1511.4400700000	5.000e-04	0	0	0	1	0	1	4	2	a	A2"	7	0	0	0	0	0	0	5	0	s	A2'	2	00CoKlTaBr.275
1	1	1513.0540000000	2.950e-02	0	0	0	1	0	1	4	4	s	A2'	3	0	0	0	0	0	0	5	3	s	A2"	1	80UrSpPaMc.475
1	1	1513.0815430000	1.000e-03	0	0	0	1	0	1	4	4	s	A2'	3	0	0	0	0	0	0	5	3	s	A2"	1	11ZoShOvPo.3735
1	1	1513.0817800000	3.335e-04	0	0	0	1	0	1	4	4	s	A2'	3	0	0	0	0	0	0	5	3	s	A2"	1	92SaEnHiPo_S2.138
1	1	1513.0818000000	5.000e-04	0	0	0	1	0	1	4	4	s	A2'	3	0	0	0	0	0	0	5	3	s	A2"	1	00CoKlTaBr.278
1	1	1514.2322000000	5.000e-04	0	0	0	1	0	1	4	4	a	A2"	6	0	0	0	0	0	0	5	3	a	A2'	1	13ArMaBo.179
1	1	1514.2322300000	2.000e-04	0	0	0	1	0	1	4	4	a	A2"	6	0	0	0	0	0	0	5	3	a	A2'	1	92SaEnHiPo_S2.140
1	1	1514.2322800000	5.000e-04	0	0	0	1	0	1	4	4	a	A2"	6	0	0	0	0	0	0	5	3	a	A2'	1	00CoKlTaBr.280
1	1	1514.2337650000	1.632e-03	0	0	0	1	0	1	4	4	a	A2"	6	0	0	0	0	0	0	5	3	a	A2'	1	11ZoShOvPo.3741
1	1	1515.3190920000	5.445e-03	0	0	0	1	0	1	6	5	s	A2"	7	0	0	0	0	0	0	7	6	s	A2'	1	11ZoShOvPo.3746
1	1	1515.3243000000	5.000e-04	0	0	0	1	0	1	6	5	s	A2"	7	0	0	0	0	0	0	7	6	s	A2'	1	13ArMaBo.49
1	1	1515.3243400000	2.000e-04	0	0	0	1	0	1	6	5	s	A2"	7	0	0	0	0	0	0	7	6	s	A2'	1	92SaEnHiPo_S2.143
1	1	1515.3244500000	5.000e-04	0	0	0	1	0	1	6	5	s	A2"	7	0	0	0	0	0	0	7	6	s	A2'	1	00CoKlTaBr.283
1	1	1515.3265520000	1.000e-02	0	0	0	1	0	1	6	5	s	A2"	7	0	0	0	0	0	0	7	6	s	A2'	1	15BaYuTeCl.1544
1	1	1515.3291020000	5.066e-03	0	0	0	1	0	1	6	5	s	A2"	7	0	0	0	0	0	0	7	6	s	A2'	1	11ZoShOvPo.3747
1	1	1515.3370000000	1.336e-02	0	0	0	1	0	1	6	5	s	A2"	7	0	0	0	0	0	0	7	6	s	A2'	1	80UrSpPaMc.358
1	1	1515.4683900000	7.040e-04	0	2	0	0	0	0	3	3	s	A2"	3	0	0	0	0	0	0	4	3	a	A2'	1	92SaEnHiPo_S2.144
1	1	1515.8762210000	5.949e-03	0	0	0	1	0	1	6	5	a	A2'	6	0	0	0	0	0	0	7	6	a	A2"	1	11ZoShOvPo.3749
1	1	1515.8817200000	5.000e-04	0	0	0	1	0	1	6	5	a	A2'	6	0	0	0	0	0	0	7	6	a	A2"	1	00CoKlTaBr.284
1	1	1515.8819000000	5.000e-04	0	0	0	1	0	1	6	5	a	A2'	6	0	0	0	0	0	0	7	6	a	A2"	1	13ArMaBo.50
1	1	1515.8819200000	2.000e-04	0	0	0	1	0	1	6	5	a	A2'	6	0	0	0	0	0	0	7	6	a	A2"	1	92SaEnHiPo_S2.145
1	1	1515.8861080000	4.432e-03	0	0	0	1	0	1	6	5	a	A2'	6	0	0	0	0	0	0	7	6	a	A2"	1	11ZoShOvPo.3750
1	1	1515.8990670000	1.804e-02	0	0	0	1	0	1	6	5	a	A2'	6	0	0	0	0	0	0	7	6	a	A2"	1	15BaYuTeCl.1545
1	1	1525.7610000000	3.000e-03	0	0	0	1	0	1	5	2	s	A2'	8	0	0	0	0	0	0	6	3	s	A2"	2	80UrSpPaMc.349
1	1	1525.7625000000	2.000e-04	0	0	0	1	0	1	5	2	s	A2'	8	0	0	0	0	0	0	6	3	s	A2"	2	92SaEnHiPo_S2.158
1	1	1525.7625000000	5.000e-04	0	0	0	1	0	1	5	2	s	A2'	8	0	0	0	0	0	0	6	3	s	A2"	2	13ArMaBo.33
1	1	1525.7625300000	5.000e-04	0	0	0	1	0	1	5	2	s	A2'	8	0	0	0	0	0	0	6	3	s	A2"	2	00CoKlTaBr.300
1	1	1525.7667240000	4.355e-03	0	0	0	1	0	1	5	2	s	A2'	8	0	0	0	0	0	0	6	3	s	A2"	2	11ZoShOvPo.3816
1	1	1525.7824830000	2.000e-02	0	0	0	1	0	1	5	2	s	A2'	8	0	0	0	0	0	0	6	3	s	A2"	2	15BaYuTeCl.1560
1	1	1526.9266360000	1.000e-03	0	0	0	1	0	1	3	2	s	A2'	6	0	0	0	0	0	0	4	0	a	A2"	2	11ZoShOvPo.3825
1	1	1526.9271000000	4.883e-04	0	0	0	1	0	1	3	2	s	A2'	6	0	0	0	0	0	0	4	0	a	A2"	2	84UrCuNaPa.463
1	1	1526.9282000000	1.592e-03	0	0	0	1	0	1	3	2	s	A2'	6	0	0	0	0	0	0	4	0	a	A2"	2	92SaEnHiPo_S2.160
1	1	1527.0614100000	5.000e-04	0	0	0	1	0	1	5	2	a	A2"	6	0	0	0	0	0	0	6	3	a	A2'	2	00CoKlTaBr.303
1	1	1527.0614800000	2.000e-04	0	0	0	1	0	1	5	2	a	A2"	6	0	0	0	0	0	0	6	3	a	A2'	2	92SaEnHiPo_S2.162
1	1	1527.0615000000	5.000e-04	0	0	0	1	0	1	5	2	a	A2"	6	0	0	0	0	0	0	6	3	a	A2'	2	13ArMaBo.34
1	1	1527.0649410000	3.592e-03	0	0	0	1	0	1	5	2	a	A2"	6	0	0	0	0	0	0	6	3	a	A2'	2	11ZoShOvPo.3826
1	1	1527.0781740000	1.749e-02	0	0	0	1	0	1	5	2	a	A2"	6	0	0	0	0	0	0	6	3	a	A2'	2	15BaYuTeCl.1563
1	1	1542.9797200000	5.000e-04	0	0	0	1	0	1	4	2	s	A2'	4	0	0	0	0	0	0	5	3	s	A2"	1	00CoKlTaBr.322
1	1	1542.9798000000	2.000e-04	0	0	0	1	0	1	4	2	s	A2'	4	0	0	0	0	0	0	5	3	s	A2"	1	92SaEnHiPo_S2.179
1	1	1542.9798000000	5.000e-04	0	0	0	1	0	1	4	2	s	A2'	4	0	0	0	0	0	0	5	3	s	A2"	1	13ArMaBo.23
1	1	1542.9846190000	5.043e-03	0	0	0	1	0	1	4	2	s	A2'	4	0	0	0	0	0	0	5	3	s	A2"	1	11ZoShOvPo.3916
1	1	1542.9880640000	1.000e-02	0	0	0	1	0	1	4	2	s	A2'	4	0	0	0	0	0	0	5	3	s	A2"	1	15BaYuTeCl.1585
1	1	1543.8498540000	5.530e-03	0	0	0	1	0	1	4	2	a	A2"	7	0	0	0	0	0	0	5	3	a	A2'	1	11ZoShOvPo.3921
1	1	1543.8549300000	5.000e-04	0	0	0	1	0	1	4	2	a	A2"	7	0	0	0	0	0	0	5	3	a	A2'	1	00CoKlTaBr.324
1	1	1543.8550000000	5.000e-04	0	0	0	1	0	1	4	2	a	A2"	7	0	0	0	0	0	0	5	3	a	A2'	1	13ArMaBo.24
1	1	1543.8550400000	2.000e-04	0	0	0	1	0	1	4	2	a	A2"	7	0	0	0	0	0	0	5	3	a	A2'	1	92SaEnHiPo_S2.181
1	1	1543.8607180000	5.877e-03	0	0	0	1	0	1	4	2	a	A2"	7	0	0	0	0	0	0	5	3	a	A2'	1	11ZoShOvPo.3922
1	1	1543.8619020000	1.000e-02	0	0	0	1	0	1	4	2	a	A2"	7	0	0	0	0	0	0	5	3	a	A2'	1	15BaYuTeCl.1586
1	1	1547.0541000000	2.424e-03	0	0	0	1	0	1	2	2	a	A2"	3	0	0	0	0	0	0	3	0	s	A2'	2	84UrCuNaPa.3
1	1	1553.8018800000	3.358e-03	0	0	0	1	0	1	6	5	s	A2"	7	0	0	0	0	0	0	6	3	a	A2'	2	92SaEnHiPo_S2.189
1	1	1553.8042900000	8.277e-04	0	0	0	1	0	1	6	5	s	A2"	7	0	0	0	0	0	0	6	3	a	A2'	2	00CoKlTaBr.340
1	1	1553.8056000000	6.132e-04	0	0	0	1	0	1	6	5	s	A2"	7	0	0	0	0	0	0	6	3	a	A2'	2	84UrCuNaPa.539
1	1	1555.7862550000	1.000e-03	0	0	0	1	0	1	6	5	a	A2'	6	0	0	0	0	0	0	6	3	s	A2"	2	11ZoShOvPo.3999
1	1	1555.7865800000	5.000e-04	0	0	0	1	0	1	6	5	a	A2'	6	0	0	0	0	0	0	6	3	s	A2"	2	00CoKlTaBr.342
1	1	1555.7866000000	2.352e-04	0	0	0	1	0	1	6	5	a	A2'	6	0	0	0	0	0	0	6	3	s	A2"	2	84UrCuNaPa.79
1	1	1555.7866300000	5.000e-04	0	0	0	1	0	1	6	5	a	A2'	6	0	0	0	0	0	0	6	3	s	A2"	2	84Weber.7
1	1	1555.7867200000	3.672e-04	0	0	0	1	0	1	6	5	a	A2'	6	0	0	0	0	0	0	6	3	s	A2"	2	92SaEnHiPo_S2.191
1	1	1557.3671000000	5.082e-04	0	0	0	1	0	1	7	5	s	A2"	6	0	0	0	0	0	0	7	3	a	A2'	2	84UrCuNaPa.544
1	1	1557.3699300000	2.463e-03	0	0	0	1	0	1	7	5	s	A2"	6	0	0	0	0	0	0	7	3	a	A2'	2	92SaEnHiPo_S2.193
1	1	1559.6516000000	2.000e-04	0	0	0	1	0	1	7	5	a	A2'	9	0	0	0	0	0	0	7	3	s	A2"	2	84UrCuNaPa.85
1	1	1559.6604800000	9.173e-03	0	0	0	1	0	1	7	5	a	A2'	9	0	0	0	0	0	0	7	3	s	A2"	2	92SaEnHiPo_S2.197
1	1	1560.8826900000	7.170e-03	0	0	0	1	0	1	3	2	s	A2'	6	0	0	0	0	0	0	4	3	s	A2"	1	11ZoShOvPo.4026
1	1	1560.8894800000	2.000e-04	0	0	0	1	0	1	3	2	s	A2'	6	0	0	0	0	0	0	4	3	s	A2"	1	92SaEnHiPo_S2.199
1	1	1560.8895000000	5.000e-04	0	0	0	1	0	1	3	2	s	A2'	6	0	0	0	0	0	0	4	3	s	A2"	1	13ArMaBo.15
1	1	1560.8895600000	5.000e-04	0	0	0	1	0	1	3	2	s	A2'	6	0	0	0	0	0	0	4	3	s	A2"	1	00CoKlTaBr.344
1	1	1560.8958740000	6.673e-03	0	0	0	1	0	1	3	2	s	A2'	6	0	0	0	0	0	0	4	3	s	A2"	1	11ZoShOvPo.4027
1	1	1560.9168210000	2.867e-02	0	0	0	1	0	1	3	2	s	A2'	6	0	0	0	0	0	0	4	3	s	A2"	1	15BaYuTeCl.1608
1	1	1561.3758550000	8.121e-03	0	0	0	1	0	1	3	2	a	A2"	4	0	0	0	0	0	0	4	3	a	A2'	1	11ZoShOvPo.4032
1	1	1561.3833300000	5.000e-04	0	0	0	1	0	1	3	2	a	A2"	4	0	0	0	0	0	0	4	3	a	A2'	1	00CoKlTaBr.346
1	1	1561.3835000000	2.000e-04	0	0	0	1	0	1	3	2	a	A2"	4	0	0	0	0	0	0	4	3	a	A2'	1	92SaEnHiPo_S2.200
1	1	1561.3835000000	5.000e-04	0	0	0	1	0	1	3	2	a	A2"	4	0	0	0	0	0	0	4	3	a	A2'	1	13ArMaBo.16
1	1	1561.3898930000	6.619e-03	0	0	0	1	0	1	3	2	a	A2"	4	0	0	0	0	0	0	4	3	a	A2'	1	11ZoShOvPo.4033
1	1	1561.3989390000	1.612e-02	0	0	0	1	0	1	3	2	a	A2"	4	0	0	0	0	0	0	4	3	a	A2'	1	15BaYuTeCl.1609
1	1	1579.3541260000	7.831e-03	0	0	0	1	0	1	2	2	s	A2'	1	0	0	0	0	0	0	3	3	s	A2"	1	11ZoShOvPo.4178
1	1	1579.3578290000	1.000e-02	0	0	0	1	0	1	2	2	s	A2'	1	0	0	0	0	0	0	3	3	s	A2"	1	15BaYuTeCl.1641
1	1	1579.3608100000	8.130e-04	0	0	0	1	0	1	2	2	s	A2'	1	0	0	0	0	0	0	3	3	s	A2"	1	84Weber.17
1	1	1579.3615000000	5.000e-04	0	0	0	1	0	1	2	2	s	A2'	1	0	0	0	0	0	0	3	3	s	A2"	1	13ArMaBo.10
1	1	1579.3615400000	2.000e-04	0	0	0	1	0	1	2	2	s	A2'	1	0	0	0	0	0	0	3	3	s	A2"	1	92SaEnHiPo_S2.221
1	1	1579.3617500000	5.000e-04	0	0	0	1	0	1	2	2	s	A2'	1	0	0	0	0	0	0	3	3	s	A2"	1	00CoKlTaBr.385
1	1	1579.3640000000	3.000e-03	0	0	0	1	0	1	2	2	s	A2'	1	0	0	0	0	0	0	3	3	s	A2"	1	80UrSpPaMc.339
1	1	1579.3686520000	7.421e-03	0	0	0	1	0	1	2	2	s	A2'	1	0	0	0	0	0	0	3	3	s	A2"	1	11ZoShOvPo.4179
1	1	1579.6293950000	7.421e-03	0	0	0	1	0	1	2	2	a	A2"	3	0	0	0	0	0	0	3	3	a	A2'	1	11ZoShOvPo.4181
1	1	1579.6363000000	5.000e-04	0	0	0	1	0	1	2	2	a	A2"	3	0	0	0	0	0	0	3	3	a	A2'	1	13ArMaBo.11
1	1	1579.6363200000	2.000e-04	0	0	0	1	0	1	2	2	a	A2"	3	0	0	0	0	0	0	3	3	a	A2'	1	92SaEnHiPo_S2.223
1	1	1579.6430660000	6.933e-03	0	0	0	1	0	1	2	2	a	A2"	3	0	0	0	0	0	0	3	3	a	A2'	1	11ZoShOvPo.4182
1	1	1579.6591530000	2.382e-02	0	0	0	1	0	1	2	2	a	A2"	3	0	0	0	0	0	0	3	3	a	A2'	1	15BaYuTeCl.1642
1	1	1580.9575000000	5.000e-04	0	2	0	0	0	0	5	3	s	A2"	4	0	0	0	0	0	0	6	6	s	A2'	1	86PaUrSpRa.9
1	1	1594.6292700000	5.000e-04	0	0	0	1	0	1	5	4	s	A2'	6	0	0	0	0	0	0	6	6	a	A2"	1	00CoKlTaBr.430
1	1	1594.6314000000	1.868e-03	0	0	0	1	0	1	5	4	s	A2'	6	0	0	0	0	0	0	6	6	a	A2"	1	84UrCuNaPa.736
1	1	1594.8988800000	5.000e-04	0	2	0	0	0	0	3	3	s	A2"	3	0	0	0	0	0	0	3	3	a	A2'	1	00CoKlTaBr.432
1	1	1594.8991800000	2.000e-04	0	2	0	0	0	0	3	3	s	A2"	3	0	0	0	0	0	0	3	3	a	A2'	1	92SaEnHiPo_S2.250
1	1	1594.8992000000	5.000e-04	0	2	0	0	0	0	3	3	s	A2"	3	0	0	0	0	0	0	3	3	a	A2'	1	13ArMaBo.337
1	1	1594.8999020000	1.000e-03	0	2	0	0	0	0	3	3	s	A2"	3	0	0	0	0	0	0	3	3	a	A2'	1	11ZoShOvPo.4332
1	1	1596.7712000000	5.000e-04	0	2	0	0	0	0	4	3	s	A2"	5	0	0	0	0	0	0	4	3	a	A2'	1	13ArMaBo.338
1	1	1596.7712400000	5.000e-04	0	2	0	0	0	0	4	3	s	A2"	5	0	0	0	0	0	0	4	3	a	A2'	1	00CoKlTaBr.439
1	1	1596.7714300000	2.000e-04	0	2	0	0	0	0	4	3	s	A2"	5	0	0	0	0	0	0	4	3	a	A2'	1	92SaEnHiPo_S2.256
1	1	1596.7719730000	1.000e-03	0	2	0	0	0	0	4	3	s	A2"	5	0	0	0	0	0	0	4	3	a	A2'	1	11ZoShOvPo.4353
1	1	1597.6212160000	1.000e-03	0	0	0	1	0	1	7	7	s	A2"	5	0	0	0	0	0	0	7	6	s	A2'	1	11ZoShOvPo.4369
1	1	1597.6213900000	2.000e-04	0	0	0	1	0	1	7	7	s	A2"	5	0	0	0	0	0	0	7	6	s	A2'	1	92SaEnHiPo_S2.260
1	1	1597.6214000000	5.000e-04	0	0	0	1	0	1	7	7	s	A2"	5	0	0	0	0	0	0	7	6	s	A2'	1	13ArMaBo.226
1	1	1597.6215000000	5.000e-04	0	0	0	1	0	1	7	7	s	A2"	5	0	0	0	0	0	0	7	6	s	A2'	1	00CoKlTaBr.446
1	1	1597.6215600000	5.000e-04	0	0	0	1	0	1	7	7	s	A2"	5	0	0	0	0	0	0	7	6	s	A2'	1	84Weber.38
1	1	1597.6481750000	2.805e-02	0	0	0	1	0	1	7	7	s	A2"	5	0	0	0	0	0	0	7	6	s	A2'	1	15BaYuTeCl.1684
1	1	1597.9175900000	6.632e-04	0	0	0	1	0	1	5	4	a	A2"	5	0	0	0	0	0	0	6	6	s	A2'	1	00CoKlTaBr.448
1	1	1597.9182900000	5.000e-04	0	0	0	1	0	1	5	4	a	A2"	5	0	0	0	0	0	0	6	6	s	A2'	1	84Weber.39
1	1	1597.9183000000	2.000e-04	0	0	0	1	0	1	5	4	a	A2"	5	0	0	0	0	0	0	6	6	s	A2'	1	84UrCuNaPa.256
1	1	1599.3032300000	1.981e-03	0	2	0	0	0	0	5	3	s	A2"	4	0	0	0	0	0	0	5	3	a	A2'	1	00CoKlTaBr.455
1	1	1599.3045400000	6.052e-04	0	2	0	0	0	0	5	3	s	A2"	4	0	0	0	0	0	0	5	3	a	A2'	1	84Weber.43
1	1	1600.5802600000	2.000e-04	0	0	0	1	0	1	7	7	a	A2'	8	0	0	0	0	0	0	7	6	a	A2"	1	92SaEnHiPo_S2.263
1	1	1600.5802700000	5.000e-04	0	0	0	1	0	1	7	7	a	A2'	8	0	0	0	0	0	0	7	6	a	A2"	1	00CoKlTaBr.459
1	1	1600.5803000000	5.000e-04	0	0	0	1	0	1	7	7	a	A2'	8	0	0	0	0	0	0	7	6	a	A2"	1	13ArMaBo.227
1	1	1600.5811700000	8.936e-04	0	0	0	1	0	1	7	7	a	A2'	8	0	0	0	0	0	0	7	6	a	A2"	1	84Weber.44
1	1	1600.5830080000	2.824e-03	0	0	0	1	0	1	7	7	a	A2'	8	0	0	0	0	0	0	7	6	a	A2"	1	11ZoShOvPo.4399
1	1	1600.6011470000	2.187e-02	0	0	0	1	0	1	7	7	a	A2'	8	0	0	0	0	0	0	7	6	a	A2"	1	15BaYuTeCl.1688
1	1	1604.8090700000	1.132e-03	0	0	0	1	0	1	2	2	s	A2'	1	0	0	0	0	0	0	2	0	a	A2"	1	00CoKlTaBr.469
1	1	1604.8097000000	4.702e-04	0	0	0	1	0	1	2	2	s	A2'	1	0	0	0	0	0	0	2	0	a	A2"	1	84UrCuNaPa.524
1	1	1608.2023900000	5.000e-04	0	0	0	1	0	1	4	2	s	A2'	4	0	0	0	0	0	0	4	0	a	A2"	2	00CoKlTaBr.481
1	1	1608.2024700000	2.000e-04	0	0	0	1	0	1	4	2	s	A2'	4	0	0	0	0	0	0	4	0	a	A2"	2	92SaEnHiPo_S2.278
1	1	1608.2025000000	2.000e-04	0	0	0	1	0	1	4	2	s	A2'	4	0	0	0	0	0	0	4	0	a	A2"	2	84UrCuNaPa.528
1	1	1608.2334300000	5.000e-04	0	0	0	1	0	1	3	2	a	A2"	4	0	0	0	0	0	0	3	0	s	A2'	2	00CoKlTaBr.482
1	1	1608.2335000000	2.000e-04	0	0	0	1	0	1	3	2	a	A2"	4	0	0	0	0	0	0	3	0	s	A2'	2	84UrCuNaPa.66
1	1	1608.2336300000	2.000e-04	0	0	0	1	0	1	3	2	a	A2"	4	0	0	0	0	0	0	3	0	s	A2'	2	92SaEnHiPo_S2.279
1	1	1612.2625730000	5.331e-03	0	0	0	1	0	1	4	4	s	A2'	3	0	0	0	0	0	0	4	3	s	A2"	1	11ZoShOvPo.4532
1	1	1612.2675300000	5.000e-04	0	0	0	1	0	1	4	4	s	A2'	3	0	0	0	0	0	0	4	3	s	A2"	1	00CoKlTaBr.497
1	1	1612.2676000000	5.000e-04	0	0	0	1	0	1	4	4	s	A2'	3	0	0	0	0	0	0	4	3	s	A2"	1	13ArMaBo.202
1	1	1612.2676300000	2.000e-04	0	0	0	1	0	1	4	4	s	A2'	3	0	0	0	0	0	0	4	3	s	A2"	1	92SaEnHiPo_S2.293
1	1	1612.2678600000	5.000e-04	0	0	0	1	0	1	4	4	s	A2'	3	0	0	0	0	0	0	4	3	s	A2"	1	84Weber.58
1	1	1612.2722170000	4.795e-03	0	0	0	1	0	1	4	4	s	A2'	3	0	0	0	0	0	0	4	3	s	A2"	1	11ZoShOvPo.4533
1	1	1613.3471380000	2.502e-02	0	0	0	1	0	1	4	4	a	A2"	6	0	0	0	0	0	0	4	3	a	A2'	1	15BaYuTeCl.1719
1	1	1613.3653560000	5.887e-03	0	0	0	1	0	1	4	4	a	A2"	6	0	0	0	0	0	0	4	3	a	A2'	1	11ZoShOvPo.4546
1	1	1613.3708400000	2.000e-04	0	0	0	1	0	1	4	4	a	A2"	6	0	0	0	0	0	0	4	3	a	A2'	1	92SaEnHiPo_S2.298
1	1	1613.3709800000	5.000e-04	0	0	0	1	0	1	4	4	a	A2"	6	0	0	0	0	0	0	4	3	a	A2'	1	00CoKlTaBr.501
1	1	1613.3764650000	5.777e-03	0	0	0	1	0	1	4	4	a	A2"	6	0	0	0	0	0	0	4	3	a	A2'	1	11ZoShOvPo.4547
1	1	1613.3968000000	4.498e-04	0	0	0	1	0	1	5	2	a	A2"	6	0	0	0	0	0	0	5	0	s	A2'	2	84UrCuNaPa.72
1	1	1613.3970600000	5.000e-04	0	0	0	1	0	1	5	2	a	A2"	6	0	0	0	0	0	0	5	0	s	A2'	2	00CoKlTaBr.502
1	1	1613.3984200000	1.251e-03	0	0	0	1	0	1	5	2	a	A2"	6	0	0	0	0	0	0	5	0	s	A2'	2	92SaEnHiPo_S2.299
1	1	1613.3992920000	2.167e-03	0	0	0	1	0	1	5	2	a	A2"	6	0	0	0	0	0	0	5	0	s	A2'	2	11ZoShOvPo.4548
1	1	1614.5231400000	5.000e-04	0	0	0	1	0	1	5	4	s	A2'	6	0	0	0	0	0	0	5	3	s	A2"	1	00CoKlTaBr.507
1	1	1614.5232000000	5.000e-04	0	0	0	1	0	1	5	4	s	A2'	6	0	0	0	0	0	0	5	3	s	A2"	1	13ArMaBo.207
1	1	1614.5232100000	2.000e-04	0	0	0	1	0	1	5	4	s	A2'	6	0	0	0	0	0	0	5	3	s	A2"	1	92SaEnHiPo_S2.304
1	1	1614.5288090000	5.824e-03	0	0	0	1	0	1	5	4	s	A2'	6	0	0	0	0	0	0	5	3	s	A2"	1	11ZoShOvPo.4562
1	1	1614.5524330000	3.063e-02	0	0	0	1	0	1	5	4	s	A2'	6	0	0	0	0	0	0	5	3	s	A2"	1	15BaYuTeCl.1723
1	1	1616.2614750000	4.839e-03	0	0	0	1	0	1	5	4	a	A2"	5	0	0	0	0	0	0	5	3	a	A2'	1	11ZoShOvPo.4580
1	1	1616.2660700000	5.000e-04	0	0	0	1	0	1	5	4	a	A2"	5	0	0	0	0	0	0	5	3	a	A2'	1	00CoKlTaBr.510
1	1	1616.2660800000	2.000e-04	0	0	0	1	0	1	5	4	a	A2"	5	0	0	0	0	0	0	5	3	a	A2'	1	92SaEnHiPo_S2.307
1	1	1616.2699780000	1.000e-02	0	0	0	1	0	1	5	4	a	A2"	5	0	0	0	0	0	0	5	3	a	A2'	1	15BaYuTeCl.1727
1	1	1616.2716060000	5.799e-03	0	0	0	1	0	1	5	4	a	A2"	5	0	0	0	0	0	0	5	3	a	A2'	1	11ZoShOvPo.4581
1	1	1640.3580000000	3.000e-03	0	0	0	1	0	1	3	2	s	A2'	6	0	0	0	0	0	0	3	3	s	A2"	1	80UrSpPaMc.399
1	1	1640.3590000000	5.000e-04	0	0	0	1	0	1	3	2	s	A2'	6	0	0	0	0	0	0	3	3	s	A2"	1	13ArMaBo.108
1	1	1640.3590200000	2.000e-04	0	0	0	1	0	1	3	2	s	A2'	6	0	0	0	0	0	0	3	3	s	A2"	1	92SaEnHiPo_S2.395
1	1	1640.3592530000	1.000e-03	0	0	0	1	0	1	3	2	s	A2'	6	0	0	0	0	0	0	3	3	s	A2"	1	11ZoShOvPo.4883
1	1	1640.8122560000	1.503e-03	0	0	0	1	0	1	3	2	a	A2"	4	0	0	0	0	0	0	3	3	a	A2'	1	11ZoShOvPo.4888
1	1	1640.8134400000	5.000e-04	0	0	0	1	0	1	3	2	a	A2"	4	0	0	0	0	0	0	3	3	a	A2'	1	00CoKlTaBr.598
1	1	1640.8136000000	5.000e-04	0	0	0	1	0	1	3	2	a	A2"	4	0	0	0	0	0	0	3	3	a	A2'	1	13ArMaBo.109
1	1	1640.8136300000	2.000e-04	0	0	0	1	0	1	3	2	a	A2"	4	0	0	0	0	0	0	3	3	a	A2'	1	92SaEnHiPo_S2.396
1	1	1640.8136500000	5.000e-04	0	0	0	1	0	1	3	2	a	A2"	4	0	0	0	0	0	0	3	3	a	A2'	1	84Weber.80
1	1	1642.1628420000	2.653e-03	0	0	0	1	0	1	4	2	s	A2'	4	0	0	0	0	0	0	4	3	s	A2"	1	11ZoShOvPo.4903
1	1	1642.1646000000	7.911e-04	0	0	0	1	0	1	4	2	s	A2'	4	0	0	0	0	0	0	4	3	s	A2"	1	13ArMaBo.114
1	1	1642.1646200000	7.863e-04	0	0	0	1	0	1	4	2	s	A2'	4	0	0	0	0	0	0	4	3	s	A2"	1	92SaEnHiPo_S2.400
1	1	1642.1653300000	5.000e-04	0	0	0	1	0	1	4	2	s	A2'	4	0	0	0	0	0	0	4	3	s	A2"	1	00CoKlTaBr.601
1	1	1642.1760000000	1.116e-02	0	0	0	1	0	1	4	2	s	A2'	4	0	0	0	0	0	0	4	3	s	A2"	1	80UrSpPaMc.402
1	1	1642.9936700000	5.000e-04	0	0	0	1	0	1	4	2	a	A2"	7	0	0	0	0	0	0	4	3	a	A2'	1	00CoKlTaBr.602
1	1	1642.9938000000	5.000e-04	0	0	0	1	0	1	4	2	a	A2"	7	0	0	0	0	0	0	4	3	a	A2'	1	13ArMaBo.115
1	1	1642.9938100000	2.000e-04	0	0	0	1	0	1	4	2	a	A2"	7	0	0	0	0	0	0	4	3	a	A2'	1	92SaEnHiPo_S2.401
1	1	1642.9943850000	1.000e-03	0	0	0	1	0	1	4	2	a	A2"	7	0	0	0	0	0	0	4	3	a	A2'	1	11ZoShOvPo.4911
1	1	1643.0275190000	3.533e-02	0	0	0	1	0	1	4	2	a	A2"	7	0	0	0	0	0	0	4	3	a	A2'	1	15BaYuTeCl.1786
1	1	1644.5644000000	2.000e-04	0	0	0	1	0	1	5	2	s	A2'	8	0	0	0	0	0	0	5	3	s	A2"	1	92SaEnHiPo_S2.403
1	1	1644.5644000000	5.000e-04	0	0	0	1	0	1	5	2	s	A2'	8	0	0	0	0	0	0	5	3	s	A2"	1	13ArMaBo.121
1	1	1644.5644530000	1.000e-03	0	0	0	1	0	1	5	2	s	A2'	8	0	0	0	0	0	0	5	3	s	A2"	1	11ZoShOvPo.4927
1	1	1644.5880000000	2.477e-02	0	0	0	1	0	1	5	2	s	A2'	8	0	0	0	0	0	0	5	3	s	A2"	1	80UrSpPaMc.406
1	1	1644.5944020000	3.150e-02	0	0	0	1	0	1	5	2	s	A2'	8	0	0	0	0	0	0	5	3	s	A2"	1	15BaYuTeCl.1791
1	1	1645.8123780000	1.000e-03	0	0	0	1	0	1	5	2	a	A2"	6	0	0	0	0	0	0	5	3	a	A2'	1	11ZoShOvPo.4942
1	1	1645.8124900000	2.000e-04	0	0	0	1	0	1	5	2	a	A2"	6	0	0	0	0	0	0	5	3	a	A2'	1	92SaEnHiPo_S2.407
1	1	1645.8125000000	5.000e-04	0	0	0	1	0	1	5	2	a	A2"	6	0	0	0	0	0	0	5	3	a	A2'	1	13ArMaBo.122
1	1	1646.4041800000	5.000e-04	0	0	0	1	0	1	2	2	a	A2"	3	0	0	0	0	0	0	1	0	s	A2'	1	00CoKlTaBr.609
1	1	1646.4048000000	4.907e-04	0	0	0	1	0	1	2	2	a	A2"	3	0	0	0	0	0	0	1	0	s	A2'	1	84UrCuNaPa.154
1	1	1654.2059330000	2.261e-03	0	0	0	1	0	1	6	5	s	A2"	7	0	0	0	0	0	0	6	6	s	A2'	1	11ZoShOvPo.5001
1	1	1654.2082000000	5.000e-04	0	0	0	1	0	1	6	5	s	A2"	7	0	0	0	0	0	0	6	6	s	A2'	1	13ArMaBo.132
1	1	1654.2082200000	2.000e-04	0	0	0	1	0	1	6	5	s	A2"	7	0	0	0	0	0	0	6	6	s	A2'	1	92SaEnHiPo_S2.431
1	1	1654.2085300000	5.000e-04	0	0	0	1	0	1	6	5	s	A2"	7	0	0	0	0	0	0	6	6	s	A2'	1	00CoKlTaBr.644
1	1	1654.2170000000	9.359e-03	0	0	0	1	0	1	6	5	s	A2"	7	0	0	0	0	0	0	6	6	s	A2'	1	80UrSpPaMc.414
1	1	1654.6944000000	5.000e-04	0	0	0	1	0	1	6	5	a	A2'	6	0	0	0	0	0	0	6	6	a	A2"	1	00CoKlTaBr.645
1	1	1654.6945000000	5.000e-04	0	0	0	1	0	1	6	5	a	A2'	6	0	0	0	0	0	0	6	6	a	A2"	1	13ArMaBo.133
1	1	1654.6945200000	2.000e-04	0	0	0	1	0	1	6	5	a	A2'	6	0	0	0	0	0	0	6	6	a	A2"	1	92SaEnHiPo_S2.432
1	1	1654.6947000000	5.000e-04	0	0	0	1	0	1	6	5	a	A2'	6	0	0	0	0	0	0	6	6	a	A2"	1	84Weber.87
1	1	1654.6950680000	1.000e-03	0	0	0	1	0	1	6	5	a	A2'	6	0	0	0	0	0	0	6	6	a	A2"	1	11ZoShOvPo.5003
1	1	1657.1253500000	7.227e-03	0	0	0	1	0	1	7	5	s	A2"	6	0	0	0	0	0	0	7	6	s	A2'	1	92SaEnHiPo_S2.439
1	1	1657.1280000000	4.445e-03	0	0	0	1	0	1	7	5	s	A2"	6	0	0	0	0	0	0	7	6	s	A2'	1	80UrSpPaMc.419
1	1	1657.1317140000	1.000e-03	0	0	0	1	0	1	7	5	s	A2"	6	0	0	0	0	0	0	7	6	s	A2'	1	11ZoShOvPo.5022
1	1	1657.1323200000	5.000e-04	0	0	0	1	0	1	7	5	s	A2"	6	0	0	0	0	0	0	7	6	s	A2'	1	00CoKlTaBr.655
1	1	1658.0504900000	5.000e-04	0	0	0	1	0	1	7	5	a	A2'	9	0	0	0	0	0	0	7	6	a	A2"	1	00CoKlTaBr.658
1	1	1658.0507000000	5.000e-04	0	0	0	1	0	1	7	5	a	A2'	9	0	0	0	0	0	0	7	6	a	A2"	1	13ArMaBo.137
1	1	1658.0507400000	2.000e-04	0	0	0	1	0	1	7	5	a	A2'	9	0	0	0	0	0	0	7	6	a	A2"	1	92SaEnHiPo_S2.441
1	1	1658.0507810000	1.000e-03	0	0	0	1	0	1	7	5	a	A2'	9	0	0	0	0	0	0	7	6	a	A2"	1	11ZoShOvPo.5029
1	1	1665.8070400000	5.890e-04	0	0	0	1	0	1	3	2	s	A2'	6	0	0	0	0	0	0	2	0	a	A2"	1	00CoKlTaBr.683
1	1	1665.8071000000	5.260e-04	0	0	0	1	0	1	3	2	s	A2'	6	0	0	0	0	0	0	2	0	a	A2"	1	84UrCuNaPa.627
1	1	1672.5556000000	5.000e-04	0	0	0	1	0	1	6	5	s	A2"	7	0	0	0	0	0	0	5	3	a	A2'	1	00CoKlTaBr.706
1	1	1672.5560800000	2.000e-04	0	0	0	1	0	1	6	5	s	A2"	7	0	0	0	0	0	0	5	3	a	A2'	1	92SaEnHiPo_S2.474
1	1	1672.5561520000	1.000e-03	0	0	0	1	0	1	6	5	s	A2"	7	0	0	0	0	0	0	5	3	a	A2'	1	11ZoShOvPo.5119
1	1	1672.5570000000	1.104e-03	0	0	0	1	0	1	6	5	s	A2"	7	0	0	0	0	0	0	5	3	a	A2'	1	84UrCuNaPa.640
1	1	1674.5848390000	3.568e-03	0	0	0	1	0	1	6	5	a	A2'	6	0	0	0	0	0	0	5	3	s	A2"	1	11ZoShOvPo.5130
1	1	1674.5881300000	5.000e-04	0	0	0	1	0	1	6	5	a	A2'	6	0	0	0	0	0	0	5	3	s	A2"	1	00CoKlTaBr.711
1	1	1674.5881800000	2.000e-04	0	0	0	1	0	1	6	5	a	A2'	6	0	0	0	0	0	0	5	3	s	A2"	1	92SaEnHiPo_S2.478
1	1	1674.5889000000	7.519e-04	0	0	0	1	0	1	6	5	a	A2'	6	0	0	0	0	0	0	5	3	s	A2"	1	84UrCuNaPa.169
1	1	1676.2013300000	5.000e-04	0	2	0	0	0	0	4	3	s	A2"	5	0	0	0	0	0	0	3	3	a	A2'	1	00CoKlTaBr.712
1	1	1676.2015000000	5.000e-04	0	2	0	0	0	0	4	3	s	A2"	5	0	0	0	0	0	0	3	3	a	A2'	1	13ArMaBo.354
1	1	1676.2015380000	1.000e-03	0	2	0	0	0	0	4	3	s	A2"	5	0	0	0	0	0	0	3	3	a	A2'	1	11ZoShOvPo.5133
1	1	1676.2015500000	2.000e-04	0	2	0	0	0	0	4	3	s	A2"	5	0	0	0	0	0	0	3	3	a	A2'	1	92SaEnHiPo_S2.479
1	1	1676.2016400000	5.000e-04	0	2	0	0	0	0	4	3	s	A2"	5	0	0	0	0	0	0	3	3	a	A2'	1	84Weber.99
1	1	1676.2190000000	1.822e-02	0	2	0	0	0	0	4	3	s	A2"	5	0	0	0	0	0	0	3	3	a	A2'	1	80UrSpPaMc.308
1	1	1689.8434000000	5.430e-04	0	0	0	1	0	1	4	2	a	A2"	7	0	0	0	0	0	0	3	0	s	A2'	2	84UrCuNaPa.158
1	1	1689.8439900000	5.000e-04	0	0	0	1	0	1	4	2	a	A2"	7	0	0	0	0	0	0	3	0	s	A2'	2	00CoKlTaBr.736
1	1	1689.8444800000	6.542e-04	0	0	0	1	0	1	4	2	a	A2"	7	0	0	0	0	0	0	3	0	s	A2'	2	92SaEnHiPo_S2.491
1	1	1691.7297360000	7.805e-03	0	0	0	1	0	1	4	4	s	A2'	3	0	0	0	0	0	0	3	3	s	A2"	1	11ZoShOvPo.5201
1	1	1691.7371600000	2.000e-04	0	0	0	1	0	1	4	4	s	A2'	3	0	0	0	0	0	0	3	3	s	A2"	1	92SaEnHiPo_S2.493
1	1	1691.7372000000	5.000e-04	0	0	0	1	0	1	4	4	s	A2'	3	0	0	0	0	0	0	3	3	s	A2"	1	13ArMaBo.270
1	1	1691.7373200000	5.000e-04	0	0	0	1	0	1	4	4	s	A2'	3	0	0	0	0	0	0	3	3	s	A2"	1	00CoKlTaBr.743
1	1	1691.7441410000	7.320e-03	0	0	0	1	0	1	4	4	s	A2'	3	0	0	0	0	0	0	3	3	s	A2"	1	11ZoShOvPo.5202
1	1	1691.7515540000	1.510e-02	0	0	0	1	0	1	4	4	s	A2'	3	0	0	0	0	0	0	3	3	s	A2"	1	15BaYuTeCl.1819
1	1	1692.7940670000	7.344e-03	0	0	0	1	0	1	4	4	a	A2"	6	0	0	0	0	0	0	3	3	a	A2'	1	11ZoShOvPo.5204
1	1	1692.8009200000	5.000e-04	0	0	0	1	0	1	4	4	a	A2"	6	0	0	0	0	0	0	3	3	a	A2'	1	00CoKlTaBr.746
1	1	1692.8010000000	5.000e-04	0	0	0	1	0	1	4	4	a	A2"	6	0	0	0	0	0	0	3	3	a	A2'	1	13ArMaBo.271
1	1	1692.8010100000	2.000e-04	0	0	0	1	0	1	4	4	a	A2"	6	0	0	0	0	0	0	3	3	a	A2'	1	92SaEnHiPo_S2.495
1	1	1692.8014100000	5.000e-04	0	0	0	1	0	1	4	4	a	A2"	6	0	0	0	0	0	0	3	3	a	A2'	1	84Weber.104
1	1	1692.8061870000	1.000e-02	0	0	0	1	0	1	4	4	a	A2"	6	0	0	0	0	0	0	3	3	a	A2'	1	15BaYuTeCl.1820
1	1	1692.8076170000	6.884e-03	0	0	0	1	0	1	4	4	a	A2"	6	0	0	0	0	0	0	3	3	a	A2'	1	11ZoShOvPo.5205
1	1	1695.6110000000	2.135e-03	0	0	0	1	0	1	7	5	s	A2"	6	0	0	0	0	0	0	6	3	a	A2'	2	84UrCuNaPa.646
1	1	1695.6127200000	5.000e-04	0	0	0	1	0	1	7	5	s	A2"	6	0	0	0	0	0	0	6	3	a	A2'	2	00CoKlTaBr.751
1	1	1695.6128800000	2.000e-04	0	0	0	1	0	1	7	5	s	A2"	6	0	0	0	0	0	0	6	3	a	A2'	2	92SaEnHiPo_S2.499
1	1	1697.9548000000	4.624e-04	0	0	0	1	0	1	7	5	a	A2'	9	0	0	0	0	0	0	6	3	s	A2"	2	84UrCuNaPa.174
1	1	1697.9550780000	1.000e-03	0	0	0	1	0	1	7	5	a	A2'	9	0	0	0	0	0	0	6	3	s	A2"	2	11ZoShOvPo.5226
1	1	1697.9552000000	5.000e-04	0	0	0	1	0	1	7	5	a	A2'	9	0	0	0	0	0	0	6	3	s	A2"	2	00CoKlTaBr.755
1	1	1697.9557700000	6.237e-04	0	0	0	1	0	1	7	5	a	A2'	9	0	0	0	0	0	0	6	3	s	A2"	2	92SaEnHiPo_S2.502
1	1	1698.4436040000	1.000e-03	0	2	0	0	0	0	5	3	s	A2"	4	0	0	0	0	0	0	4	3	a	A2'	1	11ZoShOvPo.5228
1	1	1698.4436400000	5.000e-04	0	2	0	0	0	0	5	3	s	A2"	4	0	0	0	0	0	0	4	3	a	A2'	1	00CoKlTaBr.758
1	1	1698.4438000000	5.000e-04	0	2	0	0	0	0	5	3	s	A2"	4	0	0	0	0	0	0	4	3	a	A2'	1	13ArMaBo.358
1	1	1698.4438200000	2.000e-04	0	2	0	0	0	0	5	3	s	A2"	4	0	0	0	0	0	0	4	3	a	A2'	1	92SaEnHiPo_S2.504
1	1	1709.7868200000	5.000e-04	0	0	0	1	0	1	5	2	s	A2'	8	0	0	0	0	0	0	4	0	a	A2"	2	00CoKlTaBr.776
1	1	1709.7870600000	2.000e-04	0	0	0	1	0	1	5	2	s	A2'	8	0	0	0	0	0	0	4	0	a	A2"	2	92SaEnHiPo_S2.513
1	1	1709.7877000000	6.665e-04	0	0	0	1	0	1	5	2	s	A2'	8	0	0	0	0	0	0	4	0	a	A2"	2	84UrCuNaPa.633
1	1	1713.7027590000	6.359e-03	0	0	0	1	0	1	5	4	s	A2'	6	0	0	0	0	0	0	4	3	s	A2"	1	11ZoShOvPo.5299
1	1	1713.7087800000	5.000e-04	0	0	0	1	0	1	5	4	s	A2'	6	0	0	0	0	0	0	4	3	s	A2"	1	00CoKlTaBr.780
1	1	1713.7087900000	2.000e-04	0	0	0	1	0	1	5	4	s	A2'	6	0	0	0	0	0	0	4	3	s	A2"	1	92SaEnHiPo_S2.516
1	1	1713.7088000000	5.000e-04	0	0	0	1	0	1	5	4	s	A2'	6	0	0	0	0	0	0	4	3	s	A2"	1	13ArMaBo.277
1	1	1713.7089500000	5.000e-04	0	0	0	1	0	1	5	4	s	A2'	6	0	0	0	0	0	0	4	3	s	A2"	1	84Weber.111
1	1	1713.7147220000	6.202e-03	0	0	0	1	0	1	5	4	s	A2'	6	0	0	0	0	0	0	4	3	s	A2"	1	11ZoShOvPo.5300
1	1	1713.7180490000	1.000e-02	0	0	0	1	0	1	5	4	s	A2'	6	0	0	0	0	0	0	4	3	s	A2"	1	15BaYuTeCl.1833
1	1	1715.3994140000	5.693e-03	0	0	0	1	0	1	5	4	a	A2"	5	0	0	0	0	0	0	4	3	a	A2'	1	11ZoShOvPo.5304
1	1	1715.4047900000	2.000e-04	0	0	0	1	0	1	5	4	a	A2"	5	0	0	0	0	0	0	4	3	a	A2'	1	92SaEnHiPo_S2.518
1	1	1715.4049700000	5.000e-04	0	0	0	1	0	1	5	4	a	A2"	5	0	0	0	0	0	0	4	3	a	A2'	1	84Weber.112
1	1	1715.4050000000	5.000e-04	0	0	0	1	0	1	5	4	a	A2"	5	0	0	0	0	0	0	4	3	a	A2'	1	13ArMaBo.278
1	1	1715.4101560000	5.586e-03	0	0	0	1	0	1	5	4	a	A2"	5	0	0	0	0	0	0	4	3	a	A2'	1	11ZoShOvPo.5305
1	1	1715.4355940000	3.230e-02	0	0	0	1	0	1	5	4	a	A2"	5	0	0	0	0	0	0	4	3	a	A2'	1	15BaYuTeCl.1835
1	1	1721.6335450000	1.410e-03	0	0	0	1	0	1	4	2	s	A2'	4	0	0	0	0	0	0	3	3	s	A2"	1	11ZoShOvPo.5326
1	1	1721.6347600000	2.000e-04	0	0	0	1	0	1	4	2	s	A2'	4	0	0	0	0	0	0	3	3	s	A2"	1	92SaEnHiPo_S2.527
1	1	1721.6349700000	5.000e-04	0	0	0	1	0	1	4	2	s	A2'	4	0	0	0	0	0	0	3	3	s	A2"	1	00CoKlTaBr.798
1	1	1722.4236100000	5.000e-04	0	0	0	1	0	1	4	2	a	A2"	7	0	0	0	0	0	0	3	3	a	A2'	1	00CoKlTaBr.804
1	1	1722.4238900000	2.000e-04	0	0	0	1	0	1	4	2	a	A2"	7	0	0	0	0	0	0	3	3	a	A2'	1	92SaEnHiPo_S2.530
1	1	1722.4239000000	5.000e-04	0	0	0	1	0	1	4	2	a	A2"	7	0	0	0	0	0	0	3	3	a	A2'	1	13ArMaBo.150
1	1	1729.0230710000	9.009e-03	0	2	0	0	0	0	7	6	s	A2'	7	0	0	0	0	0	0	6	6	a	A2"	1	11ZoShOvPo.5365
1	1	1729.0280000000	3.833e-03	0	2	0	0	0	0	7	6	s	A2'	7	0	0	0	0	0	0	6	6	a	A2"	1	80UrSpPaMc.318
1	1	1729.0314700000	5.000e-04	0	2	0	0	0	0	7	6	s	A2'	7	0	0	0	0	0	0	6	6	a	A2"	1	00CoKlTaBr.816
1	1	1729.0316000000	5.000e-04	0	2	0	0	0	0	7	6	s	A2'	7	0	0	0	0	0	0	6	6	a	A2"	1	13ArMaBo.369
1	1	1729.0316500000	2.000e-04	0	2	0	0	0	0	7	6	s	A2'	7	0	0	0	0	0	0	6	6	a	A2"	1	92SaEnHiPo_S2.536
1	1	1729.0352780000	3.809e-03	0	2	0	0	0	0	7	6	s	A2'	7	0	0	0	0	0	0	6	6	a	A2"	1	11ZoShOvPo.5366
1	1	1736.4986570000	6.944e-03	0	0	0	1	0	1	7	7	s	A2"	5	0	0	0	0	0	0	6	6	s	A2'	1	11ZoShOvPo.5393
1	1	1736.5052900000	5.000e-04	0	0	0	1	0	1	7	7	s	A2"	5	0	0	0	0	0	0	6	6	s	A2'	1	84Weber.118
1	1	1736.5053700000	2.000e-04	0	0	0	1	0	1	7	7	s	A2"	5	0	0	0	0	0	0	6	6	s	A2'	1	92SaEnHiPo_S2.542
1	1	1736.5054000000	5.000e-04	0	0	0	1	0	1	7	7	s	A2"	5	0	0	0	0	0	0	6	6	s	A2'	1	13ArMaBo.297
1	1	1736.5055400000	5.000e-04	0	0	0	1	0	1	7	7	s	A2"	5	0	0	0	0	0	0	6	6	s	A2'	1	00CoKlTaBr.828
1	1	1736.5115970000	6.643e-03	0	0	0	1	0	1	7	7	s	A2"	5	0	0	0	0	0	0	6	6	s	A2'	1	11ZoShOvPo.5394
1	1	1736.5282500000	2.413e-02	0	0	0	1	0	1	7	7	s	A2"	5	0	0	0	0	0	0	6	6	s	A2'	1	15BaYuTeCl.1848
1	1	1739.3873290000	5.999e-03	0	0	0	1	0	1	7	7	a	A2'	8	0	0	0	0	0	0	6	6	a	A2"	1	11ZoShOvPo.5407
1	1	1739.3908250000	1.000e-02	0	0	0	1	0	1	7	7	a	A2'	8	0	0	0	0	0	0	6	6	a	A2"	1	15BaYuTeCl.1852
1	1	1739.3930000000	5.000e-04	0	0	0	1	0	1	7	7	a	A2'	8	0	0	0	0	0	0	6	6	a	A2"	1	13ArMaBo.298
1	1	1739.3930400000	2.000e-04	0	0	0	1	0	1	7	7	a	A2'	8	0	0	0	0	0	0	6	6	a	A2"	1	92SaEnHiPo_S2.546
1	1	1739.3938100000	8.874e-04	0	0	0	1	0	1	7	7	a	A2'	8	0	0	0	0	0	0	6	6	a	A2"	1	84Weber.119
1	1	1739.3986820000	5.922e-03	0	0	0	1	0	1	7	7	a	A2'	8	0	0	0	0	0	0	6	6	a	A2"	1	11ZoShOvPo.5408
1	1	1743.7270000000	2.411e-02	0	0	0	1	0	1	5	2	s	A2'	8	0	0	0	0	0	0	4	3	s	A2"	1	80UrSpPaMc.448
1	1	1743.7498000000	5.000e-04	0	0	0	1	0	1	5	2	s	A2'	8	0	0	0	0	0	0	4	3	s	A2"	1	13ArMaBo.155
1	1	1743.7498200000	2.000e-04	0	0	0	1	0	1	5	2	s	A2'	8	0	0	0	0	0	0	4	3	s	A2"	1	92SaEnHiPo_S2.553
1	1	1743.7500900000	5.000e-04	0	0	0	1	0	1	5	2	s	A2'	8	0	0	0	0	0	0	4	3	s	A2"	1	00CoKlTaBr.840
1	1	1743.7517090000	1.837e-03	0	0	0	1	0	1	5	2	s	A2'	8	0	0	0	0	0	0	4	3	s	A2"	1	11ZoShOvPo.5426
1	1	1744.9510100000	5.000e-04	0	0	0	1	0	1	5	2	a	A2"	6	0	0	0	0	0	0	4	3	a	A2'	1	00CoKlTaBr.842
1	1	1744.9510700000	2.000e-04	0	0	0	1	0	1	5	2	a	A2"	6	0	0	0	0	0	0	4	3	a	A2'	1	92SaEnHiPo_S2.556
1	1	1744.9511000000	5.000e-04	0	0	0	1	0	1	5	2	a	A2"	6	0	0	0	0	0	0	4	3	a	A2'	1	13ArMaBo.156
1	1	1744.9514160000	1.000e-03	0	0	0	1	0	1	5	2	a	A2"	6	0	0	0	0	0	0	4	3	a	A2'	1	11ZoShOvPo.5433
1	1	1796.0156300000	5.000e-04	0	0	0	1	0	1	7	5	s	A2"	6	0	0	0	0	0	0	6	6	s	A2'	1	84Weber.148
1	1	1796.0169500000	9.535e-04	0	0	0	1	0	1	7	5	s	A2"	6	0	0	0	0	0	0	6	6	s	A2'	1	00CoKlTaBr.939
1	1	1796.8623050000	1.180e-03	0	0	0	1	0	1	7	5	a	A2'	9	0	0	0	0	0	0	6	6	a	A2"	1	11ZoShOvPo.5662
1	1	1796.8634800000	5.000e-04	0	0	0	1	0	1	7	5	a	A2'	9	0	0	0	0	0	0	6	6	a	A2"	1	00CoKlTaBr.941
	---

==============
Component #114: 	20 vertices. 
	Path length: 1.	Utility factor = 20

	---
1	1	467.5857040000	1.000e-03	0	0	0	1	0	1	5	5	s	E"	10	0	1	0	0	0	0	6	1	a	E'	8	13DoHiYuTe.3439
1	1	485.2007970000	1.000e-03	0	2	0	0	0	0	5	4	s	E'	9	0	1	0	0	0	0	6	1	s	E"	7	13DoHiYuTe.3534
1	1	498.9267770000	1.000e-03	0	0	0	1	0	1	5	5	a	E'	10	0	1	0	0	0	0	6	1	s	E"	7	13DoHiYuTe.3614
1	1	503.7133790000	1.696e-03	0	2	0	0	0	0	4	4	s	E'	7	0	1	0	0	0	0	5	1	s	E"	7	13DoHiYuTe.3639
1	1	507.3699890000	1.000e-03	0	0	0	1	0	1	5	3	s	E"	12	0	1	0	0	0	0	6	1	a	E'	8	13DoHiYuTe.3665
1	1	520.0271870000	1.000e-03	0	0	0	1	0	1	5	3	a	E'	13	0	1	0	0	0	0	6	2	a	E"	8	13DoHiYuTe.3739
1	1	523.9565000000	1.000e-03	0	0	0	1	0	1	4	3	s	E"	8	0	1	0	0	0	0	5	1	a	E'	8	13DoHiYuTe.3758
1	1	525.2314400000	1.707e-03	0	0	0	1	0	1	5	5	a	E'	10	0	1	0	0	0	0	6	4	a	E"	6	16PeYuPi_S3.1261
1	1	525.2330200000	6.000e-04	0	0	0	1	0	1	5	5	a	E'	10	0	1	0	0	0	0	6	4	a	E"	6	16PeYuPi_S2.2685
1	1	525.2330380000	1.000e-03	0	0	0	1	0	1	5	5	a	E'	10	0	1	0	0	0	0	6	4	a	E"	6	13DoHiYuTe.3765
1	1	525.2333560000	1.000e-03	0	0	0	1	0	1	5	5	a	E'	10	0	1	0	0	0	0	6	4	a	E"	6	16SuYuPePi.261
1	1	528.4160000000	2.166e-03	0	2	0	0	0	0	4	4	s	E'	7	0	1	0	0	0	0	5	4	a	E"	6	16PeYuPi_S3.1262
1	1	536.3289510000	1.000e-03	0	0	0	1	0	1	4	3	a	E'	10	0	1	0	0	0	0	5	2	a	E"	8	13DoHiYuTe.3836
1	1	538.0315840000	1.000e-03	0	0	0	1	0	1	5	3	a	E'	13	0	1	0	0	0	0	6	1	s	E"	7	13DoHiYuTe.3848
1	1	541.2438540000	1.000e-03	0	0	0	1	0	1	3	3	s	E"	5	0	1	0	0	0	0	4	1	a	E'	6	13DoHiYuTe.3868
1	1	553.4349020000	1.000e-03	0	0	0	1	0	1	3	3	a	E'	6	0	1	0	0	0	0	4	2	a	E"	6	13DoHiYuTe.3954
1	1	555.2573660000	1.000e-03	0	0	0	1	0	1	5	5	s	E"	10	0	1	0	0	0	0	6	4	s	E'	6	13DoHiYuTe.3960
1	1	555.2575030000	1.000e-03	0	0	0	1	0	1	5	5	s	E"	10	0	1	0	0	0	0	6	4	s	E'	6	16SuYuPePi.263
1	1	556.1157490000	1.000e-03	0	0	0	1	0	1	4	3	a	E'	10	0	1	0	0	0	0	5	1	s	E"	7	13DoHiYuTe.3968
1	1	564.3378440000	1.000e-03	0	0	0	1	0	1	5	3	a	E'	13	0	1	0	0	0	0	6	4	a	E"	6	13DoHiYuTe.4015
1	1	564.3386590000	1.000e-03	0	0	0	1	0	1	5	3	a	E'	13	0	1	0	0	0	0	6	4	a	E"	6	16SuYuPePi.268
1	1	574.7911980000	1.000e-03	0	0	0	1	0	1	3	3	a	E'	6	0	1	0	0	0	0	4	1	s	E"	5	13DoHiYuTe.4086
1	1	580.8177860000	1.000e-03	0	0	0	1	0	1	4	3	a	E'	10	0	1	0	0	0	0	5	4	a	E"	6	13DoHiYuTe.4123
1	1	580.8179000000	6.000e-04	0	0	0	1	0	1	4	3	a	E'	10	0	1	0	0	0	0	5	4	a	E"	6	16PeYuPi_S2.2744
1	1	580.8180320000	1.000e-03	0	0	0	1	0	1	4	3	a	E'	10	0	1	0	0	0	0	5	4	a	E"	6	16SuYuPePi.245
1	1	585.6770140000	1.000e-03	0	0	0	1	0	1	5	5	s	E"	10	0	1	0	0	0	0	5	1	a	E'	8	13DoHiYuTe.4159
1	1	589.2944540000	1.000e-03	0	0	0	1	0	1	6	5	s	E"	12	0	1	0	0	0	0	6	1	a	E'	8	13DoHiYuTe.4185
1	1	595.0413500000	6.000e-04	0	0	0	1	0	1	5	3	s	E"	12	0	1	0	0	0	0	6	4	s	E'	6	16PeYuPi_S2.2754
1	1	595.0413530000	1.000e-03	0	0	0	1	0	1	5	3	s	E"	12	0	1	0	0	0	0	6	4	s	E'	6	16SuYuPePi.270
1	1	595.0416510000	1.000e-03	0	0	0	1	0	1	5	3	s	E"	12	0	1	0	0	0	0	6	4	s	E'	6	13DoHiYuTe.4221
1	1	598.0721340000	1.000e-03	0	0	0	1	0	1	3	3	a	E'	6	0	1	0	0	0	0	4	4	a	E"	4	13DoHiYuTe.4252
1	1	598.0732940000	1.000e-03	0	0	0	1	0	1	3	3	a	E'	6	0	1	0	0	0	0	4	4	a	E"	4	16SuYuPePi.229
1	1	603.8835800000	1.674e-03	0	2	0	0	0	0	4	4	s	E'	7	0	1	0	0	0	0	4	1	s	E"	5	13DoHiYuTe.4284
1	1	605.1193270000	1.000e-03	0	2	0	0	0	0	5	4	s	E'	9	0	1	0	0	0	0	5	1	s	E"	7	13DoHiYuTe.4290
1	1	606.9908760000	1.212e-03	0	2	0	0	0	0	6	4	s	E'	11	0	1	0	0	0	0	6	1	s	E"	7	13DoHiYuTe.4301
1	1	613.8712740000	1.000e-03	0	0	0	1	0	1	4	3	s	E"	8	0	1	0	0	0	0	5	4	s	E'	5	16SuYuPePi.247
1	1	613.8714530000	1.000e-03	0	0	0	1	0	1	4	3	s	E"	8	0	1	0	0	0	0	5	4	s	E'	5	13DoHiYuTe.4368
1	1	618.8453070000	1.000e-03	0	0	0	1	0	1	5	5	a	E'	10	0	1	0	0	0	0	5	1	s	E"	7	13DoHiYuTe.4403
1	1	620.1953490000	1.000e-03	0	0	0	1	0	1	3	3	s	E"	5	0	1	0	0	0	0	3	1	a	E'	4	13DoHiYuTe.4413
1	1	621.5592240000	1.000e-03	0	0	0	1	0	1	6	5	a	E'	12	0	1	0	0	0	0	6	1	s	E"	7	13DoHiYuTe.4418
1	1	622.5199210000	1.000e-03	0	0	0	1	0	1	4	3	s	E"	8	0	1	0	0	0	0	4	1	a	E'	6	13DoHiYuTe.4425
1	1	625.4612990000	1.000e-03	0	0	0	1	0	1	5	3	s	E"	12	0	1	0	0	0	0	5	1	a	E'	8	13DoHiYuTe.4457
1	1	627.1664000000	3.373e-03	0	2	0	0	0	0	4	4	s	E'	7	0	1	0	0	0	0	4	4	a	E"	4	86HeBiBa.14
1	1	627.1750650000	1.262e-02	0	2	0	0	0	0	4	4	s	E'	7	0	1	0	0	0	0	4	4	a	E"	4	15BaYuTeCl.203
1	1	629.0417960000	1.000e-03	0	0	0	1	0	1	6	3	s	E"	14	0	1	0	0	0	0	6	1	a	E'	8	13DoHiYuTe.4485
1	1	629.8215000000	1.000e-03	0	2	0	0	0	0	5	4	s	E'	9	0	1	0	0	0	0	5	4	a	E"	6	86HeBiBa.24
1	1	632.4161000000	1.000e-03	0	0	0	1	0	1	3	3	a	E'	6	0	1	0	0	0	0	3	2	a	E"	4	13DoHiYuTe.4521
1	1	633.1196880000	1.000e-03	0	0	0	1	0	1	3	3	s	E"	5	0	1	0	0	0	0	4	4	s	E'	4	13DoHiYuTe.4524
1	1	633.1206570000	1.000e-03	0	0	0	1	0	1	3	3	s	E"	5	0	1	0	0	0	0	4	4	s	E'	4	16SuYuPePi.231
1	1	633.2969000000	1.586e-03	0	2	0	0	0	0	6	4	s	E'	11	0	1	0	0	0	0	6	4	a	E"	6	86HeBiBa.34
1	1	634.9296540000	1.000e-03	0	0	0	1	0	1	4	3	a	E'	10	0	1	0	0	0	0	4	2	a	E"	6	13DoHiYuTe.4541
1	1	638.1633160000	1.000e-03	0	0	0	1	0	1	5	3	a	E'	13	0	1	0	0	0	0	5	2	a	E"	8	13DoHiYuTe.4566
1	1	642.1727260000	1.000e-03	0	0	0	1	0	1	6	3	a	E'	15	0	1	0	0	0	0	6	2	a	E"	8	13DoHiYuTe.4595
1	1	643.5462100000	1.317e-03	0	0	0	1	0	1	5	5	a	E'	10	0	1	0	0	0	0	5	4	a	E"	6	16PeYuPi_S3.1367
1	1	643.5468200000	6.760e-04	0	0	0	1	0	1	5	5	a	E'	10	0	1	0	0	0	0	5	4	a	E"	6	16PeYuPi_S2.2807
1	1	643.5473440000	1.000e-03	0	0	0	1	0	1	5	5	a	E'	10	0	1	0	0	0	0	5	4	a	E"	6	13DoHiYuTe.4609
1	1	647.8642800000	1.418e-03	0	0	0	1	0	1	6	5	a	E'	12	0	1	0	0	0	0	6	4	a	E"	6	16PeYuPi_S3.1382
1	1	647.8652800000	6.000e-04	0	0	0	1	0	1	6	5	a	E'	12	0	1	0	0	0	0	6	4	a	E"	6	16PeYuPi_S2.2816
1	1	647.8654850000	1.000e-03	0	0	0	1	0	1	6	5	a	E'	12	0	1	0	0	0	0	6	4	a	E"	6	13DoHiYuTe.4641
1	1	647.8662000000	1.000e-03	0	0	0	1	0	1	6	5	a	E'	12	0	1	0	0	0	0	6	4	a	E"	6	86HeBiBa.71
1	1	655.0855000000	1.000e-03	0	0	0	1	0	1	3	3	a	E'	6	0	1	0	0	0	0	3	1	s	E"	3	13DoHiYuTe.4724
1	1	656.2859500000	1.000e-03	0	0	0	1	0	1	4	3	a	E'	10	0	1	0	0	0	0	4	1	s	E"	5	13DoHiYuTe.4734
1	1	657.9501130000	1.000e-03	0	0	0	1	0	1	5	3	a	E'	13	0	1	0	0	0	0	5	1	s	E"	7	13DoHiYuTe.4756
1	1	660.1771230000	1.000e-03	0	0	0	1	0	1	6	3	a	E'	15	0	1	0	0	0	0	6	1	s	E"	7	13DoHiYuTe.4785
1	1	669.7643230000	1.000e-03	0	0	0	1	0	1	6	3	s	E"	14	0	1	0	0	0	0	6	2	s	E'	7	13DoHiYuTe.4890
1	1	671.9096800000	1.000e-03	0	0	0	1	0	1	7	3	s	E"	18	0	1	0	0	0	0	7	2	s	E'	9	13DoHiYuTe.4916
1	1	675.5919670000	1.000e-03	0	0	0	1	0	1	5	5	s	E"	10	0	1	0	0	0	0	5	4	s	E'	5	13DoHiYuTe.4963
1	1	676.9661160000	1.000e-03	0	0	0	1	0	1	6	5	s	E"	12	0	1	0	0	0	0	6	4	s	E'	6	13DoHiYuTe.4981
1	1	679.5668860000	1.000e-03	0	0	0	1	0	1	4	3	a	E'	10	0	1	0	0	0	0	4	4	a	E"	4	13DoHiYuTe.5019
1	1	679.5683000000	1.381e-03	0	0	0	1	0	1	4	3	a	E'	10	0	1	0	0	0	0	4	4	a	E"	4	86HeBiBa.131
1	1	682.6509000000	1.516e-03	0	0	0	1	0	1	5	3	a	E'	13	0	1	0	0	0	0	5	4	a	E"	6	86HeBiBa.138
1	1	682.6521510000	1.000e-03	0	0	0	1	0	1	5	3	a	E'	13	0	1	0	0	0	0	5	4	a	E"	6	13DoHiYuTe.5061
1	1	684.1778820000	1.615e-03	0	2	0	0	0	0	4	4	s	E'	7	0	1	0	0	0	0	3	1	s	E"	3	13DoHiYuTe.5075
1	1	684.2404340000	1.000e-03	0	0	0	1	0	1	5	5	s	E"	10	0	1	0	0	0	0	4	1	a	E'	6	13DoHiYuTe.5078
1	1	686.4833830000	1.000e-03	0	0	0	1	0	1	6	3	a	E'	15	0	1	0	0	0	0	6	4	a	E"	6	13DoHiYuTe.5098
1	1	686.4860000000	2.517e-03	0	0	0	1	0	1	6	3	a	E'	15	0	1	0	0	0	0	6	4	a	E"	6	86HeBiBa.147
1	1	691.7106000000	1.000e-03	0	0	0	1	0	1	3	3	a	E'	6	0	1	0	0	0	0	2	2	a	E"	4	13DoHiYuTe.5159
1	1	701.4714160000	1.000e-03	0	0	0	1	0	1	4	3	s	E"	8	0	1	0	0	0	0	3	1	a	E'	4	13DoHiYuTe.5273
1	1	705.2895280000	1.000e-03	0	2	0	0	0	0	5	4	s	E'	9	0	1	0	0	0	0	4	1	s	E"	5	13DoHiYuTe.5323
1	1	707.3857640000	1.000e-03	0	0	0	1	0	1	6	5	s	E"	12	0	1	0	0	0	0	5	1	a	E'	8	13DoHiYuTe.5337
1	1	713.9108520000	1.000e-03	0	0	0	1	0	1	4	3	a	E'	10	0	1	0	0	0	0	3	2	a	E"	4	13DoHiYuTe.5405
1	1	714.3957550000	1.000e-03	0	0	0	1	0	1	4	3	s	E"	8	0	1	0	0	0	0	4	4	s	E'	4	13DoHiYuTe.5409
1	1	715.3762520000	1.000e-03	0	0	0	1	0	1	5	3	s	E"	12	0	1	0	0	0	0	5	4	s	E'	5	13DoHiYuTe.5423
1	1	716.7134580000	1.000e-03	0	0	0	1	0	1	6	3	s	E"	14	0	1	0	0	0	0	6	4	s	E'	6	13DoHiYuTe.5438
1	1	719.0155080000	1.000e-03	0	0	0	1	0	1	5	5	a	E'	10	0	1	0	0	0	0	4	1	s	E"	5	13DoHiYuTe.5469
1	1	724.0247190000	1.000e-03	0	0	0	1	0	1	5	3	s	E"	12	0	1	0	0	0	0	4	1	a	E'	6	13DoHiYuTe.5514
1	1	726.9094050000	1.282e-03	0	2	0	0	0	0	6	4	s	E'	11	0	1	0	0	0	0	5	1	s	E"	7	13DoHiYuTe.5546
1	1	728.5618000000	9.172e-03	0	2	0	0	0	0	5	4	s	E'	9	0	1	0	0	0	0	4	4	a	E"	4	86HeBiBa.210
1	1	730.7348260000	1.000e-03	0	0	0	1	0	1	7	5	s	E"	16	0	1	0	0	0	0	6	1	a	E'	8	13DoHiYuTe.5599
1	1	736.5802520000	1.000e-03	0	0	0	1	0	1	4	3	a	E'	10	0	1	0	0	0	0	3	1	s	E"	3	13DoHiYuTe.5692
1	1	736.7640190000	1.000e-03	0	0	0	1	0	1	5	3	a	E'	13	0	1	0	0	0	0	4	2	a	E"	6	13DoHiYuTe.5696
1	1	741.4777540000	1.000e-03	0	0	0	1	0	1	6	5	a	E'	12	0	1	0	0	0	0	5	1	s	E"	7	13DoHiYuTe.5755
1	1	742.2964440000	1.000e-03	0	0	0	1	0	1	5	5	a	E'	10	0	1	0	0	0	0	4	4	a	E"	4	13DoHiYuTe.5763
1	1	747.1331060000	1.000e-03	0	0	0	1	0	1	6	3	s	E"	14	0	1	0	0	0	0	5	1	a	E'	8	13DoHiYuTe.5820
1	1	749.0460300000	1.000e-03	0	2	0	0	0	0	7	4	s	E'	14	0	1	0	0	0	0	6	1	s	E"	7	13DoHiYuTe.5844
1	1	758.1203150000	1.000e-03	0	0	0	1	0	1	5	3	a	E'	13	0	1	0	0	0	0	4	1	s	E"	5	13DoHiYuTe.5972
1	1	760.3088550000	1.000e-03	0	0	0	1	0	1	6	3	a	E'	15	0	1	0	0	0	0	5	2	a	E"	8	13DoHiYuTe.6010
1	1	763.8527930000	1.000e-03	0	0	0	1	0	1	7	5	a	E'	15	0	1	0	0	0	0	6	1	s	E"	7	13DoHiYuTe.6051
1	1	766.1797910000	1.000e-03	0	0	0	1	0	1	6	5	a	E'	12	0	1	0	0	0	0	5	4	a	E"	6	13DoHiYuTe.6080
1	1	770.7987510000	1.000e-03	0	0	0	1	0	1	7	3	s	E"	18	0	1	0	0	0	0	6	1	a	E'	8	13DoHiYuTe.6127
1	1	775.3660410000	1.417e-02	0	2	0	0	0	0	7	4	s	E'	14	0	1	0	0	0	0	6	4	a	E"	6	15BaYuTeCl.465
1	1	776.1162690000	1.000e-03	0	0	0	1	0	1	5	5	s	E"	10	0	1	0	0	0	0	4	4	s	E'	4	13DoHiYuTe.6203
1	1	780.0956520000	1.000e-03	0	0	0	1	0	1	6	3	a	E'	15	0	1	0	0	0	0	5	1	s	E"	7	13DoHiYuTe.6253
1	1	781.4012510000	1.000e-03	0	0	0	1	0	1	5	3	a	E'	13	0	1	0	0	0	0	4	4	a	E"	4	13DoHiYuTe.6271
1	1	784.5780840000	1.000e-03	0	0	0	1	0	1	7	3	a	E'	18	0	1	0	0	0	0	6	2	a	E"	8	13DoHiYuTe.6310
1	1	789.7649230000	1.000e-03	0	0	0	1	0	1	6	3	s	E"	14	0	1	0	0	0	0	5	2	s	E'	7	13DoHiYuTe.6366
1	1	790.1590540000	1.000e-03	0	0	0	1	0	1	7	5	a	E'	15	0	1	0	0	0	0	6	4	a	E"	6	13DoHiYuTe.6371
1	1	790.1911650000	3.358e-02	0	0	0	1	0	1	7	5	a	E'	15	0	1	0	0	0	0	6	4	a	E"	6	15BaYuTeCl.489
1	1	797.3007170000	1.000e-03	0	0	0	1	0	1	6	5	s	E"	12	0	1	0	0	0	0	5	4	s	E'	5	13DoHiYuTe.6469
1	1	802.5824800000	1.000e-03	0	0	0	1	0	1	7	3	a	E'	18	0	1	0	0	0	0	6	1	s	E"	7	13DoHiYuTe.6542
1	1	804.7976900000	1.000e-03	0	0	0	1	0	1	6	3	a	E'	15	0	1	0	0	0	0	5	4	a	E"	6	13DoHiYuTe.6576
1	1	811.5212770000	1.000e-03	0	0	0	1	0	1	7	3	s	E"	18	0	1	0	0	0	0	6	2	s	E'	7	13DoHiYuTe.6650
1	1	815.9005540000	1.000e-03	0	0	0	1	0	1	5	3	s	E"	12	0	1	0	0	0	0	4	4	s	E'	4	13DoHiYuTe.6704
1	1	818.4064880000	1.000e-03	0	0	0	1	0	1	7	5	s	E"	16	0	1	0	0	0	0	6	4	s	E'	6	13DoHiYuTe.6730
1	1	828.8887410000	1.000e-03	0	0	0	1	0	1	7	3	a	E'	18	0	1	0	0	0	0	6	4	a	E"	6	13DoHiYuTe.6864
1	1	837.0480590000	1.000e-03	0	0	0	1	0	1	6	3	s	E"	14	0	1	0	0	0	0	5	4	s	E'	5	13DoHiYuTe.6968
1	1	858.4704130000	1.000e-03	0	0	0	1	0	1	7	3	s	E"	18	0	1	0	0	0	0	6	4	s	E'	6	13DoHiYuTe.7241
1	1	1440.6436000000	5.464e-04	0	0	0	1	0	1	7	3	s	E"	18	0	0	0	0	0	0	8	1	a	E'	6	84UrCuNaPa.480
1	1	1440.6440700000	5.000e-04	0	0	0	1	0	1	7	3	s	E"	18	0	0	0	0	0	0	8	1	a	E'	6	00CoKlTaBr.132
1	1	1443.8870000000	2.389e-04	0	0	0	1	0	1	7	3	a	E'	18	0	0	0	0	0	0	8	1	s	E"	6	84UrCuNaPa.21
1	1	1444.1377000000	7.789e-04	0	2	0	0	0	0	7	4	s	E'	14	0	0	0	0	0	0	8	4	a	E"	4	00CoKlTaBr.140
1	1	1455.4563600000	5.000e-04	0	0	0	1	0	1	7	5	s	E"	16	0	0	0	0	0	0	8	4	s	E'	4	00CoKlTaBr.167
1	1	1455.4567400000	2.000e-04	0	0	0	1	0	1	7	5	s	E"	16	0	0	0	0	0	0	8	4	s	E'	4	92SaEnHiPo_S2.45
1	1	1456.3132000000	2.000e-04	0	0	0	1	0	1	6	3	s	E"	14	0	0	0	0	0	0	7	1	a	E'	5	84UrCuNaPa.474
1	1	1458.9452600000	5.000e-04	0	0	0	1	0	1	7	5	a	E'	15	0	0	0	0	0	0	8	4	a	E"	4	00CoKlTaBr.176
1	1	1458.9454350000	1.000e-03	0	0	0	1	0	1	7	5	a	E'	15	0	0	0	0	0	0	8	4	a	E"	4	11ZoShOvPo.3389
1	1	1458.9457500000	7.060e-04	0	0	0	1	0	1	7	5	a	E'	15	0	0	0	0	0	0	8	4	a	E"	4	92SaEnHiPo_S2.52
1	1	1458.9604000000	8.494e-04	0	0	0	1	0	1	6	3	a	E'	15	0	0	0	0	0	0	7	1	s	E"	5	84UrCuNaPa.16
1	1	1471.8505700000	9.335e-04	0	0	0	1	0	1	6	5	s	E"	12	0	0	0	0	0	0	7	4	s	E'	3	92SaEnHiPo_S2.79
1	1	1471.8513500000	5.000e-04	0	0	0	1	0	1	6	5	s	E"	12	0	0	0	0	0	0	7	4	s	E'	3	00CoKlTaBr.205
1	1	1471.8525390000	1.134e-03	0	0	0	1	0	1	6	5	s	E"	12	0	0	0	0	0	0	7	4	s	E'	3	11ZoShOvPo.3484
1	1	1471.8890000000	3.942e-02	0	0	0	1	0	1	6	5	s	E"	12	0	0	0	0	0	0	7	4	s	E'	3	80UrSpPaMc.483
1	1	1472.7232300000	5.261e-04	0	0	0	1	0	1	5	3	s	E"	12	0	0	0	0	0	0	6	1	a	E'	4	00CoKlTaBr.206
1	1	1472.7244000000	7.024e-04	0	0	0	1	0	1	5	3	s	E"	12	0	0	0	0	0	0	6	1	a	E'	4	84UrCuNaPa.470
1	1	1474.4258500000	5.000e-04	0	0	0	1	0	1	6	5	a	E'	12	0	0	0	0	0	0	7	4	a	E"	3	00CoKlTaBr.207
1	1	1474.4261600000	5.161e-04	0	0	0	1	0	1	6	5	a	E'	12	0	0	0	0	0	0	7	4	a	E"	3	92SaEnHiPo_S2.80
1	1	1474.4293210000	3.835e-03	0	0	0	1	0	1	6	5	a	E'	12	0	0	0	0	0	0	7	4	a	E"	3	11ZoShOvPo.3494
1	1	1474.9495000000	3.642e-04	0	0	0	1	0	1	5	3	a	E'	13	0	0	0	0	0	0	6	1	s	E"	4	84UrCuNaPa.11
1	1	1474.9500300000	5.000e-04	0	0	0	1	0	1	5	3	a	E'	13	0	0	0	0	0	0	6	1	s	E"	4	00CoKlTaBr.210
1	1	1488.5932100000	5.000e-04	0	0	0	1	0	1	5	5	s	E"	10	0	0	0	0	0	0	6	4	s	E'	2	00CoKlTaBr.235
1	1	1488.5933200000	2.067e-04	0	0	0	1	0	1	5	5	s	E"	10	0	0	0	0	0	0	6	4	s	E'	2	92SaEnHiPo_S2.104
1	1	1488.5960000000	3.000e-03	0	0	0	1	0	1	5	5	s	E"	10	0	0	0	0	0	0	6	4	s	E'	2	80UrSpPaMc.478
1	1	1489.8272000000	4.374e-04	0	0	0	1	0	1	4	3	s	E"	8	0	0	0	0	0	0	5	1	a	E'	4	84UrCuNaPa.466
1	1	1490.1846920000	1.000e-03	0	0	0	1	0	1	5	5	a	E'	10	0	0	0	0	0	0	6	4	a	E"	2	11ZoShOvPo.3598
1	1	1490.1847100000	2.000e-04	0	0	0	1	0	1	5	5	a	E'	10	0	0	0	0	0	0	6	4	a	E"	2	92SaEnHiPo_S2.107
1	1	1490.1849800000	5.000e-04	0	0	0	1	0	1	5	5	a	E'	10	0	0	0	0	0	0	6	4	a	E"	2	00CoKlTaBr.239
1	1	1491.7714800000	5.000e-04	0	0	0	1	0	1	4	3	a	E'	10	0	0	0	0	0	0	5	1	s	E"	4	00CoKlTaBr.242
1	1	1491.7731000000	1.783e-03	0	0	0	1	0	1	4	3	a	E'	10	0	0	0	0	0	0	5	1	s	E"	4	84UrCuNaPa.8
1	1	1493.9250000000	3.000e-03	0	2	0	0	0	0	4	4	s	E'	7	0	0	0	0	0	0	5	4	a	E"	2	80UrSpPaMc.272
1	1	1493.9273700000	5.000e-04	0	2	0	0	0	0	4	4	s	E'	7	0	0	0	0	0	0	5	4	a	E"	2	00CoKlTaBr.247
1	1	1495.5200000000	5.000e-04	0	0	0	1	0	1	7	3	s	E"	18	0	0	0	0	0	0	8	4	s	E'	4	13ArMaBo.56
1	1	1495.5200100000	2.000e-04	0	0	0	1	0	1	7	3	s	E"	18	0	0	0	0	0	0	8	4	s	E'	4	92SaEnHiPo_S2.113
1	1	1495.5201420000	1.000e-03	0	0	0	1	0	1	7	3	s	E"	18	0	0	0	0	0	0	8	4	s	E'	4	11ZoShOvPo.3642
1	1	1495.5201700000	5.000e-04	0	0	0	1	0	1	7	3	s	E"	18	0	0	0	0	0	0	8	4	s	E'	4	00CoKlTaBr.251
1	1	1495.5270000000	7.251e-03	0	0	0	1	0	1	7	3	s	E"	18	0	0	0	0	0	0	8	4	s	E'	4	80UrSpPaMc.363
1	1	1495.5295870000	1.000e-02	0	0	0	1	0	1	7	3	s	E"	18	0	0	0	0	0	0	8	4	s	E'	4	15BaYuTeCl.1510
1	1	1497.6748050000	1.000e-03	0	0	0	1	0	1	7	3	a	E'	18	0	0	0	0	0	0	8	4	a	E"	4	11ZoShOvPo.3653
1	1	1497.6749300000	5.000e-04	0	0	0	1	0	1	7	3	a	E'	18	0	0	0	0	0	0	8	4	a	E"	4	00CoKlTaBr.257
1	1	1497.6749600000	2.000e-04	0	0	0	1	0	1	7	3	a	E'	18	0	0	0	0	0	0	8	4	a	E"	4	92SaEnHiPo_S2.118
1	1	1497.6750000000	5.000e-04	0	0	0	1	0	1	7	3	a	E'	18	0	0	0	0	0	0	8	4	a	E"	4	13ArMaBo.57
1	1	1497.6991180000	2.538e-02	0	0	0	1	0	1	7	3	a	E'	18	0	0	0	0	0	0	8	4	a	E"	4	15BaYuTeCl.1513
1	1	1507.5706000000	2.000e-04	0	0	0	1	0	1	3	3	s	E"	5	0	0	0	0	0	0	4	1	a	E'	3	84UrCuNaPa.464
1	1	1509.3386000000	7.637e-04	0	0	0	1	0	1	3	3	a	E'	6	0	0	0	0	0	0	4	1	s	E"	3	84UrCuNaPa.5
1	1	1511.5982670000	1.000e-03	0	0	0	1	0	1	6	3	s	E"	14	0	0	0	0	0	0	7	4	s	E'	3	11ZoShOvPo.3731
1	1	1511.5985000000	5.000e-04	0	0	0	1	0	1	6	3	s	E"	14	0	0	0	0	0	0	7	4	s	E'	3	13ArMaBo.45
1	1	1511.5985200000	2.000e-04	0	0	0	1	0	1	6	3	s	E"	14	0	0	0	0	0	0	7	4	s	E'	3	92SaEnHiPo_S2.136
1	1	1511.5990000000	3.000e-03	0	0	0	1	0	1	6	3	s	E"	14	0	0	0	0	0	0	7	4	s	E'	3	80UrSpPaMc.356
1	1	1511.6202710000	2.290e-02	0	0	0	1	0	1	6	3	s	E"	14	0	0	0	0	0	0	7	4	s	E'	3	15BaYuTeCl.1537
1	1	1513.0436200000	5.000e-04	0	0	0	1	0	1	6	3	a	E'	15	0	0	0	0	0	0	7	4	a	E"	3	00CoKlTaBr.277
1	1	1513.0436900000	2.000e-04	0	0	0	1	0	1	6	3	a	E'	15	0	0	0	0	0	0	7	4	a	E"	3	92SaEnHiPo_S2.137
1	1	1513.0439000000	5.000e-04	0	0	0	1	0	1	6	3	a	E'	15	0	0	0	0	0	0	7	4	a	E"	3	13ArMaBo.46
1	1	1513.0439450000	1.000e-03	0	0	0	1	0	1	6	3	a	E'	15	0	0	0	0	0	0	7	4	a	E"	3	11ZoShOvPo.3734
1	1	1513.0666240000	2.413e-02	0	0	0	1	0	1	6	3	a	E'	15	0	0	0	0	0	0	7	4	a	E"	3	15BaYuTeCl.1539
1	1	1528.3750000000	3.000e-03	0	0	0	1	0	1	5	3	s	E"	12	0	0	0	0	0	0	6	4	s	E'	2	80UrSpPaMc.350
1	1	1528.3773190000	1.000e-03	0	0	0	1	0	1	5	3	s	E"	12	0	0	0	0	0	0	6	4	s	E'	2	11ZoShOvPo.3831
1	1	1528.3773600000	2.000e-04	0	0	0	1	0	1	5	3	s	E"	12	0	0	0	0	0	0	6	4	s	E'	2	92SaEnHiPo_S2.163
1	1	1528.3774000000	5.000e-04	0	0	0	1	0	1	5	3	s	E"	12	0	0	0	0	0	0	6	4	s	E'	2	13ArMaBo.35
1	1	1528.4039990000	2.802e-02	0	0	0	1	0	1	5	3	s	E"	12	0	0	0	0	0	0	6	4	s	E'	2	15BaYuTeCl.1564
1	1	1529.2778370000	1.239e-02	0	0	0	1	0	1	5	3	a	E'	13	0	0	0	0	0	0	6	4	a	E"	2	15BaYuTeCl.1565
1	1	1529.2896200000	5.000e-04	0	0	0	1	0	1	5	3	a	E'	13	0	0	0	0	0	0	6	4	a	E"	2	00CoKlTaBr.304
1	1	1529.2896900000	2.000e-04	0	0	0	1	0	1	5	3	a	E'	13	0	0	0	0	0	0	6	4	a	E"	2	92SaEnHiPo_S2.164
1	1	1529.2897000000	5.000e-04	0	0	0	1	0	1	5	3	a	E'	13	0	0	0	0	0	0	6	4	a	E"	2	13ArMaBo.36
1	1	1529.2897950000	1.000e-03	0	0	0	1	0	1	5	3	a	E'	13	0	0	0	0	0	0	6	4	a	E"	2	11ZoShOvPo.3838
1	1	1545.7960000000	8.584e-03	0	0	0	1	0	1	4	3	s	E"	8	0	0	0	0	0	0	5	4	s	E'	2	80UrSpPaMc.345
1	1	1545.7984620000	5.999e-03	0	0	0	1	0	1	4	3	s	E"	8	0	0	0	0	0	0	5	4	s	E'	2	11ZoShOvPo.3932
1	1	1545.8043000000	5.000e-04	0	0	0	1	0	1	4	3	s	E"	8	0	0	0	0	0	0	5	4	s	E'	2	13ArMaBo.25
1	1	1545.8043100000	2.000e-04	0	0	0	1	0	1	4	3	s	E"	8	0	0	0	0	0	0	5	4	s	E'	2	92SaEnHiPo_S2.183
1	1	1545.8043500000	5.000e-04	0	0	0	1	0	1	4	3	s	E"	8	0	0	0	0	0	0	5	4	s	E'	2	00CoKlTaBr.326
1	1	1545.8077390000	3.742e-03	0	0	0	1	0	1	4	3	s	E"	8	0	0	0	0	0	0	5	4	s	E'	2	11ZoShOvPo.3933
1	1	1545.8205060000	1.715e-02	0	0	0	1	0	1	4	3	s	E"	8	0	0	0	0	0	0	5	4	s	E'	2	15BaYuTeCl.1588
1	1	1546.3259280000	5.782e-03	0	0	0	1	0	1	4	3	a	E'	10	0	0	0	0	0	0	5	4	a	E"	2	11ZoShOvPo.3935
1	1	1546.3313100000	5.000e-04	0	0	0	1	0	1	4	3	a	E'	10	0	0	0	0	0	0	5	4	a	E"	2	00CoKlTaBr.328
1	1	1546.3314600000	2.000e-04	0	0	0	1	0	1	4	3	a	E'	10	0	0	0	0	0	0	5	4	a	E"	2	92SaEnHiPo_S2.184
1	1	1546.3315000000	5.000e-04	0	0	0	1	0	1	4	3	a	E'	10	0	0	0	0	0	0	5	4	a	E"	2	13ArMaBo.26
1	1	1546.3359380000	4.729e-03	0	0	0	1	0	1	4	3	a	E'	10	0	0	0	0	0	0	5	4	a	E"	2	11ZoShOvPo.3936
1	1	1546.3628890000	3.303e-02	0	0	0	1	0	1	4	3	a	E'	10	0	0	0	0	0	0	5	4	a	E"	2	15BaYuTeCl.1589
1	1	1563.8184810000	5.591e-03	0	0	0	1	0	1	3	3	s	E"	5	0	0	0	0	0	0	4	4	s	E'	1	11ZoShOvPo.4046
1	1	1563.8238900000	2.000e-04	0	0	0	1	0	1	3	3	s	E"	5	0	0	0	0	0	0	4	4	s	E'	1	92SaEnHiPo_S2.204
1	1	1563.8239000000	5.000e-04	0	0	0	1	0	1	3	3	s	E"	5	0	0	0	0	0	0	4	4	s	E'	1	13ArMaBo.17
1	1	1563.8240200000	5.000e-04	0	0	0	1	0	1	3	3	s	E"	5	0	0	0	0	0	0	4	4	s	E'	1	00CoKlTaBr.354
1	1	1563.8290000000	5.454e-03	0	0	0	1	0	1	3	3	s	E"	5	0	0	0	0	0	0	4	4	s	E'	1	80UrSpPaMc.342
1	1	1563.8291020000	5.561e-03	0	0	0	1	0	1	3	3	s	E"	5	0	0	0	0	0	0	4	4	s	E'	1	11ZoShOvPo.4047
1	1	1563.8396610000	1.665e-02	0	0	0	1	0	1	3	3	s	E"	5	0	0	0	0	0	0	4	4	s	E'	1	15BaYuTeCl.1612
1	1	1564.0767820000	5.935e-03	0	0	0	1	0	1	3	3	a	E'	6	0	0	0	0	0	0	4	4	a	E"	1	11ZoShOvPo.4050
1	1	1564.0820800000	5.000e-04	0	0	0	1	0	1	3	3	a	E'	6	0	0	0	0	0	0	4	4	a	E"	1	00CoKlTaBr.355
1	1	1564.0824000000	5.000e-04	0	0	0	1	0	1	3	3	a	E'	6	0	0	0	0	0	0	4	4	a	E"	1	13ArMaBo.18
1	1	1564.0824200000	2.000e-04	0	0	0	1	0	1	3	3	a	E'	6	0	0	0	0	0	0	4	4	a	E"	1	92SaEnHiPo_S2.205
1	1	1564.0874020000	5.216e-03	0	0	0	1	0	1	3	3	a	E'	6	0	0	0	0	0	0	4	4	a	E"	1	11ZoShOvPo.4051
1	1	1564.1108520000	2.984e-02	0	0	0	1	0	1	3	3	a	E'	6	0	0	0	0	0	0	4	4	a	E"	1	15BaYuTeCl.1613
1	1	1565.6944100000	5.000e-04	0	2	0	0	0	0	7	4	s	E'	14	0	0	0	0	0	0	8	7	s	E"	2	00CoKlTaBr.358
1	1	1565.6955000000	1.119e-03	0	2	0	0	0	0	7	4	s	E'	14	0	0	0	0	0	0	8	7	s	E"	2	86PaUrSpRa.12
1	1	1575.6579000000	2.094e-04	0	0	0	1	0	1	7	5	s	E"	16	0	0	0	0	0	0	8	7	a	E'	2	84UrCuNaPa.748
1	1	1580.5003600000	7.425e-04	0	0	0	1	0	1	7	5	a	E'	15	0	0	0	0	0	0	8	7	s	E"	2	84Weber.19
1	1	1580.5006000000	4.943e-04	0	0	0	1	0	1	7	5	a	E'	15	0	0	0	0	0	0	8	7	s	E"	2	84UrCuNaPa.268
1	1	1580.5027000000	1.712e-03	0	0	0	1	0	1	7	5	a	E'	15	0	0	0	0	0	0	8	7	s	E"	2	00CoKlTaBr.387
1	1	1586.9040000000	4.661e-04	0	0	0	1	0	1	3	3	s	E"	5	0	0	0	0	0	0	3	1	a	E'	2	84UrCuNaPa.526
1	1	1588.7093000000	2.600e-04	0	0	0	1	0	1	3	3	a	E'	6	0	0	0	0	0	0	3	1	s	E"	2	84UrCuNaPa.67
1	1	1588.8450900000	5.000e-04	0	0	0	1	0	1	4	3	s	E"	8	0	0	0	0	0	0	4	1	a	E'	3	00CoKlTaBr.413
1	1	1588.8460000000	5.065e-04	0	0	0	1	0	1	4	3	s	E"	8	0	0	0	0	0	0	4	1	a	E'	3	84UrCuNaPa.529
1	1	1590.8331000000	2.861e-04	0	0	0	1	0	1	4	3	a	E'	10	0	0	0	0	0	0	4	1	s	E"	3	84UrCuNaPa.69
1	1	1591.3312800000	5.000e-04	0	0	0	1	0	1	5	3	s	E"	12	0	0	0	0	0	0	5	1	a	E'	4	00CoKlTaBr.420
1	1	1591.3323000000	8.060e-04	0	0	0	1	0	1	5	3	s	E"	12	0	0	0	0	0	0	5	1	a	E'	4	84UrCuNaPa.532
1	1	1593.1723600000	5.000e-04	0	2	0	0	0	0	4	4	s	E'	7	0	0	0	0	0	0	4	4	a	E"	1	84Weber.36
1	1	1593.1724000000	5.000e-04	0	2	0	0	0	0	4	4	s	E'	7	0	0	0	0	0	0	4	4	a	E"	1	13ArMaBo.339
1	1	1593.1724000000	2.000e-04	0	2	0	0	0	0	4	4	s	E'	7	0	0	0	0	0	0	4	4	a	E"	1	92SaEnHiPo_S2.247
1	1	1593.1729740000	1.000e-03	0	2	0	0	0	0	4	4	s	E'	7	0	0	0	0	0	0	4	4	a	E"	1	11ZoShOvPo.4311
1	1	1593.6057000000	2.253e-04	0	0	0	1	0	1	5	3	a	E'	13	0	0	0	0	0	0	5	1	s	E"	4	84UrCuNaPa.73
1	1	1593.6060300000	5.000e-04	0	0	0	1	0	1	5	3	a	E'	13	0	0	0	0	0	0	5	1	s	E"	4	00CoKlTaBr.428
1	1	1593.6073000000	1.467e-03	0	0	0	1	0	1	5	3	a	E'	13	0	0	0	0	0	0	5	1	s	E"	4	11ZoShOvPo.4314
1	1	1594.3951300000	6.892e-04	0	0	0	1	0	1	6	3	s	E"	14	0	0	0	0	0	0	6	1	a	E'	4	00CoKlTaBr.429
1	1	1594.3962000000	4.343e-04	0	0	0	1	0	1	6	3	s	E"	14	0	0	0	0	0	0	6	1	a	E'	4	84UrCuNaPa.537
1	1	1595.3347600000	5.000e-04	0	2	0	0	0	0	5	4	s	E'	9	0	0	0	0	0	0	5	4	a	E"	2	00CoKlTaBr.434
1	1	1595.3404540000	5.709e-03	0	2	0	0	0	0	5	4	s	E'	9	0	0	0	0	0	0	5	4	a	E"	2	11ZoShOvPo.4336
1	1	1597.0955700000	5.000e-04	0	0	0	1	0	1	6	3	a	E'	15	0	0	0	0	0	0	6	1	s	E"	4	00CoKlTaBr.441
1	1	1597.0956000000	2.000e-04	0	0	0	1	0	1	6	3	a	E'	15	0	0	0	0	0	0	6	1	s	E"	4	84UrCuNaPa.77
1	1	1598.0605470000	1.032e-02	0	0	0	1	0	1	7	3	s	E"	18	0	0	0	0	0	0	7	1	a	E'	5	11ZoShOvPo.4377
1	1	1598.0699700000	5.000e-04	0	0	0	1	0	1	7	3	s	E"	18	0	0	0	0	0	0	7	1	a	E'	5	00CoKlTaBr.451
1	1	1598.0712000000	8.625e-04	0	0	0	1	0	1	7	3	s	E"	18	0	0	0	0	0	0	7	1	a	E'	5	84UrCuNaPa.542
1	1	1601.3666000000	2.000e-04	0	0	0	1	0	1	7	3	a	E'	18	0	0	0	0	0	0	7	1	s	E"	5	84UrCuNaPa.83
1	1	1601.3667200000	5.000e-04	0	0	0	1	0	1	7	3	a	E'	18	0	0	0	0	0	0	7	1	s	E"	5	00CoKlTaBr.461
1	1	1601.3739010000	7.603e-03	0	0	0	1	0	1	7	3	a	E'	18	0	0	0	0	0	0	7	1	s	E"	5	11ZoShOvPo.4408
1	1	1601.9122000000	5.000e-04	0	2	0	0	0	0	7	4	s	E'	14	0	0	0	0	0	0	7	4	a	E"	3	00CoKlTaBr.464
1	1	1607.5195310000	5.869e-03	0	0	0	1	0	1	5	5	s	E"	10	0	0	0	0	0	0	5	4	s	E'	2	11ZoShOvPo.4479
1	1	1607.5250700000	2.000e-04	0	0	0	1	0	1	5	5	s	E"	10	0	0	0	0	0	0	5	4	s	E'	2	92SaEnHiPo_S2.277
1	1	1607.5251000000	5.000e-04	0	0	0	1	0	1	5	5	s	E"	10	0	0	0	0	0	0	5	4	s	E'	2	13ArMaBo.208
1	1	1607.5251100000	5.000e-04	0	0	0	1	0	1	5	5	s	E"	10	0	0	0	0	0	0	5	4	s	E'	2	00CoKlTaBr.480
1	1	1609.0610100000	5.000e-04	0	0	0	1	0	1	5	5	a	E'	10	0	0	0	0	0	0	5	4	a	E"	2	84Weber.55
1	1	1609.0611000000	5.000e-04	0	0	0	1	0	1	5	5	a	E'	10	0	0	0	0	0	0	5	4	a	E"	2	13ArMaBo.209
1	1	1609.0611300000	2.000e-04	0	0	0	1	0	1	5	5	a	E'	10	0	0	0	0	0	0	5	4	a	E"	2	92SaEnHiPo_S2.281
1	1	1609.0611800000	5.000e-04	0	0	0	1	0	1	5	5	a	E'	10	0	0	0	0	0	0	5	4	a	E"	2	00CoKlTaBr.484
1	1	1609.0618900000	1.000e-03	0	0	0	1	0	1	5	5	a	E'	10	0	0	0	0	0	0	5	4	a	E"	2	11ZoShOvPo.4492
1	1	1610.3022460000	1.000e-03	0	0	0	1	0	1	6	5	s	E"	12	0	0	0	0	0	0	6	4	s	E'	2	11ZoShOvPo.4510
1	1	1610.3023000000	5.000e-04	0	0	0	1	0	1	6	5	s	E"	12	0	0	0	0	0	0	6	4	s	E'	2	13ArMaBo.215
1	1	1610.3023100000	2.000e-04	0	0	0	1	0	1	6	5	s	E"	12	0	0	0	0	0	0	6	4	s	E'	2	92SaEnHiPo_S2.287
1	1	1610.3023600000	5.000e-04	0	0	0	1	0	1	6	5	s	E"	12	0	0	0	0	0	0	6	4	s	E'	2	00CoKlTaBr.491
1	1	1610.3037690000	1.000e-02	0	0	0	1	0	1	6	5	s	E"	12	0	0	0	0	0	0	6	4	s	E'	2	15BaYuTeCl.1711
1	1	1612.8172610000	1.000e-03	0	0	0	1	0	1	6	5	a	E'	12	0	0	0	0	0	0	6	4	a	E"	2	11ZoShOvPo.4541
1	1	1612.8173600000	2.000e-04	0	0	0	1	0	1	6	5	a	E'	12	0	0	0	0	0	0	6	4	a	E"	2	92SaEnHiPo_S2.295
1	1	1612.8174000000	5.000e-04	0	0	0	1	0	1	6	5	a	E'	12	0	0	0	0	0	0	6	4	a	E"	2	13ArMaBo.216
1	1	1612.8174200000	5.000e-04	0	0	0	1	0	1	6	5	a	E'	12	0	0	0	0	0	0	6	4	a	E"	2	00CoKlTaBr.498
1	1	1613.2918600000	5.000e-04	0	0	0	1	0	1	7	5	s	E"	16	0	0	0	0	0	0	7	4	s	E'	3	84Weber.60
1	1	1613.2921700000	5.000e-04	0	0	0	1	0	1	7	5	s	E"	16	0	0	0	0	0	0	7	4	s	E'	3	00CoKlTaBr.500
1	1	1613.2922400000	2.000e-04	0	0	0	1	0	1	7	5	s	E"	16	0	0	0	0	0	0	7	4	s	E'	3	92SaEnHiPo_S2.297
1	1	1613.2938230000	1.664e-03	0	0	0	1	0	1	7	5	s	E"	16	0	0	0	0	0	0	7	4	s	E'	3	11ZoShOvPo.4545
1	1	1645.0988000000	5.000e-04	0	0	0	1	0	1	4	3	s	E"	8	0	0	0	0	0	0	4	4	s	E'	1	84Weber.81
1	1	1645.0989000000	5.000e-04	0	0	0	1	0	1	4	3	s	E"	8	0	0	0	0	0	0	4	4	s	E'	1	13ArMaBo.116
1	1	1645.0989100000	2.000e-04	0	0	0	1	0	1	4	3	s	E"	8	0	0	0	0	0	0	4	4	s	E'	1	92SaEnHiPo_S2.405
1	1	1645.0992100000	5.000e-04	0	0	0	1	0	1	4	3	s	E"	8	0	0	0	0	0	0	4	4	s	E'	1	00CoKlTaBr.605
1	1	1645.1013180000	2.640e-03	0	0	0	1	0	1	4	3	s	E"	8	0	0	0	0	0	0	4	4	s	E'	1	11ZoShOvPo.4933
1	1	1645.1170000000	1.912e-02	0	0	0	1	0	1	4	3	s	E"	8	0	0	0	0	0	0	4	4	s	E'	1	80UrSpPaMc.403
1	1	1645.5762500000	5.000e-04	0	0	0	1	0	1	4	3	a	E'	10	0	0	0	0	0	0	4	4	a	E"	1	00CoKlTaBr.606
1	1	1645.5765000000	5.000e-04	0	0	0	1	0	1	4	3	a	E'	10	0	0	0	0	0	0	4	4	a	E"	1	13ArMaBo.117
1	1	1645.5765200000	2.000e-04	0	0	0	1	0	1	4	3	a	E'	10	0	0	0	0	0	0	4	4	a	E"	1	92SaEnHiPo_S2.406
1	1	1645.5765380000	1.000e-03	0	0	0	1	0	1	4	3	a	E'	10	0	0	0	0	0	0	4	4	a	E"	1	11ZoShOvPo.4939
1	1	1646.4736000000	1.025e-03	0	0	0	1	0	1	3	3	s	E"	5	0	0	0	0	0	0	2	1	a	E'	2	84UrCuNaPa.628
1	1	1647.2761820000	3.438e-02	0	0	0	1	0	1	5	3	s	E"	12	0	0	0	0	0	0	5	4	s	E'	2	15BaYuTeCl.1795
1	1	1647.3085940000	1.000e-03	0	0	0	1	0	1	5	3	s	E"	12	0	0	0	0	0	0	5	4	s	E'	2	11ZoShOvPo.4952
1	1	1647.3091400000	5.000e-04	0	0	0	1	0	1	5	3	s	E"	12	0	0	0	0	0	0	5	4	s	E'	2	84Weber.82
1	1	1647.3091400000	5.000e-04	0	0	0	1	0	1	5	3	s	E"	12	0	0	0	0	0	0	5	4	s	E'	2	00CoKlTaBr.613
1	1	1647.3093700000	4.678e-04	0	0	0	1	0	1	5	3	s	E"	12	0	0	0	0	0	0	5	4	s	E'	2	92SaEnHiPo_S2.410
1	1	1648.1630860000	2.992e-03	0	0	0	1	0	1	5	3	a	E'	13	0	0	0	0	0	0	5	4	a	E"	2	11ZoShOvPo.4959
1	1	1648.1659500000	5.000e-04	0	0	0	1	0	1	5	3	a	E'	13	0	0	0	0	0	0	5	4	a	E"	2	00CoKlTaBr.616
1	1	1648.1660000000	5.000e-04	0	0	0	1	0	1	5	3	a	E'	13	0	0	0	0	0	0	5	4	a	E"	2	13ArMaBo.123
1	1	1648.1660000000	2.000e-04	0	0	0	1	0	1	5	3	a	E'	13	0	0	0	0	0	0	5	4	a	E"	2	92SaEnHiPo_S2.413
1	1	1648.3049000000	2.153e-03	0	0	0	1	0	1	3	3	a	E'	6	0	0	0	0	0	0	2	1	s	E"	2	84UrCuNaPa.156
1	1	1650.0493600000	2.000e-04	0	0	0	1	0	1	6	3	s	E"	14	0	0	0	0	0	0	6	4	s	E'	2	92SaEnHiPo_S2.418
1	1	1650.0494000000	5.000e-04	0	0	0	1	0	1	6	3	s	E"	14	0	0	0	0	0	0	6	4	s	E'	2	13ArMaBo.129
1	1	1650.0495200000	5.000e-04	0	0	0	1	0	1	6	3	s	E"	14	0	0	0	0	0	0	6	4	s	E'	2	00CoKlTaBr.624
1	1	1650.0498050000	1.000e-03	0	0	0	1	0	1	6	3	s	E"	14	0	0	0	0	0	0	6	4	s	E'	2	11ZoShOvPo.4974
1	1	1650.0620000000	1.326e-02	0	0	0	1	0	1	6	3	s	E"	14	0	0	0	0	0	0	6	4	s	E'	2	80UrSpPaMc.412
1	1	1651.4351300000	5.000e-04	0	0	0	1	0	1	6	3	a	E'	15	0	0	0	0	0	0	6	4	a	E"	2	00CoKlTaBr.629
1	1	1651.4353000000	5.000e-04	0	0	0	1	0	1	6	3	a	E'	15	0	0	0	0	0	0	6	4	a	E"	2	13ArMaBo.130
1	1	1651.4353300000	2.000e-04	0	0	0	1	0	1	6	3	a	E'	15	0	0	0	0	0	0	6	4	a	E"	2	92SaEnHiPo_S2.421
1	1	1651.4355470000	1.000e-03	0	0	0	1	0	1	6	3	a	E'	15	0	0	0	0	0	0	6	4	a	E"	2	11ZoShOvPo.4985
1	1	1653.3542600000	1.433e-03	0	0	0	1	0	1	7	3	s	E"	18	0	0	0	0	0	0	7	4	s	E'	3	92SaEnHiPo_S2.427
1	1	1653.3554700000	5.000e-04	0	0	0	1	0	1	7	3	s	E"	18	0	0	0	0	0	0	7	4	s	E'	3	00CoKlTaBr.640
1	1	1655.4310000000	1.900e-02	0	0	0	1	0	1	7	3	a	E'	18	0	0	0	0	0	0	7	4	a	E"	3	80UrSpPaMc.421
1	1	1655.4310000000	1.900e-02	0	0	0	1	0	1	7	3	a	E'	18	0	0	0	0	0	0	7	4	a	E"	3	80UrSpPaMc.418
1	1	1655.4470210000	2.107e-03	0	0	0	1	0	1	7	3	a	E'	18	0	0	0	0	0	0	7	4	a	E"	3	11ZoShOvPo.5009
1	1	1655.4488000000	5.000e-04	0	0	0	1	0	1	7	3	a	E'	18	0	0	0	0	0	0	7	4	a	E"	3	13ArMaBo.135
1	1	1655.4488300000	5.000e-04	0	0	0	1	0	1	7	3	a	E'	18	0	0	0	0	0	0	7	4	a	E"	3	00CoKlTaBr.650
1	1	1655.4492700000	2.000e-04	0	0	0	1	0	1	7	3	a	E'	18	0	0	0	0	0	0	7	4	a	E"	3	92SaEnHiPo_S2.435
1	1	1668.1779400000	6.342e-04	0	0	0	1	0	1	4	3	s	E"	8	0	0	0	0	0	0	3	1	a	E'	2	00CoKlTaBr.693
1	1	1668.1790000000	4.788e-04	0	0	0	1	0	1	4	3	s	E"	8	0	0	0	0	0	0	3	1	a	E'	2	84UrCuNaPa.630
1	1	1670.2031700000	5.000e-04	0	0	0	1	0	1	4	3	a	E'	10	0	0	0	0	0	0	3	1	s	E"	2	00CoKlTaBr.698
1	1	1670.2046000000	1.586e-03	0	0	0	1	0	1	4	3	a	E'	10	0	0	0	0	0	0	3	1	s	E"	2	84UrCuNaPa.159
1	1	1690.3499400000	5.000e-04	0	0	0	1	0	1	5	3	s	E"	12	0	0	0	0	0	0	4	1	a	E'	3	00CoKlTaBr.739
1	1	1690.3505000000	2.452e-04	0	0	0	1	0	1	5	3	s	E"	12	0	0	0	0	0	0	4	1	a	E'	3	84UrCuNaPa.634
1	1	1692.6674000000	4.891e-04	0	0	0	1	0	1	5	3	a	E'	13	0	0	0	0	0	0	4	1	s	E"	3	84UrCuNaPa.162
1	1	1694.5798800000	5.000e-04	0	2	0	0	0	0	5	4	s	E'	9	0	0	0	0	0	0	4	4	a	E"	1	00CoKlTaBr.749
1	1	1694.5801000000	5.000e-04	0	2	0	0	0	0	5	4	s	E'	9	0	0	0	0	0	0	4	4	a	E"	1	13ArMaBo.359
1	1	1694.5801200000	2.000e-04	0	2	0	0	0	0	5	4	s	E'	9	0	0	0	0	0	0	4	4	a	E"	1	92SaEnHiPo_S2.498
1	1	1694.5810550000	1.050e-03	0	2	0	0	0	0	5	4	s	E'	9	0	0	0	0	0	0	4	4	a	E"	1	11ZoShOvPo.5214
1	1	1694.5900000000	1.044e-02	0	2	0	0	0	0	5	4	s	E'	9	0	0	0	0	0	0	4	4	a	E"	1	80UrSpPaMc.311
1	1	1706.8138430000	6.191e-03	0	0	0	1	0	1	5	5	s	E"	10	0	0	0	0	0	0	4	4	s	E'	1	11ZoShOvPo.5264
1	1	1706.8198000000	5.000e-04	0	0	0	1	0	1	5	5	s	E"	10	0	0	0	0	0	0	4	4	s	E'	1	13ArMaBo.279
1	1	1706.8198400000	2.000e-04	0	0	0	1	0	1	5	5	s	E"	10	0	0	0	0	0	0	4	4	s	E'	1	92SaEnHiPo_S2.511
1	1	1706.8199500000	5.000e-04	0	0	0	1	0	1	5	5	s	E"	10	0	0	0	0	0	0	4	4	s	E'	1	84Weber.108
1	1	1706.8250730000	5.600e-03	0	0	0	1	0	1	5	5	s	E"	10	0	0	0	0	0	0	4	4	s	E'	1	11ZoShOvPo.5265
1	1	1706.8478700000	2.954e-02	0	0	0	1	0	1	5	5	s	E"	10	0	0	0	0	0	0	4	4	s	E'	1	15BaYuTeCl.1828
1	1	1708.3007810000	5.578e-03	0	0	0	1	0	1	5	5	a	E'	10	0	0	0	0	0	0	4	4	a	E"	1	11ZoShOvPo.5274
1	1	1708.3060100000	5.000e-04	0	0	0	1	0	1	5	5	a	E'	10	0	0	0	0	0	0	4	4	a	E"	1	00CoKlTaBr.773
1	1	1708.3061000000	5.000e-04	0	0	0	1	0	1	5	5	a	E'	10	0	0	0	0	0	0	4	4	a	E"	1	13ArMaBo.280
1	1	1708.3061000000	2.000e-04	0	0	0	1	0	1	5	5	a	E'	10	0	0	0	0	0	0	4	4	a	E"	1	92SaEnHiPo_S2.512
1	1	1708.3065100000	5.000e-04	0	0	0	1	0	1	5	5	a	E'	10	0	0	0	0	0	0	4	4	a	E"	1	84Weber.110
1	1	1708.3114010000	5.573e-03	0	0	0	1	0	1	5	5	a	E'	10	0	0	0	0	0	0	4	4	a	E"	1	11ZoShOvPo.5275
1	1	1708.3243560000	1.918e-02	0	0	0	1	0	1	5	5	a	E'	10	0	0	0	0	0	0	4	4	a	E"	1	15BaYuTeCl.1830
1	1	1713.0031700000	5.000e-04	0	0	0	1	0	1	6	3	s	E"	14	0	0	0	0	0	0	5	1	a	E'	4	00CoKlTaBr.779
1	1	1713.0039000000	3.279e-04	0	0	0	1	0	1	6	3	s	E"	14	0	0	0	0	0	0	5	1	a	E'	4	84UrCuNaPa.638
1	1	1715.7516900000	5.000e-04	0	0	0	1	0	1	6	3	a	E'	15	0	0	0	0	0	0	5	1	s	E"	4	00CoKlTaBr.782
1	1	1715.7518000000	2.515e-04	0	0	0	1	0	1	6	3	a	E'	15	0	0	0	0	0	0	5	1	s	E"	4	84UrCuNaPa.167
1	1	1717.1263400000	5.000e-04	0	2	0	0	0	0	6	4	s	E'	11	0	0	0	0	0	0	5	4	a	E"	2	00CoKlTaBr.787
1	1	1717.1264000000	5.000e-04	0	2	0	0	0	0	6	4	s	E'	11	0	0	0	0	0	0	5	4	a	E"	2	13ArMaBo.363
1	1	1717.1264400000	2.000e-04	0	2	0	0	0	0	6	4	s	E'	11	0	0	0	0	0	0	5	4	a	E"	2	92SaEnHiPo_S2.520
1	1	1717.1265870000	1.000e-03	0	2	0	0	0	0	6	4	s	E'	11	0	0	0	0	0	0	5	4	a	E"	2	11ZoShOvPo.5312
1	1	1717.1320000000	5.879e-03	0	2	0	0	0	0	6	4	s	E'	11	0	0	0	0	0	0	5	4	a	E"	2	80UrSpPaMc.314
1	1	1729.2340000000	5.000e-04	0	0	0	1	0	1	6	5	s	E"	12	0	0	0	0	0	0	5	4	s	E'	2	13ArMaBo.287
1	1	1729.2340200000	2.000e-04	0	0	0	1	0	1	6	5	s	E"	12	0	0	0	0	0	0	5	4	s	E'	2	92SaEnHiPo_S2.537
1	1	1729.2340600000	5.000e-04	0	0	0	1	0	1	6	5	s	E"	12	0	0	0	0	0	0	5	4	s	E'	2	00CoKlTaBr.817
1	1	1729.2341310000	1.000e-03	0	0	0	1	0	1	6	5	s	E"	12	0	0	0	0	0	0	5	4	s	E'	2	11ZoShOvPo.5367
1	1	1729.2343200000	5.000e-04	0	0	0	1	0	1	6	5	s	E"	12	0	0	0	0	0	0	5	4	s	E'	2	84Weber.117
1	1	1729.2362180000	1.000e-02	0	0	0	1	0	1	6	5	s	E"	12	0	0	0	0	0	0	5	4	s	E'	2	15BaYuTeCl.1844
1	1	1731.6912840000	2.453e-03	0	0	0	1	0	1	6	5	a	E'	12	0	0	0	0	0	0	5	4	a	E"	2	11ZoShOvPo.5375
1	1	1731.6936000000	5.000e-04	0	0	0	1	0	1	6	5	a	E'	12	0	0	0	0	0	0	5	4	a	E"	2	13ArMaBo.288
1	1	1731.6936200000	5.000e-04	0	0	0	1	0	1	6	5	a	E'	12	0	0	0	0	0	0	5	4	a	E"	2	00CoKlTaBr.819
1	1	1731.6936400000	2.000e-04	0	0	0	1	0	1	6	5	a	E'	12	0	0	0	0	0	0	5	4	a	E"	2	92SaEnHiPo_S2.538
1	1	1731.7070720000	1.412e-02	0	0	0	1	0	1	6	5	a	E'	12	0	0	0	0	0	0	5	4	a	E"	2	15BaYuTeCl.1845
1	1	1736.1511230000	1.916e-03	0	0	0	1	0	1	7	3	s	E"	18	0	0	0	0	0	0	6	1	a	E'	4	11ZoShOvPo.5391
1	1	1736.1524000000	5.759e-04	0	0	0	1	0	1	7	3	s	E"	18	0	0	0	0	0	0	6	1	a	E'	4	84UrCuNaPa.644
1	1	1739.5003000000	6.838e-04	0	0	0	1	0	1	7	3	a	E'	18	0	0	0	0	0	0	6	1	s	E"	4	84UrCuNaPa.172
1	1	1739.5010600000	5.000e-04	0	0	0	1	0	1	7	3	a	E'	18	0	0	0	0	0	0	6	1	s	E"	4	00CoKlTaBr.833
1	1	1740.3040700000	5.000e-04	0	2	0	0	0	0	7	4	s	E'	14	0	0	0	0	0	0	6	4	a	E"	2	00CoKlTaBr.836
1	1	1740.3042000000	5.000e-04	0	2	0	0	0	0	7	4	s	E'	14	0	0	0	0	0	0	6	4	a	E"	2	13ArMaBo.367
1	1	1740.3042100000	2.000e-04	0	2	0	0	0	0	7	4	s	E'	14	0	0	0	0	0	0	6	4	a	E"	2	92SaEnHiPo_S2.548
1	1	1740.3044430000	1.000e-03	0	2	0	0	0	0	7	4	s	E'	14	0	0	0	0	0	0	6	4	a	E"	2	11ZoShOvPo.5412
1	1	1740.3120000000	8.145e-03	0	2	0	0	0	0	7	4	s	E'	14	0	0	0	0	0	0	6	4	a	E"	2	80UrSpPaMc.316
1	1	1746.6037500000	2.174e-04	0	0	0	1	0	1	5	3	s	E"	12	0	0	0	0	0	0	4	4	s	E'	1	92SaEnHiPo_S2.560
1	1	1746.6039200000	5.000e-04	0	0	0	1	0	1	5	3	s	E"	12	0	0	0	0	0	0	4	4	s	E'	1	00CoKlTaBr.845
1	1	1746.6050000000	3.000e-03	0	0	0	1	0	1	5	3	s	E"	12	0	0	0	0	0	0	4	4	s	E'	1	80UrSpPaMc.449
1	1	1747.4108100000	5.000e-04	0	0	0	1	0	1	5	3	a	E'	13	0	0	0	0	0	0	4	4	a	E"	1	00CoKlTaBr.846
1	1	1747.4110100000	2.000e-04	0	0	0	1	0	1	5	3	a	E'	13	0	0	0	0	0	0	4	4	a	E"	1	92SaEnHiPo_S2.561
1	1	1751.7427980000	1.000e-03	0	0	0	1	0	1	7	5	s	E"	16	0	0	0	0	0	0	6	4	s	E'	2	11ZoShOvPo.5465
1	1	1751.7431000000	5.000e-04	0	0	0	1	0	1	7	5	s	E"	16	0	0	0	0	0	0	6	4	s	E'	2	13ArMaBo.294
1	1	1751.7431400000	2.000e-04	0	0	0	1	0	1	7	5	s	E"	16	0	0	0	0	0	0	6	4	s	E'	2	92SaEnHiPo_S2.566
1	1	1751.7432200000	5.000e-04	0	0	0	1	0	1	7	5	s	E"	16	0	0	0	0	0	0	6	4	s	E'	2	00CoKlTaBr.852
1	1	1755.1108800000	5.000e-04	0	0	0	1	0	1	7	5	a	E'	15	0	0	0	0	0	0	6	4	a	E"	2	00CoKlTaBr.856
1	1	1755.1109000000	5.000e-04	0	0	0	1	0	1	7	5	a	E'	15	0	0	0	0	0	0	6	4	a	E"	2	13ArMaBo.295
1	1	1755.1109000000	2.000e-04	0	0	0	1	0	1	7	5	a	E'	15	0	0	0	0	0	0	6	4	a	E"	2	92SaEnHiPo_S2.569
1	1	1755.1110840000	1.000e-03	0	0	0	1	0	1	7	5	a	E'	15	0	0	0	0	0	0	6	4	a	E"	2	11ZoShOvPo.5477
1	1	1768.9800000000	3.000e-03	0	0	0	1	0	1	6	3	s	E"	14	0	0	0	0	0	0	5	4	s	E'	2	80UrSpPaMc.453
1	1	1768.9811600000	5.000e-04	0	0	0	1	0	1	6	3	s	E"	14	0	0	0	0	0	0	5	4	s	E'	2	84Weber.132
1	1	1768.9811700000	5.000e-04	0	0	0	1	0	1	6	3	s	E"	14	0	0	0	0	0	0	5	4	s	E'	2	00CoKlTaBr.884
1	1	1768.9812000000	2.312e-04	0	0	0	1	0	1	6	3	s	E"	14	0	0	0	0	0	0	5	4	s	E'	2	92SaEnHiPo_S2.591
1	1	1770.3114800000	5.000e-04	0	0	0	1	0	1	6	3	a	E'	15	0	0	0	0	0	0	5	4	a	E"	2	00CoKlTaBr.885
1	1	1770.3115100000	2.000e-04	0	0	0	1	0	1	6	3	a	E'	15	0	0	0	0	0	0	5	4	a	E"	2	92SaEnHiPo_S2.592
1	1	1791.8059080000	1.000e-03	0	0	0	1	0	1	7	3	s	E"	18	0	0	0	0	0	0	6	4	s	E'	2	11ZoShOvPo.5638
1	1	1791.8066000000	2.000e-04	0	0	0	1	0	1	7	3	s	E"	18	0	0	0	0	0	0	6	4	s	E'	2	92SaEnHiPo_S2.621
1	1	1791.8067000000	5.000e-04	0	0	0	1	0	1	7	3	s	E"	18	0	0	0	0	0	0	6	4	s	E'	2	00CoKlTaBr.930
1	1	1791.8430000000	3.829e-02	0	0	0	1	0	1	7	3	s	E"	18	0	0	0	0	0	0	6	4	s	E'	2	80UrSpPaMc.458
1	1	1793.8386230000	2.164e-03	0	0	0	1	0	1	7	3	a	E'	18	0	0	0	0	0	0	6	4	a	E"	2	11ZoShOvPo.5649
1	1	1793.8401100000	6.723e-04	0	0	0	1	0	1	7	3	a	E'	18	0	0	0	0	0	0	6	4	a	E"	2	92SaEnHiPo_S2.624
1	1	1793.8405700000	5.000e-04	0	0	0	1	0	1	7	3	a	E'	18	0	0	0	0	0	0	6	4	a	E"	2	00CoKlTaBr.936
1	1	1793.8410500000	5.000e-04	0	0	0	1	0	1	7	3	a	E'	18	0	0	0	0	0	0	6	4	a	E"	2	84Weber.147
	---

==============
Component #84: 	14 vertices. 
	Path length: 1.	Utility factor = 14

	---
1	1	76.7144140000	3.000e-04	0	0	0	0	0	0	7	2	a	E"	4	0	0	0	0	0	0	7	5	a	E'	2	10YuPeDrSu_S2.201
1	1	76.8312910000	5.455e-04	0	0	0	0	0	0	7	2	s	E'	4	0	0	0	0	0	0	7	5	s	E"	2	10YuPeDrSu_S2.202
1	1	77.2787720000	3.000e-04	0	0	0	0	0	0	6	2	s	E'	3	0	0	0	0	0	0	6	5	s	E"	1	10YuPeDrSu_S2.203
1	1	215.2944090000	3.000e-04	0	0	0	0	0	0	7	2	a	E"	4	0	0	0	0	0	0	6	5	a	E'	1	10YuPeDrSu_S2.410
1	1	234.2096310000	3.331e-04	0	0	0	0	0	0	8	2	a	E"	5	0	0	0	0	0	0	7	5	a	E'	2	10YuPeDrSu_S2.446
1	1	6576.7463400000	7.996e-03	1	0	0	2	0	2	4	4	a	E"	209	0	0	0	0	0	0	4	4	s	E'	1	12SuBrHuSc.569
	---

==============
Component #81: 	8 vertices. 
	Path length: 1.	Utility factor = 8

	---
1	1	585.8067800000	1.202e-03	0	0	0	1	0	1	3	1	a	A2'	7	0	1	0	0	0	0	4	0	a	A2"	4	16PeYuPi_S3.1297
1	1	585.8078100000	6.000e-04	0	0	0	1	0	1	3	1	a	A2'	7	0	1	0	0	0	0	4	0	a	A2"	4	16PeYuPi_S2.2749
1	1	585.8079820000	1.000e-03	0	0	0	1	0	1	3	1	a	A2'	7	0	1	0	0	0	0	4	0	a	A2"	4	13DoHiYuTe.4160
1	1	613.3535710000	1.000e-03	0	0	0	1	0	1	3	1	s	A2"	5	0	1	0	0	0	0	4	3	a	A2'	2	13DoHiYuTe.4364
1	1	619.8474930000	1.000e-03	0	0	0	1	0	1	1	1	a	A2'	4	0	1	0	0	0	0	2	0	a	A2"	2	13DoHiYuTe.4412
1	1	619.8475930000	1.000e-03	0	0	0	1	0	1	1	1	a	A2'	4	0	1	0	0	0	0	2	0	a	A2"	2	16SuYuPePi.216
1	1	619.8476100000	6.000e-04	0	0	0	1	0	1	1	1	a	A2'	4	0	1	0	0	0	0	2	0	a	A2"	2	16PeYuPi_S2.2775
1	1	621.8881270000	6.720e-03	0	2	0	0	0	0	3	0	s	A2'	5	0	1	0	0	0	0	4	3	s	A2"	3	13DoHiYuTe.4420
1	1	634.0253220000	2.421e-03	0	0	0	1	0	1	2	1	s	A2"	4	0	1	0	0	0	0	3	3	a	A2'	4	13DoHiYuTe.4533
1	1	634.1191310000	1.000e-03	0	0	0	1	0	1	2	1	s	A2"	4	0	1	0	0	0	0	3	0	s	A2'	3	16SuYuPePi.225
1	1	634.1191400000	6.000e-04	0	0	0	1	0	1	2	1	s	A2"	4	0	1	0	0	0	0	3	0	s	A2'	3	16PeYuPi_S2.2791
1	1	634.1214430000	2.328e-03	0	0	0	1	0	1	2	1	s	A2"	4	0	1	0	0	0	0	3	0	s	A2'	3	13DoHiYuTe.4536
1	1	653.5897950000	1.000e-03	0	0	0	1	0	1	3	1	a	A2'	7	0	1	0	0	0	0	4	3	s	A2"	3	13DoHiYuTe.4706
1	1	659.1051320000	1.000e-03	0	0	0	1	0	1	2	1	a	A2'	2	0	1	0	0	0	0	2	0	a	A2"	2	13DoHiYuTe.4771
1	1	669.1271770000	1.000e-03	0	0	0	1	0	1	2	1	a	A2'	2	0	1	0	0	0	0	3	3	s	A2"	2	13DoHiYuTe.4879
1	1	692.2911080000	1.587e-02	0	2	0	0	0	0	3	0	s	A2'	5	0	1	0	0	0	0	2	0	a	A2"	2	15BaYuTeCl.303
1	1	692.3062000000	1.000e-03	0	2	0	0	0	0	3	0	s	A2'	5	0	1	0	0	0	0	2	0	a	A2"	2	86HeBiBa.161
1	1	692.3819520000	1.000e-03	0	0	0	1	0	1	3	1	s	A2"	5	0	1	0	0	0	0	3	3	a	A2'	4	13DoHiYuTe.5165
1	1	692.4780730000	1.000e-03	0	0	0	1	0	1	3	1	s	A2"	5	0	1	0	0	0	0	3	0	s	A2'	3	13DoHiYuTe.5169
1	1	692.4792000000	1.000e-03	0	0	0	1	0	1	3	1	s	A2"	5	0	1	0	0	0	0	3	0	s	A2'	3	86HeBiBa.162
1	1	692.7853810000	1.000e-03	0	0	0	1	0	1	1	1	s	A2"	1	0	1	0	0	0	0	1	0	s	A2'	2	13DoHiYuTe.5176
1	1	702.3347440000	6.700e-03	0	2	0	0	0	0	3	0	s	A2'	5	0	1	0	0	0	0	3	3	s	A2"	2	13DoHiYuTe.5282
1	1	724.0143670000	1.000e-03	0	0	0	1	0	1	3	1	a	A2'	7	0	1	0	0	0	0	2	0	a	A2"	2	13DoHiYuTe.5513
1	1	724.0173000000	3.125e-03	0	0	0	1	0	1	3	1	a	A2'	7	0	1	0	0	0	0	2	0	a	A2"	2	86HeBiBa.202
1	1	734.0364120000	1.000e-03	0	0	0	1	0	1	3	1	a	A2'	7	0	1	0	0	0	0	3	3	s	A2"	2	13DoHiYuTe.5651
1	1	734.6597000000	1.691e-03	0	0	0	1	0	1	2	1	s	A2"	4	0	1	0	0	0	0	1	0	s	A2'	2	86HeBiBa.217
1	1	734.6636170000	2.419e-03	0	0	0	1	0	1	2	1	s	A2"	4	0	1	0	0	0	0	1	0	s	A2'	2	13DoHiYuTe.5662
1	1	1520.4459200000	3.492e-03	0	2	0	0	0	0	3	0	s	A2'	5	0	0	0	0	0	0	4	0	a	A2"	2	92SaEnHiPo_S2.151
1	1	1520.4489500000	5.000e-04	0	2	0	0	0	0	3	0	s	A2'	5	0	0	0	0	0	0	4	0	a	A2"	2	00CoKlTaBr.294
1	1	1520.4490970000	1.000e-03	0	2	0	0	0	0	3	0	s	A2'	5	0	0	0	0	0	0	4	0	a	A2"	2	11ZoShOvPo.3775
1	1	1552.1483030000	1.000e-02	0	0	0	1	0	1	3	1	a	A2'	7	0	0	0	0	0	0	4	0	a	A2"	2	15BaYuTeCl.1596
1	1	1552.1513670000	6.279e-03	0	0	0	1	0	1	3	1	a	A2'	7	0	0	0	0	0	0	4	0	a	A2"	2	11ZoShOvPo.3972
1	1	1552.1573800000	5.000e-04	0	0	0	1	0	1	3	1	a	A2'	7	0	0	0	0	0	0	4	0	a	A2"	2	00CoKlTaBr.337
1	1	1552.1573800000	2.000e-04	0	0	0	1	0	1	3	1	a	A2'	7	0	0	0	0	0	0	4	0	a	A2"	2	92SaEnHiPo_S2.187
1	1	1552.1574000000	5.000e-04	0	0	0	1	0	1	3	1	a	A2'	7	0	0	0	0	0	0	4	0	a	A2"	2	13ArMaBo.173
1	1	1552.1621090000	5.000e-03	0	0	0	1	0	1	3	1	a	A2'	7	0	0	0	0	0	0	4	0	a	A2"	2	11ZoShOvPo.3973
1	1	1554.4145000000	2.541e-03	0	2	0	0	0	0	3	0	s	A2'	5	0	0	0	0	0	0	4	3	s	A2"	1	86PaUrSpRa.2
1	1	1557.4356600000	3.856e-04	0	2	0	0	0	0	1	0	s	A2'	3	0	0	0	0	0	0	2	0	a	A2"	1	92SaEnHiPo_S2.194
1	1	1567.9879150000	5.444e-03	0	0	0	1	0	1	2	1	s	A2"	4	0	0	0	0	0	0	3	0	s	A2'	2	11ZoShOvPo.4090
1	1	1567.9900000000	3.255e-03	0	0	0	1	0	1	2	1	s	A2"	4	0	0	0	0	0	0	3	0	s	A2'	2	80UrSpPaMc.468
1	1	1567.9930000000	5.000e-04	0	0	0	1	0	1	2	1	s	A2"	4	0	0	0	0	0	0	3	0	s	A2'	2	00CoKlTaBr.368
1	1	1567.9930000000	5.000e-04	0	0	0	1	0	1	2	1	s	A2"	4	0	0	0	0	0	0	3	0	s	A2'	2	13ArMaBo.170
1	1	1567.9930400000	2.000e-04	0	0	0	1	0	1	2	1	s	A2"	4	0	0	0	0	0	0	3	0	s	A2'	2	92SaEnHiPo_S2.208
1	1	1567.9930900000	5.000e-04	0	0	0	1	0	1	2	1	s	A2"	4	0	0	0	0	0	0	3	0	s	A2'	2	84Weber.11
1	1	1567.9979270000	1.000e-02	0	0	0	1	0	1	2	1	s	A2"	4	0	0	0	0	0	0	3	0	s	A2'	2	15BaYuTeCl.1622
1	1	1567.9985350000	5.707e-03	0	0	0	1	0	1	2	1	s	A2"	4	0	0	0	0	0	0	3	0	s	A2'	2	11ZoShOvPo.4091
1	1	1579.5013000000	9.266e-04	0	0	0	1	0	1	3	1	s	A2"	5	0	0	0	0	0	0	4	3	a	A2'	1	84UrCuNaPa.726
1	1	1579.5043600000	2.286e-03	0	0	0	1	0	1	3	1	s	A2"	5	0	0	0	0	0	0	4	3	a	A2'	1	92SaEnHiPo_S2.222
1	1	1586.1202000000	2.000e-04	0	0	0	1	0	1	3	1	a	A2'	7	0	0	0	0	0	0	4	3	s	A2"	1	84UrCuNaPa.246
1	1	1586.1202300000	5.000e-04	0	0	0	1	0	1	3	1	a	A2'	7	0	0	0	0	0	0	4	3	s	A2"	1	84Weber.25
1	1	1586.1202800000	5.000e-04	0	0	0	1	0	1	3	1	a	A2'	7	0	0	0	0	0	0	4	3	s	A2"	1	00CoKlTaBr.402
1	1	1586.8671880000	4.440e-03	0	0	0	1	0	1	1	1	a	A2'	4	0	0	0	0	0	0	2	0	a	A2"	1	11ZoShOvPo.4250
1	1	1586.8713600000	2.000e-04	0	0	0	1	0	1	1	1	a	A2'	4	0	0	0	0	0	0	2	0	a	A2"	1	92SaEnHiPo_S2.234
1	1	1586.8714000000	5.000e-04	0	0	0	1	0	1	1	1	a	A2'	4	0	0	0	0	0	0	2	0	a	A2"	1	13ArMaBo.169
1	1	1586.8714700000	5.000e-04	0	0	0	1	0	1	1	1	a	A2'	4	0	0	0	0	0	0	2	0	a	A2"	1	00CoKlTaBr.404
1	1	1586.8768310000	5.685e-03	0	0	0	1	0	1	1	1	a	A2'	4	0	0	0	0	0	0	2	0	a	A2"	1	11ZoShOvPo.4251
1	1	1600.5819000000	9.183e-03	0	0	0	1	0	1	2	1	s	A2"	4	0	0	0	0	0	0	3	3	a	A2'	1	84UrCuNaPa.724
1	1	1600.6798200000	6.020e-04	0	0	0	1	0	1	2	1	a	A2'	2	0	0	0	0	0	0	3	3	s	A2"	1	00CoKlTaBr.460
1	1	1600.6806000000	2.170e-04	0	0	0	1	0	1	2	1	a	A2'	2	0	0	0	0	0	0	3	3	s	A2"	1	84UrCuNaPa.244
1	1	1617.0549000000	2.000e-04	0	2	0	0	0	0	1	0	s	A2'	3	0	0	0	0	0	0	0	0	a	A2"	1	92SaEnHiPo_S2.312
1	1	1617.0557600000	8.946e-04	0	2	0	0	0	0	1	0	s	A2'	3	0	0	0	0	0	0	0	0	a	A2"	1	00CoKlTaBr.514
1	1	1617.0566410000	1.820e-03	0	2	0	0	0	0	1	0	s	A2'	3	0	0	0	0	0	0	0	0	a	A2"	1	11ZoShOvPo.4589
1	1	1625.4584960000	6.960e-03	0	0	0	1	0	1	1	1	s	A2"	1	0	0	0	0	0	0	1	0	s	A2'	1	11ZoShOvPo.4700
1	1	1625.4645300000	6.244e-04	0	0	0	1	0	1	1	1	s	A2"	1	0	0	0	0	0	0	1	0	s	A2'	1	00CoKlTaBr.541
1	1	1625.4650800000	2.000e-04	0	0	0	1	0	1	1	1	s	A2"	1	0	0	0	0	0	0	1	0	s	A2'	1	92SaEnHiPo_S2.342
1	1	1625.4651000000	5.000e-04	0	0	0	1	0	1	1	1	s	A2"	1	0	0	0	0	0	0	1	0	s	A2'	1	13ArMaBo.188
1	1	1625.4718020000	7.011e-03	0	0	0	1	0	1	1	1	s	A2"	1	0	0	0	0	0	0	1	0	s	A2'	1	11ZoShOvPo.4701
1	1	1626.1218260000	7.487e-03	0	0	0	1	0	1	2	1	a	A2'	2	0	0	0	0	0	0	2	0	a	A2"	1	11ZoShOvPo.4708
1	1	1626.1288000000	5.000e-04	0	0	0	1	0	1	2	1	a	A2'	2	0	0	0	0	0	0	2	0	a	A2"	1	00CoKlTaBr.545
1	1	1626.1289000000	5.000e-04	0	0	0	1	0	1	2	1	a	A2'	2	0	0	0	0	0	0	2	0	a	A2"	1	13ArMaBo.189
1	1	1626.1289200000	2.000e-04	0	0	0	1	0	1	2	1	a	A2'	2	0	0	0	0	0	0	2	0	a	A2"	1	92SaEnHiPo_S2.346
1	1	1626.1354980000	6.868e-03	0	0	0	1	0	1	2	1	a	A2'	2	0	0	0	0	0	0	2	0	a	A2"	1	11ZoShOvPo.4709
1	1	1626.1533940000	2.566e-02	0	0	0	1	0	1	2	1	a	A2'	2	0	0	0	0	0	0	2	0	a	A2"	1	15BaYuTeCl.1750
1	1	1626.3521600000	2.000e-04	0	0	0	1	0	1	3	1	s	A2"	5	0	0	0	0	0	0	3	0	s	A2'	2	92SaEnHiPo_S2.347
1	1	1626.3522000000	5.000e-04	0	0	0	1	0	1	3	1	s	A2"	5	0	0	0	0	0	0	3	0	s	A2'	2	13ArMaBo.192
1	1	1626.3598630000	8.019e-03	0	0	0	1	0	1	3	1	s	A2"	5	0	0	0	0	0	0	3	0	s	A2'	2	11ZoShOvPo.4713
1	1	1633.8823000000	7.356e-04	0	2	0	0	0	0	3	0	s	A2'	5	0	0	0	0	0	0	3	3	s	A2"	1	86PaUrSpRa.36
1	1	1646.4844970000	6.862e-03	0	0	0	1	0	1	1	1	a	A2'	4	0	0	0	0	0	0	0	0	a	A2"	1	11ZoShOvPo.4943
1	1	1646.4911000000	5.000e-04	0	0	0	1	0	1	1	1	a	A2'	4	0	0	0	0	0	0	0	0	a	A2"	1	13ArMaBo.256
1	1	1646.4911300000	2.000e-04	0	0	0	1	0	1	1	1	a	A2'	4	0	0	0	0	0	0	0	0	a	A2"	1	92SaEnHiPo_S2.408
1	1	1646.4917600000	7.645e-04	0	0	0	1	0	1	1	1	a	A2'	4	0	0	0	0	0	0	0	0	a	A2"	1	00CoKlTaBr.610
1	1	1646.4927410000	1.000e-02	0	0	0	1	0	1	1	1	a	A2'	4	0	0	0	0	0	0	0	0	a	A2"	1	15BaYuTeCl.1794
1	1	1646.4965820000	5.828e-03	0	0	0	1	0	1	1	1	a	A2'	4	0	0	0	0	0	0	0	0	a	A2"	1	11ZoShOvPo.4944
1	1	1658.9318100000	5.000e-04	0	0	0	1	0	1	3	1	s	A2"	5	0	0	0	0	0	0	3	3	a	A2'	1	00CoKlTaBr.660
1	1	1658.9319000000	3.994e-04	0	0	0	1	0	1	3	1	s	A2"	5	0	0	0	0	0	0	3	3	a	A2'	1	84UrCuNaPa.824
1	1	1659.3297120000	1.000e-03	0	2	0	0	0	0	3	0	s	A2'	5	0	0	0	0	0	0	2	0	a	A2"	1	11ZoShOvPo.5038
1	1	1659.3299200000	5.000e-04	0	2	0	0	0	0	3	0	s	A2'	5	0	0	0	0	0	0	2	0	a	A2"	1	00CoKlTaBr.662
1	1	1659.3300700000	2.000e-04	0	2	0	0	0	0	3	0	s	A2'	5	0	0	0	0	0	0	2	0	a	A2"	1	92SaEnHiPo_S2.446
1	1	1659.3301000000	5.000e-04	0	2	0	0	0	0	3	0	s	A2'	5	0	0	0	0	0	0	2	0	a	A2"	1	13ArMaBo.350
1	1	1659.3360000000	6.129e-03	0	2	0	0	0	0	3	0	s	A2'	5	0	0	0	0	0	0	2	0	a	A2"	1	80UrSpPaMc.304
1	1	1665.5898000000	2.000e-04	0	0	0	1	0	1	3	1	a	A2'	7	0	0	0	0	0	0	3	3	s	A2"	1	84UrCuNaPa.337
1	1	1667.3410000000	5.000e-04	0	0	0	1	0	1	2	1	s	A2"	4	0	0	0	0	0	0	1	0	s	A2'	1	13ArMaBo.257
1	1	1667.3410000000	2.000e-04	0	0	0	1	0	1	2	1	s	A2"	4	0	0	0	0	0	0	1	0	s	A2'	1	92SaEnHiPo_S2.466
1	1	1667.3410100000	5.000e-04	0	0	0	1	0	1	2	1	s	A2"	4	0	0	0	0	0	0	1	0	s	A2'	1	84Weber.95
1	1	1667.3466800000	5.889e-03	0	0	0	1	0	1	2	1	s	A2"	4	0	0	0	0	0	0	1	0	s	A2'	1	11ZoShOvPo.5086
1	1	1667.3744700000	3.507e-02	0	0	0	1	0	1	2	1	s	A2"	4	0	0	0	0	0	0	1	0	s	A2'	1	15BaYuTeCl.1811
1	1	1691.0327150000	5.827e-03	0	0	0	1	0	1	3	1	a	A2'	7	0	0	0	0	0	0	2	0	a	A2"	1	11ZoShOvPo.5198
1	1	1691.0382000000	5.000e-04	0	0	0	1	0	1	3	1	a	A2'	7	0	0	0	0	0	0	2	0	a	A2"	1	13ArMaBo.260
1	1	1691.0382500000	2.000e-04	0	0	0	1	0	1	3	1	a	A2'	7	0	0	0	0	0	0	2	0	a	A2"	1	92SaEnHiPo_S2.492
1	1	1691.0382700000	5.000e-04	0	0	0	1	0	1	3	1	a	A2'	7	0	0	0	0	0	0	2	0	a	A2"	1	00CoKlTaBr.741
1	1	1691.0585100000	2.126e-02	0	0	0	1	0	1	3	1	a	A2'	7	0	0	0	0	0	0	2	0	a	A2"	1	15BaYuTeCl.1818
	---
