# Supplementary material for: Selecting lines for spectroscopic (re)measurements to improve the accuracy of absolute energies of rovibronic quantum states
Source: J Cheminform. 2021 Sep 16;13:67. doi: 10.1186/s13321-021-00534-y (PMC8447658; doi:10.1186/s13321-021-00534-y)
Supplement: Supplementary file 4 — Additional file 4. 14NH3_5.10(− 3).txt: CSC output of the 14NH3 molecule at the 5∗10−3 cm−1 uncertainty threshold. [file 13321_2021_534_MOESM4_ESM.txt]

14NH3			Uncertainty threshold: 0.005 cm^(-1)

|H_0| = 4649

Summary: 
Component #1: 	53 vertices. 	Path length: 1.	Utility factor = 53
Component #8: 	12 vertices. 	Path length: 2.	Utility factor = 6

==============
Component #1: 	53 vertices. 
	Path length: 1.	Utility factor = 53

	---
1	1	345.8668000000	2.100e-02	0	0	0	1	0	1	17	15	s	E"	26	0	0	0	1	0	1	16	15	a	E'	22	16PeYuPi_S3.985
1	1	1569.5184330000	2.500e-02	0	0	0	1	0	1	17	15	s	E"	26	0	0	0	0	0	0	17	14	s	E'	3	11ZoShOvPo.4097
1	1	1901.6191410000	2.500e-02	0	0	0	1	0	1	17	15	s	E"	26	0	0	0	0	0	0	16	14	s	E'	2	11ZoShOvPo.5987
	---
