# Supplementary material for: Selecting lines for spectroscopic (re)measurements to improve the accuracy of absolute energies of rovibronic quantum states
Source: J Cheminform. 2021 Sep 16;13:67. doi: 10.1186/s13321-021-00534-y (PMC8447658; doi:10.1186/s13321-021-00534-y)
Supplement: Supplementary file 5 — Additional file 5. 14NH3_5.10(− 4).txt: CSC output of the 14NH3 molecule at the 5∗10−4 cm−1 uncertainty threshold. [file 13321_2021_534_MOESM5_ESM.txt]

14NH3			Uncertainty threshold: 0.0005 cm^(-1)

|H_0| = 2497

Summary: 
Component #299: 	20 vertices. 	Path length: 1.	Utility factor = 20
Component #13: 	32 vertices. 	Path length: 2.	Utility factor = 16
Component #14: 	27 vertices. 	Path length: 2.	Utility factor = 13.5
Component #437: 	10 vertices. 	Path length: 1.	Utility factor = 10
Component #431: 	9 vertices. 	Path length: 1.	Utility factor = 9
Component #82: 	9 vertices. 	Path length: 1.	Utility factor = 9
Component #435: 	8 vertices. 	Path length: 1.	Utility factor = 8
Component #397: 	16 vertices. 	Path length: 2.	Utility factor = 8
Component #433: 	9 vertices. 	Path length: 2.	Utility factor = 4.5

==============
Component #299: 	20 vertices. 
	Path length: 1.	Utility factor = 20

	---
1	1	314.8911060000	1.079e-03	0	1	0	0	0	0	17	5	s	E"	25	0	1	0	0	0	0	16	5	a	E'	23	16SuYuPePi.669
1	1	314.8913500000	8.233e-04	0	1	0	0	0	0	17	5	s	E"	25	0	1	0	0	0	0	16	5	a	E'	23	10YuPeDrSu_S2.756
1	1	341.8481000000	2.809e-03	0	0	0	0	0	0	18	5	a	E'	9	0	0	0	0	0	0	17	5	s	E"	10	10YuPeDrSu_S2.888
1	1	1272.8399000000	3.475e-03	0	1	0	0	0	0	17	5	s	E"	25	0	0	0	0	0	0	16	5	a	E'	8	86UrCuMaRa.182
1	1	1272.8422850000	1.000e-03	0	1	0	0	0	0	17	5	s	E"	25	0	0	0	0	0	0	16	5	a	E'	8	11ZoShOvPo.2385
1	1	1298.5606690000	1.000e-03	0	1	0	0	0	0	18	5	a	E'	28	0	0	0	0	0	0	17	5	s	E"	10	11ZoShOvPo.2495
1	1	1298.5618000000	1.967e-03	0	1	0	0	0	0	18	5	a	E'	28	0	0	0	0	0	0	17	5	s	E"	10	86UrCuMaRa.86
	---

==============
Component #13: 	32 vertices. 
	Path length: 2.	Utility factor = 16

	---
1	1	1569.5184330000	2.500e-02	0	0	0	1	0	1	17	15	s	E"	26	0	0	0	0	0	0	17	14	s	E'	3	11ZoShOvPo.4097
1	1	1901.6191410000	2.500e-02	0	0	0	1	0	1	17	15	s	E"	26	0	0	0	0	0	0	16	14	s	E'	2	11ZoShOvPo.5987
	---
1	2	1555.7552490000	1.000e-03	0	0	0	1	0	1	17	15	s	E"	26	0	0	0	0	0	0	18	17	a	E'	1	11ZoShOvPo.3998
	---

==============
Component #14: 	27 vertices. 
	Path length: 2.	Utility factor = 13.5

	---
1	1	1554.8902590000	2.000e-03	0	0	0	1	0	1	17	16	s	A2'	11	0	0	0	0	0	0	17	15	s	A2"	1	11ZoShOvPo.6126
1	1	1888.4852300000	5.000e-04	0	0	0	1	0	1	17	16	s	A2'	11	0	0	0	0	0	0	16	15	s	A2"	1	11ZoShOvPo.6134
	---
1	2	1566.4092000000	3.000e-03	0	0	0	1	0	1	17	16	s	A2'	11	0	0	0	0	0	0	18	18	a	A2"	1	84UrCuNaPa.952
	---

==============
Component #437: 	10 vertices. 
	Path length: 1.	Utility factor = 10

	---
1	1	404.7436200000	5.286e-04	0	1	0	0	0	0	22	4	s	E'	44	0	1	0	0	0	0	21	4	a	E"	39	10YuPeDrSu_S2.1221
1	1	408.2291800000	1.608e-03	0	0	0	0	0	0	22	4	s	E'	18	0	0	0	0	0	0	21	4	a	E"	14	10YuPeDrSu_S2.1245
1	1	547.0386510000	7.795e-04	0	1	0	0	0	0	21	4	a	E"	39	0	0	0	0	0	0	22	4	s	E'	18	10YuPeDrSu_S2.1911
1	1	1360.0140380000	1.000e-03	0	1	0	0	0	0	22	4	s	E'	44	0	0	0	0	0	0	21	4	a	E"	14	11ZoShOvPo.2727
	---

==============
Component #431: 	9 vertices. 
	Path length: 1.	Utility factor = 9

	---
1	1	387.9624300000	1.936e-03	0	1	0	0	0	0	21	6	s	A2'	19	0	1	0	0	0	0	20	6	a	A2"	17	10YuPeDrSu_S2.1138
1	1	409.2190600000	1.311e-03	0	0	0	0	0	0	22	6	a	A2"	8	0	0	0	0	0	0	21	6	s	A2'	8	10YuPeDrSu_S2.1257
1	1	952.7871090000	1.054e-02	0	1	0	0	0	0	23	6	a	A2"	21	0	0	0	0	0	0	23	6	s	A2'	9	11ZoShOvPo.992
1	1	1342.8176270000	1.000e-03	0	1	0	0	0	0	21	6	s	A2'	19	0	0	0	0	0	0	20	6	a	A2"	6	11ZoShOvPo.2643
1	1	1342.8488890000	3.237e-02	0	1	0	0	0	0	21	6	s	A2'	19	0	0	0	0	0	0	20	6	a	A2"	6	15BaYuTeCl.1192
1	1	1362.7166750000	1.000e-03	0	1	0	0	0	0	22	6	a	A2"	20	0	0	0	0	0	0	21	6	s	A2'	8	11ZoShOvPo.2752
	---

==============
Component #82: 	9 vertices. 
	Path length: 1.	Utility factor = 9

	---
1	1	6.9974990000	1.000e-03	0	2	0	0	0	0	12	6	s	A2'	14	0	2	0	0	0	0	11	6	a	A2"	17	13DoHiYuTe.202
1	1	155.4026100000	2.337e-02	0	2	0	0	0	0	13	6	a	A2"	21	0	2	0	0	0	0	12	3	a	A2'	20	13DoHiYuTe.1730
1	1	188.1731430000	3.024e-03	0	2	0	0	0	0	12	6	s	A2'	14	0	2	0	0	0	0	12	9	s	A2"	13	13DoHiYuTe.2006
1	1	192.5914300000	1.000e-03	0	2	0	0	0	0	12	6	s	A2'	14	0	0	0	1	0	1	11	5	s	A2"	12	16PeYuPi_S3.301
1	1	192.5916800000	6.000e-04	0	2	0	0	0	0	12	6	s	A2'	14	0	0	0	1	0	1	11	5	s	A2"	12	16PeYuPi_S2.1985
1	1	192.5921370000	1.000e-03	0	2	0	0	0	0	12	6	s	A2'	14	0	0	0	1	0	1	11	5	s	A2"	12	16SuYuPePi.1669
1	1	223.6082000000	1.000e-03	0	2	0	0	0	0	12	6	a	A2"	22	0	2	0	0	0	0	12	6	s	A2'	14	16PeYuPi_S3.419
1	1	223.6082600000	1.000e-03	0	2	0	0	0	0	12	6	a	A2"	22	0	2	0	0	0	0	12	6	s	A2'	14	16PeYuPi_S3.420
1	1	223.6083700000	1.000e-03	0	2	0	0	0	0	12	6	a	A2"	22	0	2	0	0	0	0	12	6	s	A2'	14	16SuYuPePi.817
1	1	223.6085300000	6.000e-04	0	2	0	0	0	0	12	6	a	A2"	22	0	2	0	0	0	0	12	6	s	A2'	14	16PeYuPi_S2.2070
1	1	223.6086430000	1.000e-03	0	2	0	0	0	0	12	6	a	A2"	22	0	2	0	0	0	0	12	6	s	A2'	14	13DoHiYuTe.2266
1	1	242.5445100000	1.000e-03	0	0	0	1	0	1	13	7	s	A2"	15	0	2	0	0	0	0	12	6	s	A2'	14	16PeYuPi_S3.545
1	1	242.5448400000	6.000e-04	0	0	0	1	0	1	13	7	s	A2"	15	0	2	0	0	0	0	12	6	s	A2'	14	16PeYuPi_S2.2158
1	1	242.5449600000	1.000e-03	0	0	0	1	0	1	13	7	s	A2"	15	0	2	0	0	0	0	12	6	s	A2'	14	16SuYuPePi.1715
1	1	252.8139200000	1.000e-03	0	2	0	0	0	0	12	6	s	A2'	14	0	0	0	1	0	1	11	7	s	A2"	11	16PeYuPi_S3.607
1	1	252.8140800000	6.000e-04	0	2	0	0	0	0	12	6	s	A2'	14	0	0	0	1	0	1	11	7	s	A2"	11	16PeYuPi_S2.2199
1	1	252.8141090000	1.000e-03	0	2	0	0	0	0	12	6	s	A2'	14	0	0	0	1	0	1	11	7	s	A2"	11	16SuYuPePi.1667
1	1	306.1785070000	1.000e-03	0	0	0	1	0	1	13	5	s	A2"	16	0	2	0	0	0	0	12	6	s	A2'	14	16SuYuPePi.1722
1	1	306.1787400000	6.000e-04	0	0	0	1	0	1	13	5	s	A2"	16	0	2	0	0	0	0	12	6	s	A2'	14	16PeYuPi_S2.2391
1	1	338.9556440000	1.000e-03	0	2	0	0	0	0	12	6	s	A2'	14	0	1	0	0	0	0	13	3	s	A2"	8	13DoHiYuTe.2878
1	1	401.1346970000	1.000e-03	0	2	0	0	0	0	14	6	s	A2'	16	0	1	0	0	0	0	15	6	a	A2"	10	16SuYuPePi.197
1	1	406.3867620000	2.109e-03	0	2	0	0	0	0	13	6	a	A2"	21	0	2	0	0	0	0	12	9	a	A2'	16	13DoHiYuTe.3152
1	1	419.5086000000	1.224e-03	0	2	0	0	0	0	12	6	s	A2'	14	0	1	0	0	0	0	13	6	a	A2"	7	16PeYuPi_S3.1090
1	1	419.5094700000	6.000e-04	0	2	0	0	0	0	12	6	s	A2'	14	0	1	0	0	0	0	13	6	a	A2"	7	16PeYuPi_S2.2520
1	1	419.5094870000	1.000e-03	0	2	0	0	0	0	12	6	s	A2'	14	0	1	0	0	0	0	13	6	a	A2"	7	16SuYuPePi.145
1	1	419.6852340000	1.000e-03	0	2	0	0	0	0	13	6	a	A2"	21	0	0	0	1	0	1	12	5	a	A2'	15	16SuYuPePi.1717
1	1	432.4911130000	1.000e-03	0	2	0	0	0	0	12	6	s	A2'	14	0	2	0	0	0	0	11	9	s	A2"	9	13DoHiYuTe.3262
1	1	465.6274840000	2.776e-02	0	2	0	0	0	0	14	6	s	A2'	16	0	2	0	0	0	0	13	9	s	A2"	12	13DoHiYuTe.3421
1	1	485.6667170000	1.166e-03	0	3	0	0	0	0	12	6	s	A2'	24	0	2	0	0	0	0	12	6	a	A2"	22	18PeYuPeSu.55
1	1	491.1230010000	1.000e-03	0	2	0	0	0	0	13	6	a	A2"	21	0	0	0	1	0	1	12	7	a	A2'	13	16SuYuPePi.1716
1	1	507.8006490000	1.366e-02	0	2	0	0	0	0	14	6	a	A2"	24	0	1	0	0	0	0	15	3	a	A2'	12	13DoHiYuTe.3670
1	1	527.3112250000	3.596e-03	0	2	0	0	0	0	13	6	a	A2"	21	0	1	0	0	0	0	14	3	a	A2'	9	13DoHiYuTe.3775
1	1	592.4487290000	1.000e-03	0	2	0	0	0	0	12	6	s	A2'	14	0	1	0	0	0	0	12	3	s	A2"	9	13DoHiYuTe.4204
1	1	614.8304240000	1.326e-02	0	2	0	0	0	0	14	6	a	A2"	24	0	1	0	0	0	0	15	6	s	A2'	10	13DoHiYuTe.4372
1	1	614.8432100000	1.000e-03	0	2	0	0	0	0	14	6	a	A2"	24	0	1	0	0	0	0	15	6	s	A2'	10	16PeYuPi_S3.1324
1	1	614.8447620000	1.860e-03	0	2	0	0	0	0	14	6	a	A2"	24	0	1	0	0	0	0	15	6	s	A2'	10	16SuYuPePi.196
1	1	637.7644400000	1.705e-03	0	2	0	0	0	0	13	6	a	A2"	21	0	1	0	0	0	0	14	6	s	A2'	7	16PeYuPi_S3.1357
1	1	637.7659700000	1.000e-03	0	2	0	0	0	0	13	6	a	A2"	21	0	1	0	0	0	0	14	6	s	A2'	7	16SuYuPePi.167
1	1	637.7660800000	6.000e-04	0	2	0	0	0	0	13	6	a	A2"	21	0	1	0	0	0	0	14	6	s	A2'	7	16PeYuPi_S2.2798
1	1	637.7816580000	1.674e-02	0	2	0	0	0	0	13	6	a	A2"	21	0	1	0	0	0	0	14	6	s	A2'	7	15BaYuTeCl.222
1	1	671.6551900000	1.465e-03	0	2	0	0	0	0	12	6	s	A2'	14	0	1	0	0	0	0	12	6	a	A2"	8	16PeYuPi_S3.1432
1	1	671.6566300000	6.000e-04	0	2	0	0	0	0	12	6	s	A2'	14	0	1	0	0	0	0	12	6	a	A2"	8	16PeYuPi_S2.2866
1	1	671.6575000000	1.469e-03	0	2	0	0	0	0	12	6	s	A2'	14	0	1	0	0	0	0	12	6	a	A2"	8	86HeBiBa.117
1	1	671.6805700000	2.542e-02	0	2	0	0	0	0	12	6	s	A2'	14	0	1	0	0	0	0	12	6	a	A2"	8	15BaYuTeCl.273
1	1	716.2707200000	1.806e-03	0	3	0	0	0	0	12	6	s	A2'	24	0	2	0	0	0	0	11	6	a	A2"	17	18PeYuPeSu.56
1	1	759.6033900000	1.375e-02	0	2	0	0	0	0	14	6	a	A2"	24	0	1	0	0	0	0	15	9	a	A2'	9	13DoHiYuTe.6003
1	1	779.3511910000	3.460e-03	0	2	0	0	0	0	13	6	a	A2"	21	0	1	0	0	0	0	13	0	s	A2'	10	13DoHiYuTe.6246
1	1	781.9001290000	2.923e-03	0	2	0	0	0	0	13	6	a	A2"	21	0	1	0	0	0	0	14	9	a	A2'	6	13DoHiYuTe.6281
1	1	795.2687310000	1.361e-02	0	2	0	0	0	0	14	6	a	A2"	24	0	1	0	0	0	0	14	3	a	A2'	9	13DoHiYuTe.6443
1	1	797.0194950000	2.897e-03	0	2	0	0	0	0	13	6	a	A2"	21	0	1	0	0	0	0	13	3	a	A2'	9	13DoHiYuTe.6462
1	1	827.4739810000	1.000e-03	0	2	0	0	0	0	12	6	s	A2'	14	0	1	0	0	0	0	11	3	s	A2"	6	13DoHiYuTe.6842
1	1	863.3139170000	1.000e-03	0	2	0	0	0	0	12	6	s	A2'	14	0	1	0	0	0	0	12	9	s	A2"	7	13DoHiYuTe.7298
1	1	905.7341310000	1.331e-03	0	2	0	0	0	0	14	6	a	A2"	24	0	1	0	0	0	0	14	6	s	A2'	7	11ZoShOvPo.381
1	1	910.7146610000	1.000e-03	0	2	0	0	0	0	13	6	a	A2"	21	0	1	0	0	0	0	13	6	s	A2'	8	11ZoShOvPo.432
1	1	910.7206290000	1.000e-02	0	2	0	0	0	0	13	6	a	A2"	21	0	1	0	0	0	0	13	6	s	A2'	8	15BaYuTeCl.644
1	1	960.2421880000	1.000e-03	0	2	0	0	0	0	14	6	s	A2'	16	0	1	0	0	0	0	13	6	a	A2"	7	11ZoShOvPo.1141
1	1	967.2142330000	1.221e-03	0	3	0	0	0	0	11	6	a	A2"	29	0	2	0	0	0	0	12	6	s	A2'	14	11ZoShOvPo.1235
1	1	971.0130620000	2.404e-02	0	3	0	0	0	0	13	6	s	A2'	28	0	0	0	1	0	1	12	7	s	A2"	16	11ZoShOvPo.1251
1	1	1047.3086970000	1.310e-02	0	2	0	0	0	0	14	6	a	A2"	24	0	1	0	0	0	0	13	0	s	A2'	10	13DoHiYuTe.9599
1	1	1048.2158550000	2.967e-03	0	2	0	0	0	0	13	6	a	A2"	21	0	1	0	0	0	0	12	3	a	A2'	8	13DoHiYuTe.9610
1	1	1049.8576350000	1.418e-02	0	2	0	0	0	0	14	6	a	A2"	24	0	1	0	0	0	0	14	9	a	A2'	6	13DoHiYuTe.9624
1	1	1053.9382540000	2.990e-03	0	2	0	0	0	0	13	6	a	A2"	21	0	1	0	0	0	0	13	9	a	A2'	7	13DoHiYuTe.9652
1	1	1064.9770010000	1.273e-02	0	2	0	0	0	0	14	6	a	A2"	24	0	1	0	0	0	0	13	3	a	A2'	9	13DoHiYuTe.9751
1	1	1101.9321450000	1.000e-03	0	2	0	0	0	0	12	6	s	A2'	14	0	1	0	0	0	0	11	9	s	A2"	4	13DoHiYuTe.10028
1	1	1105.6727300000	2.506e-02	0	3	0	0	0	0	13	6	s	A2'	28	0	1	0	0	0	0	14	6	a	A2"	8	11ZoShOvPo.1717
1	1	1128.7841800000	1.000e-03	0	3	0	0	0	0	12	6	s	A2'	24	0	1	0	0	0	0	13	6	a	A2"	7	11ZoShOvPo.1820
1	1	1165.4710690000	1.000e-03	0	2	0	0	0	0	13	6	a	A2"	21	0	1	0	0	0	0	12	6	s	A2'	7	11ZoShOvPo.1981
1	1	1178.6828610000	1.105e-03	0	2	0	0	0	0	14	6	a	A2"	24	0	1	0	0	0	0	13	6	s	A2'	8	11ZoShOvPo.2047
1	1	1188.2847400000	2.894e-03	0	3	0	0	0	0	12	6	a	A2"	36	0	2	0	0	0	0	12	6	s	A2'	14	18PeYuPeSu.757
1	1	1188.2856450000	1.989e-03	0	3	0	0	0	0	12	6	a	A2"	36	0	2	0	0	0	0	12	6	s	A2'	14	11ZoShOvPo.2068
1	1	1307.5299490000	3.139e-03	0	2	0	0	0	0	13	6	a	A2"	21	0	1	0	0	0	0	12	9	a	A2'	6	13DoHiYuTe.10573
1	1	1321.8957600000	1.294e-02	0	2	0	0	0	0	14	6	a	A2"	24	0	1	0	0	0	0	13	9	a	A2'	7	13DoHiYuTe.10581
1	1	1380.9299320000	1.439e-03	0	3	0	0	0	0	12	6	s	A2'	24	0	1	0	0	0	0	12	6	a	A2"	8	11ZoShOvPo.2872
1	1	1559.5927730000	8.204e-03	0	2	0	0	0	0	14	6	a	A2"	24	0	0	0	0	0	0	15	6	s	A2'	4	11ZoShOvPo.4021
1	1	1580.9689940000	1.192e-03	0	2	0	0	0	0	13	6	a	A2"	21	0	0	0	0	0	0	14	6	s	A2'	3	11ZoShOvPo.4193
1	1	1614.5184330000	1.757e-03	0	3	0	0	0	0	12	6	s	A2'	24	0	1	0	0	0	0	11	6	a	A2"	5	11ZoShOvPo.4561
1	1	1628.3154300000	2.169e-02	0	3	0	0	0	0	13	6	s	A2'	28	0	1	0	0	0	0	12	6	a	A2"	8	11ZoShOvPo.4740
1	1	1631.7657470000	1.000e-03	0	2	0	0	0	0	12	6	s	A2'	14	0	0	0	0	0	0	12	6	a	A2"	3	11ZoShOvPo.4784
1	1	1631.7658300000	5.000e-04	0	2	0	0	0	0	12	6	s	A2'	14	0	0	0	0	0	0	12	6	a	A2"	3	00CoKlTaBr.574
1	1	1648.4468990000	1.000e-03	0	2	0	0	0	0	14	6	s	A2'	16	0	0	0	0	0	0	14	6	a	A2"	3	11ZoShOvPo.4962
1	1	1866.0931800000	5.000e-04	0	2	0	0	0	0	12	6	s	A2'	14	0	0	0	0	0	0	11	6	a	A2"	2	00CoKlTaBr.1088
1	1	1866.0932000000	5.000e-04	0	2	0	0	0	0	12	6	s	A2'	14	0	0	0	0	0	0	11	6	a	A2"	2	87LeLaGuTa.201
1	1	2088.1767300000	1.543e-03	0	3	0	0	0	0	12	6	s	A2'	24	0	0	0	0	0	0	13	6	a	A2"	3	95KlTaBr.730
1	1	2575.3680000000	5.267e-04	0	3	0	0	0	0	12	6	s	A2'	24	0	0	0	0	0	0	11	6	a	A2"	2	95KlTaBr.1438
	---

==============
Component #435: 	8 vertices. 
	Path length: 1.	Utility factor = 8

	---
1	1	400.8081100000	5.706e-03	0	0	0	0	0	0	21	14	a	E"	5	0	0	0	0	0	0	20	14	s	E'	5	10YuPeDrSu_S2.1205
1	1	944.7299190000	1.000e-03	0	1	0	0	0	0	22	14	a	E"	25	0	0	0	0	0	0	22	14	s	E'	7	11ZoShOvPo.857
	---

==============
Component #397: 	16 vertices. 
	Path length: 2.	Utility factor = 8

	---
1	1	1058.9283450000	1.231e-03	0	2	0	0	0	0	17	3	s	A2"	27	0	1	0	0	0	0	16	3	a	A2'	12	11ZoShOvPo.1533
	---
1	2	1352.9412840000	1.601e-03	0	2	0	0	0	0	17	3	s	A2"	27	0	0	0	0	0	0	18	3	a	A2'	7	11ZoShOvPo.2695
	---
	---
2	1	1102.6301270000	1.000e-03	0	2	0	0	0	0	19	6	s	A2'	31	0	1	0	0	0	0	18	6	a	A2"	16	11ZoShOvPo.1701
2	1	1323.2860110000	1.000e-03	0	2	0	0	0	0	19	6	s	A2'	31	0	0	0	0	0	0	20	6	a	A2"	6	11ZoShOvPo.2571
	---
2	2	1611.4477540000	1.601e-03	0	2	0	0	0	0	19	6	s	A2'	31	0	0	0	0	0	0	19	3	s	A2"	7	11ZoShOvPo.4524
	---
