# Supplementary material for: Selecting lines for spectroscopic (re)measurements to improve the accuracy of absolute energies of rovibronic quantum states
Source: J Cheminform. 2021 Sep 16;13:67. doi: 10.1186/s13321-021-00534-y (PMC8447658; doi:10.1186/s13321-021-00534-y)
Supplement: Supplementary file 7 — Additional file 7. 14NH3_5.10(− 6).txt: CSC output of the 14NH3 molecule at the 5∗10−6 cm−1 uncertainty threshold. [file 13321_2021_534_MOESM7_ESM.txt]

14NH3			Uncertainty threshold: 5e-006 cm^(-1)

|H_0| = 151

Summary: 
Component #84: 	14 vertices. 	Path length: 1.	Utility factor = 14

==============
Component #84: 	14 vertices. 
	Path length: 1.	Utility factor = 14

	---
1	1	76.7144140000	3.000e-04	0	0	0	0	0	0	7	2	a	E"	4	0	0	0	0	0	0	7	5	a	E'	2	10YuPeDrSu_S2.201
1	1	76.8312910000	5.455e-04	0	0	0	0	0	0	7	2	s	E'	4	0	0	0	0	0	0	7	5	s	E"	2	10YuPeDrSu_S2.202
1	1	77.2787720000	3.000e-04	0	0	0	0	0	0	6	2	s	E'	3	0	0	0	0	0	0	6	5	s	E"	1	10YuPeDrSu_S2.203
1	1	215.2944090000	3.000e-04	0	0	0	0	0	0	7	2	a	E"	4	0	0	0	0	0	0	6	5	a	E'	1	10YuPeDrSu_S2.410
1	1	234.2096310000	3.331e-04	0	0	0	0	0	0	8	2	a	E"	5	0	0	0	0	0	0	7	5	a	E'	2	10YuPeDrSu_S2.446
1	1	6576.7463400000	7.996e-03	1	0	0	2	0	2	4	4	a	E"	209	0	0	0	0	0	0	4	4	s	E'	1	12SuBrHuSc.569
	---
