# Supplementary material for: Selecting lines for spectroscopic (re)measurements to improve the accuracy of absolute energies of rovibronic quantum states
Source: J Cheminform. 2021 Sep 16;13:67. doi: 10.1186/s13321-021-00534-y (PMC8447658; doi:10.1186/s13321-021-00534-y)
Supplement: Supplementary file 8 — Additional file 8. 32SO2_1.10(− 3).txt: CSC output of the 32S16O2 molecule at the 1∗10−3 cm−1 uncertainty threshold. [file 13321_2021_534_MOESM8_ESM.txt]

32SO2			Uncertainty threshold: 0.001 cm^(-1)

|H_0| = 14928

No suggestions.
