# Supplementary material for: Selecting lines for spectroscopic (re)measurements to improve the accuracy of absolute energies of rovibronic quantum states
Source: J Cheminform. 2021 Sep 16;13:67. doi: 10.1186/s13321-021-00534-y (PMC8447658; doi:10.1186/s13321-021-00534-y)
Supplement: Supplementary file 9 — Additional file 9. 32SO2_1.10(− 4).txt: CSC output of the 32S16O2 molecule at the 1∗10−4 cm−1 uncertainty threshold. [file 13321_2021_534_MOESM9_ESM.txt]

32SO2			Uncertainty threshold: 0.0001 cm^(-1)

|H_0| = 407

Summary: 
Component #14: 	91 vertices. 	Path length: 1.	Utility factor = 91
Component #1: 	183 vertices. 	Path length: 2.	Utility factor = 91.5
Component #18: 	55 vertices. 	Path length: 1.	Utility factor = 55
Component #84: 	29 vertices. 	Path length: 1.	Utility factor = 29
Component #4: 	27 vertices. 	Path length: 1.	Utility factor = 27
Component #269: 	24 vertices. 	Path length: 1.	Utility factor = 24
Component #46: 	37 vertices. 	Path length: 2.	Utility factor = 18.5
Component #12: 	30 vertices. 	Path length: 2.	Utility factor = 15
Component #44: 	27 vertices. 	Path length: 2.	Utility factor = 13.5
Component #27: 	22 vertices. 	Path length: 2.	Utility factor = 11
Component #77: 	22 vertices. 	Path length: 2.	Utility factor = 11
Component #180: 	18 vertices. 	Path length: 2.	Utility factor = 9
Component #54: 	8 vertices. 	Path length: 1.	Utility factor = 8
Component #56: 	16 vertices. 	Path length: 2.	Utility factor = 8
Component #19: 	13 vertices. 	Path length: 2.	Utility factor = 6.5
Component #33: 	10 vertices. 	Path length: 2.	Utility factor = 5
Component #158: 	8 vertices. 	Path length: 2.	Utility factor = 4
Component #110: 	13 vertices. 	Path length: 4.	Utility factor = 3.25
Component #30: 	13 vertices. 	Path length: 4.	Utility factor = 3.25
Component #39: 	11 vertices. 	Path length: 3.	Utility factor = 3.66667
Component #13: 	9 vertices. 	Path length: 5.	Utility factor = 1.8

==============
Component #14: 	91 vertices. 
	Path length: 1.	Utility factor = 91

	---
1	1	1006.79172000	0.00010000	0	2	0	17	5	13	0	0	0	18	6	12	13UlOnGrBe.46
1	1	1008.89967000	0.00023417	0	2	0	18	4	14	0	0	0	19	5	15	13UlOnGrBe.66
1	1	1010.15431000	0.00037349	0	2	0	16	4	12	0	0	0	17	5	13	13UlOnGrBe.78
1	1	1010.72724000	0.00024157	0	2	0	19	3	17	0	0	0	20	4	16	13UlOnGrBe.84
1	1	1012.17835000	0.00010000	0	2	0	17	3	15	0	0	0	18	4	14	13UlOnGrBe.94
1	1	1012.71290000	0.00032850	0	2	0	12	4	8	0	0	0	13	5	9	13UlOnGrBe.97
1	1	1013.29003000	0.00010000	0	2	0	16	3	13	0	0	0	17	4	14	13UlOnGrBe.101
1	1	1013.52253000	0.00010000	0	2	0	17	2	16	0	0	0	18	3	15	13UlOnGrBe.108
1	1	1014.41816000	0.00047787	0	2	0	14	3	11	0	0	0	15	4	12	13UlOnGrBe.114
1	1	1014.64790000	0.00042064	0	2	0	9	4	6	0	0	0	10	5	5	13UlOnGrBe.116
1	1	1014.88569000	0.00019115	0	2	0	13	3	11	0	0	0	14	4	10	13UlOnGrBe.120
1	1	1015.52637000	0.00014589	0	2	0	15	2	14	0	0	0	16	3	13	13UlOnGrBe.124
1	1	1015.62033000	0.00013568	0	2	0	12	3	9	0	0	0	13	4	10	13UlOnGrBe.125
1	1	1015.93800000	0.00012663	0	2	0	7	4	4	0	0	0	8	5	3	13UlOnGrBe.132
1	1	1016.59959000	0.00032788	0	2	0	20	2	18	0	0	0	21	3	19	13UlOnGrBe.138
1	1	1017.10352000	0.00010000	0	2	0	18	2	16	0	0	0	19	3	17	13UlOnGrBe.142
1	1	1017.29511000	0.00047836	0	2	0	13	2	12	0	0	0	14	3	11	13UlOnGrBe.145
1	1	1017.69404000	0.00012961	0	2	0	16	2	14	0	0	0	17	3	15	13UlOnGrBe.147
1	1	1018.39686000	0.00016293	0	2	0	14	2	12	0	0	0	15	3	13	13UlOnGrBe.155
1	1	1018.88450000	0.00010000	0	2	0	11	2	10	0	0	0	12	3	9	13UlOnGrBe.160
1	1	1020.19753000	0.00017105	0	2	0	10	2	8	0	0	0	11	3	9	13UlOnGrBe.176
1	1	1020.34751000	0.00026699	0	2	0	9	2	8	0	0	0	10	3	7	13UlOnGrBe.178
1	1	1020.79393000	0.00010000	0	2	0	20	1	19	0	0	0	21	2	20	13UlOnGrBe.188
1	1	1021.02340000	0.00010000	0	2	0	12	4	8	0	0	0	12	5	7	13UlOnGrBe.196
1	1	1021.02340000	0.00034280	0	2	0	14	4	10	0	0	0	14	5	9	13UlOnGrBe.197
1	1	1021.03485000	0.00042647	0	2	0	16	4	12	0	0	0	16	5	11	13UlOnGrBe.200
1	1	1021.03485000	0.00045840	0	2	0	9	4	6	0	0	0	9	5	5	13UlOnGrBe.199
1	1	1021.28953000	0.00020352	0	2	0	8	2	6	0	0	0	9	3	7	13UlOnGrBe.202
1	1	1021.56124000	0.00013538	0	2	0	18	1	17	0	0	0	19	2	18	13UlOnGrBe.205
1	1	1021.68451000	0.00010000	0	2	0	21	1	21	0	0	0	22	0	22	13UlOnGrBe.207
1	1	1021.72703000	0.00010000	0	2	0	7	2	6	0	0	0	8	3	5	13UlOnGrBe.208
1	1	1022.17782000	0.00010000	0	2	0	20	0	20	0	0	0	21	1	21	13UlOnGrBe.215
1	1	1022.27128000	0.00010000	0	2	0	16	1	15	0	0	0	17	2	16	13UlOnGrBe.219
1	1	1022.47658000	0.00036898	0	2	0	6	2	4	0	0	0	7	3	5	13UlOnGrBe.224
1	1	1022.96028000	0.00010000	0	2	0	19	1	19	0	0	0	20	0	20	13UlOnGrBe.235
1	1	1022.96028000	0.00043981	0	2	0	14	1	13	0	0	0	15	2	14	13UlOnGrBe.234
1	1	1023.36373000	0.00014361	0	2	0	18	0	18	0	0	0	19	1	19	13UlOnGrBe.242
1	1	1023.66378000	0.00010000	0	2	0	12	1	11	0	0	0	13	2	12	13UlOnGrBe.250
1	1	1023.77661000	0.00010000	0	2	0	17	3	15	0	0	0	17	4	14	13UlOnGrBe.251
1	1	1023.82873000	0.00018739	0	2	0	15	3	13	0	0	0	15	4	12	13UlOnGrBe.253
1	1	1023.85629000	0.00019375	0	2	0	13	3	11	0	0	0	13	4	10	13UlOnGrBe.255
1	1	1023.87131000	0.00060700	0	2	0	11	3	9	0	0	0	11	4	8	13UlOnGrBe.257
1	1	1023.93640000	0.00031764	0	2	0	12	3	9	0	0	0	12	4	8	13UlOnGrBe.259
1	1	1023.97810000	0.00010000	0	2	0	19	2	18	0	0	0	20	1	19	13UlOnGrBe.260
1	1	1024.16597000	0.00041688	0	2	0	16	3	13	0	0	0	16	4	12	13UlOnGrBe.267
1	1	1024.25072000	0.00010000	0	2	0	17	1	17	0	0	0	18	0	18	13UlOnGrBe.270
1	1	1024.51423000	0.00010000	0	2	0	16	0	16	0	0	0	17	1	17	13UlOnGrBe.275
1	1	1024.83941000	0.00047490	0	2	0	19	1	19	0	0	0	19	2	18	13UlOnGrBe.282
1	1	1025.23625000	0.00016358	0	2	0	8	1	7	0	0	0	9	2	8	13UlOnGrBe.292
1	1	1025.28885000	0.00010000	0	2	0	19	2	18	0	0	0	19	3	17	13UlOnGrBe.295
1	1	1025.45102000	0.00038422	0	2	0	20	0	20	0	0	0	20	1	19	13UlOnGrBe.297
1	1	1025.56642000	0.00010000	0	2	0	15	1	15	0	0	0	16	0	16	13UlOnGrBe.299
1	1	1025.61876000	0.00010000	0	2	0	14	0	14	0	0	0	15	1	15	13UlOnGrBe.302
1	1	1025.68377000	0.00017267	0	2	0	17	2	16	0	0	0	18	1	17	13UlOnGrBe.304
1	1	1025.77697000	0.00038065	0	2	0	5	1	5	0	0	0	6	2	4	13UlOnGrBe.308
1	1	1025.77697000	0.00047477	0	2	0	17	2	16	0	0	0	17	3	15	13UlOnGrBe.309
1	1	1026.15747000	0.00025373	0	2	0	15	2	14	0	0	0	15	3	13	13UlOnGrBe.318
1	1	1026.44143000	0.00010000	0	2	0	13	2	12	0	0	0	13	3	11	13UlOnGrBe.323
1	1	1026.64017000	0.00047481	0	2	0	11	2	10	0	0	0	11	3	9	13UlOnGrBe.330
1	1	1026.67021000	0.00010000	0	2	0	12	0	12	0	0	0	13	1	13	13UlOnGrBe.331
1	1	1026.77084000	0.00041244	0	2	0	9	2	8	0	0	0	9	3	7	13UlOnGrBe.333
1	1	1026.84712000	0.00043068	0	2	0	7	2	6	0	0	0	7	3	5	13UlOnGrBe.336
1	1	1026.91998000	0.00010000	0	2	0	13	1	13	0	0	0	14	0	14	13UlOnGrBe.337
1	1	1026.94806000	0.00010000	0	2	0	6	2	4	0	0	0	6	3	3	13UlOnGrBe.338
1	1	1027.47540000	0.00025655	0	2	0	12	2	10	0	0	0	12	3	9	13UlOnGrBe.347
1	1	1027.55709000	0.00010000	0	2	0	13	1	13	0	0	0	13	2	12	13UlOnGrBe.349
1	1	1027.67003000	0.00010000	0	2	0	10	0	10	0	0	0	11	1	11	13UlOnGrBe.353
1	1	1028.20627000	0.00019441	0	2	0	19	3	17	0	0	0	20	2	18	13UlOnGrBe.367
1	1	1028.25823000	0.00013574	0	2	0	11	1	11	0	0	0	11	2	10	13UlOnGrBe.368
1	1	1028.32167000	0.00014115	0	2	0	11	1	11	0	0	0	12	0	12	13UlOnGrBe.371
1	1	1028.52290000	0.00039798	0	2	0	18	2	16	0	0	0	18	3	15	13UlOnGrBe.375
1	1	1028.53938000	0.00010000	0	2	0	16	5	11	0	0	0	15	6	10	13UlOnGrBe.377
1	1	1028.84521000	0.00049341	0	2	0	9	1	9	0	0	0	9	2	8	13UlOnGrBe.383
1	1	1028.97497000	0.00010000	0	2	0	20	1	19	0	0	0	20	2	18	13UlOnGrBe.387
1	1	1029.27111000	0.00010000	0	2	0	13	2	12	0	0	0	14	1	13	13UlOnGrBe.391
1	1	1029.31800000	0.00010000	0	2	0	7	1	7	0	0	0	7	2	6	13UlOnGrBe.393
1	1	1029.46860000	0.00041829	0	2	0	4	2	2	0	0	0	3	3	1	13UlOnGrBe.397
1	1	1029.55986000	0.00023692	0	2	0	14	0	14	0	0	0	14	1	13	13UlOnGrBe.399
1	1	1029.67551000	0.00025772	0	2	0	5	1	5	0	0	0	5	2	4	13UlOnGrBe.401
1	1	1029.77388000	0.00010000	0	2	0	9	1	9	0	0	0	10	0	10	13UlOnGrBe.404
1	1	1029.80912000	0.00020571	0	2	0	18	1	17	0	0	0	18	2	16	13UlOnGrBe.406
1	1	1030.27584000	0.00014580	0	2	0	17	3	15	0	0	0	18	2	16	13UlOnGrBe.416
1	1	1030.39528000	0.00010000	0	2	0	16	1	15	0	0	0	16	2	14	13UlOnGrBe.418
1	1	1030.52008000	0.00036251	0	2	0	6	1	5	0	0	0	6	2	4	13UlOnGrBe.421
1	1	1030.67885000	0.00038679	0	2	0	12	0	12	0	0	0	12	1	11	13UlOnGrBe.425
1	1	1030.74738000	0.00022728	0	2	0	14	1	13	0	0	0	14	2	12	13UlOnGrBe.428
1	1	1030.86994000	0.00015683	0	2	0	10	1	9	0	0	0	10	2	8	13UlOnGrBe.431
1	1	1030.89316000	0.00015151	0	2	0	12	1	11	0	0	0	12	2	10	13UlOnGrBe.433
1	1	1031.26219000	0.00030940	0	2	0	7	1	7	0	0	0	8	0	8	13UlOnGrBe.439
1	1	1031.59702000	0.00010000	0	2	0	10	0	10	0	0	0	10	1	9	13UlOnGrBe.446
1	1	1032.27488000	0.00024814	0	2	0	15	3	13	0	0	0	16	2	14	13UlOnGrBe.457
1	1	1032.75749000	0.00010000	0	2	0	5	1	5	0	0	0	6	0	6	13UlOnGrBe.465
1	1	1032.85922000	0.00022949	0	2	0	9	2	8	0	0	0	10	1	9	13UlOnGrBe.470
1	1	1034.17176000	0.00013066	0	2	0	13	3	11	0	0	0	14	2	12	13UlOnGrBe.491
1	1	1034.43919000	0.00039737	0	2	0	16	3	13	0	0	0	15	4	12	13UlOnGrBe.496
1	1	1034.57634000	0.00012886	0	2	0	7	2	6	0	0	0	8	1	7	13UlOnGrBe.498
1	1	1035.96194000	0.00016115	0	2	0	17	4	14	0	0	0	18	3	15	13UlOnGrBe.519
1	1	1037.50111000	0.00011015	0	2	0	6	1	5	0	0	0	6	0	6	13UlOnGrBe.548
1	1	1037.57924000	0.00015014	0	2	0	9	3	7	0	0	0	10	2	8	13UlOnGrBe.551
1	1	1037.98768000	0.00037487	0	2	0	8	1	7	0	0	0	8	0	8	13UlOnGrBe.559
1	1	1038.66725000	0.00028461	0	2	0	10	1	9	0	0	0	10	0	10	13UlOnGrBe.572
1	1	1039.08542000	0.00038337	0	2	0	7	3	5	0	0	0	8	2	6	13UlOnGrBe.580
1	1	1039.09818000	0.00019834	0	2	0	13	4	10	0	0	0	14	3	11	13UlOnGrBe.581
1	1	1039.48955000	0.00010000	0	2	0	12	1	11	0	0	0	11	2	10	13UlOnGrBe.589
1	1	1039.55312000	0.00017875	0	2	0	12	1	11	0	0	0	12	0	12	13UlOnGrBe.591
1	1	1039.67267000	0.00010000	0	2	0	12	2	10	0	0	0	12	1	11	13UlOnGrBe.593
1	1	1039.71044000	0.00029077	0	2	0	5	1	5	0	0	0	4	0	4	13UlOnGrBe.595
1	1	1039.72056000	0.00010000	0	2	0	10	2	8	0	0	0	10	1	9	13UlOnGrBe.596
1	1	1039.79323000	0.00012701	0	2	0	14	2	12	0	0	0	14	1	13	13UlOnGrBe.598
1	1	1039.88663000	0.00014019	0	2	0	8	2	6	0	0	0	8	1	7	13UlOnGrBe.602
1	1	1040.10982000	0.00031048	0	2	0	6	2	4	0	0	0	6	1	5	13UlOnGrBe.607
1	1	1040.12120000	0.00010000	0	2	0	16	2	14	0	0	0	16	1	15	13UlOnGrBe.608
1	1	1040.33056000	0.00038291	0	2	0	4	2	2	0	0	0	4	1	3	13UlOnGrBe.611
1	1	1040.43848000	0.00022216	0	2	0	10	0	10	0	0	0	9	1	9	13UlOnGrBe.614
1	1	1040.63266000	0.00011759	0	2	0	14	1	13	0	0	0	14	0	14	13UlOnGrBe.617
1	1	1040.65615000	0.00010000	0	2	0	17	5	13	0	0	0	18	4	14	13UlOnGrBe.619
1	1	1040.67553000	0.00034416	0	2	0	7	1	7	0	0	0	6	0	6	13UlOnGrBe.620
1	1	1040.68395000	0.00010000	0	2	0	18	2	16	0	0	0	18	1	17	13UlOnGrBe.621
1	1	1041.27016000	0.00016767	0	2	0	7	2	6	0	0	0	7	1	7	13UlOnGrBe.633
1	1	1041.27016000	0.00029625	0	2	0	14	1	13	0	0	0	13	2	12	13UlOnGrBe.634
1	1	1041.49418000	0.00010000	0	2	0	20	2	18	0	0	0	20	1	19	13UlOnGrBe.640
1	1	1041.59660000	0.00010000	0	2	0	9	1	9	0	0	0	8	0	8	13UlOnGrBe.643
1	1	1041.70084000	0.00015941	0	2	0	9	2	8	0	0	0	9	1	9	13UlOnGrBe.645
1	1	1041.86530000	0.00010000	0	2	0	16	1	15	0	0	0	16	0	16	13UlOnGrBe.650
1	1	1041.88028000	0.00020988	0	2	0	9	4	6	0	0	0	10	3	7	13UlOnGrBe.651
1	1	1042.04088000	0.00010000	0	2	0	15	5	11	0	0	0	16	4	12	13UlOnGrBe.655
1	1	1042.23664000	0.00010000	0	2	0	11	2	10	0	0	0	11	1	11	13UlOnGrBe.660
1	1	1042.80479000	0.00018088	0	2	0	20	2	18	0	0	0	19	3	17	13UlOnGrBe.674
1	1	1042.87564000	0.00023006	0	2	0	13	2	12	0	0	0	13	1	13	13UlOnGrBe.677
1	1	1042.88553000	0.00012804	0	2	0	16	3	13	0	0	0	16	2	14	13UlOnGrBe.678
1	1	1043.04679000	0.00039007	0	2	0	16	1	15	0	0	0	15	2	14	13UlOnGrBe.681
1	1	1043.19445000	0.00010000	0	2	0	18	1	17	0	0	0	18	0	18	13UlOnGrBe.688
1	1	1043.30255000	0.00020099	0	2	0	14	3	11	0	0	0	14	2	12	13UlOnGrBe.690
1	1	1043.44654000	0.00010000	0	2	0	13	1	13	0	0	0	12	0	12	13UlOnGrBe.694
1	1	1043.68733000	0.00017756	0	2	0	12	3	9	0	0	0	12	2	10	13UlOnGrBe.699
1	1	1044.40216000	0.00017458	0	2	0	7	3	5	0	0	0	7	2	6	13UlOnGrBe.714
1	1	1044.42050000	0.00013065	0	2	0	15	1	15	0	0	0	14	0	14	13UlOnGrBe.716
1	1	1044.43178000	0.00037901	0	2	0	16	0	16	0	0	0	15	1	15	13UlOnGrBe.717
1	1	1044.43931000	0.00010000	0	2	0	17	2	16	0	0	0	17	1	17	13UlOnGrBe.718
1	1	1044.54043000	0.00061954	0	2	0	11	3	9	0	0	0	11	2	10	13UlOnGrBe.723
1	1	1044.69396000	0.00010000	0	2	0	13	3	11	0	0	0	13	2	12	13UlOnGrBe.726
1	1	1044.78177000	0.00043345	0	2	0	18	1	17	0	0	0	17	2	16	13UlOnGrBe.730
1	1	1044.92591000	0.00010000	0	2	0	15	3	13	0	0	0	15	2	14	13UlOnGrBe.732
1	1	1045.34321000	0.00010000	0	2	0	19	2	18	0	0	0	19	1	19	13UlOnGrBe.745
1	1	1045.43183000	0.00010000	0	2	0	17	1	17	0	0	0	16	0	16	13UlOnGrBe.747
1	1	1045.67114000	0.00027284	0	2	0	19	3	17	0	0	0	19	2	18	13UlOnGrBe.752
1	1	1046.44004000	0.00022433	0	2	0	20	1	19	0	0	0	19	2	18	13UlOnGrBe.770
1	1	1047.53137000	0.00010000	0	2	0	21	1	21	0	0	0	20	0	20	13UlOnGrBe.798
1	1	1047.54180000	0.00010000	0	2	0	18	4	14	0	0	0	18	3	15	13UlOnGrBe.799
1	1	1048.18570000	0.00010000	0	2	0	12	4	8	0	0	0	12	3	9	13UlOnGrBe.814
1	1	1048.22081000	0.00042017	0	2	0	15	4	12	0	0	0	15	3	13	13UlOnGrBe.815
1	1	1048.26343000	0.00012592	0	2	0	10	4	6	0	0	0	10	3	7	13UlOnGrBe.816
1	1	1048.30348000	0.00032654	0	2	0	9	4	6	0	0	0	9	3	7	13UlOnGrBe.818
1	1	1052.25426000	0.00026231	0	2	0	17	5	13	0	0	0	17	4	14	13UlOnGrBe.930
1	1	1052.26500000	0.00023258	0	2	0	16	5	11	0	0	0	16	4	12	13UlOnGrBe.931
1	1	1052.31510000	0.00023117	0	2	0	15	5	11	0	0	0	15	4	12	13UlOnGrBe.934
1	1	1052.33320000	0.00010000	0	2	0	14	5	9	0	0	0	14	4	10	13UlOnGrBe.935
1	1	1052.36374000	0.00014102	0	2	0	13	5	9	0	0	0	13	4	10	13UlOnGrBe.941
1	1	1052.40162000	0.00010000	0	2	0	11	5	7	0	0	0	11	4	8	13UlOnGrBe.943
1	1	1052.79671000	0.00044322	0	2	0	7	4	4	0	0	0	6	3	3	13UlOnGrBe.958
1	1	1053.82511000	0.00010000	0	2	0	14	3	11	0	0	0	13	2	12	13UlOnGrBe.985
1	1	1055.94169000	0.00010000	0	2	0	12	4	8	0	0	0	11	3	9	13UlOnGrBe.1040
1	1	1057.64107000	0.00032454	0	2	0	15	4	12	0	0	0	14	3	11	13UlOnGrBe.1109
1	1	1058.47997000	0.00013117	0	2	0	16	4	12	0	0	0	15	3	13	13UlOnGrBe.1131
1	1	1058.80837000	0.00015424	0	2	0	10	5	5	0	0	0	9	4	6	13UlOnGrBe.1140
1	1	1060.68072000	0.00047752	0	2	0	13	5	9	0	0	0	12	4	8	13UlOnGrBe.1203
1	1	1061.30362000	0.00014645	0	2	0	14	5	9	0	0	0	13	4	10	13UlOnGrBe.1236
1	1	1063.12985000	0.00020799	0	2	0	17	5	13	0	0	0	16	4	12	13UlOnGrBe.1286
	---

==============
Component #1: 	183 vertices. 
	Path length: 2.	Utility factor = 91.5

	---
1	1	1514.57360000	0.00080000	0	3	0	26	7	19	0	0	0	27	8	20	17UlBeGrBe.881
1	1	1531.85050000	0.00080000	0	3	0	26	7	19	0	0	0	26	8	18	17UlBeGrBe.1222
1	1	1579.22450000	0.00148255	0	3	0	26	7	19	0	0	0	26	6	20	17UlBeGrBe.1886
1	1	1595.89730000	0.00080000	0	3	0	26	7	19	0	0	0	25	6	20	17UlBeGrBe.2041
	---
1	2	1028.26390000	0.00080000	0	3	0	26	7	19	0	1	0	25	8	18	17UlBeGrBe.565
	---
	---
2	1	1515.23720000	0.00080000	0	3	0	25	7	19	0	0	0	26	8	18	17UlBeGrBe.889
2	1	1531.87170000	0.00080000	0	3	0	25	7	19	0	0	0	25	8	18	17UlBeGrBe.1223
2	1	1579.28460000	0.00080000	0	3	0	25	7	19	0	0	0	25	6	20	17UlBeGrBe.1887
2	1	1595.30720000	0.00080000	0	3	0	25	7	19	0	0	0	24	6	18	17UlBeGrBe.2028
	---
2	2	1011.65230000	0.00113913	0	3	0	25	7	19	0	1	0	25	8	18	17UlBeGrBe.323
	---
	---
3	1	1515.90310000	0.00080000	0	3	0	24	7	17	0	0	0	25	8	18	17UlBeGrBe.897
3	1	1531.89470000	0.00080000	0	3	0	24	7	17	0	0	0	24	8	16	17UlBeGrBe.1224
3	1	1547.24300000	0.00191149	0	3	0	24	7	17	0	0	0	23	8	16	17UlBeGrBe.1501
3	1	1579.33790000	0.00080000	0	3	0	24	7	17	0	0	0	24	6	18	17UlBeGrBe.1891
3	1	1594.71830000	0.00109997	0	3	0	24	7	17	0	0	0	23	6	18	17UlBeGrBe.2023
	---
3	2	995.68320000	0.00101600	0	3	0	24	7	17	0	1	0	25	8	18	17UlBeGrBe.96
	---
	---
4	1	1517.06860000	0.00080000	0	3	0	25	6	20	0	0	0	26	7	19	17UlBeGrBe.912
4	1	1574.22970000	0.00080000	0	3	0	25	6	20	0	0	0	25	5	21	17UlBeGrBe.1824
4	1	1590.24780000	0.00158034	0	3	0	25	6	20	0	0	0	24	5	19	17UlBeGrBe.2002
	---
4	2	997.43750000	0.00080000	0	3	0	25	6	20	0	1	0	26	7	19	17UlBeGrBe.116
4	2	1014.07480000	0.00099503	0	3	0	25	6	20	0	1	0	25	7	19	17UlBeGrBe.356
	---
	---
5	1	1517.23120000	0.00080000	0	3	0	22	7	15	0	0	0	23	8	16	17UlBeGrBe.915
5	1	1531.93760000	0.00194700	0	3	0	22	7	15	0	0	0	22	8	14	17UlBeGrBe.1228
5	1	1579.43590000	0.00080000	0	3	0	22	7	15	0	0	0	22	6	16	17UlBeGrBe.1893
5	1	1593.52270000	0.00080000	0	3	0	22	7	15	0	0	0	21	6	16	17UlBeGrBe.2020
	---
5	2	996.99130000	0.00182801	0	3	0	22	7	15	0	1	0	23	8	16	17UlBeGrBe.111
5	2	1011.68820000	0.00080000	0	3	0	22	7	15	0	1	0	22	8	14	17UlBeGrBe.324
	---
	---
6	1	1517.89320000	0.00135378	0	3	0	21	7	15	0	0	0	22	8	14	17UlBeGrBe.923
6	1	1531.96230000	0.00210224	0	3	0	21	7	15	0	0	0	21	8	14	17UlBeGrBe.1229
6	1	1579.47690000	0.00153730	0	3	0	21	7	15	0	0	0	21	6	16	17UlBeGrBe.1894
6	1	1592.92000000	0.00106575	0	3	0	21	7	15	0	0	0	20	6	14	17UlBeGrBe.2016
	---
6	2	997.64450000	0.00239676	0	3	0	21	7	15	0	1	0	22	8	14	17UlBeGrBe.122
6	2	1011.70220000	0.00309533	0	3	0	21	7	15	0	1	0	21	8	14	17UlBeGrBe.325
6	2	1046.21880000	0.00165307	0	3	0	21	7	15	0	1	0	22	6	16	17UlBeGrBe.693
	---
	---
7	1	1518.38580000	0.00080000	0	3	0	23	6	18	0	0	0	24	7	17	17UlBeGrBe.927
7	1	1574.35430000	0.00139493	0	3	0	23	6	18	0	0	0	23	5	19	17UlBeGrBe.1826
7	1	1589.09910000	0.00125351	0	3	0	23	6	18	0	0	0	22	5	17	17UlBeGrBe.1980
	---
7	2	998.73270000	0.00080000	0	3	0	23	6	18	0	1	0	24	7	17	17UlBeGrBe.143
7	2	1014.08260000	0.00080000	0	3	0	23	6	18	0	1	0	23	7	17	17UlBeGrBe.358
7	2	1040.19500000	0.00080000	0	3	0	23	6	18	0	1	0	24	5	19	17UlBeGrBe.645
	---
	---
8	1	1518.55800000	0.00080000	0	3	0	20	7	13	0	0	0	21	8	14	17UlBeGrBe.930
8	1	1579.51760000	0.00080000	0	3	0	20	7	13	0	0	0	20	6	14	17UlBeGrBe.1895
8	1	1592.31690000	0.00080000	0	3	0	20	7	13	0	0	0	19	6	14	17UlBeGrBe.2013
	---
8	2	998.29760000	0.00080000	0	3	0	20	7	13	0	1	0	21	8	14	17UlBeGrBe.134
	---
	---
9	1	1519.16950000	0.00080000	0	3	0	25	5	21	0	0	0	26	6	20	17UlBeGrBe.939
9	1	1569.49100000	0.00080000	0	3	0	25	5	21	0	0	0	25	4	22	17UlBeGrBe.1755
9	1	1585.07510000	0.00114428	0	3	0	25	5	21	0	0	0	24	4	20	17UlBeGrBe.1954
	---
9	2	1000.04170000	0.00080000	0	3	0	25	5	21	0	1	0	26	6	20	17UlBeGrBe.169
9	2	1016.70450000	0.00095964	0	3	0	25	5	21	0	1	0	25	6	20	17UlBeGrBe.396
	---
	---
10	1	1519.70480000	0.00093578	0	3	0	21	6	16	0	0	0	22	7	15	17UlBeGrBe.945
10	1	1533.77710000	0.00092816	0	3	0	21	6	16	0	0	0	21	7	15	17UlBeGrBe.1269
10	1	1560.33910000	0.00080000	0	3	0	21	6	16	0	0	0	22	5	17	17UlBeGrBe.1617
10	1	1574.46430000	0.00091018	0	3	0	21	6	16	0	0	0	21	5	17	17UlBeGrBe.1830
10	1	1587.92130000	0.00119643	0	3	0	21	6	16	0	0	0	20	5	15	17UlBeGrBe.1971
	---
10	2	1014.09350000	0.00104244	0	3	0	21	6	16	0	1	0	21	7	15	17UlBeGrBe.360
10	2	1055.71060000	0.00159311	0	3	0	21	6	16	0	1	0	21	5	17	17UlBeGrBe.732
	---
	---
11	1	1519.85550000	0.00080000	0	3	0	24	5	19	0	0	0	25	6	20	17UlBeGrBe.947
11	1	1535.87980000	0.00205959	0	3	0	24	5	19	0	0	0	24	6	18	17UlBeGrBe.1311
11	1	1551.25560000	0.00188041	0	3	0	24	5	19	0	0	0	23	6	18	17UlBeGrBe.1529
11	1	1569.08450000	0.00116368	0	3	0	24	5	19	0	0	0	24	4	20	17UlBeGrBe.1745
	---
11	2	1000.71820000	0.00165141	0	3	0	24	5	19	0	1	0	25	6	20	17UlBeGrBe.175
	---
	---
12	1	1520.12670000	0.00080000	0	3	0	21	1	21	0	0	0	22	2	20	17UlBeGrBe.952
12	1	1538.14460000	0.00080000	0	3	0	21	1	21	0	0	0	22	0	22	17UlBeGrBe.1352
12	1	1563.99190000	0.00080000	0	3	0	21	1	21	0	0	0	20	0	20	17UlBeGrBe.1674
	---
12	2	1002.16020000	0.00080000	0	3	0	21	1	21	0	1	0	22	2	20	17UlBeGrBe.194
12	2	1020.43750000	0.00181293	0	3	0	21	1	21	0	1	0	22	0	22	17UlBeGrBe.468
12	2	1022.30300000	0.00211352	0	3	0	21	1	21	0	1	0	21	2	20	17UlBeGrBe.493
12	2	1046.24840000	0.00080000	0	3	0	21	1	21	0	1	0	20	0	20	17UlBeGrBe.694
	---
	---
13	1	1520.36500000	0.00080000	0	3	0	20	6	14	0	0	0	21	7	15	17UlBeGrBe.955
13	1	1533.79680000	0.00101593	0	3	0	20	6	14	0	0	0	20	7	13	17UlBeGrBe.1270
13	1	1574.50670000	0.00080000	0	3	0	20	6	14	0	0	0	20	5	15	17UlBeGrBe.1831
13	1	1587.32880000	0.00080000	0	3	0	20	6	14	0	0	0	19	5	15	17UlBeGrBe.1966
	---
13	2	1000.67980000	0.00116660	0	3	0	20	6	14	0	1	0	21	7	15	17UlBeGrBe.173
13	2	1014.10290000	0.00080000	0	3	0	20	6	14	0	1	0	20	7	13	17UlBeGrBe.361
	---
	---
14	1	1520.47360000	0.00080000	0	3	0	23	5	19	0	0	0	24	6	18	17UlBeGrBe.957
14	1	1535.85360000	0.00116428	0	3	0	23	5	19	0	0	0	23	6	18	17UlBeGrBe.1308
14	1	1553.68080000	0.00080000	0	3	0	23	5	19	0	0	0	24	4	20	17UlBeGrBe.1542
14	1	1569.57870000	0.00097851	0	3	0	23	5	19	0	0	0	23	4	20	17UlBeGrBe.1756
14	1	1584.09990000	0.00080000	0	3	0	23	5	19	0	0	0	22	4	18	17UlBeGrBe.1930
	---
14	2	1016.69120000	0.00137935	0	3	0	23	5	19	0	1	0	23	6	18	17UlBeGrBe.394
14	2	1035.31540000	0.00162270	0	3	0	23	5	19	0	1	0	24	4	20	17UlBeGrBe.615
	---
	---
15	1	1521.02410000	0.00080000	0	3	0	19	6	14	0	0	0	20	7	13	17UlBeGrBe.964
15	1	1574.55840000	0.00125273	0	3	0	19	6	14	0	0	0	19	5	15	17UlBeGrBe.1832
15	1	1586.72440000	0.00146919	0	3	0	19	6	14	0	0	0	18	5	13	17UlBeGrBe.1963
	---
15	2	1014.11340000	0.00113312	0	3	0	19	6	14	0	1	0	19	7	13	17UlBeGrBe.364
15	2	1055.78720000	0.00080000	0	3	0	19	6	14	0	1	0	19	5	15	17UlBeGrBe.734
	---
	---
16	1	1521.36540000	0.00080000	0	3	0	25	4	22	0	0	0	26	5	21	17UlBeGrBe.969
16	1	1538.14460000	0.00080000	0	3	0	25	4	22	0	0	0	25	5	21	17UlBeGrBe.1353
16	1	1545.08750000	0.00080000	0	3	0	25	4	22	0	0	0	26	3	23	17UlBeGrBe.1478
16	1	1565.83350000	0.00080000	0	3	0	25	4	22	0	0	0	25	3	23	17UlBeGrBe.1710
16	1	1578.74660000	0.00089629	0	3	0	25	4	22	0	0	0	24	3	21	17UlBeGrBe.1880
	---
16	2	1002.66710000	0.00116326	0	3	0	25	4	22	0	1	0	26	5	21	17UlBeGrBe.208
16	2	1027.00030000	0.00080000	0	3	0	25	4	22	0	1	0	26	3	23	17UlBeGrBe.555
16	2	1047.73920000	0.00080000	0	3	0	25	4	22	0	1	0	25	3	23	17UlBeGrBe.704
	---
	---
17	1	1521.77840000	0.00097057	0	3	0	21	5	17	0	0	0	22	6	16	17UlBeGrBe.972
17	1	1569.67540000	0.00080000	0	3	0	21	5	17	0	0	0	21	4	18	17UlBeGrBe.1761
17	1	1583.03420000	0.00092064	0	3	0	21	5	17	0	0	0	20	4	16	17UlBeGrBe.1921
	---
17	2	1051.27660000	0.00232528	0	3	0	21	5	17	0	1	0	21	4	18	17UlBeGrBe.719
	---
	---
18	1	1522.31830000	0.00080000	0	3	0	25	3	23	0	0	0	26	4	22	17UlBeGrBe.979
18	1	1539.86790000	0.00143017	0	3	0	25	3	23	0	0	0	25	4	22	17UlBeGrBe.1389
18	1	1564.41240000	0.00080000	0	3	0	25	3	23	0	0	0	25	2	24	17UlBeGrBe.1679
18	1	1572.02470000	0.00080000	0	3	0	25	3	23	0	0	0	24	2	22	17UlBeGrBe.1793
	---
18	2	1003.98130000	0.00181352	0	3	0	25	3	23	0	1	0	26	4	22	17UlBeGrBe.232
18	2	1021.50770000	0.00134002	0	3	0	25	3	23	0	1	0	25	4	22	17UlBeGrBe.480
	---
	---
19	1	1522.31830000	0.00120707	0	3	0	23	2	22	0	0	0	24	3	21	17UlBeGrBe.978
19	1	1537.48260000	0.00080000	0	3	0	23	2	22	0	0	0	24	1	23	17UlBeGrBe.1342
19	1	1540.62210000	0.00107934	0	3	0	23	2	22	0	0	0	23	3	21	17UlBeGrBe.1401
19	1	1563.97000000	0.00133195	0	3	0	23	2	22	0	0	0	23	1	23	17UlBeGrBe.1673
19	1	1567.01430000	0.00080000	0	3	0	23	2	22	0	0	0	22	1	21	17UlBeGrBe.1723
	---
19	2	1019.62350000	0.00116646	0	3	0	23	2	22	0	1	0	24	1	23	17UlBeGrBe.454
19	2	1022.50690000	0.00120653	0	3	0	23	2	22	0	1	0	23	3	21	17UlBeGrBe.502
	---
	---
20	1	1522.34280000	0.00080000	0	3	0	17	6	12	0	0	0	18	7	11	17UlBeGrBe.980
20	1	1533.85060000	0.00119682	0	3	0	17	6	12	0	0	0	17	7	11	17UlBeGrBe.1273
20	1	1563.10750000	0.00080000	0	3	0	17	6	12	0	0	0	18	5	13	17UlBeGrBe.1662
20	1	1574.63490000	0.00080000	0	3	0	17	6	12	0	0	0	17	5	13	17UlBeGrBe.1836
20	1	1585.51670000	0.00104937	0	3	0	17	6	12	0	0	0	16	5	11	17UlBeGrBe.1955
	---
20	2	1044.32840000	0.00159102	0	3	0	17	6	12	0	1	0	18	5	13	17UlBeGrBe.685
	---
	---
21	1	1522.43780000	0.00080000	0	3	0	20	5	15	0	0	0	21	6	16	17UlBeGrBe.981
21	1	1535.87980000	0.00080000	0	3	0	20	5	15	0	0	0	20	6	14	17UlBeGrBe.1310
21	1	1548.67880000	0.00080000	0	3	0	20	5	15	0	0	0	19	6	14	17UlBeGrBe.1512
21	1	1569.60450000	0.00080000	0	3	0	20	5	15	0	0	0	20	4	16	17UlBeGrBe.1758
21	1	1582.56460000	0.00080000	0	3	0	20	5	15	0	0	0	19	4	16	17UlBeGrBe.1920
	---
21	2	1003.25810000	0.00080000	0	3	0	20	5	15	0	1	0	21	6	16	17UlBeGrBe.211
21	2	1016.69120000	0.00080000	0	3	0	20	5	15	0	1	0	20	6	14	17UlBeGrBe.393
21	2	1029.48090000	0.00080000	0	3	0	20	5	15	0	1	0	19	6	14	17UlBeGrBe.583
	---
	---
22	1	1522.56270000	0.00080000	0	3	0	24	4	20	0	0	0	25	5	21	17UlBeGrBe.983
22	1	1538.58300000	0.00080000	0	3	0	24	4	20	0	0	0	24	5	19	17UlBeGrBe.1372
22	1	1554.02330000	0.00080000	0	3	0	24	4	20	0	0	0	23	5	19	17UlBeGrBe.1546
22	1	1563.16340000	0.00106195	0	3	0	24	4	20	0	0	0	24	3	21	17UlBeGrBe.1663
22	1	1581.46560000	0.00080000	0	3	0	24	4	20	0	0	0	23	3	21	17UlBeGrBe.1916
	---
22	2	1003.85150000	0.00080000	0	3	0	24	4	20	0	1	0	25	5	21	17UlBeGrBe.225
22	2	1019.86230000	0.00080000	0	3	0	24	4	20	0	1	0	24	5	19	17UlBeGrBe.461
22	2	1035.29230000	0.00130057	0	3	0	24	4	20	0	1	0	23	5	19	17UlBeGrBe.614
	---
	---
23	1	1522.74420000	0.00080000	0	3	0	23	4	20	0	0	0	24	5	19	17UlBeGrBe.985
23	1	1538.18250000	0.00224771	0	3	0	23	4	20	0	0	0	23	5	19	17UlBeGrBe.1357
23	1	1565.62750000	0.00080000	0	3	0	23	4	20	0	0	0	23	3	21	17UlBeGrBe.1707
23	1	1578.27850000	0.00080000	0	3	0	23	4	20	0	0	0	22	3	19	17UlBeGrBe.1873
	---
23	2	1019.45300000	0.00080000	0	3	0	23	4	20	0	1	0	23	5	19	17UlBeGrBe.444
23	2	1029.22720000	0.00080000	0	3	0	23	4	20	0	1	0	24	3	21	17UlBeGrBe.579
	---
	---
24	1	1523.00360000	0.00229266	0	3	0	16	6	10	0	0	0	17	7	11	17UlBeGrBe.987
24	1	1533.86670000	0.00080000	0	3	0	16	6	10	0	0	0	16	7	9	17UlBeGrBe.1275
24	1	1544.09180000	0.00080000	0	3	0	16	6	10	0	0	0	15	7	9	17UlBeGrBe.1462
24	1	1574.66710000	0.00105766	0	3	0	16	6	10	0	0	0	16	5	11	17UlBeGrBe.1837
24	1	1584.90570000	0.00080000	0	3	0	16	6	10	0	0	0	15	5	11	17UlBeGrBe.1951
	---
24	2	1003.28330000	0.00133814	0	3	0	16	6	10	0	1	0	17	7	11	17UlBeGrBe.213
	---
	---
25	1	1523.08640000	0.00080000	0	3	0	19	5	15	0	0	0	20	6	14	17UlBeGrBe.988
25	1	1581.90520000	0.00114871	0	3	0	19	5	15	0	0	0	18	4	14	17UlBeGrBe.1918
	---
25	2	1038.40550000	0.00080000	0	3	0	19	5	15	0	1	0	20	4	16	17UlBeGrBe.630
25	2	1063.48240000	0.00124478	0	3	0	19	5	15	0	1	0	18	4	14	17UlBeGrBe.743
	---
	---
26	1	1523.18010000	0.00229018	0	3	0	13	7	7	0	0	0	14	8	6	17UlBeGrBe.989
26	1	1579.71990000	0.00080000	0	3	0	13	7	7	0	0	0	13	6	8	17UlBeGrBe.1904
26	1	1588.02620000	0.00080000	0	3	0	13	7	7	0	0	0	12	6	6	17UlBeGrBe.1972
	---
26	2	1060.47960000	0.00131936	0	3	0	13	7	7	0	1	0	13	6	8	17UlBeGrBe.741
	---
	---
27	1	1523.67640000	0.00080000	0	3	0	22	4	18	0	0	0	23	5	19	17UlBeGrBe.993
27	1	1538.41930000	0.00080000	0	3	0	22	4	18	0	0	0	22	5	17	17UlBeGrBe.1370
27	1	1563.77100000	0.00080000	0	3	0	22	4	18	0	0	0	22	3	19	17UlBeGrBe.1671
	---
27	2	1004.94330000	0.00141794	0	3	0	22	4	18	0	1	0	23	5	19	17UlBeGrBe.237
27	2	1019.67900000	0.00171496	0	3	0	22	4	18	0	1	0	22	5	17	17UlBeGrBe.455
27	2	1033.79100000	0.00118063	0	3	0	22	4	18	0	1	0	21	5	17	17UlBeGrBe.606
	---
	---
28	1	1524.08410000	0.00099544	0	3	0	21	4	18	0	0	0	22	5	17	17UlBeGrBe.996
28	1	1538.20790000	0.00080000	0	3	0	21	4	18	0	0	0	21	5	17	17UlBeGrBe.1359
28	1	1549.43350000	0.00170818	0	3	0	21	4	18	0	0	0	22	3	19	17UlBeGrBe.1518
28	1	1565.50500000	0.00103715	0	3	0	21	4	18	0	0	0	21	3	19	17UlBeGrBe.1699
28	1	1577.65150000	0.00176317	0	3	0	21	4	18	0	0	0	20	3	17	17UlBeGrBe.1870
	---
28	2	1005.34310000	0.00140185	0	3	0	21	4	18	0	1	0	22	5	17	17UlBeGrBe.239
28	2	1019.45800000	0.00169626	0	3	0	21	4	18	0	1	0	21	5	17	17UlBeGrBe.447
28	2	1031.31960000	0.00095612	0	3	0	21	4	18	0	1	0	22	3	19	17UlBeGrBe.591
28	2	1047.37320000	0.00080000	0	3	0	21	4	18	0	1	0	21	3	19	17UlBeGrBe.701
	---
	---
29	1	1524.29510000	0.00080000	0	3	0	23	3	21	0	0	0	24	4	20	17UlBeGrBe.1000
29	1	1540.19280000	0.00080000	0	3	0	23	3	21	0	0	0	23	4	20	17UlBeGrBe.1391
29	1	1540.86650000	0.00140032	0	3	0	23	3	21	0	0	0	24	2	22	17UlBeGrBe.1416
29	1	1563.70050000	0.00113544	0	3	0	23	3	21	0	0	0	23	2	22	17UlBeGrBe.1670
29	1	1571.65420000	0.00080000	0	3	0	23	3	21	0	0	0	22	2	20	17UlBeGrBe.1791
	---
29	2	1021.81190000	0.00150263	0	3	0	23	3	21	0	1	0	23	4	20	17UlBeGrBe.486
29	2	1022.90250000	0.00104181	0	3	0	23	3	21	0	1	0	24	2	22	17UlBeGrBe.508
29	2	1045.79870000	0.00088896	0	3	0	23	3	21	0	1	0	23	2	22	17UlBeGrBe.691
	---
	---
30	1	1524.86600000	0.00134718	0	3	0	20	4	16	0	0	0	21	5	17	17UlBeGrBe.1009
30	1	1538.32280000	0.00128093	0	3	0	20	4	16	0	0	0	20	5	15	17UlBeGrBe.1367
30	1	1551.14590000	0.00080000	0	3	0	20	4	16	0	0	0	19	5	15	17UlBeGrBe.1528
30	1	1564.31430000	0.00235167	0	3	0	20	4	16	0	0	0	20	3	17	17UlBeGrBe.1677
30	1	1578.36910000	0.00080000	0	3	0	20	4	16	0	0	0	19	3	17	17UlBeGrBe.1877
	---
30	2	1006.11470000	0.00121047	0	3	0	20	4	16	0	1	0	21	5	17	17UlBeGrBe.256
30	2	1032.37860000	0.00233196	0	3	0	20	4	16	0	1	0	19	5	15	17UlBeGrBe.599
	---
	---
31	1	1524.97320000	0.00092295	0	3	0	13	6	8	0	0	0	14	7	7	17UlBeGrBe.1012
31	1	1574.75240000	0.00148382	0	3	0	13	6	8	0	0	0	13	5	9	17UlBeGrBe.1841
31	1	1583.06160000	0.00080000	0	3	0	13	6	8	0	0	0	12	5	7	17UlBeGrBe.1923
	---
31	2	1005.23450000	0.00152214	0	3	0	13	6	8	0	1	0	14	7	7	17UlBeGrBe.238
	---
	---
32	1	1525.05210000	0.00088735	0	3	0	16	5	11	0	0	0	17	6	12	17UlBeGrBe.1013
32	1	1535.92410000	0.00080000	0	3	0	16	5	11	0	0	0	16	6	10	17UlBeGrBe.1315
32	1	1569.87830000	0.00080000	0	3	0	16	5	11	0	0	0	16	4	12	17UlBeGrBe.1764
32	1	1580.15240000	0.00080000	0	3	0	16	5	11	0	0	0	15	4	12	17UlBeGrBe.1910
	---
32	2	1005.83760000	0.00147805	0	3	0	16	5	11	0	1	0	17	6	12	17UlBeGrBe.253
32	2	1061.70410000	0.00080000	0	3	0	16	5	11	0	1	0	15	4	12	17UlBeGrBe.742
	---
	---
33	1	1525.28510000	0.00080000	0	3	0	21	2	20	0	0	0	22	3	19	17UlBeGrBe.1018
33	1	1541.35530000	0.00093412	0	3	0	21	2	20	0	0	0	21	3	19	17UlBeGrBe.1425
33	1	1562.97600000	0.00080000	0	3	0	21	2	20	0	0	0	21	1	21	17UlBeGrBe.1658
33	1	1566.24830000	0.00118052	0	3	0	21	2	20	0	0	0	20	1	19	17UlBeGrBe.1714
	---
33	2	1007.17130000	0.00080000	0	3	0	21	2	20	0	1	0	22	3	19	17UlBeGrBe.260
33	2	1021.15450000	0.00080000	0	3	0	21	2	20	0	1	0	22	1	21	17UlBeGrBe.478
	---
	---
34	1	1525.40010000	0.00080000	0	3	0	19	4	16	0	0	0	20	5	15	17UlBeGrBe.1020
34	1	1538.22370000	0.00163636	0	3	0	19	4	16	0	0	0	19	5	15	17UlBeGrBe.1360
34	1	1576.86420000	0.00080000	0	3	0	19	4	16	0	0	0	18	3	15	17UlBeGrBe.1862
	---
34	2	1006.63780000	0.00199530	0	3	0	19	4	16	0	1	0	20	5	15	17UlBeGrBe.258
34	2	1019.45300000	0.00080000	0	3	0	19	4	16	0	1	0	19	5	15	17UlBeGrBe.443
34	2	1033.25710000	0.00080000	0	3	0	19	4	16	0	1	0	20	3	17	17UlBeGrBe.602
	---
	---
35	1	1525.62960000	0.00080000	0	3	0	12	6	6	0	0	0	13	7	7	17UlBeGrBe.1027
35	1	1574.77180000	0.00080000	0	3	0	12	6	6	0	0	0	12	5	7	17UlBeGrBe.1842
35	1	1582.44200000	0.00097951	0	3	0	12	6	6	0	0	0	11	5	7	17UlBeGrBe.1919
	---
35	2	1021.84160000	0.00080000	0	3	0	12	6	6	0	1	0	11	7	5	17UlBeGrBe.487
	---
	---
36	1	1525.70600000	0.00148761	0	3	0	15	5	11	0	0	0	16	6	10	17UlBeGrBe.1032
36	1	1535.93640000	0.00080000	0	3	0	15	5	11	0	0	0	15	6	10	17UlBeGrBe.1316
36	1	1569.93580000	0.00080000	0	3	0	15	5	11	0	0	0	15	4	12	17UlBeGrBe.1765
36	1	1579.53590000	0.00122167	0	3	0	15	5	11	0	0	0	14	4	10	17UlBeGrBe.1896
	---
36	2	1006.48670000	0.00098980	0	3	0	15	5	11	0	1	0	16	6	10	17UlBeGrBe.257
36	2	1041.21950000	0.00164482	0	3	0	15	5	11	0	1	0	16	4	12	17UlBeGrBe.651
	---
	---
37	1	1526.04580000	0.00133985	0	3	0	21	3	19	0	0	0	22	4	18	17UlBeGrBe.1058
37	1	1540.42750000	0.00080000	0	3	0	21	3	19	0	0	0	21	4	18	17UlBeGrBe.1396
37	1	1563.08510000	0.00080000	0	3	0	21	3	19	0	0	0	21	2	20	17UlBeGrBe.1661
37	1	1571.26740000	0.00119648	0	3	0	21	3	19	0	0	0	20	2	18	17UlBeGrBe.1788
	---
37	2	1007.66080000	0.00080000	0	3	0	21	3	19	0	1	0	22	4	18	17UlBeGrBe.281
37	2	1022.02690000	0.00080000	0	3	0	21	3	19	0	1	0	21	4	18	17UlBeGrBe.489
	---
	---
38	1	1526.20820000	0.00080000	0	3	0	28	3	25	0	0	0	29	4	26	17UlBeGrBe.1072
38	1	1543.42720000	0.00080000	0	3	0	28	3	25	0	0	0	28	4	24	17UlBeGrBe.1453
38	1	1560.17080000	0.00216545	0	3	0	28	3	25	0	0	0	28	2	26	17UlBeGrBe.1614
38	1	1562.81150000	0.00080000	0	3	0	28	3	25	0	0	0	27	4	24	17UlBeGrBe.1655
	---
38	2	1007.88500000	0.00147081	0	3	0	28	3	25	0	1	0	29	4	26	17UlBeGrBe.284
38	2	1025.11500000	0.00080000	0	3	0	28	3	25	0	1	0	28	4	24	17UlBeGrBe.530
38	2	1042.20450000	0.00156158	0	3	0	28	3	25	0	1	0	28	2	26	17UlBeGrBe.661
	---
	---
39	1	1526.52440000	0.00080000	0	3	0	26	3	23	0	0	0	27	4	24	17UlBeGrBe.1084
39	1	1543.02230000	0.00105237	0	3	0	26	3	23	0	0	0	26	4	22	17UlBeGrBe.1444
39	1	1559.49770000	0.00080000	0	3	0	26	3	23	0	0	0	26	2	24	17UlBeGrBe.1608
39	1	1560.57490000	0.00140124	0	3	0	26	3	23	0	0	0	25	4	22	17UlBeGrBe.1620
	---
39	2	1008.18120000	0.00097212	0	3	0	26	3	23	0	1	0	27	4	24	17UlBeGrBe.285
	---
	---
40	1	1526.70790000	0.00080000	0	3	0	17	4	14	0	0	0	18	5	13	17UlBeGrBe.1091
40	1	1538.23500000	0.00080000	0	3	0	17	4	14	0	0	0	17	5	13	17UlBeGrBe.1361
40	1	1575.92840000	0.00080000	0	3	0	17	4	14	0	0	0	16	3	13	17UlBeGrBe.1855
	---
40	2	1019.44770000	0.00183376	0	3	0	17	4	14	0	1	0	17	5	13	17UlBeGrBe.441
40	2	1035.03430000	0.00232529	0	3	0	17	4	14	0	1	0	18	3	15	17UlBeGrBe.612
40	2	1047.27320000	0.00080000	0	3	0	17	4	14	0	1	0	17	3	15	17UlBeGrBe.698
	---
	---
41	1	1526.93900000	0.00215645	0	3	0	10	6	4	0	0	0	11	7	5	17UlBeGrBe.1098
41	1	1533.96350000	0.00165618	0	3	0	10	6	4	0	0	0	10	7	3	17UlBeGrBe.1276
41	1	1540.34760000	0.00080000	0	3	0	10	6	4	0	0	0	9	7	3	17UlBeGrBe.1394
41	1	1574.80840000	0.00091154	0	3	0	10	6	4	0	0	0	10	5	5	17UlBeGrBe.1844
41	1	1581.19630000	0.00080000	0	3	0	10	6	4	0	0	0	9	5	5	17UlBeGrBe.1914
	---
41	2	1007.18160000	0.00080000	0	3	0	10	6	4	0	1	0	11	7	5	17UlBeGrBe.261
	---
	---
42	1	1526.95860000	0.00080000	0	3	0	24	3	21	0	0	0	25	4	22	17UlBeGrBe.1099
42	1	1542.54110000	0.00162886	0	3	0	24	3	21	0	0	0	24	4	20	17UlBeGrBe.1439
42	1	1558.44120000	0.00175864	0	3	0	24	3	21	0	0	0	23	4	20	17UlBeGrBe.1594
42	1	1559.11540000	0.00080000	0	3	0	24	3	21	0	0	0	24	2	22	17UlBeGrBe.1602
	---
42	2	1008.59580000	0.00080000	0	3	0	24	3	21	0	1	0	25	4	22	17UlBeGrBe.288
	---
	---
43	1	1527.01680000	0.00080000	0	3	0	13	5	9	0	0	0	14	6	8	17UlBeGrBe.1103
43	1	1569.99750000	0.00080000	0	3	0	13	5	9	0	0	0	13	4	10	17UlBeGrBe.1767
43	1	1578.31450000	0.00080000	0	3	0	13	5	9	0	0	0	12	4	8	17UlBeGrBe.1875
	---
43	2	1042.57310000	0.00080000	0	3	0	13	5	9	0	1	0	14	4	10	17UlBeGrBe.664
	---
	---
44	1	1527.38310000	0.00197882	0	3	0	16	4	12	0	0	0	17	5	13	17UlBeGrBe.1119
44	1	1565.07430000	0.00123508	0	3	0	16	4	12	0	0	0	16	3	13	17UlBeGrBe.1687
44	1	1575.70620000	0.00080000	0	3	0	16	4	12	0	0	0	15	3	13	17UlBeGrBe.1851
	---
44	2	1008.59580000	0.00080000	0	3	0	16	4	12	0	1	0	17	5	13	17UlBeGrBe.287
44	2	1019.46840000	0.00080000	0	3	0	16	4	12	0	1	0	16	5	11	17UlBeGrBe.450
44	2	1046.91200000	0.00183623	0	3	0	16	4	12	0	1	0	16	3	13	17UlBeGrBe.697
	---
	---
45	1	1527.53760000	0.00080000	0	3	0	22	3	19	0	0	0	23	4	20	17UlBeGrBe.1120
45	1	1542.05970000	0.00080000	0	3	0	22	3	19	0	0	0	22	4	18	17UlBeGrBe.1432
45	1	1556.43970000	0.00080000	0	3	0	22	3	19	0	0	0	21	4	18	17UlBeGrBe.1572
45	1	1558.99980000	0.00080000	0	3	0	22	3	19	0	0	0	22	2	20	17UlBeGrBe.1598
	---
45	2	1041.03470000	0.00141628	0	3	0	22	3	19	0	1	0	22	2	20	17UlBeGrBe.650
	---
	---
46	1	1527.59000000	0.00080000	0	3	0	9	6	4	0	0	0	10	7	3	17UlBeGrBe.1121
46	1	1533.97660000	0.00137387	0	3	0	9	6	4	0	0	0	9	7	3	17UlBeGrBe.1277
46	1	1574.82400000	0.00080000	0	3	0	9	6	4	0	0	0	9	5	5	17UlBeGrBe.1845
46	1	1580.57370000	0.00181453	0	3	0	9	6	4	0	0	0	8	5	3	17UlBeGrBe.1911
	---
46	2	1049.60760000	0.00080000	0	3	0	9	6	4	0	1	0	10	5	5	17UlBeGrBe.713
	---
	---
47	1	1527.63210000	0.00093430	0	3	0	19	3	17	0	0	0	20	4	16	17UlBeGrBe.1122
47	1	1540.59010000	0.00080000	0	3	0	19	3	17	0	0	0	19	4	16	17UlBeGrBe.1400
47	1	1545.11090000	0.00080000	0	3	0	19	3	17	0	0	0	20	2	18	17UlBeGrBe.1479
47	1	1562.57510000	0.00080000	0	3	0	19	3	17	0	0	0	19	2	18	17UlBeGrBe.1654
47	1	1570.82280000	0.00080000	0	3	0	19	3	17	0	0	0	18	2	16	17UlBeGrBe.1784
	---
47	2	1044.63270000	0.00080000	0	3	0	19	3	17	0	1	0	19	2	18	17UlBeGrBe.687
47	2	1052.84560000	0.00216097	0	3	0	19	3	17	0	1	0	18	2	16	17UlBeGrBe.723
	---
	---
48	1	1527.91550000	0.00147702	0	3	0	19	2	18	0	0	0	20	3	17	17UlBeGrBe.1125
48	1	1540.66270000	0.00080000	0	3	0	19	2	18	0	0	0	20	1	19	17UlBeGrBe.1402
48	1	1562.02920000	0.00156728	0	3	0	19	2	18	0	0	0	19	1	19	17UlBeGrBe.1645
48	1	1565.55340000	0.00080000	0	3	0	19	2	18	0	0	0	18	1	17	17UlBeGrBe.1702
	---
48	2	1022.77980000	0.00167897	0	3	0	19	2	18	0	1	0	20	1	19	17UlBeGrBe.505
48	2	1023.82880000	0.00160105	0	3	0	19	2	18	0	1	0	19	3	17	17UlBeGrBe.516
48	2	1044.26450000	0.00080000	0	3	0	19	2	18	0	1	0	19	1	19	17UlBeGrBe.684
	---
	---
49	1	1528.01050000	0.00080000	0	3	0	15	4	12	0	0	0	16	5	11	17UlBeGrBe.1128
49	1	1538.24830000	0.00080000	0	3	0	15	4	12	0	0	0	15	5	11	17UlBeGrBe.1362
49	1	1554.82550000	0.00196360	0	3	0	15	4	12	0	0	0	16	3	13	17UlBeGrBe.1559
49	1	1565.45490000	0.00080000	0	3	0	15	4	12	0	0	0	15	3	13	17UlBeGrBe.1696
	---
49	2	1009.21850000	0.00115261	0	3	0	15	4	12	0	1	0	16	5	11	17UlBeGrBe.291
49	2	1019.44770000	0.00121896	0	3	0	15	4	12	0	1	0	15	5	11	17UlBeGrBe.440
	---
	---
50	1	1528.67110000	0.00080000	0	3	0	14	4	10	0	0	0	15	5	11	17UlBeGrBe.1147
50	1	1538.26650000	0.00122039	0	3	0	14	4	10	0	0	0	14	5	9	17UlBeGrBe.1364
50	1	1565.29780000	0.00080000	0	3	0	14	4	10	0	0	0	14	3	11	17UlBeGrBe.1692
50	1	1574.44450000	0.00080000	0	3	0	14	4	10	0	0	0	13	3	11	17UlBeGrBe.1829
	---
50	2	1019.45800000	0.00080000	0	3	0	14	4	10	0	1	0	14	5	9	17UlBeGrBe.446
50	2	1028.40390000	0.00094762	0	3	0	14	4	10	0	1	0	13	5	9	17UlBeGrBe.568
	---
	---
51	1	1529.09760000	0.00105795	0	3	0	17	3	15	0	0	0	18	4	14	17UlBeGrBe.1159
51	1	1540.69690000	0.00080000	0	3	0	17	3	15	0	0	0	17	4	14	17UlBeGrBe.1403
51	1	1562.16890000	0.00080000	0	3	0	17	3	15	0	0	0	17	2	16	17UlBeGrBe.1649
51	1	1570.29370000	0.00133436	0	3	0	17	3	15	0	0	0	16	2	14	17UlBeGrBe.1777
	---
51	2	1010.67250000	0.00119445	0	3	0	17	3	15	0	1	0	18	4	14	17UlBeGrBe.311
51	2	1029.22240000	0.00197996	0	3	0	17	3	15	0	1	0	18	2	16	17UlBeGrBe.578
51	2	1044.20690000	0.00137884	0	3	0	17	3	15	0	1	0	17	2	16	17UlBeGrBe.682
	---
	---
52	1	1529.31480000	0.00080000	0	3	0	13	4	10	0	0	0	14	5	9	17UlBeGrBe.1169
52	1	1538.26650000	0.00080000	0	3	0	13	4	10	0	0	0	13	5	9	17UlBeGrBe.1363
52	1	1556.34570000	0.00126033	0	3	0	13	4	10	0	0	0	14	3	11	17UlBeGrBe.1570
52	1	1565.49300000	0.00080000	0	3	0	13	4	10	0	0	0	13	3	11	17UlBeGrBe.1698
52	1	1573.74080000	0.00184318	0	3	0	13	4	10	0	0	0	12	3	9	17UlBeGrBe.1815
	---
52	2	1010.50950000	0.00206331	0	3	0	13	4	10	0	1	0	14	5	9	17UlBeGrBe.310
52	2	1019.45300000	0.00110326	0	3	0	13	4	10	0	1	0	13	5	9	17UlBeGrBe.442
	---
	---
53	1	1529.96910000	0.00194983	0	3	0	12	4	8	0	0	0	13	5	9	17UlBeGrBe.1178
53	1	1565.44220000	0.00264991	0	3	0	12	4	8	0	0	0	12	3	9	17UlBeGrBe.1695
53	1	1573.19610000	0.00080000	0	3	0	12	4	8	0	0	0	11	3	9	17UlBeGrBe.1804
	---
53	2	1011.15390000	0.00095809	0	3	0	12	4	8	0	1	0	13	5	9	17UlBeGrBe.315
53	2	1019.45800000	0.00139009	0	3	0	12	4	8	0	1	0	12	5	7	17UlBeGrBe.445
53	2	1027.12180000	0.00125205	0	3	0	12	4	8	0	1	0	11	5	7	17UlBeGrBe.557
	---
	---
54	1	1530.22510000	0.00080000	0	3	0	17	2	16	0	0	0	18	3	15	17UlBeGrBe.1187
54	1	1542.38600000	0.00080000	0	3	0	17	2	16	0	0	0	18	1	17	17UlBeGrBe.1436
54	1	1542.47910000	0.00080000	0	3	0	17	2	16	0	0	0	17	3	15	17UlBeGrBe.1438
54	1	1561.14200000	0.00080000	0	3	0	17	2	16	0	0	0	17	1	17	17UlBeGrBe.1625
	---
54	2	1043.34740000	0.00080000	0	3	0	17	2	16	0	1	0	17	1	17	17UlBeGrBe.672
	---
	---
55	1	1530.48900000	0.00114305	0	3	0	15	3	13	0	0	0	16	4	12	17UlBeGrBe.1198
55	1	1540.76360000	0.00080000	0	3	0	15	3	13	0	0	0	15	4	12	17UlBeGrBe.1405
55	1	1549.21130000	0.00132602	0	3	0	15	3	13	0	0	0	16	2	14	17UlBeGrBe.1514
55	1	1561.86000000	0.00143008	0	3	0	15	3	13	0	0	0	15	2	14	17UlBeGrBe.1642
55	1	1569.64900000	0.00080000	0	3	0	15	3	13	0	0	0	14	2	12	17UlBeGrBe.1760
	---
55	2	1012.04880000	0.00080000	0	3	0	15	3	13	0	1	0	16	4	12	17UlBeGrBe.337
55	2	1022.31640000	0.00080000	0	3	0	15	3	13	0	1	0	15	4	12	17UlBeGrBe.495
55	2	1043.88690000	0.00144546	0	3	0	15	3	13	0	1	0	15	2	14	17UlBeGrBe.680
	---
	---
56	1	1530.61720000	0.00080000	0	3	0	11	4	8	0	0	0	12	5	7	17UlBeGrBe.1204
56	1	1565.53580000	0.00080000	0	3	0	11	4	8	0	0	0	11	3	9	17UlBeGrBe.1701
	---
56	2	1019.46320000	0.00080000	0	3	0	11	4	8	0	1	0	11	5	7	17UlBeGrBe.448
	---
	---
57	1	1531.26760000	0.00121427	0	3	0	10	4	6	0	0	0	11	5	7	17UlBeGrBe.1208
57	1	1544.68440000	0.00080000	0	3	0	10	4	6	0	0	0	9	5	5	17UlBeGrBe.1470
57	1	1565.52940000	0.00080000	0	3	0	10	4	6	0	0	0	10	3	7	17UlBeGrBe.1700
57	1	1571.95130000	0.00129780	0	3	0	10	4	6	0	0	0	9	3	7	17UlBeGrBe.1792
	---
57	2	1012.44590000	0.00127410	0	3	0	10	4	6	0	1	0	11	5	7	17UlBeGrBe.342
57	2	1019.46840000	0.00080000	0	3	0	10	4	6	0	1	0	10	5	5	17UlBeGrBe.449
57	2	1025.85260000	0.00138916	0	3	0	10	4	6	0	1	0	9	5	5	17UlBeGrBe.547
	---
	---
58	1	1531.44100000	0.00151455	0	3	0	28	2	26	0	0	0	29	3	27	17UlBeGrBe.1209
58	1	1544.19400000	0.00080000	0	3	0	28	2	26	0	0	0	28	3	25	17UlBeGrBe.1465
58	1	1563.35600000	0.00155253	0	3	0	28	2	26	0	0	0	28	1	27	17UlBeGrBe.1666
58	1	1567.57750000	0.00153487	0	3	0	28	2	26	0	0	0	27	3	25	17UlBeGrBe.1729
	---
58	2	1013.38820000	0.00157178	0	3	0	28	2	26	0	1	0	29	3	27	17UlBeGrBe.350
	---
	---
59	1	1531.91630000	0.00080000	0	3	0	23	7	17	0	0	0	23	8	16	17UlBeGrBe.1226
59	1	1579.38930000	0.00080000	0	3	0	23	7	17	0	0	0	23	6	18	17UlBeGrBe.1892
	---
59	2	1044.85890000	0.00093158	0	3	0	23	7	17	0	1	0	24	6	18	17UlBeGrBe.688
	---
	---
60	1	1532.24320000	0.00080000	0	3	0	15	2	14	0	0	0	16	3	13	17UlBeGrBe.1245
60	1	1542.87480000	0.00080000	0	3	0	15	2	14	0	0	0	15	3	13	17UlBeGrBe.1443
60	1	1544.17610000	0.00080000	0	3	0	15	2	14	0	0	0	16	1	15	17UlBeGrBe.1464
60	1	1560.33120000	0.00080000	0	3	0	15	2	14	0	0	0	15	1	15	17UlBeGrBe.1616
60	1	1564.27130000	0.00080000	0	3	0	15	2	14	0	0	0	14	1	13	17UlBeGrBe.1676
	---
60	2	1024.70140000	0.00080000	0	3	0	15	2	14	0	1	0	15	3	13	17UlBeGrBe.525
60	2	1046.37600000	0.00102217	0	3	0	15	2	14	0	1	0	14	1	13	17UlBeGrBe.695
	---
	---
61	1	1532.28370000	0.00248732	0	3	0	30	1	29	0	0	0	31	2	30	17UlBeGrBe.1247
	---
61	2	1052.00940000	0.00080000	0	3	0	30	1	29	0	1	0	29	2	28	17UlBeGrBe.720
	---
	---
62	1	1532.57230000	0.00104349	0	3	0	12	3	9	0	0	0	13	4	10	17UlBeGrBe.1249
62	1	1540.89060000	0.00095618	0	3	0	12	3	9	0	0	0	12	4	8	17UlBeGrBe.1417
62	1	1560.64100000	0.00080000	0	3	0	12	3	9	0	0	0	12	2	10	17UlBeGrBe.1621
62	1	1569.23790000	0.00116723	0	3	0	12	3	9	0	0	0	11	2	10	17UlBeGrBe.1747
	---
62	2	1014.11340000	0.00129123	0	3	0	12	3	9	0	1	0	13	4	10	17UlBeGrBe.363
62	2	1022.42140000	0.00176588	0	3	0	12	3	9	0	1	0	12	4	8	17UlBeGrBe.500
62	2	1030.09510000	0.00080000	0	3	0	12	3	9	0	1	0	11	4	8	17UlBeGrBe.588
62	2	1042.64200000	0.00080000	0	3	0	12	3	9	0	1	0	12	2	10	17UlBeGrBe.666
	---
	---
63	1	1532.85200000	0.00080000	0	3	0	22	2	20	0	0	0	23	3	21	17UlBeGrBe.1250
63	1	1545.50170000	0.00108864	0	3	0	22	2	20	0	0	0	22	3	19	17UlBeGrBe.1485
63	1	1559.24430000	0.00080000	0	3	0	22	2	20	0	0	0	22	1	21	17UlBeGrBe.1604
63	1	1561.56980000	0.00206530	0	3	0	22	2	20	0	0	0	21	3	19	17UlBeGrBe.1637
	---
63	2	1027.38840000	0.00080000	0	3	0	22	2	20	0	1	0	22	3	19	17UlBeGrBe.559
63	2	1043.44260000	0.00143552	0	3	0	22	2	20	0	1	0	21	3	19	17UlBeGrBe.675
	---
	---
64	1	1533.21710000	0.00080000	0	3	0	7	4	4	0	0	0	8	5	3	17UlBeGrBe.1255
64	1	1565.60460000	0.00080000	0	3	0	7	4	4	0	0	0	7	3	5	17UlBeGrBe.1705
64	1	1570.07630000	0.00080000	0	3	0	7	4	4	0	0	0	6	3	3	17UlBeGrBe.1772
	---
64	2	1014.37840000	0.00151800	0	3	0	7	4	4	0	1	0	8	5	3	17UlBeGrBe.374
64	2	1019.48600000	0.00170989	0	3	0	7	4	4	0	1	0	7	5	3	17UlBeGrBe.452
	---
	---
65	1	1533.24830000	0.00080000	0	3	0	29	2	28	0	0	0	30	1	29	17UlBeGrBe.1256
65	1	1569.70700000	0.00080000	0	3	0	29	2	28	0	0	0	28	1	27	17UlBeGrBe.1762
	---
65	2	1049.55660000	0.00080000	0	3	0	29	2	28	0	1	0	29	1	29	17UlBeGrBe.711
	---
	---
66	1	1533.30590000	0.00080000	0	3	0	20	2	18	0	0	0	21	3	19	17UlBeGrBe.1257
66	1	1545.45580000	0.00153311	0	3	0	20	2	18	0	0	0	20	3	17	17UlBeGrBe.1484
66	1	1558.19970000	0.00080000	0	3	0	20	2	18	0	0	0	20	1	19	17UlBeGrBe.1589
	---
66	2	1015.17510000	0.00080000	0	3	0	20	2	18	0	1	0	21	3	19	17UlBeGrBe.378
66	2	1040.31760000	0.00141884	0	3	0	20	2	18	0	1	0	20	1	19	17UlBeGrBe.646
	---
	---
67	1	1533.45410000	0.00089910	0	3	0	28	1	27	0	0	0	29	2	28	17UlBeGrBe.1259
67	1	1540.22720000	0.00103143	0	3	0	28	1	27	0	0	0	28	2	26	17UlBeGrBe.1392
67	1	1566.30150000	0.00181586	0	3	0	28	1	27	0	0	0	28	0	28	17UlBeGrBe.1716
67	1	1568.64190000	0.00080000	0	3	0	28	1	27	0	0	0	27	2	26	17UlBeGrBe.1739
	---
67	2	1015.63600000	0.00101481	0	3	0	28	1	27	0	1	0	29	2	28	17UlBeGrBe.383
	---
	---
68	1	1533.53190000	0.00080000	0	3	0	28	0	28	0	0	0	29	1	29	17UlBeGrBe.1260
68	1	1567.56460000	0.00080000	0	3	0	28	0	28	0	0	0	27	1	27	17UlBeGrBe.1728
	---
68	2	1015.97610000	0.00080000	0	3	0	28	0	28	0	1	0	29	1	29	17UlBeGrBe.386
68	2	1018.30720000	0.00080000	0	3	0	28	0	28	0	1	0	28	1	27	17UlBeGrBe.424
68	2	1049.95970000	0.00080000	0	3	0	28	0	28	0	1	0	27	1	27	17UlBeGrBe.714
	---
	---
69	1	1533.69200000	0.00080000	0	3	0	27	6	22	0	0	0	27	7	21	17UlBeGrBe.1264
69	1	1574.08840000	0.00080000	0	3	0	27	6	22	0	0	0	27	5	23	17UlBeGrBe.1823
69	1	1591.36750000	0.00094795	0	3	0	27	6	22	0	0	0	26	5	21	17UlBeGrBe.2009
	---
69	2	1037.26220000	0.00080000	0	3	0	27	6	22	0	1	0	28	5	23	17UlBeGrBe.625
	---
	---
70	1	1533.83130000	0.00080000	0	3	0	18	6	12	0	0	0	18	7	11	17UlBeGrBe.1272
70	1	1574.59520000	0.00080000	0	3	0	18	6	12	0	0	0	18	5	13	17UlBeGrBe.1834
70	1	1586.12240000	0.00080000	0	3	0	18	6	12	0	0	0	17	5	13	17UlBeGrBe.1958
	---
70	2	1001.98310000	0.00116922	0	3	0	18	6	12	0	1	0	19	7	13	17UlBeGrBe.191
	---
	---
71	1	1533.83130000	0.00213261	0	3	0	10	3	7	0	0	0	11	4	8	17UlBeGrBe.1271
71	1	1540.86650000	0.00080000	0	3	0	10	3	7	0	0	0	10	4	6	17UlBeGrBe.1415
71	1	1567.82590000	0.00080000	0	3	0	10	3	7	0	0	0	9	2	8	17UlBeGrBe.1731
	---
71	2	1022.38920000	0.00080000	0	3	0	10	3	7	0	1	0	10	4	6	17UlBeGrBe.498
71	2	1028.77680000	0.00080000	0	3	0	10	3	7	0	1	0	9	4	6	17UlBeGrBe.573
	---
	---
72	1	1533.86670000	0.00151077	0	3	0	6	4	2	0	0	0	7	5	3	17UlBeGrBe.1274
72	1	1569.44790000	0.00240392	0	3	0	6	4	2	0	0	0	5	3	3	17UlBeGrBe.1754
	---
72	2	1015.02530000	0.00080000	0	3	0	6	4	2	0	1	0	7	5	3	17UlBeGrBe.376
72	2	1047.39870000	0.00080000	0	3	0	6	4	2	0	1	0	6	3	3	17UlBeGrBe.702
	---
	---
73	1	1534.02510000	0.00136942	0	3	0	13	2	12	0	0	0	14	3	11	17UlBeGrBe.1279
73	1	1543.17250000	0.00080000	0	3	0	13	2	12	0	0	0	13	3	11	17UlBeGrBe.1446
73	1	1546.00260000	0.00080000	0	3	0	13	2	12	0	0	0	14	1	13	17UlBeGrBe.1489
73	1	1559.60760000	0.00080000	0	3	0	13	2	12	0	0	0	13	1	13	17UlBeGrBe.1609
73	1	1563.61710000	0.00089286	0	3	0	13	2	12	0	0	0	12	1	11	17UlBeGrBe.1667
	---
73	2	1015.84730000	0.00080000	0	3	0	13	2	12	0	1	0	14	3	11	17UlBeGrBe.385
73	2	1024.98570000	0.00080000	0	3	0	13	2	12	0	1	0	13	3	11	17UlBeGrBe.528
73	2	1028.10830000	0.00249781	0	3	0	13	2	12	0	1	0	14	1	13	17UlBeGrBe.563
73	2	1045.71550000	0.00080000	0	3	0	13	2	12	0	1	0	12	1	11	17UlBeGrBe.690
	---
	---
74	1	1534.20900000	0.00097241	0	3	0	27	1	27	0	0	0	28	0	28	17UlBeGrBe.1282
	---
74	2	1018.69990000	0.00080000	0	3	0	27	1	27	0	1	0	27	2	26	17UlBeGrBe.429
	---
	---
75	1	1534.41490000	0.00080000	0	3	0	16	2	14	0	0	0	17	3	15	17UlBeGrBe.1284
75	1	1544.90900000	0.00080000	0	3	0	16	2	14	0	0	0	16	3	13	17UlBeGrBe.1476
75	1	1555.53880000	0.00147616	0	3	0	16	2	14	0	0	0	15	3	13	17UlBeGrBe.1562
75	1	1556.84140000	0.00080000	0	3	0	16	2	14	0	0	0	16	1	15	17UlBeGrBe.1577
	---
75	2	1038.95050000	0.00140049	0	3	0	16	2	14	0	1	0	16	1	15	17UlBeGrBe.636
	---
	---
76	1	1534.45910000	0.00080000	0	3	0	9	3	7	0	0	0	10	4	6	17UlBeGrBe.1285
76	1	1540.85130000	0.00080000	0	3	0	9	3	7	0	0	0	9	4	6	17UlBeGrBe.1412
76	1	1561.41800000	0.00107845	0	3	0	9	3	7	0	0	0	9	2	8	17UlBeGrBe.1633
76	1	1566.90670000	0.00185700	0	3	0	9	3	7	0	0	0	8	2	6	17UlBeGrBe.1722
	---
76	2	1036.54420000	0.00108665	0	3	0	9	3	7	0	1	0	10	2	8	17UlBeGrBe.623
	---
	---
77	1	1534.51170000	0.00080000	0	3	0	5	4	2	0	0	0	6	5	1	17UlBeGrBe.1286
77	1	1565.62750000	0.00080000	0	3	0	5	4	2	0	0	0	5	3	3	17UlBeGrBe.1706
	---
77	2	1043.57650000	0.00080000	0	3	0	5	4	2	0	1	0	6	3	3	17UlBeGrBe.677
77	2	1047.40780000	0.00080000	0	3	0	5	4	2	0	1	0	5	3	3	17UlBeGrBe.703
	---
	---
78	1	1534.56520000	0.00080000	0	3	0	26	1	25	0	0	0	27	2	26	17UlBeGrBe.1287
78	1	1541.76770000	0.00080000	0	3	0	26	1	25	0	0	0	26	2	24	17UlBeGrBe.1427
78	1	1567.38620000	0.00102026	0	3	0	26	1	25	0	0	0	25	2	24	17UlBeGrBe.1726
	---
78	2	1016.71710000	0.00089578	0	3	0	26	1	25	0	1	0	27	2	26	17UlBeGrBe.397
	---
	---
79	1	1534.83980000	0.00080000	0	3	0	26	0	26	0	0	0	27	1	27	17UlBeGrBe.1291
79	1	1537.54440000	0.00080000	0	3	0	26	0	26	0	0	0	26	1	25	17UlBeGrBe.1343
79	1	1566.52760000	0.00080000	0	3	0	26	0	26	0	0	0	25	1	25	17UlBeGrBe.1719
	---
79	2	1017.23600000	0.00117075	0	3	0	26	0	26	0	1	0	27	1	27	17UlBeGrBe.411
	---
	---
80	1	1535.11490000	0.00080000	0	3	0	8	3	5	0	0	0	9	4	6	17UlBeGrBe.1292
80	1	1540.86650000	0.00131302	0	3	0	8	3	5	0	0	0	8	4	4	17UlBeGrBe.1414
80	1	1561.17260000	0.00080000	0	3	0	8	3	5	0	0	0	8	2	6	17UlBeGrBe.1626
80	1	1566.48780000	0.00170424	0	3	0	8	3	5	0	0	0	7	2	6	17UlBeGrBe.1717
	---
80	2	1043.15750000	0.00080000	0	3	0	8	3	5	0	1	0	8	2	6	17UlBeGrBe.668
80	2	1048.47260000	0.00080000	0	3	0	8	3	5	0	1	0	7	2	6	17UlBeGrBe.707
	---
	---
81	1	1535.12670000	0.00080000	0	3	0	14	2	12	0	0	0	15	3	13	17UlBeGrBe.1293
81	1	1544.54690000	0.00080000	0	3	0	14	2	12	0	0	0	14	3	11	17UlBeGrBe.1469
81	1	1553.69380000	0.00080000	0	3	0	14	2	12	0	0	0	13	3	11	17UlBeGrBe.1543
81	1	1556.52310000	0.00080000	0	3	0	14	2	12	0	0	0	14	1	13	17UlBeGrBe.1574
	---
81	2	1016.95430000	0.00216792	0	3	0	14	2	12	0	1	0	15	3	13	17UlBeGrBe.409
81	2	1026.36630000	0.00167884	0	3	0	14	2	12	0	1	0	14	3	11	17UlBeGrBe.551
81	2	1038.62690000	0.00080000	0	3	0	14	2	12	0	1	0	14	1	13	17UlBeGrBe.634
	---
	---
82	1	1535.24350000	0.00080000	0	3	0	29	1	29	0	0	0	29	2	28	17UlBeGrBe.1295
82	1	1568.09290000	0.00080000	0	3	0	29	1	29	0	0	0	28	0	28	17UlBeGrBe.1734
	---
82	2	1017.42490000	0.00080000	0	3	0	29	1	29	0	1	0	29	2	28	17UlBeGrBe.414
	---
	---
83	1	1535.60200000	0.00080000	0	3	0	24	1	23	0	0	0	25	2	24	17UlBeGrBe.1299
83	1	1543.21430000	0.00080000	0	3	0	24	1	23	0	0	0	24	2	22	17UlBeGrBe.1447
	---
83	2	1017.72690000	0.00198121	0	3	0	24	1	23	0	1	0	25	2	24	17UlBeGrBe.417
83	2	1025.24840000	0.00192246	0	3	0	24	1	23	0	1	0	24	2	22	17UlBeGrBe.533
	---
	---
84	1	1535.62770000	0.00093065	0	3	0	11	2	10	0	0	0	12	3	9	17UlBeGrBe.1301
84	1	1547.82610000	0.00080000	0	3	0	11	2	10	0	0	0	12	1	11	17UlBeGrBe.1506
84	1	1562.90730000	0.00080000	0	3	0	11	2	10	0	0	0	10	1	9	17UlBeGrBe.1656
	---
84	2	1029.92680000	0.00146303	0	3	0	11	2	10	0	1	0	12	1	11	17UlBeGrBe.586
	---
	---
85	1	1535.75650000	0.00080000	0	3	0	7	3	5	0	0	0	8	4	4	17UlBeGrBe.1303
85	1	1540.86650000	0.00080000	0	3	0	7	3	5	0	0	0	7	4	4	17UlBeGrBe.1413
85	1	1561.38120000	0.00080000	0	3	0	7	3	5	0	0	0	7	2	6	17UlBeGrBe.1631
85	1	1565.75760000	0.00080000	0	3	0	7	3	5	0	0	0	6	2	4	17UlBeGrBe.1709
	---
85	2	1038.05040000	0.00124279	0	3	0	7	3	5	0	1	0	8	2	6	17UlBeGrBe.628
85	2	1043.36110000	0.00224157	0	3	0	7	3	5	0	1	0	7	2	6	17UlBeGrBe.673
	---
	---
86	1	1535.84190000	0.00080000	0	3	0	27	5	23	0	0	0	27	6	22	17UlBeGrBe.1305
86	1	1569.42660000	0.00080000	0	3	0	27	5	23	0	0	0	27	4	24	17UlBeGrBe.1752
86	1	1585.92470000	0.00129727	0	3	0	27	5	23	0	0	0	26	4	22	17UlBeGrBe.1957
	---
86	2	1031.72840000	0.00187695	0	3	0	27	5	23	0	1	0	28	4	24	17UlBeGrBe.596
86	2	1051.08610000	0.00165962	0	3	0	27	5	23	0	1	0	27	4	24	17UlBeGrBe.718
	---
	---
87	1	1535.90000000	0.00157669	0	3	0	18	5	13	0	0	0	18	6	12	17UlBeGrBe.1312
87	1	1581.36120000	0.00080000	0	3	0	18	5	13	0	0	0	17	4	14	17UlBeGrBe.1915
	---
87	2	1016.69120000	0.00143425	0	3	0	18	5	13	0	1	0	18	6	12	17UlBeGrBe.392
	---
	---
88	1	1535.90800000	0.00107643	0	3	0	26	5	21	0	0	0	26	6	20	17UlBeGrBe.1314
88	1	1552.58180000	0.00080000	0	3	0	26	5	21	0	0	0	25	6	20	17UlBeGrBe.1535
88	1	1568.67820000	0.00107335	0	3	0	26	5	21	0	0	0	26	4	22	17UlBeGrBe.1740
88	1	1586.22790000	0.00080000	0	3	0	26	5	21	0	0	0	25	4	22	17UlBeGrBe.1960
	---
88	2	999.47480000	0.00266024	0	3	0	26	5	21	0	1	0	27	6	22	17UlBeGrBe.156
88	2	1016.77930000	0.00080000	0	3	0	26	5	21	0	1	0	26	6	20	17UlBeGrBe.405
	---
	---
89	1	1535.96760000	0.00181733	0	3	0	12	2	10	0	0	0	13	3	11	17UlBeGrBe.1318
89	1	1544.21560000	0.00088352	0	3	0	12	2	10	0	0	0	12	3	9	17UlBeGrBe.1466
89	1	1556.41310000	0.00080000	0	3	0	12	2	10	0	0	0	12	1	11	17UlBeGrBe.1571
	---
89	2	1026.02340000	0.00080000	0	3	0	12	2	10	0	1	0	12	3	9	17UlBeGrBe.549
89	2	1038.51150000	0.00080000	0	3	0	12	2	10	0	1	0	12	1	11	17UlBeGrBe.632
	---
	---
90	1	1536.00220000	0.00080000	0	3	0	10	5	5	0	0	0	10	6	4	17UlBeGrBe.1320
90	1	1570.06710000	0.00080000	0	3	0	10	5	5	0	0	0	10	4	6	17UlBeGrBe.1770
90	1	1576.45820000	0.00141263	0	3	0	10	5	5	0	0	0	9	4	6	17UlBeGrBe.1859
	---
90	2	1009.72580000	0.00089158	0	3	0	10	5	5	0	1	0	11	6	6	17UlBeGrBe.306
	---
	---
91	1	1536.01650000	0.00080000	0	3	0	9	5	5	0	0	0	9	6	4	17UlBeGrBe.1321
91	1	1575.83750000	0.00080000	0	3	0	9	5	5	0	0	0	8	4	4	17UlBeGrBe.1853
	---
91	2	1057.35170000	0.00080000	0	3	0	9	5	5	0	1	0	8	4	4	17UlBeGrBe.736
	---
	---
92	1	1536.01650000	0.00080000	0	3	0	25	2	24	0	0	0	26	1	25	17UlBeGrBe.1322
92	1	1539.77720000	0.00080000	0	3	0	25	2	24	0	0	0	25	3	23	17UlBeGrBe.1386
92	1	1564.99830000	0.00149803	0	3	0	25	2	24	0	0	0	25	1	25	17UlBeGrBe.1685
	---
92	2	1000.94320000	0.00080000	0	3	0	25	2	24	0	1	0	26	3	23	17UlBeGrBe.181
	---
	---
93	1	1536.25780000	0.00116105	0	3	0	11	1	11	0	0	0	12	2	10	17UlBeGrBe.1327
93	1	1536.94780000	0.00080000	0	3	0	10	2	8	0	0	0	11	3	9	17UlBeGrBe.1336
93	1	1543.95800000	0.00130488	0	3	0	10	2	8	0	0	0	10	3	7	17UlBeGrBe.1461
93	1	1544.85380000	0.00080000	0	3	0	11	1	11	0	0	0	11	2	10	17UlBeGrBe.1473
93	1	1544.91650000	0.00080000	0	3	0	11	1	11	0	0	0	12	0	12	17UlBeGrBe.1477
93	1	1550.38190000	0.00080000	0	3	0	10	2	8	0	0	0	9	3	7	17UlBeGrBe.1524
93	1	1556.47040000	0.00080000	0	3	0	10	2	8	0	0	0	10	1	9	17UlBeGrBe.1573
93	1	1559.10460000	0.00080000	0	3	0	11	1	11	0	0	0	10	0	10	17UlBeGrBe.1600
93	1	1565.31080000	0.00146148	0	3	0	10	2	8	0	0	0	9	1	9	17UlBeGrBe.1693
	---
93	2	1018.25980000	0.00123026	0	3	0	11	1	11	0	1	0	12	2	10	17UlBeGrBe.423
93	2	1018.75000000	0.00080000	0	3	0	10	2	8	0	1	0	11	3	9	17UlBeGrBe.430
93	2	1025.75750000	0.00080000	0	3	0	10	2	8	0	1	0	10	3	7	17UlBeGrBe.545
93	2	1032.17460000	0.00080000	0	3	0	10	2	8	0	1	0	9	3	7	17UlBeGrBe.598
93	2	1038.56670000	0.00080000	0	3	0	10	2	8	0	1	0	10	1	9	17UlBeGrBe.633
	---
	---
94	1	1536.40500000	0.00080000	0	3	0	6	3	3	0	0	0	7	4	4	17UlBeGrBe.1330
94	1	1561.29560000	0.00080000	0	3	0	6	3	3	0	0	0	6	2	4	17UlBeGrBe.1628
94	1	1565.19470000	0.00080000	0	3	0	6	3	3	0	0	0	5	2	4	17UlBeGrBe.1689
	---
94	2	1017.91650000	0.00080000	0	3	0	6	3	3	0	1	0	7	4	4	17UlBeGrBe.419
94	2	1022.38270000	0.00080000	0	3	0	6	3	3	0	1	0	6	4	2	17UlBeGrBe.496
	---
	---
95	1	1536.55110000	0.00080000	0	3	0	22	1	21	0	0	0	23	2	22	17UlBeGrBe.1332
95	1	1544.50710000	0.00080000	0	3	0	22	1	21	0	0	0	22	2	20	17UlBeGrBe.1468
95	1	1562.52630000	0.00130992	0	3	0	22	1	21	0	0	0	22	0	22	17UlBeGrBe.1652
95	1	1564.60490000	0.00080000	0	3	0	22	1	21	0	0	0	21	2	20	17UlBeGrBe.1681
	---
95	2	1026.54000000	0.00080000	0	3	0	22	1	21	0	1	0	22	2	20	17UlBeGrBe.554
	---
	---
96	1	1537.04930000	0.00113579	0	3	0	5	3	3	0	0	0	6	4	2	17UlBeGrBe.1338
96	1	1564.53890000	0.00080000	0	3	0	5	3	3	0	0	0	4	2	2	17UlBeGrBe.1680
	---
96	2	1018.55860000	0.00080000	0	3	0	5	3	3	0	1	0	6	4	2	17UlBeGrBe.427
96	2	1043.34740000	0.00080000	0	3	0	5	3	3	0	1	0	5	2	4	17UlBeGrBe.671
96	2	1046.51500000	0.00114725	0	3	0	5	3	3	0	1	0	4	2	2	17UlBeGrBe.696
	---
	---
97	1	1537.10260000	0.00080000	0	3	0	9	2	8	0	0	0	10	3	7	17UlBeGrBe.1339
97	1	1543.52570000	0.00080000	0	3	0	9	2	8	0	0	0	9	3	7	17UlBeGrBe.1454
97	1	1549.61310000	0.00107131	0	3	0	9	2	8	0	0	0	10	1	9	17UlBeGrBe.1519
97	1	1558.45580000	0.00080000	0	3	0	9	2	8	0	0	0	9	1	9	17UlBeGrBe.1595
97	1	1562.12120000	0.00124990	0	3	0	9	2	8	0	0	0	8	1	7	17UlBeGrBe.1647
	---
97	2	1018.90190000	0.00134184	0	3	0	9	2	8	0	1	0	10	3	7	17UlBeGrBe.435
97	2	1025.31930000	0.00080000	0	3	0	9	2	8	0	1	0	9	3	7	17UlBeGrBe.534
97	2	1031.71000000	0.00080000	0	3	0	9	2	8	0	1	0	10	1	9	17UlBeGrBe.595
97	2	1044.21640000	0.00080000	0	3	0	9	2	8	0	1	0	8	1	7	17UlBeGrBe.683
	---
	---
98	1	1537.40450000	0.00080000	0	3	0	22	0	22	0	0	0	23	1	23	17UlBeGrBe.1341
98	1	1564.39520000	0.00080000	0	3	0	22	0	22	0	0	0	21	1	21	17UlBeGrBe.1678
	---
98	2	1019.71270000	0.00080000	0	3	0	22	0	22	0	1	0	23	1	23	17UlBeGrBe.457
98	2	1022.57480000	0.00080000	0	3	0	22	0	22	0	1	0	22	1	21	17UlBeGrBe.503
	---
	---
99	1	1537.69490000	0.00080000	0	3	0	4	3	1	0	0	0	5	4	2	17UlBeGrBe.1344
99	1	1561.35250000	0.00080000	0	3	0	4	3	1	0	0	0	4	2	2	17UlBeGrBe.1629
99	1	1563.92010000	0.00080000	0	3	0	4	3	1	0	0	0	3	2	2	17UlBeGrBe.1672
	---
99	2	1022.38920000	0.00080000	0	3	0	4	3	1	0	1	0	4	4	0	17UlBeGrBe.497
99	2	1043.32610000	0.00140628	0	3	0	4	3	1	0	1	0	4	2	2	17UlBeGrBe.669
	---
	---
100	1	1538.04980000	0.00150099	0	3	0	8	2	6	0	0	0	9	3	7	17UlBeGrBe.1349
100	1	1543.79730000	0.00159945	0	3	0	8	2	6	0	0	0	8	3	5	17UlBeGrBe.1459
100	1	1556.64580000	0.00080000	0	3	0	8	2	6	0	0	0	8	1	7	17UlBeGrBe.1575
100	1	1563.33830000	0.00080000	0	3	0	8	2	6	0	0	0	7	1	7	17UlBeGrBe.1665
	---
100	2	1019.84140000	0.00080000	0	3	0	8	2	6	0	1	0	9	3	7	17UlBeGrBe.460
100	2	1025.58360000	0.00168845	0	3	0	8	2	6	0	1	0	8	3	5	17UlBeGrBe.543
100	2	1030.70300000	0.00110745	0	3	0	8	2	6	0	1	0	7	3	5	17UlBeGrBe.589
100	2	1038.73660000	0.00229418	0	3	0	8	2	6	0	1	0	8	1	7	17UlBeGrBe.635
	---
	---
101	1	1538.18250000	0.00116684	0	3	0	18	1	17	0	0	0	19	2	18	17UlBeGrBe.1356
101	1	1546.42810000	0.00141583	0	3	0	18	1	17	0	0	0	18	2	16	17UlBeGrBe.1494
101	1	1561.40170000	0.00080000	0	3	0	18	1	17	0	0	0	17	2	16	17UlBeGrBe.1632
	---
101	2	1020.23880000	0.00080000	0	3	0	18	1	17	0	1	0	19	2	18	17UlBeGrBe.466
101	2	1028.45420000	0.00080000	0	3	0	18	1	17	0	1	0	18	2	16	17UlBeGrBe.569
101	2	1042.04090000	0.00116286	0	3	0	18	1	17	0	1	0	18	0	18	17UlBeGrBe.657
	---
	---
102	1	1538.31440000	0.00126083	0	3	0	8	4	4	0	0	0	8	5	3	17UlBeGrBe.1366
102	1	1565.58330000	0.00080000	0	3	0	8	4	4	0	0	0	8	3	5	17UlBeGrBe.1704
102	1	1570.70410000	0.00080000	0	3	0	8	4	4	0	0	0	7	3	5	17UlBeGrBe.1782
	---
102	2	1019.47720000	0.00125366	0	3	0	8	4	4	0	1	0	8	5	3	17UlBeGrBe.451
102	2	1047.37320000	0.00106404	0	3	0	8	4	4	0	1	0	8	3	5	17UlBeGrBe.700
	---
	---
103	1	1538.33790000	0.00080000	0	3	0	3	3	1	0	0	0	4	4	0	17UlBeGrBe.1368
	---
103	2	1019.84140000	0.00080000	0	3	0	3	3	1	0	1	0	4	4	0	17UlBeGrBe.459
103	2	1040.77920000	0.00080000	0	3	0	3	3	1	0	1	0	4	2	2	17UlBeGrBe.649
	---
	---
104	1	1538.48940000	0.00080000	0	3	0	7	2	6	0	0	0	8	3	5	17UlBeGrBe.1371
104	1	1541.87660000	0.00080000	0	3	0	8	1	7	0	0	0	9	2	8	17UlBeGrBe.1430
104	1	1543.61060000	0.00080000	0	3	0	7	2	6	0	0	0	7	3	5	17UlBeGrBe.1455
104	1	1547.36600000	0.00080000	0	3	0	8	1	7	0	0	0	8	2	6	17UlBeGrBe.1502
104	1	1551.33710000	0.00210961	0	3	0	7	2	6	0	0	0	8	1	7	17UlBeGrBe.1530
104	1	1554.62730000	0.00080000	0	3	0	8	1	7	0	0	0	8	0	8	17UlBeGrBe.1557
104	1	1558.03350000	0.00099304	0	3	0	7	2	6	0	0	0	7	1	7	17UlBeGrBe.1588
104	1	1561.24170000	0.00189745	0	3	0	7	2	6	0	0	0	6	1	5	17UlBeGrBe.1627
	---
104	2	1023.86770000	0.00177935	0	3	0	8	1	7	0	1	0	9	2	8	17UlBeGrBe.517
104	2	1029.35050000	0.00090084	0	3	0	8	1	7	0	1	0	8	2	6	17UlBeGrBe.581
104	2	1033.43090000	0.00189444	0	3	0	7	2	6	0	1	0	8	1	7	17UlBeGrBe.605
104	2	1034.66440000	0.00080000	0	3	0	8	1	7	0	1	0	7	2	6	17UlBeGrBe.609
104	2	1036.77140000	0.00080000	0	3	0	8	1	7	0	1	0	8	0	8	17UlBeGrBe.624
104	2	1043.33590000	0.00157158	0	3	0	7	2	6	0	1	0	6	1	5	17UlBeGrBe.670
	---
	---
105	1	1538.65210000	0.00080000	0	3	0	20	0	20	0	0	0	21	1	21	17UlBeGrBe.1373
105	1	1563.28980000	0.00080000	0	3	0	20	0	20	0	0	0	19	1	19	17UlBeGrBe.1664
	---
105	2	1020.92230000	0.00088244	0	3	0	20	0	20	0	1	0	21	1	21	17UlBeGrBe.474
105	2	1024.04290000	0.00098547	0	3	0	20	0	20	0	1	0	20	1	19	17UlBeGrBe.520
	---
	---
106	1	1538.83080000	0.00080000	0	3	0	27	2	26	0	0	0	27	3	25	17UlBeGrBe.1374
106	1	1568.75460000	0.00080000	0	3	0	27	2	26	0	0	0	26	1	25	17UlBeGrBe.1741
	---
106	2	1048.44420000	0.00088046	0	3	0	27	2	26	0	1	0	27	1	27	17UlBeGrBe.706
106	2	1050.91240000	0.00080000	0	3	0	27	2	26	0	1	0	26	1	25	17UlBeGrBe.717
	---
	---
107	1	1538.83790000	0.00080000	0	3	0	26	4	22	0	0	0	26	5	21	17UlBeGrBe.1375
107	1	1555.61600000	0.00080000	0	3	0	26	4	22	0	0	0	25	5	21	17UlBeGrBe.1564
107	1	1562.55920000	0.00080000	0	3	0	26	4	22	0	0	0	26	3	23	17UlBeGrBe.1653
	---
107	2	1002.87290000	0.00128438	0	3	0	26	4	22	0	1	0	27	5	23	17UlBeGrBe.210
	---
	---
108	1	1538.89710000	0.00128249	0	3	0	16	1	15	0	0	0	17	2	16	17UlBeGrBe.1376
108	1	1547.01930000	0.00080000	0	3	0	16	1	15	0	0	0	16	2	14	17UlBeGrBe.1498
	---
108	2	1020.93650000	0.00113671	0	3	0	16	1	15	0	1	0	17	2	16	17UlBeGrBe.475
108	2	1029.03740000	0.00080000	0	3	0	16	1	15	0	1	0	16	2	14	17UlBeGrBe.576
108	2	1041.69390000	0.00153064	0	3	0	16	1	15	0	1	0	15	2	14	17UlBeGrBe.654
	---
	---
109	1	1538.91190000	0.00107448	0	3	0	29	3	27	0	0	0	29	4	26	17UlBeGrBe.1377
109	1	1566.09950000	0.00080000	0	3	0	29	3	27	0	0	0	29	2	28	17UlBeGrBe.1712
109	1	1572.87420000	0.00080000	0	3	0	29	3	27	0	0	0	28	2	26	17UlBeGrBe.1800
	---
109	2	1020.58980000	0.00172883	0	3	0	29	3	27	0	1	0	29	4	26	17UlBeGrBe.470
	---
	---
110	1	1539.44700000	0.00080000	0	3	0	27	3	25	0	0	0	27	4	24	17UlBeGrBe.1381
110	1	1565.21680000	0.00092665	0	3	0	27	3	25	0	0	0	27	2	26	17UlBeGrBe.1690
110	1	1572.41960000	0.00080000	0	3	0	27	3	25	0	0	0	26	2	24	17UlBeGrBe.1797
	---
110	2	1018.84160000	0.00080000	0	3	0	27	3	25	0	1	0	28	2	26	17UlBeGrBe.433
	---
	---
111	1	1539.45460000	0.00104214	0	3	0	19	1	19	0	0	0	20	0	20	17UlBeGrBe.1382
111	1	1541.33220000	0.00203227	0	3	0	19	1	19	0	0	0	19	2	18	17UlBeGrBe.1424
111	1	1562.96740000	0.00080000	0	3	0	19	1	19	0	0	0	18	0	18	17UlBeGrBe.1657
	---
111	2	1005.90000000	0.00122198	0	3	0	19	1	19	0	1	0	20	2	18	17UlBeGrBe.255
111	2	1021.71330000	0.00126120	0	3	0	19	1	19	0	1	0	20	0	20	17UlBeGrBe.485
111	2	1023.39120000	0.00080000	0	3	0	19	1	19	0	1	0	19	2	18	17UlBeGrBe.513
111	2	1045.19450000	0.00080000	0	3	0	19	1	19	0	1	0	18	0	18	17UlBeGrBe.689
	---
	---
112	1	1539.58850000	0.00080000	0	3	0	14	1	13	0	0	0	15	2	14	17UlBeGrBe.1384
112	1	1547.37570000	0.00080000	0	3	0	14	1	13	0	0	0	14	2	12	17UlBeGrBe.1503
112	1	1557.26220000	0.00113115	0	3	0	14	1	13	0	0	0	14	0	14	17UlBeGrBe.1581
112	1	1557.89910000	0.00088499	0	3	0	14	1	13	0	0	0	13	2	12	17UlBeGrBe.1587
	---
112	2	1021.61230000	0.00080000	0	3	0	14	1	13	0	1	0	15	2	14	17UlBeGrBe.482
112	2	1039.44140000	0.00184277	0	3	0	14	1	13	0	1	0	14	0	14	17UlBeGrBe.641
112	2	1039.90950000	0.00080000	0	3	0	14	1	13	0	1	0	13	2	12	17UlBeGrBe.644
	---
	---
113	1	1539.82390000	0.00080000	0	3	0	5	2	4	0	0	0	6	3	3	17UlBeGrBe.1387
113	1	1552.98390000	0.00184478	0	3	0	5	2	4	0	0	0	6	1	5	17UlBeGrBe.1539
	---
113	2	1021.60660000	0.00080000	0	3	0	5	2	4	0	1	0	6	3	3	17UlBeGrBe.481
113	2	1025.43780000	0.00110517	0	3	0	5	2	4	0	1	0	5	3	3	17UlBeGrBe.538
113	2	1035.07500000	0.00198315	0	3	0	5	2	4	0	1	0	6	1	5	17UlBeGrBe.613
113	2	1039.81410000	0.00183223	0	3	0	5	2	4	0	1	0	5	1	5	17UlBeGrBe.643
113	2	1042.35280000	0.00080000	0	3	0	5	2	4	0	1	0	4	1	3	17UlBeGrBe.663
	---
	---
114	1	1539.86790000	0.00091875	0	3	0	18	0	18	0	0	0	19	1	19	17UlBeGrBe.1388
114	1	1562.14830000	0.00080000	0	3	0	18	0	18	0	0	0	17	1	17	17UlBeGrBe.1648
	---
114	2	1022.10430000	0.00107589	0	3	0	18	0	18	0	1	0	19	1	19	17UlBeGrBe.490
114	2	1025.50350000	0.00244660	0	3	0	18	0	18	0	1	0	18	1	17	17UlBeGrBe.542
114	2	1044.35530000	0.00080000	0	3	0	18	0	18	0	1	0	17	1	17	17UlBeGrBe.686
	---
	---
115	1	1540.49560000	0.00080000	0	3	0	4	2	2	0	0	0	5	3	3	17UlBeGrBe.1398
115	1	1543.68850000	0.00110866	0	3	0	4	2	2	0	0	0	4	3	1	17UlBeGrBe.1457
115	1	1557.10240000	0.00080000	0	3	0	4	2	2	0	0	0	4	1	3	17UlBeGrBe.1580
115	1	1560.05600000	0.00080000	0	3	0	4	2	2	0	0	0	3	1	3	17UlBeGrBe.1613
	---
115	2	1025.46460000	0.00080000	0	3	0	4	2	2	0	1	0	4	3	1	17UlBeGrBe.541
115	2	1028.01480000	0.00226989	0	3	0	4	2	2	0	1	0	3	3	1	17UlBeGrBe.562
115	2	1042.14850000	0.00080000	0	3	0	4	2	2	0	1	0	3	1	3	17UlBeGrBe.659
	---
	---
116	1	1540.77610000	0.00080000	0	3	0	17	1	17	0	0	0	18	0	18	17UlBeGrBe.1407
116	1	1542.36310000	0.00080000	0	3	0	17	1	17	0	0	0	17	2	16	17UlBeGrBe.1435
116	1	1561.95680000	0.00080000	0	3	0	17	1	17	0	0	0	16	0	16	17UlBeGrBe.1644
	---
116	2	1023.00410000	0.00080000	0	3	0	17	1	17	0	1	0	18	0	18	17UlBeGrBe.509
	---
	---
117	1	1540.80410000	0.00080000	0	3	0	13	3	11	0	0	0	13	4	10	17UlBeGrBe.1408
117	1	1551.11990000	0.00080000	0	3	0	13	3	11	0	0	0	14	2	12	17UlBeGrBe.1527
117	1	1561.64080000	0.00091692	0	3	0	13	3	11	0	0	0	13	2	12	17UlBeGrBe.1639
117	1	1568.87080000	0.00080000	0	3	0	13	3	11	0	0	0	12	2	10	17UlBeGrBe.1743
	---
117	2	1033.13000000	0.00080000	0	3	0	13	3	11	0	1	0	14	2	12	17UlBeGrBe.601
117	2	1043.65250000	0.00080000	0	3	0	13	3	11	0	1	0	13	2	12	17UlBeGrBe.678
	---
	---
118	1	1540.95460000	0.00197229	0	3	0	14	3	11	0	0	0	14	4	10	17UlBeGrBe.1418
118	1	1570.76320000	0.00142782	0	3	0	14	3	11	0	0	0	13	2	12	17UlBeGrBe.1783
	---
118	2	1022.50220000	0.00080000	0	3	0	14	3	11	0	1	0	14	4	10	17UlBeGrBe.501
118	2	1031.46670000	0.00145731	0	3	0	14	3	11	0	1	0	13	4	10	17UlBeGrBe.592
118	2	1042.25270000	0.00080000	0	3	0	14	3	11	0	1	0	14	2	12	17UlBeGrBe.662
	---
	---
119	1	1541.04260000	0.00080000	0	3	0	16	0	16	0	0	0	17	1	17	17UlBeGrBe.1419
119	1	1544.80650000	0.00080000	0	3	0	16	0	16	0	0	0	16	1	15	17UlBeGrBe.1472
119	1	1560.96000000	0.00080000	0	3	0	16	0	16	0	0	0	15	1	15	17UlBeGrBe.1622
	---
119	2	1043.13990000	0.00080000	0	3	0	16	0	16	0	1	0	15	1	15	17UlBeGrBe.667
	---
	---
120	1	1541.08910000	0.00080000	0	3	0	16	3	13	0	0	0	16	4	12	17UlBeGrBe.1420
120	1	1551.36470000	0.00165360	0	3	0	16	3	13	0	0	0	15	4	12	17UlBeGrBe.1531
120	1	1559.80950000	0.00080000	0	3	0	16	3	13	0	0	0	16	2	14	17UlBeGrBe.1610
120	1	1572.46010000	0.00080000	0	3	0	16	3	13	0	0	0	15	2	14	17UlBeGrBe.1798
	---
120	2	1011.78110000	0.00138270	0	3	0	16	3	13	0	1	0	17	4	14	17UlBeGrBe.331
120	2	1022.65000000	0.00172950	0	3	0	16	3	13	0	1	0	16	4	12	17UlBeGrBe.504
120	2	1032.91440000	0.00080000	0	3	0	16	3	13	0	1	0	15	4	12	17UlBeGrBe.600
120	2	1041.82680000	0.00080000	0	3	0	16	3	13	0	1	0	16	2	14	17UlBeGrBe.655
120	2	1054.48400000	0.00114048	0	3	0	16	3	13	0	1	0	15	2	14	17UlBeGrBe.728
	---
	---
121	1	1541.12620000	0.00080000	0	3	0	3	2	2	0	0	0	4	3	1	17UlBeGrBe.1421
121	1	1554.53970000	0.00089343	0	3	0	3	2	2	0	0	0	4	1	3	17UlBeGrBe.1554
121	1	1559.17850000	0.00080000	0	3	0	3	2	2	0	0	0	2	1	1	17UlBeGrBe.1603
	---
121	2	1022.90250000	0.00118161	0	3	0	3	2	2	0	1	0	4	3	1	17UlBeGrBe.507
121	2	1025.45570000	0.00080000	0	3	0	3	2	2	0	1	0	3	3	1	17UlBeGrBe.540
121	2	1041.26830000	0.00127654	0	3	0	3	2	2	0	1	0	2	1	1	17UlBeGrBe.652
	---
	---
122	1	1541.31240000	0.00091892	0	3	0	18	3	15	0	0	0	18	4	14	17UlBeGrBe.1423
122	1	1552.90850000	0.00153316	0	3	0	18	3	15	0	0	0	17	4	14	17UlBeGrBe.1537
122	1	1559.40920000	0.00080000	0	3	0	18	3	15	0	0	0	18	2	16	17UlBeGrBe.1607
	---
122	2	1010.76010000	0.00157666	0	3	0	18	3	15	0	1	0	19	4	16	17UlBeGrBe.313
122	2	1041.43270000	0.00099318	0	3	0	18	3	15	0	1	0	18	2	16	17UlBeGrBe.653
	---
	---
123	1	1541.63750000	0.00080000	0	3	0	20	3	17	0	0	0	20	4	16	17UlBeGrBe.1426
123	1	1554.59770000	0.00193790	0	3	0	20	3	17	0	0	0	19	4	16	17UlBeGrBe.1556
123	1	1559.11540000	0.00080000	0	3	0	20	3	17	0	0	0	20	2	18	17UlBeGrBe.1601
	---
123	2	1009.87620000	0.00080000	0	3	0	20	3	17	0	1	0	21	4	18	17UlBeGrBe.307
123	2	1023.23030000	0.00080000	0	3	0	20	3	17	0	1	0	20	4	16	17UlBeGrBe.511
123	2	1036.17750000	0.00080000	0	3	0	20	3	17	0	1	0	19	4	16	17UlBeGrBe.619
	---
	---
124	1	1542.11930000	0.00080000	0	3	0	15	1	15	0	0	0	16	0	16	17UlBeGrBe.1433
124	1	1543.30050000	0.00080000	0	3	0	15	1	15	0	0	0	15	2	14	17UlBeGrBe.1451
124	1	1560.97190000	0.00131402	0	3	0	15	1	15	0	0	0	14	0	14	17UlBeGrBe.1623
	---
124	2	1012.66700000	0.00080000	0	3	0	15	1	15	0	1	0	16	2	14	17UlBeGrBe.345
124	2	1024.32140000	0.00080000	0	3	0	15	1	15	0	1	0	16	0	16	17UlBeGrBe.521
	---
	---
125	1	1542.41100000	0.00080000	0	3	0	5	1	5	0	0	0	6	2	4	17UlBeGrBe.1437
125	1	1546.18870000	0.00080000	0	3	0	6	0	6	0	0	0	7	1	7	17UlBeGrBe.1491
125	1	1546.31080000	0.00080000	0	3	0	5	1	5	0	0	0	5	2	4	17UlBeGrBe.1492
125	1	1549.39840000	0.00144556	0	3	0	6	0	6	0	0	0	6	1	5	17UlBeGrBe.1516
125	1	1554.12780000	0.00080000	0	3	0	6	0	6	0	0	0	5	1	5	17UlBeGrBe.1548
125	1	1556.34570000	0.00080000	0	3	0	5	1	5	0	0	0	4	0	4	17UlBeGrBe.1569
	---
125	2	1028.29910000	0.00089701	0	3	0	6	0	6	0	1	0	7	1	7	17UlBeGrBe.567
125	2	1031.48920000	0.00189826	0	3	0	6	0	6	0	1	0	6	1	5	17UlBeGrBe.593
125	2	1031.53100000	0.00168644	0	3	0	5	1	5	0	1	0	6	0	6	17UlBeGrBe.594
125	2	1038.47870000	0.00109018	0	3	0	5	1	5	0	1	0	4	0	4	17UlBeGrBe.631
	---
	---
126	1	1542.78650000	0.00149854	0	3	0	6	1	5	0	0	0	7	2	6	17UlBeGrBe.1441
126	1	1554.14390000	0.00090388	0	3	0	6	1	5	0	0	0	6	0	6	17UlBeGrBe.1549
	---
126	2	1024.76670000	0.00112503	0	3	0	6	1	5	0	1	0	7	2	6	17UlBeGrBe.526
126	2	1029.14110000	0.00080000	0	3	0	6	1	5	0	1	0	6	2	4	17UlBeGrBe.577
126	2	1036.27980000	0.00080000	0	3	0	6	1	5	0	1	0	6	0	6	17UlBeGrBe.621
	---
	---
127	1	1543.23430000	0.00080000	0	3	0	12	0	12	0	0	0	13	1	13	17UlBeGrBe.1449
127	1	1547.24300000	0.00080000	0	3	0	12	0	12	0	0	0	12	1	11	17UlBeGrBe.1500
127	1	1558.39830000	0.00080000	0	3	0	12	0	12	0	0	0	11	1	11	17UlBeGrBe.1593
	---
127	2	1025.39320000	0.00122819	0	3	0	12	0	12	0	1	0	13	1	13	17UlBeGrBe.536
	---
	---
128	1	1544.13160000	0.00080000	0	3	0	13	1	13	0	0	0	13	2	12	17UlBeGrBe.1463
128	1	1560.02160000	0.00080000	0	3	0	13	1	13	0	0	0	12	0	12	17UlBeGrBe.1612
	---
128	2	1015.62000000	0.00080000	0	3	0	13	1	13	0	1	0	14	2	12	17UlBeGrBe.382
128	2	1025.67610000	0.00080000	0	3	0	13	1	13	0	1	0	14	0	14	17UlBeGrBe.544
128	2	1026.14220000	0.00080000	0	3	0	13	1	13	0	1	0	13	2	12	17UlBeGrBe.550
128	2	1042.18560000	0.00136473	0	3	0	13	1	13	0	1	0	12	0	12	17UlBeGrBe.660
	---
	---
129	1	1544.24570000	0.00098681	0	3	0	10	0	10	0	0	0	11	1	11	17UlBeGrBe.1467
129	1	1548.17340000	0.00080000	0	3	0	10	0	10	0	0	0	10	1	9	17UlBeGrBe.1510
129	1	1557.01590000	0.00080000	0	3	0	10	0	10	0	0	0	9	1	9	17UlBeGrBe.1579
	---
129	2	1026.38510000	0.00080000	0	3	0	10	0	10	0	1	0	11	1	11	17UlBeGrBe.552
	---
	---
130	1	1544.88880000	0.00113898	0	3	0	2	1	1	0	0	0	3	2	2	17UlBeGrBe.1474
130	1	1548.25410000	0.00080000	0	3	0	2	0	2	0	0	0	3	1	3	17UlBeGrBe.1511
130	1	1549.93810000	0.00110726	0	3	0	2	0	2	0	0	0	2	1	1	17UlBeGrBe.1522
130	1	1552.26020000	0.00092498	0	3	0	1	1	1	0	0	0	2	0	2	17UlBeGrBe.1533
130	1	1553.63710000	0.00080000	0	3	0	2	1	1	0	0	0	2	0	2	17UlBeGrBe.1541
130	1	1554.17160000	0.00080000	0	3	0	1	1	1	0	0	0	0	0	0	17UlBeGrBe.1551
	---
130	2	1027.39610000	0.00080000	0	3	0	1	1	1	0	1	0	2	2	0	17UlBeGrBe.560
130	2	1028.77300000	0.00080000	0	3	0	2	1	1	0	1	0	2	2	0	17UlBeGrBe.572
130	2	1032.02710000	0.00080000	0	3	0	2	0	2	0	1	0	2	1	1	17UlBeGrBe.597
130	2	1033.40450000	0.00080000	0	3	0	2	0	2	0	1	0	1	1	1	17UlBeGrBe.604
130	2	1035.76680000	0.00115522	0	3	0	2	1	1	0	1	0	2	0	2	17UlBeGrBe.617
130	2	1036.29920000	0.00080000	0	3	0	1	1	1	0	1	0	0	0	0	17UlBeGrBe.622
	---
	---
131	1	1545.22090000	0.00080000	0	3	0	8	0	8	0	0	0	9	1	9	17UlBeGrBe.1480
131	1	1548.88690000	0.00080000	0	3	0	8	0	8	0	0	0	8	1	7	17UlBeGrBe.1513
131	1	1555.58100000	0.00080000	0	3	0	8	0	8	0	0	0	7	1	7	17UlBeGrBe.1563
	---
131	2	1027.34350000	0.00080000	0	3	0	8	0	8	0	1	0	9	1	9	17UlBeGrBe.558
131	2	1030.98100000	0.00080000	0	3	0	8	0	8	0	1	0	8	1	7	17UlBeGrBe.590
131	2	1037.69020000	0.00080000	0	3	0	8	0	8	0	1	0	7	1	7	17UlBeGrBe.627
	---
	---
132	1	1545.23520000	0.00080000	0	3	0	18	2	16	0	0	0	18	3	15	17UlBeGrBe.1481
132	1	1557.39560000	0.00125218	0	3	0	18	2	16	0	0	0	18	1	17	17UlBeGrBe.1585
	---
132	2	1015.67150000	0.00140432	0	3	0	18	2	16	0	1	0	19	3	17	17UlBeGrBe.384
	---
	---
133	1	1545.32940000	0.00080000	0	3	0	24	2	22	0	0	0	24	3	21	17UlBeGrBe.1482
133	1	1560.49290000	0.00080000	0	3	0	24	2	22	0	0	0	24	1	23	17UlBeGrBe.1619
133	1	1563.62900000	0.00281214	0	3	0	24	2	22	0	0	0	23	3	21	17UlBeGrBe.1669
	---
133	2	1042.63390000	0.00154377	0	3	0	24	2	22	0	1	0	24	1	23	17UlBeGrBe.665
	---
	---
134	1	1545.45580000	0.00080000	0	3	0	9	1	9	0	0	0	9	2	8	17UlBeGrBe.1483
134	1	1546.38500000	0.00080000	0	3	0	9	1	9	0	0	0	10	0	10	17UlBeGrBe.1493
134	1	1558.20720000	0.00080000	0	3	0	9	1	9	0	0	0	8	0	8	17UlBeGrBe.1590
	---
134	2	1028.53930000	0.00120293	0	3	0	9	1	9	0	1	0	10	0	10	17UlBeGrBe.571
	---
	---
135	1	1545.58930000	0.00080000	0	3	0	20	1	19	0	0	0	20	2	18	17UlBeGrBe.1487
135	1	1563.05380000	0.00080000	0	3	0	20	1	19	0	0	0	19	2	18	17UlBeGrBe.1660
	---
135	2	1019.48600000	0.00117020	0	3	0	20	1	19	0	1	0	21	2	20	17UlBeGrBe.453
135	2	1043.43270000	0.00080000	0	3	0	20	1	19	0	1	0	20	0	20	17UlBeGrBe.674
	---
	---
136	1	1545.94190000	0.00080000	0	3	0	7	1	7	0	0	0	7	2	6	17UlBeGrBe.1488
136	1	1547.88790000	0.00100580	0	3	0	7	1	7	0	0	0	8	0	8	17UlBeGrBe.1509
136	1	1557.30050000	0.00080000	0	3	0	7	1	7	0	0	0	6	0	6	17UlBeGrBe.1582
	---
136	2	1030.03040000	0.00080000	0	3	0	7	1	7	0	1	0	8	0	8	17UlBeGrBe.587
136	2	1039.43770000	0.00080000	0	3	0	7	1	7	0	1	0	6	0	6	17UlBeGrBe.640
	---
	---
137	1	1546.10630000	0.00163403	0	3	0	14	0	14	0	0	0	14	1	13	17UlBeGrBe.1490
	---
137	2	1024.34780000	0.00124157	0	3	0	14	0	14	0	1	0	15	1	15	17UlBeGrBe.522
137	2	1028.21290000	0.00206132	0	3	0	14	0	14	0	1	0	14	1	13	17UlBeGrBe.564
137	2	1041.86850000	0.00166886	0	3	0	14	0	14	0	1	0	13	1	13	17UlBeGrBe.656
	---
	---
138	1	1546.56210000	0.00080000	0	3	0	3	1	3	0	0	0	3	2	2	17UlBeGrBe.1495
138	1	1546.95710000	0.00121090	0	3	0	4	1	3	0	0	0	4	2	2	17UlBeGrBe.1497
138	1	1547.19100000	0.00242954	0	3	0	4	0	4	0	0	0	5	1	5	17UlBeGrBe.1499
138	1	1549.74040000	0.00088801	0	3	0	4	0	4	0	0	0	4	1	3	17UlBeGrBe.1521
138	1	1550.86120000	0.00080000	0	3	0	3	1	3	0	0	0	4	0	4	17UlBeGrBe.1526
138	1	1552.69270000	0.00080000	0	3	0	4	0	4	0	0	0	3	1	3	17UlBeGrBe.1536
138	1	1553.82540000	0.00193866	0	3	0	4	1	3	0	0	0	4	0	4	17UlBeGrBe.1545
	---
138	2	1025.76750000	0.00245046	0	3	0	4	1	3	0	1	0	5	2	4	17UlBeGrBe.546
138	2	1025.96990000	0.00080000	0	3	0	3	1	3	0	1	0	4	2	2	17UlBeGrBe.548
138	2	1028.93210000	0.00080000	0	3	0	4	1	3	0	1	0	4	2	2	17UlBeGrBe.574
138	2	1029.28800000	0.00080000	0	3	0	4	0	4	0	1	0	5	1	5	17UlBeGrBe.580
138	2	1034.78500000	0.00121696	0	3	0	4	0	4	0	1	0	3	1	3	17UlBeGrBe.611
138	2	1035.95550000	0.00080000	0	3	0	4	1	3	0	1	0	4	0	4	17UlBeGrBe.618
	---
	---
139	1	1547.50670000	0.00080000	0	3	0	10	1	9	0	0	0	10	2	8	17UlBeGrBe.1504
139	1	1555.30370000	0.00080000	0	3	0	10	1	9	0	0	0	10	0	10	17UlBeGrBe.1561
	---
139	2	1029.49920000	0.00080000	0	3	0	10	1	9	0	1	0	10	2	8	17UlBeGrBe.584
	---
	---
140	1	1547.52600000	0.00080000	0	3	0	12	1	11	0	0	0	12	2	10	17UlBeGrBe.1505
140	1	1556.12300000	0.00080000	0	3	0	12	1	11	0	0	0	11	2	10	17UlBeGrBe.1567
140	1	1556.18530000	0.00080000	0	3	0	12	1	11	0	0	0	12	0	12	17UlBeGrBe.1568
	---
140	2	1022.30820000	0.00080000	0	3	0	12	1	11	0	1	0	13	2	12	17UlBeGrBe.494
140	2	1029.52710000	0.00098509	0	3	0	12	1	11	0	1	0	12	2	10	17UlBeGrBe.585
140	2	1038.12250000	0.00080000	0	3	0	12	1	11	0	1	0	11	2	10	17UlBeGrBe.629
	---
	---
141	1	1556.87690000	0.00115501	0	3	0	6	2	4	0	0	0	6	1	5	17UlBeGrBe.1578
141	1	1561.60330000	0.00080000	0	3	0	6	2	4	0	0	0	5	1	5	17UlBeGrBe.1638
	---
141	2	1021.02730000	0.00116288	0	3	0	6	2	4	0	1	0	7	3	5	17UlBeGrBe.476
141	2	1038.96700000	0.00080000	0	3	0	6	2	4	0	1	0	6	1	5	17UlBeGrBe.637
141	2	1043.70310000	0.00080000	0	3	0	6	2	4	0	1	0	5	1	5	17UlBeGrBe.679
	---
	---
142	1	1558.64590000	0.00148854	0	3	0	2	2	0	0	0	0	1	1	1	17UlBeGrBe.1597
	---
142	2	1023.54790000	0.00091459	0	3	0	2	2	0	0	1	0	3	3	1	17UlBeGrBe.515
142	2	1039.36030000	0.00133375	0	3	0	2	2	0	0	1	0	2	1	1	17UlBeGrBe.639
142	2	1040.73540000	0.00080000	0	3	0	2	2	0	0	1	0	1	1	1	17UlBeGrBe.648
	---
	---
143	1	1564.75200000	0.00080000	0	3	0	18	4	14	0	0	0	18	3	15	17UlBeGrBe.1683
143	1	1577.00710000	0.00105670	0	3	0	18	4	14	0	0	0	17	3	15	17UlBeGrBe.1864
	---
143	2	1007.34000000	0.00091601	0	3	0	18	4	14	0	1	0	19	5	15	17UlBeGrBe.269
	---
	---
144	1	1565.02310000	0.00080000	0	3	0	23	1	23	0	0	0	22	0	22	17UlBeGrBe.1686
	---
144	2	1047.31240000	0.00160175	0	3	0	23	1	23	0	1	0	22	0	22	17UlBeGrBe.699
	---
	---
145	1	1570.02150000	0.00080000	0	3	0	12	5	7	0	0	0	12	4	8	17UlBeGrBe.1768
145	1	1577.70120000	0.00177540	0	3	0	12	5	7	0	0	0	11	4	8	17UlBeGrBe.1871
	---
145	2	1008.42860000	0.00106728	0	3	0	12	5	7	0	1	0	13	6	8	17UlBeGrBe.286
	---
	---
146	1	1570.04810000	0.00080000	0	3	0	11	5	7	0	0	0	11	4	8	17UlBeGrBe.1769
146	1	1577.08140000	0.00100677	0	3	0	11	5	7	0	0	0	10	4	6	17UlBeGrBe.1865
	---
146	2	1009.07640000	0.00175972	0	3	0	11	5	7	0	1	0	12	6	6	17UlBeGrBe.289
	---
	---
147	1	1574.26020000	0.00080000	0	3	0	24	6	18	0	0	0	24	5	19	17UlBeGrBe.1825
	---
147	2	998.08390000	0.00132847	0	3	0	24	6	18	0	1	0	25	7	19	17UlBeGrBe.131
147	2	1029.42890000	0.00144145	0	3	0	24	6	18	0	1	0	23	7	17	17UlBeGrBe.582
	---
	---
148	1	1574.67850000	0.00170154	0	3	0	23	9	15	0	0	0	24	8	16	17UlBeGrBe.1838
148	1	1590.02530000	0.00165267	0	3	0	23	9	15	0	0	0	23	8	16	17UlBeGrBe.1993
148	1	1604.73550000	0.00080000	0	3	0	23	9	15	0	0	0	22	8	14	17UlBeGrBe.2082
	---
148	2	1054.44710000	0.00160757	0	3	0	23	9	15	0	1	0	24	8	16	17UlBeGrBe.727
	---
	---
149	1	1576.03030000	0.00147101	0	3	0	21	9	13	0	0	0	22	8	14	17UlBeGrBe.1857
149	1	1590.09660000	0.00117366	0	3	0	21	9	13	0	0	0	21	8	14	17UlBeGrBe.1997
	---
149	2	1055.77730000	0.00080000	0	3	0	21	9	13	0	1	0	22	8	14	17UlBeGrBe.733
	---
	---
150	1	1579.58960000	0.00080000	0	3	0	18	7	11	0	0	0	18	6	12	17UlBeGrBe.1898
150	1	1591.10120000	0.00142162	0	3	0	18	7	11	0	0	0	17	6	12	17UlBeGrBe.2007
	---
150	2	1060.38350000	0.00080000	0	3	0	18	7	11	0	1	0	18	6	12	17UlBeGrBe.739
	---
	---
151	1	1579.67480000	0.00080000	0	3	0	15	7	9	0	0	0	15	6	10	17UlBeGrBe.1901
151	1	1589.26190000	0.00080000	0	3	0	15	7	9	0	0	0	14	6	8	17UlBeGrBe.1982
	---
151	2	1060.44440000	0.00213352	0	3	0	15	7	9	0	1	0	15	6	10	17UlBeGrBe.740
	---
	---
152	1	1579.75480000	0.00152724	0	3	0	11	7	5	0	0	0	11	6	6	17UlBeGrBe.1906
152	1	1586.78030000	0.00183682	0	3	0	11	7	5	0	0	0	10	6	4	17UlBeGrBe.1965
	---
152	2	1052.84560000	0.00261253	0	3	0	11	7	5	0	1	0	12	6	6	17UlBeGrBe.722
	---
	---
153	1	1584.61080000	0.00080000	0	3	0	23	8	16	0	0	0	23	7	17	17UlBeGrBe.1941
	---
153	2	1049.59820000	0.00080000	0	3	0	23	8	16	0	1	0	24	7	17	17UlBeGrBe.712
	---
	---
154	1	1584.81110000	0.00080000	0	3	0	17	8	10	0	0	0	17	7	11	17UlBeGrBe.1947
154	1	1595.67570000	0.00080000	0	3	0	17	8	10	0	0	0	16	7	9	17UlBeGrBe.2033
	---
154	2	1053.59420000	0.00088240	0	3	0	17	8	10	0	1	0	18	7	11	17UlBeGrBe.725
	---
	---
155	1	1641.96910000	0.00027104	1	1	0	23	7	17	0	0	0	23	8	16	11UlGrBeBo.632
155	1	1674.06270000	0.00010000	1	1	0	23	7	17	0	0	0	24	6	18	11UlGrBeBo.1426
155	1	1689.44170000	0.00022957	1	1	0	23	7	17	0	0	0	23	6	18	11UlGrBeBo.1963
155	1	1704.17330000	0.00023816	1	1	0	23	7	17	0	0	0	22	6	16	11UlGrBeBo.2435
	---
155	2	1106.38835000	0.00029680	1	1	0	23	7	17	0	1	0	24	8	16	17CeTaPuCh.45
	---
	---
156	1	1855.06590000	0.00010000	0	1	1	29	3	26	0	0	0	30	3	27	11UlGrBeBo.4094
156	1	1893.99130000	0.00010000	0	1	1	29	3	26	0	0	0	28	3	25	11UlGrBeBo.5866
	---
156	2	1375.91430000	0.00040000	0	1	1	29	3	26	0	1	0	28	3	25	08HeBaBa.46
	---
	---
157	1	1855.12000000	0.00010000	0	1	1	30	3	28	0	0	0	31	3	29	11UlGrBeBo.4097
157	1	1867.50710000	0.00010000	0	1	1	30	3	28	0	0	0	30	3	27	11UlGrBeBo.4576
157	1	1893.68080000	0.00010000	0	1	1	30	3	28	0	0	0	29	3	27	11UlGrBeBo.5849
	---
157	2	1375.62520000	0.00040000	0	1	1	30	3	28	0	1	0	29	3	27	08HeBaBa.48
	---
	---
158	1	1855.49950000	0.00010000	0	1	1	29	2	27	0	0	0	30	2	28	11UlGrBeBo.4115
158	1	1893.44570000	0.00010000	0	1	1	29	2	27	0	0	0	28	2	26	11UlGrBeBo.5842
	---
158	2	1375.48260000	0.00040000	0	1	1	29	2	27	0	1	0	28	2	26	08HeBaBa.49
	---
	---
159	1	1856.49430000	0.00010000	0	1	1	28	3	26	0	0	0	29	3	27	11UlGrBeBo.4151
159	1	1892.62800000	0.00010000	0	1	1	28	3	26	0	0	0	27	3	25	11UlGrBeBo.5810
	---
159	2	1374.55190000	0.00040000	0	1	1	28	3	26	0	1	0	27	3	25	08HeBaBa.51
	---
	---
160	1	1856.50300000	0.00010000	0	1	1	27	3	24	0	0	0	28	3	25	11UlGrBeBo.4152
160	1	1892.82290000	0.00010000	0	1	1	27	3	24	0	0	0	26	3	23	11UlGrBeBo.5819
	---
160	2	1374.73600000	0.00051623	0	1	1	27	3	24	0	1	0	26	3	23	08HeBaBa.50
	---
	---
161	1	1856.82950000	0.00016476	0	1	1	28	2	27	0	0	0	29	2	28	11UlGrBeBo.4163
161	1	1863.60360000	0.00052048	0	1	1	28	2	27	0	0	0	28	2	26	11UlGrBeBo.4435
161	1	1892.01770000	0.00016336	0	1	1	28	2	27	0	0	0	27	2	26	11UlGrBeBo.5781
	---
161	2	1339.01170000	0.00061047	0	1	1	28	2	27	0	1	0	29	2	28	08HeBaBa.157
161	2	1374.16860000	0.00040000	0	1	1	28	2	27	0	1	0	27	2	26	08HeBaBa.53
	---
	---
162	1	1857.24360000	0.00015258	0	1	1	28	1	28	0	0	0	29	1	29	11UlGrBeBo.4175
162	1	1891.27670000	0.00022661	0	1	1	28	1	28	0	0	0	27	1	27	11UlGrBeBo.5743
	---
162	2	1373.67200000	0.00040000	0	1	1	28	1	28	0	1	0	27	1	27	08HeBaBa.54
	---
	---
163	1	1858.13030000	0.00010000	0	1	1	25	2	23	0	0	0	26	2	24	11UlGrBeBo.4214
163	1	1891.36270000	0.00010000	0	1	1	25	2	23	0	0	0	24	2	22	11UlGrBeBo.5746
	---
163	2	1340.16700000	0.00040000	0	1	1	25	2	23	0	1	0	26	2	24	08HeBaBa.156
163	2	1373.39850000	0.00040000	0	1	1	25	2	23	0	1	0	24	2	22	08HeBaBa.55
	---
	---
164	1	1858.17270000	0.00010000	0	1	1	26	2	25	0	0	0	27	2	26	11UlGrBeBo.4216
164	1	1890.99440000	0.00010000	0	1	1	26	2	25	0	0	0	25	2	24	11UlGrBeBo.5729
	---
164	2	1340.32380000	0.00040000	0	1	1	26	2	25	0	1	0	27	2	26	08HeBaBa.155
164	2	1373.11760000	0.00040000	0	1	1	26	2	25	0	1	0	25	2	24	08HeBaBa.56
	---
	---
165	1	1858.74370000	0.00013515	0	1	1	25	1	24	0	0	0	26	1	25	11UlGrBeBo.4233
165	1	1890.57920000	0.00011608	0	1	1	25	1	24	0	0	0	24	1	23	11UlGrBeBo.5711
	---
165	2	1372.71950000	0.00040000	0	1	1	25	1	24	0	1	0	24	1	23	08HeBaBa.57
	---
	---
166	1	1859.43000000	0.00010000	0	1	1	23	3	20	0	0	0	24	3	21	11UlGrBeBo.4256
166	1	1877.73150000	0.00034875	0	1	1	23	3	20	0	0	0	23	3	21	11UlGrBeBo.5151
166	1	1890.38290000	0.00017272	0	1	1	23	3	20	0	0	0	22	3	19	11UlGrBeBo.5700
	---
166	2	1341.33070000	0.00040000	0	1	1	23	3	20	0	1	0	24	3	21	08HeBaBa.154
	---
	---
167	1	1859.46990000	0.00010000	0	1	1	23	2	21	0	0	0	24	2	22	11UlGrBeBo.4259
167	1	1890.25700000	0.00010000	0	1	1	23	2	21	0	0	0	22	2	20	11UlGrBeBo.5693
	---
167	2	1341.50510000	0.00047846	0	1	1	23	2	21	0	1	0	24	2	22	08HeBaBa.153
167	2	1372.29040000	0.00040000	0	1	1	23	2	21	0	1	0	22	2	20	08HeBaBa.58
	---
	---
168	1	1859.50830000	0.00010000	0	1	1	24	2	23	0	0	0	25	2	24	11UlGrBeBo.4261
168	1	1889.95260000	0.00010000	0	1	1	24	2	23	0	0	0	23	2	22	11UlGrBeBo.5686
	---
168	2	1341.63070000	0.00087860	0	1	1	24	2	23	0	1	0	25	2	24	08HeBaBa.152
168	2	1372.05100000	0.00040000	0	1	1	24	2	23	0	1	0	23	2	22	08HeBaBa.59
	---
	---
169	1	1860.61190000	0.00010000	0	1	1	22	3	20	0	0	0	23	3	21	11UlGrBeBo.4304
169	1	1889.33190000	0.00010000	0	1	1	22	3	20	0	0	0	21	3	19	11UlGrBeBo.5661
	---
169	2	1342.49870000	0.00040000	0	1	1	22	3	20	0	1	0	23	3	21	08HeBaBa.151
	---
	---
170	1	1860.83010000	0.00010000	0	1	1	21	2	19	0	0	0	22	2	20	11UlGrBeBo.4313
170	1	1880.92780000	0.00010000	0	1	1	21	2	19	0	0	0	21	2	20	11UlGrBeBo.5329
170	1	1889.10880000	0.00010000	0	1	1	21	2	19	0	0	0	20	2	18	11UlGrBeBo.5649
	---
170	2	1342.86280000	0.00069543	0	1	1	21	2	19	0	1	0	22	2	20	08HeBaBa.150
170	2	1371.13800000	0.00052758	0	1	1	21	2	19	0	1	0	20	2	18	08HeBaBa.61
	---
	---
171	1	1861.06730000	0.00010000	0	1	1	22	6	17	0	0	0	23	6	18	11UlGrBeBo.4319
171	1	1875.79860000	0.00032443	0	1	1	22	6	17	0	0	0	22	6	16	11UlGrBeBo.4983
171	1	1889.88670000	0.00014082	0	1	1	22	6	17	0	0	0	21	6	16	11UlGrBeBo.5683
	---
171	2	1370.70690000	0.00040000	0	1	1	22	6	17	0	1	0	21	6	16	08HeBaBa.66
	---
	---
172	1	1861.32630000	0.00010000	0	1	1	22	7	16	0	0	0	23	7	17	11UlGrBeBo.4330
	---
172	2	1370.43350000	0.00040000	0	1	1	22	7	16	0	1	0	21	7	15	08HeBaBa.67
	---
	---
173	1	1861.53580000	0.00010000	0	1	1	21	5	16	0	0	0	22	5	17	11UlGrBeBo.4337
173	1	1875.66050000	0.00010000	0	1	1	21	5	16	0	0	0	21	5	17	11UlGrBeBo.4971
173	1	1889.11750000	0.00024898	0	1	1	21	5	16	0	0	0	20	5	15	11UlGrBeBo.5650
	---
173	2	1370.35710000	0.00040000	0	1	1	21	5	16	0	1	0	20	5	15	08HeBaBa.69
	---
	---
174	1	1861.98340000	0.00010000	0	1	1	20	3	18	0	0	0	21	3	19	11UlGrBeBo.4361
174	1	1874.13260000	0.00015747	0	1	1	20	3	18	0	0	0	20	3	17	11UlGrBeBo.4880
174	1	1888.18900000	0.00010000	0	1	1	20	3	18	0	0	0	19	3	17	11UlGrBeBo.5613
	---
174	2	1343.85330000	0.00040000	0	1	1	20	3	18	0	1	0	21	3	19	08HeBaBa.148
	---
	---
175	1	1862.02820000	0.00010000	0	1	1	21	7	14	0	0	0	22	7	15	11UlGrBeBo.4362
175	1	1876.10220000	0.00012958	0	1	1	21	7	14	0	0	0	21	7	15	11UlGrBeBo.5023
175	1	1889.53340000	0.00020850	0	1	1	21	7	14	0	0	0	20	7	13	11UlGrBeBo.5669
	---
175	2	1369.84080000	0.00040000	0	1	1	21	7	14	0	1	0	20	7	13	08HeBaBa.72
	---
	---
176	1	1862.05460000	0.00010000	0	1	1	20	4	17	0	0	0	21	4	18	11UlGrBeBo.4363
176	1	1875.41410000	0.00010000	0	1	1	20	4	17	0	0	0	20	4	16	11UlGrBeBo.4953
176	1	1888.37330000	0.00010000	0	1	1	20	4	17	0	0	0	19	4	16	11UlGrBeBo.5620
	---
176	2	1369.95570000	0.00040000	0	1	1	20	4	17	0	1	0	19	4	16	08HeBaBa.70
	---
	---
177	1	1862.16230000	0.00010000	0	1	1	20	2	19	0	0	0	21	2	20	11UlGrBeBo.4368
	---
177	2	1344.23870000	0.00040000	0	1	1	20	2	19	0	1	0	21	2	20	08HeBaBa.146
	---
	---
178	1	1862.20890000	0.00010000	0	1	1	19	2	17	0	0	0	20	2	18	11UlGrBeBo.4370
178	1	1887.92150000	0.00010000	0	1	1	19	2	17	0	0	0	18	2	16	11UlGrBeBo.5605
	---
178	2	1344.23870000	0.00040000	0	1	1	19	2	17	0	1	0	20	2	18	08HeBaBa.147
178	2	1369.94580000	0.00040000	0	1	1	19	2	17	0	1	0	18	2	16	08HeBaBa.71
	---
	---
179	1	1862.38520000	0.00012201	0	1	1	19	3	16	0	0	0	20	3	17	11UlGrBeBo.4377
179	1	1863.45200000	0.00025684	0	1	1	18	4	15	0	0	0	19	4	16	11UlGrBeBo.4425
179	1	1875.58680000	0.00010000	0	1	1	18	4	15	0	0	0	18	4	14	11UlGrBeBo.4964
179	1	1876.44100000	0.00088235	0	1	1	19	3	16	0	0	0	19	3	17	11UlGrBeBo.5049
179	1	1887.18530000	0.00024157	0	1	1	18	4	15	0	0	0	17	4	14	11UlGrBeBo.5580
179	1	1887.86080000	0.00010000	0	1	1	19	3	16	0	0	0	18	3	15	11UlGrBeBo.5602
	---
179	2	1344.25360000	0.00040000	0	1	1	19	3	16	0	1	0	20	3	17	08HeBaBa.145
	---
	---
180	1	1863.48380000	0.00010000	0	1	1	18	2	17	0	0	0	19	2	18	11UlGrBeBo.4428
180	1	1886.70390000	0.00010000	0	1	1	18	2	17	0	0	0	17	2	16	11UlGrBeBo.5559
	---
180	2	1368.74370000	0.00040000	0	1	1	18	2	17	0	1	0	17	2	16	08HeBaBa.75
	---
	---
181	1	1864.71990000	0.00010000	0	1	1	16	3	14	0	0	0	17	3	15	11UlGrBeBo.4479
181	1	1885.84540000	0.00010000	0	1	1	16	3	14	0	0	0	15	3	13	11UlGrBeBo.5531
	---
181	2	1367.67080000	0.00040000	0	1	1	16	3	14	0	1	0	15	3	13	08HeBaBa.77
	---
	---
182	1	1865.01020000	0.00025315	0	1	1	15	2	13	0	0	0	16	2	14	11UlGrBeBo.4485
182	1	1877.66070000	0.00072586	0	1	1	15	2	13	0	0	0	15	2	14	11UlGrBeBo.5146
182	1	1885.44910000	0.00023997	0	1	1	15	2	13	0	0	0	14	2	12	11UlGrBeBo.5515
	---
182	2	1367.45960000	0.00047725	0	1	1	15	2	13	0	1	0	14	2	12	08HeBaBa.80
	---
	---
183	1	1865.28720000	0.00010000	0	1	1	15	3	12	0	0	0	16	3	13	11UlGrBeBo.4497
183	1	1885.33880000	0.00010000	0	1	1	15	3	12	0	0	0	14	3	11	11UlGrBeBo.5509
	---
183	2	1367.15940000	0.00040000	0	1	1	15	3	12	0	1	0	14	3	11	08HeBaBa.81
	---
	---
184	1	1866.69840000	0.00010000	0	1	1	13	3	10	0	0	0	14	3	11	11UlGrBeBo.4548
184	1	1875.84520000	0.00010000	0	1	1	13	3	10	0	0	0	13	3	11	11UlGrBeBo.4988
184	1	1884.09080000	0.00010000	0	1	1	13	3	10	0	0	0	12	3	9	11UlGrBeBo.5467
	---
184	2	1365.89900000	0.00040000	0	1	1	13	3	10	0	1	0	12	3	9	08HeBaBa.84
	---
	---
185	1	1868.08140000	0.00010000	0	1	1	11	3	8	0	0	0	12	3	9	11UlGrBeBo.4593
185	1	1882.84920000	0.00010000	0	1	1	11	3	8	0	0	0	10	3	7	11UlGrBeBo.5412
	---
185	2	1364.64680000	0.00040000	0	1	1	11	3	8	0	1	0	10	3	7	08HeBaBa.87
	---
	---
186	1	1868.88150000	0.00010000	0	1	1	11	7	4	0	0	0	12	7	5	11UlGrBeBo.4618
186	1	1876.54590000	0.00010000	0	1	1	11	7	4	0	0	0	11	7	5	11UlGrBeBo.5058
	---
186	2	1356.79080000	0.00040000	0	1	1	11	7	4	0	1	0	11	7	5	08HeBaBa.105
	---
	---
187	1	1870.22580000	0.00010000	0	1	1	8	1	8	0	0	0	9	1	9	11UlGrBeBo.4653
187	1	1870.62130000	0.00010000	0	1	1	7	2	5	0	0	0	8	2	6	11UlGrBeBo.4666
187	1	1880.31540000	0.00010000	0	1	1	7	2	5	0	0	0	6	2	4	11UlGrBeBo.5299
187	1	1880.58570000	0.00025135	0	1	1	8	1	8	0	0	0	7	1	7	11UlGrBeBo.5311
	---
187	2	1362.29430000	0.00040000	0	1	1	7	2	5	0	1	0	6	2	4	08HeBaBa.98
	---
	---
188	1	1870.25560000	0.00010000	0	1	1	8	4	5	0	0	0	9	4	6	11UlGrBeBo.4654
188	1	1876.00600000	0.00010000	0	1	1	8	4	5	0	0	0	8	4	4	11UlGrBeBo.5010
188	1	1881.11610000	0.00010000	0	1	1	8	4	5	0	0	0	7	4	4	11UlGrBeBo.5338
	---
188	2	1362.62710000	0.00040000	0	1	1	8	4	5	0	1	0	7	4	4	08HeBaBa.94
	---
	---
189	1	1870.42920000	0.00034397	0	1	1	8	5	4	0	0	0	9	5	5	11UlGrBeBo.4657
189	1	1876.17700000	0.00035926	0	1	1	8	5	4	0	0	0	8	5	3	11UlGrBeBo.5028
189	1	1881.28420000	0.00103251	0	1	1	8	5	4	0	0	0	7	5	3	11UlGrBeBo.5345
	---
189	2	1362.44470000	0.00062533	0	1	1	8	5	4	0	1	0	7	5	3	08HeBaBa.97
	---
	---
190	1	1870.70820000	0.00010000	0	1	1	7	0	7	0	0	0	8	0	8	11UlGrBeBo.4671
190	1	1880.12160000	0.00010000	0	1	1	7	0	7	0	0	0	6	0	6	11UlGrBeBo.5293
	---
190	2	1362.25850000	0.00040000	0	1	1	7	0	7	0	1	0	6	0	6	08HeBaBa.100
	---
	---
191	1	1870.91770000	0.00010000	0	1	1	7	4	3	0	0	0	8	4	4	11UlGrBeBo.4681
191	1	1876.02800000	0.00026447	0	1	1	7	4	3	0	0	0	7	4	4	11UlGrBeBo.5012
191	1	1880.49750000	0.00041067	0	1	1	7	4	3	0	0	0	6	4	2	11UlGrBeBo.5307
	---
191	2	1362.00610000	0.00040000	0	1	1	7	4	3	0	1	0	6	4	2	08HeBaBa.102
	---
	---
192	1	1875.50180000	0.00020318	0	1	1	14	3	12	0	0	0	14	3	11	11UlGrBeBo.4957
192	1	1884.64880000	0.00010000	0	1	1	14	3	12	0	0	0	13	3	11	11UlGrBeBo.5486
	---
192	2	1366.46240000	0.00053487	0	1	1	14	3	12	0	1	0	13	3	11	08HeBaBa.82
	---
	---
193	1	1875.57720000	0.00010000	0	1	1	22	5	18	0	0	0	22	5	17	11UlGrBeBo.4962
193	1	1889.70180000	0.00010000	0	1	1	22	5	18	0	0	0	21	5	17	11UlGrBeBo.5676
	---
193	2	1370.95040000	0.00040000	0	1	1	22	5	18	0	1	0	21	5	17	08HeBaBa.64
	---
	---
194	1	1875.68230000	0.00014709	0	1	1	12	3	10	0	0	0	12	3	9	11UlGrBeBo.4972
194	1	1883.43870000	0.00017689	0	1	1	12	3	10	0	0	0	11	3	9	11UlGrBeBo.5439
	---
194	2	1365.24080000	0.00040000	0	1	1	12	3	10	0	1	0	11	3	9	08HeBaBa.86
	---
	---
195	1	1876.94590000	0.00010000	0	1	1	13	2	11	0	0	0	13	2	12	11UlGrBeBo.5092
	---
195	2	1366.17750000	0.00040000	0	1	1	13	2	11	0	1	0	12	2	10	08HeBaBa.83
	---
	---
196	1	1883.26070000	0.00010000	0	1	1	12	2	11	0	0	0	11	2	10	11UlGrBeBo.5432
	---
196	2	1365.26030000	0.00040000	0	1	1	12	2	11	0	1	0	11	2	10	08HeBaBa.85
	---
	---
197	1	1885.57790000	0.00010000	0	1	1	16	2	15	0	0	0	15	2	14	11UlGrBeBo.5520
	---
197	2	1367.60180000	0.00040000	0	1	1	16	2	15	0	1	0	15	2	14	08HeBaBa.79
	---
	---
198	1	1888.89090000	0.00010000	0	1	1	22	2	21	0	0	0	21	2	20	11UlGrBeBo.5642
	---
198	2	1342.93590000	0.00040000	0	1	1	22	2	21	0	1	0	23	2	22	08HeBaBa.149
198	2	1370.96730000	0.00040000	0	1	1	22	2	21	0	1	0	21	2	20	08HeBaBa.62
	---
	---
199	1	1890.96790000	0.00010000	0	1	1	23	8	15	0	0	0	22	8	14	11UlGrBeBo.5728
	---
199	2	1370.71630000	0.00040000	0	1	1	23	8	15	0	1	0	22	8	14	08HeBaBa.65
	---
	---
200	1	2988.08723000	0.00011237	1	1	1	30	4	27	0	0	0	31	4	28	14UlGrBeBe.1292
200	1	3027.22744000	0.00010000	1	1	1	30	4	27	0	0	0	29	4	26	14UlGrBeBe.1971
	---
200	2	2508.90609000	0.00021328	1	1	1	30	4	27	0	1	0	29	4	26	14UlGrBeBe.953
	---
	---
201	1	2988.62670000	0.00032619	1	1	1	30	2	29	0	0	0	31	2	30	14UlGrBeBe.1302
201	1	3026.17324000	0.00010000	1	1	1	30	2	29	0	0	0	29	2	28	14UlGrBeBe.1939
	---
201	2	2508.35515000	0.00019309	1	1	1	30	2	29	0	1	0	29	2	28	14UlGrBeBe.947
201	2	2508.35550000	0.00100000	1	1	1	30	2	29	0	1	0	29	2	28	77PiDrPaDa.1445
	---
	---
202	1	2988.68465000	0.00010000	1	1	1	29	2	27	0	0	0	30	2	28	14UlGrBeBe.1303
202	1	3026.63126000	0.00045080	1	1	1	29	2	27	0	0	0	28	2	26	14UlGrBeBe.1952
	---
202	2	2508.66670000	0.00136223	1	1	1	29	2	27	0	1	0	28	2	26	77PiDrPaDa.1453
	---
	---
203	1	2989.06367000	0.00011500	1	1	1	30	1	30	0	0	0	31	1	31	14UlGrBeBe.1306
203	1	3025.44173000	0.00042395	1	1	1	30	1	30	0	0	0	29	1	29	14UlGrBeBe.1918
	---
203	2	2507.88570000	0.00100000	1	1	1	30	1	30	0	1	0	29	1	29	77PiDrPaDa.1427
203	2	2507.88597000	0.00020610	1	1	1	30	1	30	0	1	0	29	1	29	14UlGrBeBe.938
	---
	---
204	1	2989.34468000	0.00010000	1	1	1	29	1	28	0	0	0	30	1	29	14UlGrBeBe.1312
204	1	3025.80244000	0.00010000	1	1	1	29	1	28	0	0	0	28	1	27	14UlGrBeBe.1925
	---
204	2	2507.98293000	0.00010000	1	1	1	29	1	28	0	1	0	28	1	27	14UlGrBeBe.940
	---
	---
205	1	2989.69291000	0.00010000	1	1	1	28	4	25	0	0	0	29	4	26	14UlGrBeBe.1315
205	1	3026.29659000	0.00010000	1	1	1	28	4	25	0	0	0	27	4	24	14UlGrBeBe.1943
	---
205	2	2471.37171000	0.00035350	1	1	1	28	4	25	0	1	0	29	4	26	14UlGrBeBe.322
205	2	2507.95350000	0.00100000	1	1	1	28	4	25	0	1	0	27	4	24	77PiDrPaDa.1428
205	2	2507.95423000	0.00014377	1	1	1	28	4	25	0	1	0	27	4	24	14UlGrBeBe.939
	---
	---
206	1	2989.79515000	0.00010000	1	1	1	28	3	26	0	0	0	29	3	27	14UlGrBeBe.1316
206	1	3025.92877000	0.00010000	1	1	1	28	3	26	0	0	0	27	3	25	14UlGrBeBe.1931
	---
206	2	2471.73949000	0.00010000	1	1	1	28	3	26	0	1	0	29	3	27	14UlGrBeBe.328
	---
	---
207	1	2989.83749000	0.00013831	1	1	1	27	3	24	0	0	0	28	3	25	14UlGrBeBe.1317
207	1	3026.15731000	0.00010000	1	1	1	27	3	24	0	0	0	26	3	23	14UlGrBeBe.1938
	---
207	2	2471.76056000	0.00010000	1	1	1	27	3	24	0	1	0	28	3	25	14UlGrBeBe.329
207	2	2495.14329000	0.00010000	1	1	1	27	3	24	0	1	0	27	3	25	14UlGrBeBe.707
207	2	2508.07079000	0.00010000	1	1	1	27	3	24	0	1	0	26	3	23	14UlGrBeBe.945
207	2	2508.07220000	0.00146227	1	1	1	27	3	24	0	1	0	26	3	23	77PiDrPaDa.1433
	---
	---
208	1	2989.85142000	0.00011913	1	1	1	28	5	24	0	0	0	29	5	25	14UlGrBeBe.1318
208	1	3026.50651000	0.00015334	1	1	1	28	5	24	0	0	0	27	5	23	14UlGrBeBe.1948
	---
208	2	2507.81863000	0.00010000	1	1	1	28	5	24	0	1	0	27	5	23	14UlGrBeBe.936
	---
	---
209	1	2990.15090000	0.00014168	1	1	1	28	2	27	0	0	0	29	2	28	14UlGrBeBe.1321
	---
209	2	2472.33251000	0.00010000	1	1	1	28	2	27	0	1	0	29	2	28	14UlGrBeBe.336
209	2	2472.33350000	0.00100000	1	1	1	28	2	27	0	1	0	29	2	28	77PiDrPaDa.206
209	2	2507.48975000	0.00011179	1	1	1	28	2	27	0	1	0	27	2	26	14UlGrBeBe.934
209	2	2507.49180000	0.00214321	1	1	1	28	2	27	0	1	0	27	2	26	77PiDrPaDa.1414
	---
	---
210	1	2990.16108000	0.00016711	1	1	1	27	2	25	0	0	0	28	2	26	14UlGrBeBe.1322
210	1	3025.77620000	0.00024407	1	1	1	27	2	25	0	0	0	26	2	24	14UlGrBeBe.1923
	---
210	2	2472.19829000	0.00030108	1	1	1	27	2	25	0	1	0	28	2	26	14UlGrBeBe.335
210	2	2472.19870000	0.00100000	1	1	1	27	2	25	0	1	0	28	2	26	77PiDrPaDa.201
210	2	2507.81287000	0.00023164	1	1	1	27	2	25	0	1	0	26	2	24	14UlGrBeBe.935
	---
	---
211	1	2990.17673000	0.00012160	1	1	1	27	4	23	0	0	0	28	4	24	14UlGrBeBe.1323
211	1	3026.06007000	0.00010000	1	1	1	27	4	23	0	0	0	26	4	22	14UlGrBeBe.1936
	---
211	2	2471.86417000	0.00021956	1	1	1	27	4	23	0	1	0	28	4	24	14UlGrBeBe.331
	---
	---
212	1	2990.59191000	0.00010000	1	1	1	28	1	28	0	0	0	29	1	29	14UlGrBeBe.1328
212	1	3024.62538000	0.00010000	1	1	1	28	1	28	0	0	0	27	1	27	14UlGrBeBe.1901
	---
212	2	2473.03644000	0.00021456	1	1	1	28	1	28	0	1	0	29	1	29	14UlGrBeBe.350
212	2	2473.03810000	0.00163748	1	1	1	28	1	28	0	1	0	29	1	29	77PiDrPaDa.227
212	2	2507.02370000	0.00388964	1	1	1	28	1	28	0	1	0	27	1	27	77PiDrPaDa.1400
	---
	---
213	1	2990.61731000	0.00010000	1	1	1	27	5	22	0	0	0	28	5	23	14UlGrBeBe.1329
213	1	3026.04966000	0.00010000	1	1	1	27	5	22	0	0	0	26	5	21	14UlGrBeBe.1935
	---
213	2	2471.94539000	0.00010000	1	1	1	27	5	22	0	1	0	28	5	23	14UlGrBeBe.334
	---
	---
214	1	2990.83349000	0.00010000	1	1	1	27	1	26	0	0	0	28	1	27	14UlGrBeBe.1333
214	1	3024.97637000	0.00010000	1	1	1	27	1	26	0	0	0	26	1	25	14UlGrBeBe.1909
	---
214	2	2473.01368000	0.00024329	1	1	1	27	1	26	0	1	0	28	1	27	14UlGrBeBe.349
214	2	2473.01460000	0.00100000	1	1	1	27	1	26	0	1	0	28	1	27	77PiDrPaDa.226
214	2	2504.66748000	0.00064757	1	1	1	27	1	26	0	1	0	27	1	27	14UlGrBeBe.877
214	2	2507.13374000	0.00045447	1	1	1	27	1	26	0	1	0	26	1	25	14UlGrBeBe.927
214	2	2507.13460000	0.00100000	1	1	1	27	1	26	0	1	0	26	1	25	77PiDrPaDa.1404
	---
	---
215	1	2990.93289000	0.00017498	1	1	1	27	6	21	0	0	0	28	6	22	14UlGrBeBe.1334
215	1	3026.22267000	0.00010000	1	1	1	27	6	21	0	0	0	26	6	20	14UlGrBeBe.1940
	---
215	2	2507.09607000	0.00092549	1	1	1	27	6	21	0	1	0	26	6	20	14UlGrBeBe.926
	---
	---
216	1	2991.28523000	0.00028866	1	1	1	26	4	23	0	0	0	27	4	24	14UlGrBeBe.1339
	---
216	2	2472.94352000	0.00032968	1	1	1	26	4	23	0	1	0	27	4	24	14UlGrBeBe.346
216	2	2472.94520000	0.00217768	1	1	1	26	4	23	0	1	0	27	4	24	77PiDrPaDa.224
216	2	2489.44576000	0.00039714	1	1	1	26	4	23	0	1	0	26	4	22	14UlGrBeBe.636
216	2	2506.97181000	0.00045994	1	1	1	26	4	23	0	1	0	25	4	22	14UlGrBeBe.922
	---
	---
217	1	2991.33351000	0.00010000	1	1	1	26	3	24	0	0	0	27	3	25	14UlGrBeBe.1340
217	1	3025.01907000	0.00077878	1	1	1	26	3	24	0	0	0	25	3	23	14UlGrBeBe.1912
	---
217	2	2473.25735000	0.00010000	1	1	1	26	3	24	0	1	0	27	3	25	14UlGrBeBe.354
217	2	2473.25840000	0.00112817	1	1	1	26	3	24	0	1	0	27	3	25	77PiDrPaDa.235
217	2	2486.18426000	0.00069437	1	1	1	26	3	24	0	1	0	26	3	23	14UlGrBeBe.549
217	2	2506.92306000	0.00010000	1	1	1	26	3	24	0	1	0	25	3	23	14UlGrBeBe.921
217	2	2506.92350000	0.00100000	1	1	1	26	3	24	0	1	0	25	3	23	77PiDrPaDa.1395
	---
	---
218	1	2991.46366000	0.00011806	1	1	1	25	3	22	0	0	0	26	3	23	14UlGrBeBe.1342
218	1	3025.12219000	0.00012488	1	1	1	25	3	22	0	0	0	24	3	21	14UlGrBeBe.1913
	---
218	2	2507.02370000	0.00100000	1	1	1	25	3	22	0	1	0	24	3	21	77PiDrPaDa.1399
	---
	---
219	1	2991.46942000	0.00044349	1	1	1	26	5	22	0	0	0	27	5	23	14UlGrBeBe.1343
219	1	3025.52714000	0.00068108	1	1	1	26	5	22	0	0	0	25	5	21	14UlGrBeBe.1920
	---
219	2	2472.78140000	0.00100000	1	1	1	26	5	22	0	1	0	27	5	23	77PiDrPaDa.218
219	2	2472.78159000	0.00022394	1	1	1	26	5	22	0	1	0	27	5	23	14UlGrBeBe.344
219	2	2490.05083000	0.00044867	1	1	1	26	5	22	0	1	0	26	5	21	14UlGrBeBe.651
219	2	2506.81570000	0.00028010	1	1	1	26	5	22	0	1	0	25	5	21	14UlGrBeBe.918
219	2	2506.81740000	0.00158990	1	1	1	26	5	22	0	1	0	25	5	21	77PiDrPaDa.1389
	---
	---
220	1	2991.64029000	0.00010000	1	1	1	25	2	23	0	0	0	26	2	24	14UlGrBeBe.1347
220	1	3024.87268000	0.00010000	1	1	1	25	2	23	0	0	0	24	2	22	14UlGrBeBe.1907
	---
220	2	2506.90822000	0.00011654	1	1	1	25	2	23	0	1	0	24	2	22	14UlGrBeBe.920
220	2	2506.90940000	0.00118146	1	1	1	25	2	23	0	1	0	24	2	22	77PiDrPaDa.1394
	---
	---
221	1	2991.65429000	0.00026563	1	1	1	26	2	25	0	0	0	27	2	26	14UlGrBeBe.1349
221	1	3024.47617000	0.00010000	1	1	1	26	2	25	0	0	0	25	2	24	14UlGrBeBe.1897
	---
221	2	2473.80552000	0.00012031	1	1	1	26	2	25	0	1	0	27	2	26	14UlGrBeBe.363
221	2	2473.80650000	0.00119831	1	1	1	26	2	25	0	1	0	27	2	26	77PiDrPaDa.249
221	2	2506.59967000	0.00021826	1	1	1	26	2	25	0	1	0	25	2	24	14UlGrBeBe.915
221	2	2506.60000000	0.00100000	1	1	1	26	2	25	0	1	0	25	2	24	77PiDrPaDa.1382
	---
	---
222	1	2991.74098000	0.00033204	1	1	1	26	6	21	0	0	0	27	6	22	14UlGrBeBe.1350
222	1	3025.72984000	0.00021953	1	1	1	26	6	21	0	0	0	25	6	20	14UlGrBeBe.1922
	---
222	2	2472.62540000	0.00010000	1	1	1	26	6	21	0	1	0	27	6	22	14UlGrBeBe.339
222	2	2472.62690000	0.00157923	1	1	1	26	6	21	0	1	0	27	6	22	77PiDrPaDa.215
222	2	2489.92866000	0.00071395	1	1	1	26	6	21	0	1	0	26	6	20	14UlGrBeBe.649
	---
	---
223	1	2991.86498000	0.00010000	1	1	1	25	4	21	0	0	0	26	4	22	14UlGrBeBe.1351
223	1	3024.99897000	0.00024691	1	1	1	25	4	21	0	0	0	24	4	20	14UlGrBeBe.1911
	---
223	2	2473.52609000	0.00010000	1	1	1	25	4	21	0	1	0	26	4	22	14UlGrBeBe.359
223	2	2491.05320000	0.00036966	1	1	1	25	4	21	0	1	0	25	4	22	14UlGrBeBe.675
	---
	---
224	1	2992.04388000	0.00011759	1	1	1	26	7	20	0	0	0	27	7	21	14UlGrBeBe.1353
224	1	3025.98435000	0.00010000	1	1	1	26	7	20	0	0	0	25	7	19	14UlGrBeBe.1933
	---
224	2	2506.34520000	0.00413902	1	1	1	26	7	20	0	1	0	25	7	19	77PiDrPaDa.1372
	---
	---
225	1	2992.09603000	0.00010000	1	1	1	26	1	26	0	0	0	27	1	27	14UlGrBeBe.1354
225	1	3023.78404000	0.00010000	1	1	1	26	1	26	0	0	0	25	1	25	14UlGrBeBe.1881
	---
225	2	2474.49104000	0.00010000	1	1	1	26	1	26	0	1	0	27	1	27	14UlGrBeBe.369
225	2	2474.49220000	0.00134251	1	1	1	26	1	26	0	1	0	27	1	27	77PiDrPaDa.267
225	2	2506.13180000	0.00147229	1	1	1	26	1	26	0	1	0	25	1	25	77PiDrPaDa.1365
225	2	2506.13308000	0.00010000	1	1	1	26	1	26	0	1	0	25	1	25	14UlGrBeBe.908
	---
	---
226	1	2992.29308000	0.00014198	1	1	1	25	1	24	0	0	0	26	1	25	14UlGrBeBe.1357
226	1	3024.12849000	0.00010000	1	1	1	25	1	24	0	0	0	24	1	23	14UlGrBeBe.1891
	---
226	2	2474.45096000	0.00010000	1	1	1	25	1	24	0	1	0	26	1	25	14UlGrBeBe.367
226	2	2474.45240000	0.00153134	1	1	1	25	1	24	0	1	0	26	1	25	77PiDrPaDa.266
226	2	2503.62607000	0.00020775	1	1	1	25	1	24	0	1	0	25	1	25	14UlGrBeBe.850
	---
	---
227	1	2992.37552000	0.00010000	1	1	1	26	8	19	0	0	0	27	8	20	14UlGrBeBe.1359
227	1	3009.65267000	0.00010000	1	1	1	26	8	19	0	0	0	26	8	18	14UlGrBeBe.1600
227	1	3026.28691000	0.00011282	1	1	1	26	8	19	0	0	0	25	8	18	14UlGrBeBe.1942
	---
227	2	2506.06730000	0.00100000	1	1	1	26	8	19	0	1	0	25	8	18	77PiDrPaDa.1361
	---
	---
228	1	2992.53814000	0.00014197	1	1	1	25	6	19	0	0	0	26	6	20	14UlGrBeBe.1362
228	1	3025.23472000	0.00022471	1	1	1	25	6	19	0	0	0	24	6	18	14UlGrBeBe.1915
	---
228	2	2473.41065000	0.00010000	1	1	1	25	6	19	0	1	0	26	6	20	14UlGrBeBe.355
228	2	2473.41140000	0.00100000	1	1	1	25	6	19	0	1	0	26	6	20	77PiDrPaDa.240
228	2	2506.08400000	0.00129870	1	1	1	25	6	19	0	1	0	24	6	18	77PiDrPaDa.1363
	---
	---
229	1	2993.06419000	0.00010000	1	1	1	24	5	20	0	0	0	25	5	21	14UlGrBeBe.1367
229	1	3024.52429000	0.00010000	1	1	1	24	5	20	0	0	0	23	5	19	14UlGrBeBe.1900
	---
229	2	2490.36331000	0.00010000	1	1	1	24	5	20	0	1	0	24	5	19	14UlGrBeBe.656
229	2	2505.79170000	0.00100000	1	1	1	24	5	20	0	1	0	23	5	19	77PiDrPaDa.1349
229	2	2505.79253000	0.00010000	1	1	1	24	5	20	0	1	0	23	5	19	14UlGrBeBe.904
	---
	---
230	1	2993.09273000	0.00010000	1	1	1	23	3	20	0	0	0	24	3	21	14UlGrBeBe.1368
230	1	3024.04566000	0.00010000	1	1	1	23	3	20	0	0	0	22	3	19	14UlGrBeBe.1888
	---
230	2	2474.99356000	0.00010000	1	1	1	23	3	20	0	1	0	24	3	21	14UlGrBeBe.380
230	2	2474.99460000	0.00114848	1	1	1	23	3	20	0	1	0	24	3	21	77PiDrPaDa.282
230	2	2505.92970000	0.00146042	1	1	1	23	3	20	0	1	0	22	3	19	77PiDrPaDa.1353
	---
	---
231	1	2993.12879000	0.00053044	1	1	1	23	2	21	0	0	0	24	2	22	14UlGrBeBe.1369
231	1	3023.91532000	0.00015156	1	1	1	23	2	21	0	0	0	22	2	20	14UlGrBeBe.1883
	---
231	2	2475.16361000	0.00040906	1	1	1	23	2	21	0	1	0	24	2	22	14UlGrBeBe.384
231	2	2505.94800000	0.00100000	1	1	1	23	2	21	0	1	0	22	2	20	77PiDrPaDa.1354
231	2	2505.94890000	0.00010000	1	1	1	23	2	21	0	1	0	22	2	20	14UlGrBeBe.906
	---
	---
232	1	2993.13949000	0.00010000	1	1	1	24	2	23	0	0	0	25	2	24	14UlGrBeBe.1370
232	1	3023.58367000	0.00010000	1	1	1	24	2	23	0	0	0	23	2	22	14UlGrBeBe.1876
	---
232	2	2475.26270000	0.00100000	1	1	1	24	2	23	0	1	0	25	2	24	77PiDrPaDa.294
232	2	2475.26326000	0.00068901	1	1	1	24	2	23	0	1	0	25	2	24	14UlGrBeBe.385
232	2	2505.68120000	0.00113354	1	1	1	24	2	23	0	1	0	23	2	22	77PiDrPaDa.1344
232	2	2505.68175000	0.00052854	1	1	1	24	2	23	0	1	0	23	2	22	14UlGrBeBe.902
	---
	---
233	1	2993.16884000	0.00015301	1	1	1	25	8	17	0	0	0	26	8	18	14UlGrBeBe.1371
233	1	3025.79521000	0.00016394	1	1	1	25	8	17	0	0	0	24	8	16	14UlGrBeBe.1924
	---
233	2	2489.58228000	0.00026639	1	1	1	25	8	17	0	1	0	25	8	18	14UlGrBeBe.639
233	2	2505.56347000	0.00034166	1	1	1	25	8	17	0	1	0	24	8	16	14UlGrBeBe.900
	---
	---
234	1	2993.33124000	0.00013324	1	1	1	24	6	19	0	0	0	25	6	20	14UlGrBeBe.1373
234	1	3024.73262000	0.00010000	1	1	1	24	6	19	0	0	0	23	6	18	14UlGrBeBe.1903
	---
234	2	2474.19206000	0.00020662	1	1	1	24	6	19	0	1	0	25	6	20	14UlGrBeBe.366
234	2	2474.19310000	0.00100000	1	1	1	24	6	19	0	1	0	25	6	20	77PiDrPaDa.254
234	2	2505.57250000	0.00010000	1	1	1	24	6	19	0	1	0	23	6	18	14UlGrBeBe.901
234	2	2505.57390000	0.00161364	1	1	1	24	6	19	0	1	0	23	6	18	77PiDrPaDa.1341
	---
	---
235	1	2993.51370000	0.00014986	1	1	1	23	4	19	0	0	0	24	4	20	14UlGrBeBe.1375
235	1	3023.93271000	0.00027898	1	1	1	23	4	19	0	0	0	22	4	18	14UlGrBeBe.1884
	---
235	2	2475.14943000	0.00010000	1	1	1	23	4	19	0	1	0	24	4	20	14UlGrBeBe.383
235	2	2475.15070000	0.00131044	1	1	1	23	4	19	0	1	0	24	4	20	77PiDrPaDa.289
235	2	2505.54536000	0.00035667	1	1	1	23	4	19	0	1	0	22	4	18	14UlGrBeBe.898
235	2	2505.54580000	0.00100000	1	1	1	23	4	19	0	1	0	22	4	18	77PiDrPaDa.1339
	---
	---
236	1	2993.57683000	0.00010000	1	1	1	24	1	24	0	0	0	25	1	25	14UlGrBeBe.1377
236	1	3022.91766000	0.00010000	1	1	1	24	1	24	0	0	0	23	1	23	14UlGrBeBe.1865
	---
236	2	2475.92592000	0.00013243	1	1	1	24	1	24	0	1	0	25	1	25	14UlGrBeBe.398
236	2	2475.92780000	0.00193557	1	1	1	24	1	24	0	1	0	25	1	25	77PiDrPaDa.314
236	2	2505.22500000	0.00100000	1	1	1	24	1	24	0	1	0	23	1	23	77PiDrPaDa.1329
236	2	2505.22523000	0.00010000	1	1	1	24	1	24	0	1	0	23	1	23	14UlGrBeBe.892
	---
	---
237	1	2993.62799000	0.00032233	1	1	1	24	7	18	0	0	0	25	7	19	14UlGrBeBe.1378
237	1	3024.99225000	0.00031292	1	1	1	24	7	18	0	0	0	23	7	17	14UlGrBeBe.1910
	---
237	2	2505.32793000	0.00010000	1	1	1	24	7	18	0	1	0	23	7	17	14UlGrBeBe.896
	---
	---
238	1	2993.83999000	0.00010000	1	1	1	23	5	18	0	0	0	24	5	19	14UlGrBeBe.1380
238	1	3024.02299000	0.00010000	1	1	1	23	5	18	0	0	0	22	5	17	14UlGrBeBe.1887
	---
238	2	2475.11976000	0.00010000	1	1	1	23	5	18	0	1	0	24	5	19	14UlGrBeBe.382
238	2	2475.12160000	0.00208362	1	1	1	23	5	18	0	1	0	24	5	19	77PiDrPaDa.288
238	2	2505.28060000	0.00113665	1	1	1	23	5	18	0	1	0	22	5	17	77PiDrPaDa.1332
238	2	2505.28168000	0.00010000	1	1	1	23	5	18	0	1	0	22	5	17	14UlGrBeBe.895
	---
	---
239	1	2993.95514000	0.00041889	1	1	1	24	8	17	0	0	0	25	8	18	14UlGrBeBe.1383
239	1	3025.29740000	0.00010000	1	1	1	24	8	17	0	0	0	23	8	16	14UlGrBeBe.1916
	---
239	2	2473.73469000	0.00018073	1	1	1	24	8	17	0	1	0	25	8	18	14UlGrBeBe.361
239	2	2489.71656000	0.00044901	1	1	1	24	8	17	0	1	0	24	8	16	14UlGrBeBe.644
239	2	2505.05740000	0.00194140	1	1	1	24	8	17	0	1	0	23	8	16	77PiDrPaDa.1323
	---
	---
240	1	2994.11589000	0.00011046	1	1	1	23	6	17	0	0	0	24	6	18	14UlGrBeBe.1385
240	1	3024.22685000	0.00010000	1	1	1	23	6	17	0	0	0	22	6	16	14UlGrBeBe.1893
	---
240	2	2474.96623000	0.00010000	1	1	1	23	6	17	0	1	0	24	6	18	14UlGrBeBe.378
240	2	2474.96760000	0.00144902	1	1	1	23	6	17	0	1	0	24	6	18	77PiDrPaDa.281
240	2	2505.05663000	0.00010000	1	1	1	23	6	17	0	1	0	22	6	16	14UlGrBeBe.886
240	2	2505.05740000	0.00100000	1	1	1	23	6	17	0	1	0	22	6	16	77PiDrPaDa.1322
	---
	---
241	1	2994.37533000	0.00010000	1	1	1	22	3	20	0	0	0	23	3	21	14UlGrBeBe.1390
241	1	3023.09535000	0.00010000	1	1	1	22	3	20	0	0	0	21	3	19	14UlGrBeBe.1870
	---
241	2	2476.26550000	0.00377386	1	1	1	22	3	20	0	1	0	23	3	21	77PiDrPaDa.324
241	2	2504.96498000	0.00013497	1	1	1	22	3	20	0	1	0	21	3	19	14UlGrBeBe.885
241	2	2504.96640000	0.00142702	1	1	1	22	3	20	0	1	0	21	3	19	77PiDrPaDa.1320
	---
	---
242	1	2994.41086000	0.00010000	1	1	1	23	7	16	0	0	0	24	7	17	14UlGrBeBe.1391
242	1	3024.48781000	0.00019601	1	1	1	23	7	16	0	0	0	22	7	15	14UlGrBeBe.1898
	---
242	2	2474.75709000	0.00010000	1	1	1	23	7	16	0	1	0	24	7	17	14UlGrBeBe.374
242	2	2474.75820000	0.00111305	1	1	1	23	7	16	0	1	0	24	7	17	77PiDrPaDa.277
242	2	2504.81360000	0.00010000	1	1	1	23	7	16	0	1	0	22	7	15	14UlGrBeBe.881
	---
	---
243	1	2994.42357000	0.00010000	1	1	1	22	4	19	0	0	0	23	4	20	14UlGrBeBe.1392
243	1	3023.32594000	0.00010000	1	1	1	22	4	19	0	0	0	21	4	18	14UlGrBeBe.1873
	---
243	2	2476.04155000	0.00010000	1	1	1	22	4	19	0	1	0	23	4	20	14UlGrBeBe.400
243	2	2476.04320000	0.00186317	1	1	1	22	4	19	0	1	0	23	4	20	77PiDrPaDa.320
243	2	2504.92544000	0.00010000	1	1	1	22	4	19	0	1	0	21	4	18	14UlGrBeBe.882
243	2	2504.92640000	0.00100000	1	1	1	22	4	19	0	1	0	21	4	18	77PiDrPaDa.1316
	---
	---
244	1	2994.60709000	0.00010000	1	1	1	22	2	21	0	0	0	23	2	22	14UlGrBeBe.1394
	---
244	2	2504.73677000	0.00010000	1	1	1	22	2	21	0	1	0	21	2	20	14UlGrBeBe.878
244	2	2504.73730000	0.00100000	1	1	1	22	2	21	0	1	0	21	2	20	77PiDrPaDa.1308
	---
	---
245	1	2994.62722000	0.00010000	1	1	1	21	2	19	0	0	0	22	2	20	14UlGrBeBe.1395
245	1	3022.90581000	0.00015875	1	1	1	21	2	19	0	0	0	20	2	18	14UlGrBeBe.1864
	---
245	2	2496.80144000	0.00013412	1	1	1	21	2	19	0	1	0	21	2	20	14UlGrBeBe.717
245	2	2504.93553000	0.00010000	1	1	1	21	2	19	0	1	0	20	2	18	14UlGrBeBe.884
245	2	2504.93640000	0.00100000	1	1	1	21	2	19	0	1	0	20	2	18	77PiDrPaDa.1318
	---
	---
246	1	2994.63381000	0.00010000	1	1	1	22	5	18	0	0	0	23	5	19	14UlGrBeBe.1396
246	1	3023.50105000	0.00010000	1	1	1	22	5	18	0	0	0	21	5	17	14UlGrBeBe.1875
	---
246	2	2475.89730000	0.00522096	1	1	1	22	5	18	0	1	0	23	5	19	77PiDrPaDa.312
246	2	2504.75130000	0.00194635	1	1	1	22	5	18	0	1	0	21	5	17	77PiDrPaDa.1309
	---
	---
247	1	2994.71783000	0.00017799	1	1	1	21	3	18	0	0	0	22	3	19	14UlGrBeBe.1398
247	1	3022.93568000	0.00010000	1	1	1	21	3	18	0	0	0	20	3	17	14UlGrBeBe.1866
	---
247	2	2476.60308000	0.00010000	1	1	1	21	3	18	0	1	0	22	3	19	14UlGrBeBe.407
247	2	2476.60390000	0.00100000	1	1	1	21	3	18	0	1	0	22	3	19	77PiDrPaDa.333
247	2	2492.65617000	0.00033261	1	1	1	21	3	18	0	1	0	21	3	19	14UlGrBeBe.700
247	2	2504.80442000	0.00018981	1	1	1	21	3	18	0	1	0	20	3	17	14UlGrBeBe.880
247	2	2504.80450000	0.00100000	1	1	1	21	3	18	0	1	0	20	3	17	77PiDrPaDa.1313
	---
	---
248	1	2994.73662000	0.00014593	1	1	1	23	8	15	0	0	0	24	8	16	14UlGrBeBe.1399
248	1	3024.79450000	0.00012333	1	1	1	23	8	15	0	0	0	22	8	14	14UlGrBeBe.1904
	---
248	2	2474.50230000	0.00316005	1	1	1	23	8	15	0	1	0	24	8	16	77PiDrPaDa.269
248	2	2489.84444000	0.00032034	1	1	1	23	8	15	0	1	0	23	8	16	14UlGrBeBe.646
	---
	---
249	1	2994.89541000	0.00017427	1	1	1	22	6	17	0	0	0	23	6	18	14UlGrBeBe.1401
249	1	3023.71490000	0.00010000	1	1	1	22	6	17	0	0	0	21	6	16	14UlGrBeBe.1878
	---
249	2	2475.73540000	0.00010000	1	1	1	22	6	17	0	1	0	23	6	18	14UlGrBeBe.393
249	2	2475.73750000	0.00240422	1	1	1	22	6	17	0	1	0	23	6	18	77PiDrPaDa.304
249	2	2504.53506000	0.00010000	1	1	1	22	6	17	0	1	0	21	6	16	14UlGrBeBe.874
249	2	2504.53570000	0.00100000	1	1	1	22	6	17	0	1	0	21	6	16	77PiDrPaDa.1304
	---
	---
250	1	2995.03415000	0.00016679	1	1	1	22	1	22	0	0	0	23	1	23	14UlGrBeBe.1402
250	1	3022.02533000	0.00010000	1	1	1	22	1	22	0	0	0	21	1	21	14UlGrBeBe.1849
	---
250	2	2477.34150000	0.00100000	1	1	1	22	1	22	0	1	0	23	1	23	77PiDrPaDa.355
250	2	2477.34173000	0.00020427	1	1	1	22	1	22	0	1	0	23	1	23	14UlGrBeBe.418
250	2	2504.29488000	0.00047101	1	1	1	22	1	22	0	1	0	21	1	21	14UlGrBeBe.868
250	2	2504.29700000	0.00192469	1	1	1	22	1	22	0	1	0	21	1	21	77PiDrPaDa.1296
	---
	---
251	1	2995.12027000	0.00024063	1	1	1	21	4	17	0	0	0	22	4	18	14UlGrBeBe.1404
251	1	3022.86026000	0.00010000	1	1	1	21	4	17	0	0	0	20	4	16	14UlGrBeBe.1863
	---
251	2	2476.73300000	0.00100000	1	1	1	21	4	17	0	1	0	22	4	18	77PiDrPaDa.340
251	2	2476.73318000	0.00013436	1	1	1	21	4	17	0	1	0	22	4	18	14UlGrBeBe.409
251	2	2491.10010000	0.00010000	1	1	1	21	4	17	0	1	0	21	4	18	14UlGrBeBe.676
251	2	2504.45324000	0.00010000	1	1	1	21	4	17	0	1	0	20	4	16	14UlGrBeBe.872
251	2	2504.45390000	0.00100000	1	1	1	21	4	17	0	1	0	20	4	16	77PiDrPaDa.1300
	---
	---
252	1	2995.13399000	0.00033594	1	1	1	21	1	20	0	0	0	22	1	21	14UlGrBeBe.1405
	---
252	2	2477.26160000	0.00100000	1	1	1	21	1	20	0	1	0	22	1	21	77PiDrPaDa.353
252	2	2477.26213000	0.00031640	1	1	1	21	1	20	0	1	0	22	1	21	14UlGrBeBe.416
252	2	2504.47521000	0.00010000	1	1	1	21	1	20	0	1	0	20	1	19	14UlGrBeBe.873
252	2	2504.47640000	0.00131803	1	1	1	21	1	20	0	1	0	20	1	19	77PiDrPaDa.1301
	---
	---
253	1	2995.18741000	0.00012186	1	1	1	22	7	16	0	0	0	23	7	17	14UlGrBeBe.1406
253	1	3023.97835000	0.00016004	1	1	1	22	7	16	0	0	0	21	7	15	14UlGrBeBe.1885
	---
253	2	2475.52320000	0.00030436	1	1	1	22	7	16	0	1	0	23	7	17	14UlGrBeBe.389
253	2	2475.52420000	0.00100000	1	1	1	22	7	16	0	1	0	23	7	17	77PiDrPaDa.300
253	2	2504.29488000	0.00023258	1	1	1	22	7	16	0	1	0	21	7	15	14UlGrBeBe.869
253	2	2504.29700000	0.00256458	1	1	1	22	7	16	0	1	0	21	7	15	77PiDrPaDa.1297
	---
	---
254	1	2995.40376000	0.00020557	1	1	1	21	5	16	0	0	0	22	5	17	14UlGrBeBe.1408
254	1	3022.98506000	0.00010000	1	1	1	21	5	16	0	0	0	20	5	15	14UlGrBeBe.1868
	---
254	2	2504.22432000	0.00033810	1	1	1	21	5	16	0	1	0	20	5	15	14UlGrBeBe.866
254	2	2504.22520000	0.00100000	1	1	1	21	5	16	0	1	0	20	5	15	77PiDrPaDa.1294
	---
	---
255	1	2995.51163000	0.00010000	1	1	1	22	8	15	0	0	0	23	8	16	14UlGrBeBe.1410
255	1	3024.28614000	0.00011097	1	1	1	22	8	15	0	0	0	21	8	14	14UlGrBeBe.1894
	---
255	2	2475.26980000	0.00019052	1	1	1	22	8	15	0	1	0	23	8	16	14UlGrBeBe.386
255	2	2489.96870000	0.00066761	1	1	1	22	8	15	0	1	0	22	8	14	14UlGrBeBe.650
255	2	2504.02508000	0.00024170	1	1	1	22	8	15	0	1	0	21	8	14	14UlGrBeBe.862
	---
	---
256	1	2995.66790000	0.00010000	1	1	1	21	6	15	0	0	0	22	6	16	14UlGrBeBe.1413
256	1	3023.19817000	0.00010000	1	1	1	21	6	15	0	0	0	20	6	14	14UlGrBeBe.1871
	---
256	2	2476.49755000	0.00010000	1	1	1	21	6	15	0	1	0	22	6	16	14UlGrBeBe.405
256	2	2476.49870000	0.00124099	1	1	1	21	6	15	0	1	0	22	6	16	77PiDrPaDa.330
256	2	2504.00890000	0.00100000	1	1	1	21	6	15	0	1	0	20	6	14	77PiDrPaDa.1289
256	2	2504.00921000	0.00010000	1	1	1	21	6	15	0	1	0	20	6	14	14UlGrBeBe.861
	---
	---
257	1	2995.73838000	0.00010000	1	1	1	21	0	21	0	0	0	22	0	22	14UlGrBeBe.1415
257	1	3021.58532000	0.00010000	1	1	1	21	0	21	0	0	0	20	0	20	14UlGrBeBe.1837
	---
257	2	2478.02810000	0.00120916	1	1	1	21	0	21	0	1	0	22	0	22	77PiDrPaDa.378
257	2	2503.84188000	0.00010000	1	1	1	21	0	21	0	1	0	20	0	20	14UlGrBeBe.856
257	2	2503.84410000	0.00234805	1	1	1	21	0	21	0	1	0	20	0	20	77PiDrPaDa.1284
	---
	---
258	1	2995.87827000	0.00012637	1	1	1	20	3	18	0	0	0	21	3	19	14UlGrBeBe.1417
258	1	3022.08395000	0.00014561	1	1	1	20	3	18	0	0	0	19	3	17	14UlGrBeBe.1850
	---
258	2	2477.74690000	0.00127944	1	1	1	20	3	18	0	1	0	21	3	19	77PiDrPaDa.370
258	2	2477.74754000	0.00057544	1	1	1	20	3	18	0	1	0	21	3	19	14UlGrBeBe.422
258	2	2503.93780000	0.00100000	1	1	1	20	3	18	0	1	0	19	3	17	77PiDrPaDa.1288
258	2	2503.93788000	0.00019512	1	1	1	20	3	18	0	1	0	19	3	17	14UlGrBeBe.860
	---
	---
259	1	2995.96396000	0.00014968	1	1	1	20	4	17	0	0	0	21	4	18	14UlGrBeBe.1419
259	1	3022.28259000	0.00022139	1	1	1	20	4	17	0	0	0	19	4	16	14UlGrBeBe.1853
	---
259	2	2477.56369000	0.00018193	1	1	1	20	4	17	0	1	0	21	4	18	14UlGrBeBe.421
259	2	2477.56380000	0.00100000	1	1	1	20	4	17	0	1	0	21	4	18	77PiDrPaDa.364
259	2	2503.86503000	0.00016716	1	1	1	20	4	17	0	1	0	19	4	16	14UlGrBeBe.857
259	2	2503.86660000	0.00189416	1	1	1	20	4	17	0	1	0	19	4	16	77PiDrPaDa.1285
	---
	---
260	1	2996.05901000	0.00010000	1	1	1	20	2	19	0	0	0	21	2	20	14UlGrBeBe.1420
260	1	3021.70483000	0.00010000	1	1	1	20	2	19	0	0	0	19	2	18	14UlGrBeBe.1840
	---
260	2	2478.13553000	0.00010000	1	1	1	20	2	19	0	1	0	21	2	20	14UlGrBeBe.427
260	2	2478.13590000	0.00100000	1	1	1	20	2	19	0	1	0	21	2	20	77PiDrPaDa.380
260	2	2503.76160000	0.00100000	1	1	1	20	2	19	0	1	0	19	2	18	77PiDrPaDa.1283
	---
	---
261	1	2996.13410000	0.00010000	1	1	1	19	2	17	0	0	0	20	2	18	14UlGrBeBe.1422
261	1	3021.84678000	0.00010000	1	1	1	19	2	17	0	0	0	18	2	16	14UlGrBeBe.1844
	---
261	2	2478.16370000	0.00100000	1	1	1	19	2	17	0	1	0	20	2	18	77PiDrPaDa.382
261	2	2503.87109000	0.00010000	1	1	1	19	2	17	0	1	0	18	2	16	14UlGrBeBe.858
261	2	2503.87150000	0.00100000	1	1	1	19	2	17	0	1	0	18	2	16	77PiDrPaDa.1286
	---
	---
262	1	2996.17832000	0.00010000	1	1	1	20	5	16	0	0	0	21	5	17	14UlGrBeBe.1423
262	1	3022.45720000	0.00010000	1	1	1	20	5	16	0	0	0	19	5	15	14UlGrBeBe.1857
	---
262	2	2477.42694000	0.00010000	1	1	1	20	5	16	0	1	0	21	5	17	14UlGrBeBe.419
262	2	2477.42710000	0.00100000	1	1	1	20	5	16	0	1	0	21	5	17	77PiDrPaDa.357
262	2	2503.68794000	0.00010000	1	1	1	20	5	16	0	1	0	19	5	15	14UlGrBeBe.852
262	2	2503.68810000	0.00100000	1	1	1	20	5	16	0	1	0	19	5	15	77PiDrPaDa.1280
	---
	---
263	1	2996.28040000	0.00025636	1	1	1	21	8	13	0	0	0	22	8	14	14UlGrBeBe.1425
263	1	3010.34636000	0.00037708	1	1	1	21	8	13	0	0	0	21	8	14	14UlGrBeBe.1609
	---
263	2	2476.02839000	0.00027977	1	1	1	21	8	13	0	1	0	22	8	14	14UlGrBeBe.399
263	2	2476.02970000	0.00116124	1	1	1	21	8	13	0	1	0	22	8	14	77PiDrPaDa.319
263	2	2490.08554000	0.00027647	1	1	1	21	8	13	0	1	0	21	8	14	14UlGrBeBe.652
	---
	---
264	1	2996.43428000	0.00023611	1	1	1	20	6	15	0	0	0	21	6	16	14UlGrBeBe.1428
264	1	3022.67590000	0.00010000	1	1	1	20	6	15	0	0	0	19	6	14	14UlGrBeBe.1860
	---
264	2	2477.25360000	0.00100000	1	1	1	20	6	15	0	1	0	21	6	16	77PiDrPaDa.352
264	2	2477.25435000	0.00016667	1	1	1	20	6	15	0	1	0	21	6	16	14UlGrBeBe.415
264	2	2490.68728000	0.00047149	1	1	1	20	6	15	0	1	0	20	6	14	14UlGrBeBe.665
264	2	2503.47832000	0.00013967	1	1	1	20	6	15	0	1	0	19	6	14	14UlGrBeBe.846
264	2	2503.47850000	0.00100000	1	1	1	20	6	15	0	1	0	19	6	14	77PiDrPaDa.1274
	---
	---
265	1	2996.46833000	0.00010000	1	1	1	20	1	20	0	0	0	21	1	21	14UlGrBeBe.1429
265	1	3021.10708000	0.00010000	1	1	1	20	1	20	0	0	0	19	1	19	14UlGrBeBe.1829
	---
265	2	2478.73847000	0.00018369	1	1	1	20	1	20	0	1	0	21	1	21	14UlGrBeBe.435
265	2	2478.73920000	0.00100000	1	1	1	20	1	20	0	1	0	21	1	21	77PiDrPaDa.400
265	2	2503.34313000	0.00019482	1	1	1	20	1	20	0	1	0	19	1	19	14UlGrBeBe.843
265	2	2503.34410000	0.00100000	1	1	1	20	1	20	0	1	0	19	1	19	77PiDrPaDa.1270
	---
	---
266	1	2996.52807000	0.00010000	1	1	1	19	1	18	0	0	0	20	1	19	14UlGrBeBe.1430
266	1	3021.41924000	0.00010000	1	1	1	19	1	18	0	0	0	18	1	17	14UlGrBeBe.1835
	---
266	2	2478.64648000	0.00017009	1	1	1	19	1	18	0	1	0	20	1	19	14UlGrBeBe.433
266	2	2478.64790000	0.00141279	1	1	1	19	1	18	0	1	0	20	1	19	77PiDrPaDa.397
266	2	2503.53140000	0.00010000	1	1	1	19	1	18	0	1	0	18	1	17	14UlGrBeBe.848
266	2	2503.53150000	0.00100000	1	1	1	19	1	18	0	1	0	18	1	17	77PiDrPaDa.1277
	---
	---
267	1	2996.68505000	0.00051851	1	1	1	19	4	15	0	0	0	20	4	16	14UlGrBeBe.1434
267	1	3021.77973000	0.00026914	1	1	1	19	4	15	0	0	0	18	4	14	14UlGrBeBe.1842
	---
267	2	2478.27970000	0.00144267	1	1	1	19	4	15	0	1	0	20	4	16	77PiDrPaDa.390
267	2	2503.35461000	0.00011063	1	1	1	19	4	15	0	1	0	18	4	14	14UlGrBeBe.844
267	2	2503.35530000	0.00100000	1	1	1	19	4	15	0	1	0	18	4	14	77PiDrPaDa.1271
	---
	---
268	1	2996.72176000	0.00010000	1	1	1	20	7	14	0	0	0	21	7	15	14UlGrBeBe.1435
268	1	3022.94250000	0.00020436	1	1	1	20	7	14	0	0	0	19	7	13	14UlGrBeBe.1867
	---
268	2	2477.03836000	0.00013742	1	1	1	20	7	14	0	1	0	21	7	15	14UlGrBeBe.413
268	2	2477.03850000	0.00100000	1	1	1	20	7	14	0	1	0	21	7	15	77PiDrPaDa.346
268	2	2503.24141000	0.00010000	1	1	1	20	7	14	0	1	0	19	7	13	14UlGrBeBe.840
268	2	2503.24340000	0.00222246	1	1	1	20	7	14	0	1	0	19	7	13	77PiDrPaDa.1267
	---
	---
269	1	2996.93833000	0.00015188	1	1	1	19	5	14	0	0	0	20	5	15	14UlGrBeBe.1439
269	1	3021.92899000	0.00013647	1	1	1	19	5	14	0	0	0	18	5	13	14UlGrBeBe.1847
	---
269	2	2478.17770000	0.00100000	1	1	1	19	5	14	0	1	0	20	5	15	77PiDrPaDa.383
269	2	2478.17774000	0.00033121	1	1	1	19	5	14	0	1	0	20	5	15	14UlGrBeBe.428
269	2	2490.99194000	0.00086954	1	1	1	19	5	14	0	1	0	19	5	15	14UlGrBeBe.673
269	2	2503.15060000	0.00100000	1	1	1	19	5	14	0	1	0	18	5	13	77PiDrPaDa.1265
269	2	2503.15137000	0.00010000	1	1	1	19	5	14	0	1	0	18	5	13	14UlGrBeBe.838
	---
	---
270	1	2997.04309000	0.00010000	1	1	1	20	8	13	0	0	0	21	8	14	14UlGrBeBe.1441
	---
270	2	2476.78213000	0.00010000	1	1	1	20	8	13	0	1	0	21	8	14	14UlGrBeBe.410
	---
	---
271	1	2997.15162000	0.00013518	1	1	1	19	0	19	0	0	0	20	0	20	14UlGrBeBe.1443
271	1	3020.66288000	0.00059499	1	1	1	19	0	19	0	0	0	18	0	18	14UlGrBeBe.1819
	---
271	2	2479.40841000	0.00022805	1	1	1	19	0	19	0	1	0	20	0	20	14UlGrBeBe.441
271	2	2479.40850000	0.00100000	1	1	1	19	0	19	0	1	0	20	0	20	77PiDrPaDa.422
271	2	2502.89050000	0.00010000	1	1	1	19	0	19	0	1	0	18	0	18	14UlGrBeBe.834
271	2	2502.89063000	0.00014014	1	1	1	19	0	19	0	1	0	18	0	18	14UlGrBeBe.835
271	2	2502.89160000	0.00120714	1	1	1	19	0	19	0	1	0	18	0	18	77PiDrPaDa.1260
	---
	---
272	1	2997.19398000	0.00010000	1	1	1	19	6	13	0	0	0	20	6	14	14UlGrBeBe.1444
272	1	3022.14881000	0.00014636	1	1	1	19	6	13	0	0	0	18	6	12	14UlGrBeBe.1851
	---
272	2	2478.00490000	0.00100000	1	1	1	19	6	13	0	1	0	20	6	14	77PiDrPaDa.376
272	2	2478.00492000	0.00010000	1	1	1	19	6	13	0	1	0	20	6	14	14UlGrBeBe.425
272	2	2490.79553000	0.00011140	1	1	1	19	6	13	0	1	0	19	6	14	14UlGrBeBe.668
272	2	2502.94280000	0.00100000	1	1	1	19	6	13	0	1	0	18	6	12	77PiDrPaDa.1262
272	2	2502.94293000	0.00010000	1	1	1	19	6	13	0	1	0	18	6	12	14UlGrBeBe.836
	---
	---
273	1	2997.36799000	0.00010000	1	1	1	18	3	16	0	0	0	19	3	17	14UlGrBeBe.1446
273	1	3021.04103000	0.00010000	1	1	1	18	3	16	0	0	0	17	3	15	14UlGrBeBe.1827
	---
273	2	2479.22178000	0.00010000	1	1	1	18	3	16	0	1	0	19	3	17	14UlGrBeBe.439
273	2	2479.22260000	0.00100000	1	1	1	18	3	16	0	1	0	19	3	17	77PiDrPaDa.416
273	2	2502.87980000	0.00100000	1	1	1	18	3	16	0	1	0	17	3	15	77PiDrPaDa.1259
273	2	2502.87997000	0.00010000	1	1	1	18	3	16	0	1	0	17	3	15	14UlGrBeBe.833
	---
	---
274	1	2997.49631000	0.00010000	1	1	1	18	2	17	0	0	0	19	2	18	14UlGrBeBe.1450
274	1	3020.71643000	0.00010000	1	1	1	18	2	17	0	0	0	17	2	16	14UlGrBeBe.1821
	---
274	2	2479.55302000	0.00010000	1	1	1	18	2	17	0	1	0	19	2	18	14UlGrBeBe.444
274	2	2479.55370000	0.00100000	1	1	1	18	2	17	0	1	0	19	2	18	77PiDrPaDa.426
274	2	2502.75790000	0.00207732	1	1	1	18	2	17	0	1	0	17	2	16	77PiDrPaDa.1255
	---
	---
275	1	2997.64601000	0.00010000	1	1	1	17	2	15	0	0	0	18	2	16	14UlGrBeBe.1452
275	1	3020.74220000	0.00010000	1	1	1	17	2	15	0	0	0	16	2	14	14UlGrBeBe.1822
	---
275	2	2479.66820000	0.00238678	1	1	1	17	2	15	0	1	0	18	2	16	77PiDrPaDa.430
275	2	2502.76090000	0.00100000	1	1	1	17	2	15	0	1	0	16	2	14	77PiDrPaDa.1256
	---
	---
276	1	2997.69673000	0.00010000	1	1	1	18	5	14	0	0	0	19	5	15	14UlGrBeBe.1453
276	1	3021.39277000	0.00010000	1	1	1	18	5	14	0	0	0	17	5	13	14UlGrBeBe.1834
	---
276	2	2478.92810000	0.00100000	1	1	1	18	5	14	0	1	0	19	5	15	77PiDrPaDa.407
276	2	2502.60714000	0.00010000	1	1	1	18	5	14	0	1	0	17	5	13	14UlGrBeBe.826
276	2	2502.60740000	0.00100000	1	1	1	18	5	14	0	1	0	17	5	13	77PiDrPaDa.1251
	---
	---
277	1	2997.88060000	0.00023470	1	1	1	18	1	18	0	0	0	19	1	19	14UlGrBeBe.1457
277	1	3020.16192000	0.00010000	1	1	1	18	1	18	0	0	0	17	1	17	14UlGrBeBe.1811
	---
277	2	2480.11500000	0.00180815	1	1	1	18	1	18	0	1	0	19	1	19	77PiDrPaDa.444
277	2	2502.36801000	0.00030723	1	1	1	18	1	18	0	1	0	17	1	17	14UlGrBeBe.817
277	2	2502.36820000	0.00100000	1	1	1	18	1	18	0	1	0	17	1	17	77PiDrPaDa.1246
	---
	---
278	1	2997.91041000	0.00010000	1	1	1	17	3	14	0	0	0	18	3	15	14UlGrBeBe.1458
278	1	3020.65885000	0.00049613	1	1	1	17	3	14	0	0	0	16	3	13	14UlGrBeBe.1818
	---
278	2	2479.76160000	0.00100000	1	1	1	17	3	14	0	1	0	18	3	15	77PiDrPaDa.434
278	2	2479.76171000	0.00012034	1	1	1	17	3	14	0	1	0	18	3	15	14UlGrBeBe.445
278	2	2502.49331000	0.00037549	1	1	1	17	3	14	0	1	0	16	3	13	14UlGrBeBe.822
278	2	2502.49390000	0.00100000	1	1	1	17	3	14	0	1	0	16	3	13	77PiDrPaDa.1249
	---
	---
279	1	2997.91613000	0.00010000	1	1	1	17	1	16	0	0	0	18	1	17	14UlGrBeBe.1459
279	1	3020.43611000	0.00021687	1	1	1	17	1	16	0	0	0	16	1	15	14UlGrBeBe.1815
	---
279	2	2480.02800000	0.00100000	1	1	1	17	1	16	0	1	0	18	1	17	77PiDrPaDa.442
279	2	2480.02848000	0.00010000	1	1	1	17	1	16	0	1	0	18	1	17	14UlGrBeBe.449
279	2	2502.54330000	0.00010000	1	1	1	17	1	16	0	1	0	16	1	15	14UlGrBeBe.825
279	2	2502.54470000	0.00148613	1	1	1	17	1	16	0	1	0	16	1	15	77PiDrPaDa.1250
	---
	---
280	1	2997.94742000	0.00022016	1	1	1	18	6	13	0	0	0	19	6	14	14UlGrBeBe.1460
280	1	3010.10364000	0.00038644	1	1	1	18	6	13	0	0	0	18	6	12	14UlGrBeBe.1603
280	1	3021.61623000	0.00024881	1	1	1	18	6	13	0	0	0	17	6	12	14UlGrBeBe.1838
	---
280	2	2478.74963000	0.00024373	1	1	1	18	6	13	0	1	0	19	6	14	14UlGrBeBe.436
280	2	2478.75000000	0.00100000	1	1	1	18	6	13	0	1	0	19	6	14	77PiDrPaDa.402
280	2	2490.89774000	0.00056795	1	1	1	18	6	13	0	1	0	18	6	12	14UlGrBeBe.669
280	2	2502.40244000	0.00010000	1	1	1	18	6	13	0	1	0	17	6	12	14UlGrBeBe.819
280	2	2502.40320000	0.00100000	1	1	1	18	6	13	0	1	0	17	6	12	77PiDrPaDa.1247
	---
	---
281	1	2998.21365000	0.00010000	1	1	1	17	4	13	0	0	0	18	4	14	14UlGrBeBe.1463
281	1	3020.68766000	0.00010000	1	1	1	17	4	13	0	0	0	16	4	12	14UlGrBeBe.1820
	---
281	2	2479.79390000	0.00564316	1	1	1	17	4	13	0	1	0	18	4	14	77PiDrPaDa.437
	---
	---
282	1	2998.23142000	0.00010000	1	1	1	18	7	12	0	0	0	19	7	13	14UlGrBeBe.1464
282	1	3021.88552000	0.00010000	1	1	1	18	7	12	0	0	0	17	7	11	14UlGrBeBe.1846
	---
282	2	2478.53021000	0.00010000	1	1	1	18	7	12	0	1	0	19	7	13	14UlGrBeBe.432
282	2	2478.53090000	0.00100000	1	1	1	18	7	12	0	1	0	19	7	13	77PiDrPaDa.393
282	2	2490.67140000	0.00194714	1	1	1	18	7	12	0	1	0	18	7	11	77PiDrPaDa.717
282	2	2502.16821000	0.00010000	1	1	1	18	7	12	0	1	0	17	7	11	14UlGrBeBe.812
282	2	2502.16900000	0.00100000	1	1	1	18	7	12	0	1	0	17	7	11	77PiDrPaDa.1242
	---
	---
283	1	2998.44521000	0.00014944	1	1	1	17	5	12	0	0	0	18	5	13	14UlGrBeBe.1467
283	1	3020.85363000	0.00010000	1	1	1	17	5	12	0	0	0	16	5	11	14UlGrBeBe.1825
	---
283	2	2479.66820000	0.00100000	1	1	1	17	5	12	0	1	0	18	5	13	77PiDrPaDa.429
283	2	2502.06000000	0.00100000	1	1	1	17	5	12	0	1	0	16	5	11	77PiDrPaDa.1241
283	2	2502.06057000	0.00010000	1	1	1	17	5	12	0	1	0	16	5	11	14UlGrBeBe.808
	---
	---
284	1	2998.53830000	0.00029809	1	1	1	17	0	17	0	0	0	18	0	18	14UlGrBeBe.1468
284	1	3019.71911000	0.00010000	1	1	1	17	0	17	0	0	0	16	0	16	14UlGrBeBe.1804
	---
284	2	2480.76480000	0.00100000	1	1	1	17	0	17	0	1	0	18	0	18	77PiDrPaDa.464
284	2	2480.76504000	0.00018544	1	1	1	17	0	17	0	1	0	18	0	18	14UlGrBeBe.457
284	2	2501.92080000	0.00100000	1	1	1	17	0	17	0	1	0	16	0	16	77PiDrPaDa.1240
284	2	2501.92120000	0.00012035	1	1	1	17	0	17	0	1	0	16	0	16	14UlGrBeBe.805
	---
	---
285	1	2998.69456000	0.00010000	1	1	1	17	6	11	0	0	0	18	6	12	14UlGrBeBe.1470
285	1	3021.07840000	0.00010000	1	1	1	17	6	11	0	0	0	16	6	10	14UlGrBeBe.1828
	---
285	2	2479.48841000	0.00010000	1	1	1	17	6	11	0	1	0	18	6	12	14UlGrBeBe.443
285	2	2479.48870000	0.00100000	1	1	1	17	6	11	0	1	0	18	6	12	77PiDrPaDa.425
285	2	2501.85680000	0.00100000	1	1	1	17	6	11	0	1	0	16	6	10	77PiDrPaDa.1238
285	2	2501.85704000	0.00010000	1	1	1	17	6	11	0	1	0	16	6	10	14UlGrBeBe.803
	---
	---
286	1	2998.84270000	0.00010000	1	1	1	16	3	14	0	0	0	17	3	15	14UlGrBeBe.1471
286	1	3019.96817000	0.00010000	1	1	1	16	3	14	0	0	0	15	3	13	14UlGrBeBe.1807
	---
286	2	2501.79363000	0.00010000	1	1	1	16	3	14	0	1	0	15	3	13	14UlGrBeBe.802
286	2	2501.79420000	0.00100000	1	1	1	16	3	14	0	1	0	15	3	13	77PiDrPaDa.1236
	---
	---
287	1	2998.91997000	0.00010000	1	1	1	16	2	15	0	0	0	17	2	16	14UlGrBeBe.1474
287	1	3019.69491000	0.00010000	1	1	1	16	2	15	0	0	0	15	2	14	14UlGrBeBe.1802
	---
287	2	2480.95947000	0.00010000	1	1	1	16	2	15	0	1	0	17	2	16	14UlGrBeBe.459
287	2	2480.95990000	0.00100000	1	1	1	16	2	15	0	1	0	17	2	16	77PiDrPaDa.471
287	2	2501.71931000	0.00010000	1	1	1	16	2	15	0	1	0	15	2	14	14UlGrBeBe.800
287	2	2501.72070000	0.00155468	1	1	1	16	2	15	0	1	0	15	2	14	77PiDrPaDa.1234
	---
	---
288	1	2998.97787000	0.00071421	1	1	1	16	4	13	0	0	0	17	4	14	14UlGrBeBe.1476
288	1	3020.12804000	0.00017091	1	1	1	16	4	13	0	0	0	15	4	12	14UlGrBeBe.1810
	---
288	2	2480.54465000	0.00012993	1	1	1	16	4	13	0	1	0	17	4	14	14UlGrBeBe.454
288	2	2480.54520000	0.00100000	1	1	1	16	4	13	0	1	0	17	4	14	77PiDrPaDa.456
288	2	2501.67984000	0.00023305	1	1	1	16	4	13	0	1	0	15	4	12	14UlGrBeBe.799
288	2	2501.68180000	0.00238905	1	1	1	16	4	13	0	1	0	15	4	12	77PiDrPaDa.1232
	---
	---
289	1	2999.15790000	0.00010000	1	1	1	15	2	13	0	0	0	16	2	14	14UlGrBeBe.1479
289	1	3019.59685000	0.00010000	1	1	1	15	2	13	0	0	0	14	2	12	14UlGrBeBe.1801
	---
289	2	2501.60690000	0.00100000	1	1	1	15	2	13	0	1	0	14	2	12	77PiDrPaDa.1229
	---
	---
290	1	2999.18918000	0.00010000	1	1	1	16	5	12	0	0	0	17	5	13	14UlGrBeBe.1480
290	1	3020.30803000	0.00010000	1	1	1	16	5	12	0	0	0	15	5	11	14UlGrBeBe.1813
	---
290	2	2501.50600000	0.00204833	1	1	1	16	5	12	0	1	0	15	5	11	77PiDrPaDa.1228
	---
	---
291	1	2999.27099000	0.00010000	1	1	1	16	1	16	0	0	0	17	1	17	14UlGrBeBe.1482
291	1	3019.18900000	0.00010000	1	1	1	16	1	16	0	0	0	15	1	15	14UlGrBeBe.1794
	---
291	2	2481.47720000	0.00022526	1	1	1	16	1	16	0	1	0	17	1	17	14UlGrBeBe.468
291	2	2481.47860000	0.00134567	1	1	1	16	1	16	0	1	0	17	1	17	77PiDrPaDa.488
291	2	2501.36924000	0.00011639	1	1	1	16	1	16	0	1	0	15	1	15	14UlGrBeBe.791
291	2	2501.37050000	0.00150239	1	1	1	16	1	16	0	1	0	15	1	15	77PiDrPaDa.1226
	---
	---
292	1	2999.30757000	0.00010000	1	1	1	15	1	14	0	0	0	16	1	15	14UlGrBeBe.1483
292	1	3019.40254000	0.00010000	1	1	1	15	1	14	0	0	0	14	1	13	14UlGrBeBe.1796
	---
292	2	2501.50600000	0.00100000	1	1	1	15	1	14	0	1	0	14	1	13	77PiDrPaDa.1227
	---
	---
293	1	2999.43537000	0.00026719	1	1	1	16	6	11	0	0	0	17	6	12	14UlGrBeBe.1484
293	1	3010.30568000	0.00025704	1	1	1	16	6	11	0	0	0	16	6	10	14UlGrBeBe.1607
293	1	3020.53518000	0.00032433	1	1	1	16	6	11	0	0	0	15	6	10	14UlGrBeBe.1816
	---
293	2	2480.22110000	0.00100000	1	1	1	16	6	11	0	1	0	17	6	12	77PiDrPaDa.450
293	2	2480.22125000	0.00010000	1	1	1	16	6	11	0	1	0	17	6	12	14UlGrBeBe.451
293	2	2491.08250000	0.00224775	1	1	1	16	6	11	0	1	0	16	6	10	77PiDrPaDa.729
293	2	2501.30630000	0.00023858	1	1	1	16	6	11	0	1	0	15	6	10	14UlGrBeBe.787
293	2	2501.30642000	0.00010000	1	1	1	16	6	11	0	1	0	15	6	10	14UlGrBeBe.788
293	2	2501.30800000	0.00163142	1	1	1	16	6	11	0	1	0	15	6	10	77PiDrPaDa.1224
	---
	---
294	1	2999.45520000	0.00010000	1	1	1	15	3	12	0	0	0	16	3	13	14UlGrBeBe.1485
294	1	3010.08675000	0.00013559	1	1	1	15	3	12	0	0	0	15	3	13	14UlGrBeBe.1602
294	1	3019.50680000	0.00010000	1	1	1	15	3	12	0	0	0	14	3	11	14UlGrBeBe.1799
	---
294	2	2481.29028000	0.00016331	1	1	1	15	3	12	0	1	0	16	3	13	14UlGrBeBe.465
294	2	2481.29110000	0.00100000	1	1	1	15	3	12	0	1	0	16	3	13	77PiDrPaDa.483
294	2	2501.32759000	0.00010000	1	1	1	15	3	12	0	1	0	14	3	11	14UlGrBeBe.789
294	2	2501.32830000	0.00100000	1	1	1	15	3	12	0	1	0	14	3	11	77PiDrPaDa.1225
	---
	---
295	1	2999.70825000	0.00013256	1	1	1	15	4	11	0	0	0	16	4	12	14UlGrBeBe.1487
295	1	3019.58131000	0.00010000	1	1	1	15	4	11	0	0	0	14	4	10	14UlGrBeBe.1800
	---
295	2	2481.26728000	0.00010000	1	1	1	15	4	11	0	1	0	16	4	12	14UlGrBeBe.464
295	2	2481.26800000	0.00100000	1	1	1	15	4	11	0	1	0	16	4	12	77PiDrPaDa.481
295	2	2501.12649000	0.00012668	1	1	1	15	4	11	0	1	0	14	4	10	14UlGrBeBe.782
295	2	2501.12820000	0.00175432	1	1	1	15	4	11	0	1	0	14	4	10	77PiDrPaDa.1223
	---
	---
296	1	2999.71577000	0.00059050	1	1	1	16	7	10	0	0	0	17	7	11	14UlGrBeBe.1488
296	1	3020.80645000	0.00027682	1	1	1	16	7	10	0	0	0	15	7	9	14UlGrBeBe.1824
	---
296	2	2479.99800000	0.00100000	1	1	1	16	7	10	0	1	0	17	7	11	77PiDrPaDa.441
296	2	2479.99896000	0.00010000	1	1	1	16	7	10	0	1	0	17	7	11	14UlGrBeBe.448
	---
	---
297	1	2999.89742000	0.00010000	1	1	1	15	0	15	0	0	0	16	0	16	14UlGrBeBe.1490
297	1	3018.75154000	0.00013721	1	1	1	15	0	15	0	0	0	14	0	14	14UlGrBeBe.1789
	---
297	2	2500.93320000	0.00100000	1	1	1	15	0	15	0	1	0	14	0	14	77PiDrPaDa.1218
297	2	2500.93328000	0.00010000	1	1	1	15	0	15	0	1	0	14	0	14	14UlGrBeBe.777
	---
	---
298	1	2999.92537000	0.00010000	1	1	1	15	5	10	0	0	0	16	5	11	14UlGrBeBe.1491
298	1	3019.75800000	0.00010000	1	1	1	15	5	10	0	0	0	14	5	9	14UlGrBeBe.1805
	---
298	2	2481.13233000	0.00010000	1	1	1	15	5	10	0	1	0	16	5	11	14UlGrBeBe.460
298	2	2481.13300000	0.00100000	1	1	1	15	5	10	0	1	0	16	5	11	77PiDrPaDa.475
298	2	2491.36180000	0.00184534	1	1	1	15	5	10	0	1	0	15	5	11	77PiDrPaDa.739
298	2	2500.95125000	0.00010000	1	1	1	15	5	10	0	1	0	14	5	9	14UlGrBeBe.778
298	2	2500.95160000	0.00100000	1	1	1	15	5	10	0	1	0	14	5	9	77PiDrPaDa.1219
	---
	---
299	1	3000.16992000	0.00010000	1	1	1	15	6	9	0	0	0	16	6	10	14UlGrBeBe.1493
299	1	3019.98644000	0.00010000	1	1	1	15	6	9	0	0	0	14	6	8	14UlGrBeBe.1808
	---
299	2	2500.75147000	0.00010000	1	1	1	15	6	9	0	1	0	14	6	8	14UlGrBeBe.774
299	2	2500.75250000	0.00100000	1	1	1	15	6	9	0	1	0	14	6	8	77PiDrPaDa.1216
	---
	---
300	1	3000.30046000	0.00015900	1	1	1	14	3	12	0	0	0	15	3	13	14UlGrBeBe.1494
300	1	3018.86766000	0.00012082	1	1	1	14	3	12	0	0	0	13	3	11	14UlGrBeBe.1790
	---
300	2	2482.12622000	0.00015029	1	1	1	14	3	12	0	1	0	15	3	13	14UlGrBeBe.473
300	2	2482.12660000	0.00100000	1	1	1	14	3	12	0	1	0	15	3	13	77PiDrPaDa.503
300	2	2500.68030000	0.00100000	1	1	1	14	3	12	0	1	0	13	3	11	77PiDrPaDa.1215
300	2	2500.68066000	0.00011270	1	1	1	14	3	12	0	1	0	13	3	11	14UlGrBeBe.771
	---
	---
301	1	3000.33021000	0.00024896	1	1	1	14	2	13	0	0	0	15	2	14	14UlGrBeBe.1495
301	1	3018.64099000	0.00073965	1	1	1	14	2	13	0	0	0	13	2	12	14UlGrBeBe.1788
	---
301	2	2482.35458000	0.00015641	1	1	1	14	2	13	0	1	0	15	2	14	14UlGrBeBe.477
301	2	2482.35530000	0.00100000	1	1	1	14	2	13	0	1	0	15	2	14	77PiDrPaDa.507
301	2	2500.65127000	0.00021100	1	1	1	14	2	13	0	1	0	13	2	12	14UlGrBeBe.769
301	2	2500.65260000	0.00139613	1	1	1	14	2	13	0	1	0	13	2	12	77PiDrPaDa.1214
	---
	---
302	1	3000.44950000	0.00046808	1	1	1	14	4	11	0	0	0	15	4	12	14UlGrBeBe.1498
302	1	3019.01851000	0.00012516	1	1	1	14	4	11	0	0	0	13	4	10	14UlGrBeBe.1792
	---
302	2	2482.00082000	0.00010000	1	1	1	14	4	11	0	1	0	15	4	12	14UlGrBeBe.472
302	2	2482.00200000	0.00121580	1	1	1	14	4	11	0	1	0	15	4	12	77PiDrPaDa.500
302	2	2500.55742000	0.00019944	1	1	1	14	4	11	0	1	0	13	4	10	14UlGrBeBe.767
302	2	2500.55860000	0.00118405	1	1	1	14	4	11	0	1	0	13	4	10	77PiDrPaDa.1213
	---
	---
303	1	3000.44950000	0.00055783	1	1	1	15	7	8	0	0	0	16	7	9	14UlGrBeBe.1499
303	1	3010.67449000	0.00014183	1	1	1	15	7	8	0	0	0	15	7	9	14UlGrBeBe.1621
303	1	3020.25900000	0.00023499	1	1	1	15	7	8	0	0	0	14	7	7	14UlGrBeBe.1812
	---
303	2	2480.72568000	0.00041267	1	1	1	15	7	8	0	1	0	16	7	9	14UlGrBeBe.456
303	2	2480.72580000	0.00100000	1	1	1	15	7	8	0	1	0	16	7	9	77PiDrPaDa.461
303	2	2500.52058000	0.00010000	1	1	1	15	7	8	0	1	0	14	7	7	14UlGrBeBe.766
	---
	---
304	1	3000.64165000	0.00011207	1	1	1	14	1	14	0	0	0	15	1	15	14UlGrBeBe.1500
304	1	3018.18739000	0.00024630	1	1	1	14	1	14	0	0	0	13	1	13	14UlGrBeBe.1779
	---
304	2	2482.82176000	0.00010000	1	1	1	14	1	14	0	1	0	15	1	15	14UlGrBeBe.483
304	2	2482.82250000	0.00100000	1	1	1	14	1	14	0	1	0	15	1	15	77PiDrPaDa.521
304	2	2500.34511000	0.00010000	1	1	1	14	1	14	0	1	0	13	1	13	14UlGrBeBe.759
304	2	2500.34620000	0.00123638	1	1	1	14	1	14	0	1	0	13	1	13	77PiDrPaDa.1208
	---
	---
305	1	3000.65588000	0.00012778	1	1	1	14	5	10	0	0	0	15	5	11	14UlGrBeBe.1501
305	1	3019.20250000	0.00010000	1	1	1	14	5	10	0	0	0	13	5	9	14UlGrBeBe.1795
	---
305	2	2481.85544000	0.00022201	1	1	1	14	5	10	0	1	0	15	5	11	14UlGrBeBe.470
305	2	2481.85580000	0.00100000	1	1	1	14	5	10	0	1	0	15	5	11	77PiDrPaDa.494
305	2	2491.44330000	0.00013886	1	1	1	14	5	10	0	1	0	14	5	9	14UlGrBeBe.682
305	2	2500.38957000	0.00010000	1	1	1	14	5	10	0	1	0	13	5	9	14UlGrBeBe.761
305	2	2500.39090000	0.00153495	1	1	1	14	5	10	0	1	0	13	5	9	77PiDrPaDa.1209
	---
	---
306	1	3000.66476000	0.00010000	1	1	1	13	2	11	0	0	0	14	2	12	14UlGrBeBe.1502
306	1	3018.41667000	0.00022949	1	1	1	13	2	11	0	0	0	12	2	10	14UlGrBeBe.1784
	---
306	2	2500.41813000	0.00034747	1	1	1	13	2	11	0	1	0	12	2	10	14UlGrBeBe.764
306	2	2500.41950000	0.00121170	1	1	1	13	2	11	0	1	0	12	2	10	77PiDrPaDa.1211
	---
	---
307	1	3000.70484000	0.00010000	1	1	1	13	1	12	0	0	0	14	1	13	14UlGrBeBe.1503
307	1	3018.31860000	0.00010000	1	1	1	13	1	12	0	0	0	12	1	11	14UlGrBeBe.1781
	---
307	2	2482.80823000	0.00010000	1	1	1	13	1	12	0	1	0	14	1	13	14UlGrBeBe.482
307	2	2482.80850000	0.00100000	1	1	1	13	1	12	0	1	0	14	1	13	77PiDrPaDa.520
307	2	2500.41813000	0.00010000	1	1	1	13	1	12	0	1	0	12	1	11	14UlGrBeBe.763
307	2	2500.41950000	0.00152235	1	1	1	13	1	12	0	1	0	12	1	11	77PiDrPaDa.1210
	---
	---
308	1	3000.89840000	0.00018647	1	1	1	14	6	9	0	0	0	15	6	10	14UlGrBeBe.1507
308	1	3019.43214000	0.00034908	1	1	1	14	6	9	0	0	0	13	6	8	14UlGrBeBe.1797
	---
308	2	2500.19140000	0.00010000	1	1	1	14	6	9	0	1	0	13	6	8	14UlGrBeBe.757
308	2	2500.19340000	0.00227555	1	1	1	14	6	9	0	1	0	13	6	8	77PiDrPaDa.1207
	---
	---
309	1	3000.95833000	0.00010000	1	1	1	13	3	10	0	0	0	14	3	11	14UlGrBeBe.1509
309	1	3018.35115000	0.00025137	1	1	1	13	3	10	0	0	0	12	3	9	14UlGrBeBe.1783
	---
309	2	2482.77912000	0.00011180	1	1	1	13	3	10	0	1	0	14	3	11	14UlGrBeBe.481
309	2	2482.78000000	0.00100000	1	1	1	13	3	10	0	1	0	14	3	11	77PiDrPaDa.519
309	2	2500.15929000	0.00010000	1	1	1	13	3	10	0	1	0	12	3	9	14UlGrBeBe.755
309	2	2500.15940000	0.00100000	1	1	1	13	3	10	0	1	0	12	3	9	77PiDrPaDa.1204
	---
	---
310	1	3001.17160000	0.00023743	1	1	1	13	4	9	0	0	0	14	4	10	14UlGrBeBe.1513
310	1	3018.45804000	0.00014290	1	1	1	13	4	9	0	0	0	12	4	8	14UlGrBeBe.1785
	---
310	2	2499.99100000	0.00100000	1	1	1	13	4	9	0	1	0	12	4	8	77PiMo.1
310	2	2499.99140000	0.00010000	1	1	1	13	4	9	0	1	0	12	4	8	14UlGrBeBe.751
310	2	2499.99150000	0.00100000	1	1	1	13	4	9	0	1	0	12	4	8	77PiDrPaDa.1201
	---
	---
311	1	3001.23181000	0.00010000	1	1	1	13	0	13	0	0	0	14	0	14	14UlGrBeBe.1515
311	1	3017.75859000	0.00020115	1	1	1	13	0	13	0	0	0	12	0	12	14UlGrBeBe.1774
	---
311	2	2483.41350000	0.00100000	1	1	1	13	0	13	0	1	0	14	0	14	77PiDrPaDa.533
311	2	2483.41357000	0.00020464	1	1	1	13	0	13	0	1	0	14	0	14	14UlGrBeBe.492
311	2	2499.92400000	0.00100000	1	1	1	13	0	13	0	1	0	12	0	12	77PiMo.3
311	2	2499.92431000	0.00010000	1	1	1	13	0	13	0	1	0	12	0	12	14UlGrBeBe.749
311	2	2499.92470000	0.00100000	1	1	1	13	0	13	0	1	0	12	0	12	77PiDrPaDa.1198
	---
	---
312	1	3001.37938000	0.00016358	1	1	1	13	5	8	0	0	0	14	5	9	14UlGrBeBe.1516
312	1	3010.33135000	0.00023597	1	1	1	13	5	8	0	0	0	13	5	9	14UlGrBeBe.1608
	---
312	2	2491.51790000	0.00100000	1	1	1	13	5	8	0	1	0	13	5	9	77PiDrPaDa.749
312	2	2491.51829000	0.00037808	1	1	1	13	5	8	0	1	0	13	5	9	14UlGrBeBe.684
312	2	2499.82342000	0.00035757	1	1	1	13	5	8	0	1	0	12	5	7	14UlGrBeBe.748
312	2	2499.82400000	0.00100000	1	1	1	13	5	8	0	1	0	12	5	7	77PiMo.5
312	2	2499.82420000	0.00121557	1	1	1	13	5	8	0	1	0	12	5	7	77PiDrPaDa.1196
	---
	---
313	1	3001.62036000	0.00023188	1	1	1	13	6	7	0	0	0	14	6	8	14UlGrBeBe.1519
	---
313	2	2482.38566000	0.00010000	1	1	1	13	6	7	0	1	0	14	6	8	14UlGrBeBe.478
313	2	2491.32609000	0.00010000	1	1	1	13	6	7	0	1	0	13	6	8	14UlGrBeBe.680
313	2	2499.62658000	0.00020605	1	1	1	13	6	7	0	1	0	12	6	6	14UlGrBeBe.744
313	2	2499.62710000	0.00100000	1	1	1	13	6	7	0	1	0	12	6	6	77PiDrPaDa.1185
	---
	---
314	1	3001.72701000	0.00010000	1	1	1	12	2	11	0	0	0	13	2	12	14UlGrBeBe.1522
314	1	3017.55273000	0.00010000	1	1	1	12	2	11	0	0	0	11	2	10	14UlGrBeBe.1773
	---
314	2	2483.73782000	0.00022803	1	1	1	12	2	11	0	1	0	13	2	12	14UlGrBeBe.500
314	2	2483.73920000	0.00128997	1	1	1	12	2	11	0	1	0	13	2	12	77PiDrPaDa.543
314	2	2490.95888000	0.00053292	1	1	1	12	2	11	0	1	0	12	2	10	14UlGrBeBe.672
314	2	2499.55214000	0.00029870	1	1	1	12	2	11	0	1	0	11	2	10	14UlGrBeBe.743
314	2	2499.55430000	0.00207730	1	1	1	12	2	11	0	1	0	11	2	10	77PiDrPaDa.1181
	---
	---
315	1	3001.73913000	0.00019608	1	1	1	12	3	10	0	0	0	13	3	11	14UlGrBeBe.1523
	---
315	2	2483.55240000	0.00100000	1	1	1	12	3	10	0	1	0	13	3	11	77PiDrPaDa.538
315	2	2483.55270000	0.00019740	1	1	1	12	3	10	0	1	0	13	3	11	14UlGrBeBe.497
	---
	---
316	1	3001.89462000	0.00061191	1	1	1	12	4	9	0	0	0	13	4	10	14UlGrBeBe.1525
316	1	3017.88845000	0.00017884	1	1	1	12	4	9	0	0	0	11	4	8	14UlGrBeBe.1775
	---
316	2	2483.43290000	0.00100000	1	1	1	12	4	9	0	1	0	13	4	10	77PiDrPaDa.534
316	2	2483.43307000	0.00010000	1	1	1	12	4	9	0	1	0	13	4	10	14UlGrBeBe.493
316	2	2499.41624000	0.00031753	1	1	1	12	4	9	0	1	0	11	4	8	14UlGrBeBe.742
316	2	2499.41680000	0.00100000	1	1	1	12	4	9	0	1	0	11	4	8	77PiDrPaDa.1173
	---
	---
317	1	3002.10617000	0.00026251	1	1	1	11	1	10	0	0	0	12	1	11	14UlGrBeBe.1528
	---
317	2	2484.20601000	0.00016194	1	1	1	11	1	10	0	1	0	12	1	11	14UlGrBeBe.506
317	2	2484.20680000	0.00100000	1	1	1	11	1	10	0	1	0	12	1	11	77PiDrPaDa.557
317	2	2499.28560000	0.00167990	1	1	1	11	1	10	0	1	0	10	1	9	77PiDrPaDa.1160
	---
	---
318	1	3002.15873000	0.00010000	1	1	1	11	2	9	0	0	0	12	2	10	14UlGrBeBe.1529
318	1	3017.20985000	0.00010000	1	1	1	11	2	9	0	0	0	10	2	8	14UlGrBeBe.1769
	---
318	2	2484.16083000	0.00015817	1	1	1	11	2	9	0	1	0	12	2	10	14UlGrBeBe.505
	---
	---
319	1	3002.33659000	0.00010000	1	1	1	12	6	7	0	0	0	13	6	8	14UlGrBeBe.1532
319	1	3010.64243000	0.00010000	1	1	1	12	6	7	0	0	0	12	6	6	14UlGrBeBe.1619
319	1	3018.30821000	0.00010000	1	1	1	12	6	7	0	0	0	11	6	6	14UlGrBeBe.1780
	---
319	2	2483.09557000	0.00011137	1	1	1	12	6	7	0	1	0	13	6	8	14UlGrBeBe.485
319	2	2483.09580000	0.00100000	1	1	1	12	6	7	0	1	0	13	6	8	77PiDrPaDa.525
319	2	2491.39280000	0.00326376	1	1	1	12	6	7	0	1	0	12	6	6	77PiDrPaDa.740
	---
	---
320	1	3002.42007000	0.00010000	1	1	1	11	3	8	0	0	0	12	3	9	14UlGrBeBe.1534
320	1	3017.18789000	0.00010000	1	1	1	11	3	8	0	0	0	10	3	7	14UlGrBeBe.1768
	---
320	2	2491.97859000	0.00010000	1	1	1	11	3	8	0	1	0	11	3	9	14UlGrBeBe.691
320	2	2498.98590000	0.00014484	1	1	1	11	3	8	0	1	0	10	3	7	14UlGrBeBe.736
320	2	2498.98700000	0.00133777	1	1	1	11	3	8	0	1	0	10	3	7	77PiDrPaDa.1145
	---
	---
321	1	3002.54527000	0.00010000	1	1	1	11	0	11	0	0	0	12	0	12	14UlGrBeBe.1535
	---
321	2	2484.71095000	0.00011605	1	1	1	11	0	11	0	1	0	12	0	12	14UlGrBeBe.515
321	2	2484.71320000	0.00235895	1	1	1	11	0	11	0	1	0	12	0	12	77PiDrPaDa.567
321	2	2498.88840000	0.00144908	1	1	1	11	0	11	0	1	0	10	0	10	77PiDrPaDa.1138
	---
	---
322	1	3002.60558000	0.00022341	1	1	1	11	4	7	0	0	0	12	4	8	14UlGrBeBe.1537
322	1	3010.28372000	0.00010000	1	1	1	11	4	7	0	0	0	11	4	8	14UlGrBeBe.1605
322	1	3017.31662000	0.00010000	1	1	1	11	4	7	0	0	0	10	4	6	14UlGrBeBe.1770
	---
322	2	2484.13913000	0.00011485	1	1	1	11	4	7	0	1	0	12	4	8	14UlGrBeBe.504
322	2	2484.13970000	0.00100000	1	1	1	11	4	7	0	1	0	12	4	8	77PiDrPaDa.554
	---
	---
323	1	3002.80766000	0.00010000	1	1	1	11	5	6	0	0	0	12	5	7	14UlGrBeBe.1539
323	1	3017.50470000	0.00010000	1	1	1	11	5	6	0	0	0	10	5	5	14UlGrBeBe.1772
	---
323	2	2483.98910000	0.00014462	1	1	1	11	5	6	0	1	0	12	5	7	14UlGrBeBe.502
323	2	2498.67576000	0.00016268	1	1	1	11	5	6	0	1	0	10	5	5	14UlGrBeBe.734
	---
	---
324	1	3003.04613000	0.00024592	1	1	1	11	6	5	0	0	0	12	6	6	14UlGrBeBe.1543
324	1	3010.71181000	0.00029558	1	1	1	11	6	5	0	0	0	11	6	6	14UlGrBeBe.1622
	---
324	2	2483.80050000	0.00110430	1	1	1	11	6	5	0	1	0	12	6	6	77PiDrPaDa.544
324	2	2491.46054000	0.00063620	1	1	1	11	6	5	0	1	0	11	6	6	14UlGrBeBe.683
324	2	2491.46080000	0.00100000	1	1	1	11	6	5	0	1	0	11	6	6	77PiDrPaDa.746
	---
	---
325	1	3003.10965000	0.00011977	1	1	1	10	2	9	0	0	0	11	2	10	14UlGrBeBe.1544
325	1	3016.43338000	0.00010000	1	1	1	10	2	9	0	0	0	9	2	8	14UlGrBeBe.1760
	---
325	2	2485.10906000	0.00014160	1	1	1	10	2	9	0	1	0	11	2	10	14UlGrBeBe.524
325	2	2485.11050000	0.00144240	1	1	1	10	2	9	0	1	0	11	2	10	77PiDrPaDa.576
325	2	2498.42360000	0.00100000	1	1	1	10	2	9	0	1	0	9	2	8	77PiDrPaDa.1111
	---
	---
326	1	3003.15635000	0.00010000	1	1	1	10	3	8	0	0	0	11	3	9	14UlGrBeBe.1546
326	1	3016.59065000	0.00010000	1	1	1	10	3	8	0	0	0	9	3	7	14UlGrBeBe.1763
	---
326	2	2484.95892000	0.00021243	1	1	1	10	3	8	0	1	0	11	3	9	14UlGrBeBe.521
326	2	2491.96569000	0.00018948	1	1	1	10	3	8	0	1	0	10	3	7	14UlGrBeBe.690
	---
	---
327	1	3003.31310000	0.00010000	1	1	1	10	4	7	0	0	0	11	4	8	14UlGrBeBe.1547
	---
327	2	2484.84110000	0.00010000	1	1	1	10	4	7	0	1	0	11	4	8	14UlGrBeBe.518
	---
	---
328	1	3003.62899000	0.00020537	1	1	1	9	2	7	0	0	0	10	2	8	14UlGrBeBe.1548
328	1	3015.98797000	0.00042931	1	1	1	9	2	7	0	0	0	8	2	6	14UlGrBeBe.1754
	---
328	2	2497.97327000	0.00012546	1	1	1	9	2	7	0	1	0	8	2	6	14UlGrBeBe.727
328	2	2497.97340000	0.00100000	1	1	1	9	2	7	0	1	0	8	2	6	77PiDrPaDa.1085
	---
	---
329	1	3004.01247000	0.00010000	1	1	1	9	4	5	0	0	0	10	4	6	14UlGrBeBe.1551
329	1	3016.15508000	0.00010000	1	1	1	9	4	5	0	0	0	8	4	4	14UlGrBeBe.1757
	---
329	2	2485.53554000	0.00010000	1	1	1	9	4	5	0	1	0	10	4	6	14UlGrBeBe.536
	---
	---
330	1	3004.02603000	0.00028248	1	1	1	10	7	4	0	0	0	11	7	5	14UlGrBeBe.1552
330	1	3011.05018000	0.00066766	1	1	1	10	7	4	0	0	0	10	7	3	14UlGrBeBe.1635
330	1	3017.43679000	0.00043413	1	1	1	10	7	4	0	0	0	9	7	3	14UlGrBeBe.1771
	---
330	2	2484.27076000	0.00010000	1	1	1	10	7	4	0	1	0	11	7	5	14UlGrBeBe.507
	---
	---
331	1	3004.21069000	0.00015944	1	1	1	9	5	4	0	0	0	10	5	5	14UlGrBeBe.1553
331	1	3010.59838000	0.00010000	1	1	1	9	5	4	0	0	0	9	5	5	14UlGrBeBe.1617
331	1	3016.34619000	0.00012069	1	1	1	9	5	4	0	0	0	8	5	3	14UlGrBeBe.1759
	---
331	2	2485.38139000	0.00042884	1	1	1	9	5	4	0	1	0	10	5	5	14UlGrBeBe.532
331	2	2485.38150000	0.00100000	1	1	1	9	5	4	0	1	0	10	5	5	77PiDrPaDa.580
331	2	2491.76510000	0.00010000	1	1	1	9	5	4	0	1	0	9	5	5	14UlGrBeBe.687
331	2	2497.50885000	0.00010000	1	1	1	9	5	4	0	1	0	8	5	3	14UlGrBeBe.722
	---
	---
332	1	3004.47709000	0.00010000	1	1	1	8	2	7	0	0	0	9	2	8	14UlGrBeBe.1557
332	1	3015.28373000	0.00022836	1	1	1	8	2	7	0	0	0	7	2	6	14UlGrBeBe.1746
	---
332	2	2486.46700000	0.00100000	1	1	1	8	2	7	0	1	0	9	2	8	77PiDrPaDa.607
332	2	2486.46705000	0.00018186	1	1	1	8	2	7	0	1	0	9	2	8	14UlGrBeBe.558
332	2	2497.26593000	0.00010000	1	1	1	8	2	7	0	1	0	7	2	6	14UlGrBeBe.720
332	2	2497.26620000	0.00100000	1	1	1	8	2	7	0	1	0	7	2	6	77PiDrPaDa.1041
	---
	---
333	1	3004.55004000	0.00014312	1	1	1	8	3	6	0	0	0	9	3	7	14UlGrBeBe.1558
333	1	3015.41808000	0.00010000	1	1	1	8	3	6	0	0	0	7	3	5	14UlGrBeBe.1748
	---
333	2	2486.34344000	0.00010000	1	1	1	8	3	6	0	1	0	9	3	7	14UlGrBeBe.555
333	2	2486.34370000	0.00100000	1	1	1	8	3	6	0	1	0	9	3	7	77PiDrPaDa.604
333	2	2492.08520000	0.00181564	1	1	1	8	3	6	0	1	0	8	3	5	77PiDrPaDa.773
	---
	---
334	1	3004.64219000	0.00010000	1	1	1	8	1	8	0	0	0	9	1	9	14UlGrBeBe.1559
334	1	3015.00241000	0.00010000	1	1	1	8	1	8	0	0	0	7	1	7	14UlGrBeBe.1742
	---
334	2	2486.76390000	0.00100000	1	1	1	8	1	8	0	1	0	9	1	9	77PiDrPaDa.613
334	2	2486.76447000	0.00010000	1	1	1	8	1	8	0	1	0	9	1	9	14UlGrBeBe.567
334	2	2497.11161000	0.00010000	1	1	1	8	1	8	0	1	0	7	1	7	14UlGrBeBe.719
334	2	2497.11230000	0.00100000	1	1	1	8	1	8	0	1	0	7	1	7	77PiDrPaDa.1032
	---
	---
335	1	3004.90217000	0.00037399	1	1	1	7	1	6	0	0	0	8	1	7	14UlGrBeBe.1562
335	1	3014.80604000	0.00012437	1	1	1	7	1	6	0	0	0	6	1	5	14UlGrBeBe.1738
	---
335	2	2486.99420000	0.00126789	1	1	1	7	1	6	0	1	0	8	1	7	77PiDrPaDa.619
335	2	2486.99521000	0.00015689	1	1	1	7	1	6	0	1	0	8	1	7	14UlGrBeBe.574
335	2	2496.89820000	0.00100000	1	1	1	7	1	6	0	1	0	6	1	5	77PiDrPaDa.1021
	---
	---
336	1	3005.06437000	0.00015208	1	1	1	7	2	5	0	0	0	8	2	6	14UlGrBeBe.1564
336	1	3014.75831000	0.00027446	1	1	1	7	2	5	0	0	0	6	2	4	14UlGrBeBe.1737
	---
336	2	2487.05000000	0.00100000	1	1	1	7	2	5	0	1	0	8	2	6	77PiDrPaDa.620
336	2	2487.05037000	0.00016181	1	1	1	7	2	5	0	1	0	8	2	6	14UlGrBeBe.577
336	2	2492.36414000	0.00026719	1	1	1	7	2	5	0	1	0	7	2	6	14UlGrBeBe.699
	---
	---
337	1	3005.14324000	0.00033483	1	1	1	7	0	7	0	0	0	8	0	8	14UlGrBeBe.1565
337	1	3014.55692000	0.00010000	1	1	1	7	0	7	0	0	0	6	0	6	14UlGrBeBe.1734
	---
337	2	2496.69410000	0.00100000	1	1	1	7	0	7	0	1	0	6	0	6	77PiDrPaDa.1009
337	2	2496.69420000	0.00024032	1	1	1	7	0	7	0	1	0	6	0	6	14UlGrBeBe.715
	---
	---
338	1	3005.23406000	0.00012564	1	1	1	7	3	4	0	0	0	8	3	5	14UlGrBeBe.1566
338	1	3014.82552000	0.00010000	1	1	1	7	3	4	0	0	0	6	3	3	14UlGrBeBe.1739
	---
338	2	2487.02332000	0.00010000	1	1	1	7	3	4	0	1	0	8	3	5	14UlGrBeBe.575
338	2	2496.60803000	0.00013716	1	1	1	7	3	4	0	1	0	6	3	3	14UlGrBeBe.714
	---
	---
339	1	3005.39301000	0.00026318	1	1	1	7	4	3	0	0	0	8	4	4	14UlGrBeBe.1567
339	1	3010.50265000	0.00027764	1	1	1	7	4	3	0	0	0	7	4	4	14UlGrBeBe.1615
339	1	3014.97286000	0.00010000	1	1	1	7	4	3	0	0	0	6	4	2	14UlGrBeBe.1741
	---
339	2	2486.90755000	0.00020301	1	1	1	7	4	3	0	1	0	8	4	4	14UlGrBeBe.571
339	2	2492.01130000	0.00290301	1	1	1	7	4	3	0	1	0	7	4	4	77PiDrPaDa.771
	---
	---
340	1	3005.91957000	0.00014818	1	1	1	6	3	4	0	0	0	7	3	5	14UlGrBeBe.1568
340	1	3014.22397000	0.00014638	1	1	1	6	3	4	0	0	0	5	3	3	14UlGrBeBe.1726
	---
340	2	2487.70390000	0.00132110	1	1	1	6	3	4	0	1	0	7	3	5	77PiDrPaDa.634
340	2	2492.17420000	0.00114110	1	1	1	6	3	4	0	1	0	6	3	3	77PiDrPaDa.781
	---
	---
341	1	3005.94108000	0.00010000	1	1	1	6	1	6	0	0	0	7	1	7	14UlGrBeBe.1569
341	1	3013.87922000	0.00018447	1	1	1	6	1	6	0	0	0	5	1	5	14UlGrBeBe.1717
	---
341	2	2488.05054000	0.00024678	1	1	1	6	1	6	0	1	0	7	1	7	14UlGrBeBe.602
	---
	---
342	1	3006.07391000	0.00037021	1	1	1	6	4	3	0	0	0	7	4	4	14UlGrBeBe.1570
342	1	3010.54300000	0.00068859	1	1	1	6	4	3	0	0	0	6	4	2	14UlGrBeBe.1616
342	1	3014.37453000	0.00034721	1	1	1	6	4	3	0	0	0	5	4	2	14UlGrBeBe.1729
	---
342	2	2487.58476000	0.00016485	1	1	1	6	4	3	0	1	0	7	4	4	14UlGrBeBe.588
342	2	2492.05152000	0.00010000	1	1	1	6	4	3	0	1	0	6	4	2	14UlGrBeBe.692
342	2	2495.87932000	0.00016134	1	1	1	6	4	3	0	1	0	5	4	2	14UlGrBeBe.711
	---
	---
343	1	3006.26868000	0.00010000	1	1	1	6	5	2	0	0	0	7	5	3	14UlGrBeBe.1571
343	1	3010.73788000	0.00023459	1	1	1	6	5	2	0	0	0	6	5	1	14UlGrBeBe.1623
	---
343	2	2491.89386000	0.00010000	1	1	1	6	5	2	0	1	0	6	5	1	14UlGrBeBe.689
343	2	2491.89410000	0.00100000	1	1	1	6	5	2	0	1	0	6	5	1	77PiDrPaDa.766
343	2	2495.72095000	0.00023100	1	1	1	6	5	2	0	1	0	5	5	1	14UlGrBeBe.710
	---
	---
344	1	3006.28598000	0.00016780	1	1	1	5	1	4	0	0	0	6	1	5	14UlGrBeBe.1572
	---
344	2	2493.11285000	0.00010000	1	1	1	5	1	4	0	1	0	5	1	5	14UlGrBeBe.702
344	2	2495.65350000	0.00100000	1	1	1	5	1	4	0	1	0	4	1	3	77PiDrPaDa.943
344	2	2495.65366000	0.00017171	1	1	1	5	1	4	0	1	0	4	1	3	14UlGrBeBe.709
	---
	---
345	1	3006.44297000	0.00010000	1	1	1	5	0	5	0	0	0	6	0	6	14UlGrBeBe.1573
345	1	3013.39642000	0.00022423	1	1	1	5	0	5	0	0	0	4	0	4	14UlGrBeBe.1704
	---
345	2	2488.57900000	0.00114308	1	1	1	5	0	5	0	1	0	6	0	6	77PiDrPaDa.650
345	2	2488.58013000	0.00010000	1	1	1	5	0	5	0	1	0	6	0	6	14UlGrBeBe.614
345	2	2495.52795000	0.00043171	1	1	1	5	0	5	0	1	0	4	0	4	14UlGrBeBe.708
345	2	2495.52930000	0.00112066	1	1	1	5	0	5	0	1	0	4	0	4	77PiDrPaDa.937
	---
	---
346	1	3006.45777000	0.00010000	1	1	1	5	2	3	0	0	0	6	2	4	14UlGrBeBe.1574
346	1	3013.52601000	0.00014221	1	1	1	5	2	3	0	0	0	4	2	2	14UlGrBeBe.1707
	---
346	2	2488.43610000	0.00100000	1	1	1	5	2	3	0	1	0	6	2	4	77PiDrPaDa.647
346	2	2488.43730000	0.00032616	1	1	1	5	2	3	0	1	0	6	2	4	14UlGrBeBe.609
346	2	2492.33351000	0.00010000	1	1	1	5	2	3	0	1	0	5	2	4	14UlGrBeBe.698
	---
	---
347	1	3006.59364000	0.00021712	1	1	1	5	3	2	0	0	0	6	3	3	14UlGrBeBe.1575
347	1	3010.42650000	0.00055445	1	1	1	5	3	2	0	0	0	5	3	3	14UlGrBeBe.1611
347	1	3013.61931000	0.00010000	1	1	1	5	3	2	0	0	0	4	3	1	14UlGrBeBe.1710
	---
347	2	2492.20703000	0.00024139	1	1	1	5	3	2	0	1	0	5	3	3	14UlGrBeBe.695
347	2	2495.39660000	0.00100000	1	1	1	5	3	2	0	1	0	4	3	1	77PiDrPaDa.931
	---
	---
348	1	3006.74797000	0.00010000	1	1	1	5	4	1	0	0	0	6	4	2	14UlGrBeBe.1576
	---
348	2	2488.25589000	0.00010000	1	1	1	5	4	1	0	1	0	6	4	2	14UlGrBeBe.605
348	2	2492.08389000	0.00010000	1	1	1	5	4	1	0	1	0	5	4	2	14UlGrBeBe.693
348	2	2492.08520000	0.00149543	1	1	1	5	4	1	0	1	0	5	4	2	77PiDrPaDa.772
	---
	---
349	1	3007.16069000	0.00015757	1	1	1	4	2	3	0	0	0	5	2	4	14UlGrBeBe.1579
	---
349	2	2489.13682000	0.00035652	1	1	1	4	2	3	0	1	0	5	2	4	14UlGrBeBe.627
349	2	2489.13780000	0.00100000	1	1	1	4	2	3	0	1	0	5	2	4	77PiDrPaDa.673
349	2	2492.30432000	0.00026892	1	1	1	4	2	3	0	1	0	4	2	2	14UlGrBeBe.697
349	2	2494.86906000	0.00010000	1	1	1	4	2	3	0	1	0	3	2	2	14UlGrBeBe.706
	---
	---
350	1	3007.22240000	0.00010000	1	1	1	4	1	4	0	0	0	5	1	5	14UlGrBeBe.1580
350	1	3012.72690000	0.00020477	1	1	1	4	1	4	0	0	0	3	1	3	14UlGrBeBe.1688
	---
350	2	2489.32133000	0.00053950	1	1	1	4	1	4	0	1	0	5	1	5	14UlGrBeBe.633
350	2	2489.32230000	0.00100000	1	1	1	4	1	4	0	1	0	5	1	5	77PiDrPaDa.675
350	2	2494.81940000	0.00100000	1	1	1	4	1	4	0	1	0	3	1	3	77PiDrPaDa.900
350	2	2494.81946000	0.00015151	1	1	1	4	1	4	0	1	0	3	1	3	14UlGrBeBe.705
	---
	---
351	1	3007.26328000	0.00024561	1	1	1	4	3	2	0	0	0	5	3	3	14UlGrBeBe.1581
351	1	3010.45606000	0.00024091	1	1	1	4	3	2	0	0	0	4	3	1	14UlGrBeBe.1613
	---
351	2	2492.23390000	0.00100000	1	1	1	4	3	2	0	1	0	4	3	1	77PiDrPaDa.783
	---
	---
352	1	3007.65550000	0.00010000	1	1	1	3	1	2	0	0	0	4	1	3	14UlGrBeBe.1583
352	1	3012.29306000	0.00066501	1	1	1	3	1	2	0	0	0	2	1	1	14UlGrBeBe.1675
	---
352	2	2489.74535000	0.00030790	1	1	1	3	1	2	0	1	0	4	1	3	14UlGrBeBe.645
352	2	2492.70184000	0.00016589	1	1	1	3	1	2	0	1	0	3	1	3	14UlGrBeBe.701
352	2	2494.38223000	0.00011497	1	1	1	3	1	2	0	1	0	2	1	1	14UlGrBeBe.704
	---
	---
353	1	3007.74279000	0.00010000	1	1	1	3	0	3	0	0	0	4	0	4	14UlGrBeBe.1584
	---
353	2	2489.87430000	0.00100000	1	1	1	3	0	3	0	1	0	4	0	4	77PiDrPaDa.690
	---
	---
354	1	3008.48500000	0.00014879	1	1	1	2	1	2	0	0	0	3	1	3	14UlGrBeBe.1590
	---
354	2	2490.57707000	0.00053967	1	1	1	2	1	2	0	1	0	3	1	3	14UlGrBeBe.662
354	2	2492.25798000	0.00010000	1	1	1	2	1	2	0	1	0	2	1	1	14UlGrBeBe.696
354	2	2493.63511000	0.00021707	1	1	1	2	1	2	0	1	0	1	1	1	14UlGrBeBe.703
	---
	---
355	1	3010.45606000	0.00047863	1	1	1	8	4	5	0	0	0	8	4	4	14UlGrBeBe.1614
355	1	3015.56701000	0.00044703	1	1	1	8	4	5	0	0	0	7	4	4	14UlGrBeBe.1750
	---
355	2	2486.22473000	0.00010000	1	1	1	8	4	5	0	1	0	9	4	6	14UlGrBeBe.550
355	2	2497.07761000	0.00010000	1	1	1	8	4	5	0	1	0	7	4	4	14UlGrBeBe.718
	---
	---
356	1	3010.60780000	0.00010000	1	1	1	4	4	1	0	0	0	4	4	0	14UlGrBeBe.1618
	---
356	2	2488.92370000	0.00233941	1	1	1	4	4	1	0	1	0	5	4	2	77PiDrPaDa.664
356	2	2492.11210000	0.00136318	1	1	1	4	4	1	0	1	0	4	4	0	77PiDrPaDa.775
	---
	---
357	1	3010.65058000	0.00011587	1	1	1	8	5	4	0	0	0	8	5	3	14UlGrBeBe.1620
357	1	3015.75879000	0.00010000	1	1	1	8	5	4	0	0	0	7	5	3	14UlGrBeBe.1752
	---
357	2	2491.81368000	0.00029800	1	1	1	8	5	4	0	1	0	8	5	3	14UlGrBeBe.688
	---
	---
358	1	3010.84252000	0.00010000	1	1	1	13	7	6	0	0	0	13	7	7	14UlGrBeBe.1629
358	1	3019.14669000	0.00010000	1	1	1	13	7	6	0	0	0	12	7	5	14UlGrBeBe.1793
	---
358	2	2482.16042000	0.00010000	1	1	1	13	7	6	0	1	0	14	7	7	14UlGrBeBe.474
	---
	---
359	1	3010.97260000	0.00027790	1	1	1	6	6	1	0	0	0	6	6	0	14UlGrBeBe.1633
	---
359	2	2491.70122000	0.00020942	1	1	1	6	6	1	0	1	0	6	6	0	14UlGrBeBe.686
359	2	2491.70200000	0.00100000	1	1	1	6	6	1	0	1	0	6	6	0	77PiDrPaDa.760
	---
	---
360	1	3010.98785000	0.00018196	1	1	1	11	7	4	0	0	0	11	7	5	14UlGrBeBe.1634
360	1	3018.01239000	0.00034212	1	1	1	11	7	4	0	0	0	10	7	3	14UlGrBeBe.1776
	---
360	2	2491.23281000	0.00024910	1	1	1	11	7	4	0	1	0	11	7	5	14UlGrBeBe.678
	---
	---
361	1	3014.10392000	0.00010000	1	1	1	6	2	5	0	0	0	5	2	4	14UlGrBeBe.1723
	---
361	2	2487.81016000	0.00010000	1	1	1	6	2	5	0	1	0	7	2	6	14UlGrBeBe.595
361	2	2492.18413000	0.00010000	1	1	1	6	2	5	0	1	0	6	2	4	14UlGrBeBe.694
361	2	2496.08030000	0.00100000	1	1	1	6	2	5	0	1	0	5	2	4	77PiDrPaDa.972
361	2	2496.08060000	0.00010000	1	1	1	6	2	5	0	1	0	5	2	4	14UlGrBeBe.712
	---
	---
362	1	3015.66885000	0.00010000	1	1	1	9	0	9	0	0	0	8	0	8	14UlGrBeBe.1751
	---
362	2	2485.99945000	0.00010000	1	1	1	9	0	9	0	1	0	10	0	10	14UlGrBeBe.543
362	2	2485.99950000	0.00100000	1	1	1	9	0	9	0	1	0	10	0	10	77PiDrPaDa.597
362	2	2497.81288000	0.00010000	1	1	1	9	0	9	0	1	0	8	0	8	14UlGrBeBe.725
	---
	---
363	1	3016.09482000	0.00010000	1	1	1	10	1	10	0	0	0	9	1	9	14UlGrBeBe.1756
	---
363	2	2485.46540000	0.00100000	1	1	1	10	1	10	0	1	0	11	1	11	77PiDrPaDa.584
	---
	---
364	1	3016.92801000	0.00016551	1	1	1	10	5	6	0	0	0	9	5	5	14UlGrBeBe.1764
	---
364	2	2498.09440000	0.00100000	1	1	1	10	5	6	0	1	0	9	5	5	77PiDrPaDa.1094
364	2	2498.09509000	0.00017139	1	1	1	10	5	6	0	1	0	9	5	5	14UlGrBeBe.729
	---
	---
365	1	3021.21647000	0.00028279	1	1	1	18	4	15	0	0	0	17	4	14	14UlGrBeBe.1831
	---
365	2	2479.06590000	0.00057260	1	1	1	18	4	15	0	1	0	19	4	16	14UlGrBeBe.437
365	2	2502.78271000	0.00018171	1	1	1	18	4	15	0	1	0	17	4	14	14UlGrBeBe.831
365	2	2502.78510000	0.00244729	1	1	1	18	4	15	0	1	0	17	4	14	77PiDrPaDa.1257
	---
	---
366	1	3021.34887000	0.00018901	1	1	1	17	7	10	0	0	0	16	7	9	14UlGrBeBe.1833
	---
366	2	2479.26713000	0.00046715	1	1	1	17	7	10	0	1	0	18	7	11	14UlGrBeBe.440
366	2	2501.62413000	0.00014750	1	1	1	17	7	10	0	1	0	16	7	9	14UlGrBeBe.796
366	2	2501.62510000	0.00121450	1	1	1	17	7	10	0	1	0	16	7	9	77PiDrPaDa.1231
	---
	---
367	1	3021.80332000	0.00013404	1	1	1	19	3	16	0	0	0	18	3	15	14UlGrBeBe.1843
	---
367	2	2478.19632000	0.00023023	1	1	1	19	3	16	0	1	0	20	3	17	14UlGrBeBe.429
367	2	2478.19670000	0.00100000	1	1	1	19	3	16	0	1	0	20	3	17	77PiDrPaDa.384
367	2	2503.65426000	0.00051162	1	1	1	19	3	16	0	1	0	18	3	15	14UlGrBeBe.851
367	2	2503.65560000	0.00100000	1	1	1	19	3	16	0	1	0	18	3	15	77PiDrPaDa.1279
	---
	---
368	1	3022.41691000	0.00013565	1	1	1	19	7	12	0	0	0	18	7	11	14UlGrBeBe.1856
	---
368	2	2477.78690000	0.00100000	1	1	1	19	7	12	0	1	0	20	7	13	77PiDrPaDa.372
368	2	2477.78705000	0.00010000	1	1	1	19	7	12	0	1	0	20	7	13	14UlGrBeBe.423
368	2	2490.56762000	0.00019580	1	1	1	19	7	12	0	1	0	19	7	13	14UlGrBeBe.661
368	2	2502.70720000	0.00100000	1	1	1	19	7	12	0	1	0	18	7	11	77PiDrPaDa.1254
	---
	---
369	1	3022.48416000	0.00010000	1	1	1	23	0	23	0	0	0	22	0	22	14UlGrBeBe.1858
	---
369	2	2504.77499000	0.00010000	1	1	1	23	0	23	0	1	0	22	0	22	14UlGrBeBe.879
369	2	2504.77510000	0.00100000	1	1	1	23	0	23	0	1	0	22	0	22	77PiDrPaDa.1312
	---
	---
370	1	3023.25666000	0.00058699	1	1	1	23	1	22	0	0	0	22	1	21	14UlGrBeBe.1872
	---
370	2	2475.86607000	0.00031692	1	1	1	23	1	22	0	1	0	24	1	23	14UlGrBeBe.396
370	2	2475.86830000	0.00276992	1	1	1	23	1	22	0	1	0	24	1	23	77PiDrPaDa.310
370	2	2505.38474000	0.00011884	1	1	1	23	1	22	0	1	0	22	1	21	14UlGrBeBe.897
370	2	2505.38500000	0.00100000	1	1	1	23	1	22	0	1	0	22	1	21	77PiDrPaDa.1334
	---
	---
371	1	3024.07365000	0.00016945	1	1	1	24	3	22	0	0	0	23	3	21	14UlGrBeBe.1889
	---
371	2	2474.76482000	0.00010000	1	1	1	24	3	22	0	1	0	25	3	23	14UlGrBeBe.375
371	2	2474.76610000	0.00150184	1	1	1	24	3	22	0	1	0	25	3	23	77PiDrPaDa.278
371	2	2505.96001000	0.00036403	1	1	1	24	3	22	0	1	0	23	3	21	14UlGrBeBe.907
371	2	2505.96030000	0.00100000	1	1	1	24	3	22	0	1	0	23	3	21	77PiDrPaDa.1355
	---
	---
372	1	3024.12204000	0.00042474	1	1	1	21	9	12	0	0	0	20	9	11	14UlGrBeBe.1890
	---
372	2	2475.73540000	0.00026545	1	1	1	21	9	12	0	1	0	22	9	13	14UlGrBeBe.392
372	2	2475.73750000	0.00204455	1	1	1	21	9	12	0	1	0	22	9	13	77PiDrPaDa.305
	---
	---
373	1	3024.34358000	0.00024483	1	1	1	24	4	21	0	0	0	23	4	20	14UlGrBeBe.1895
	---
373	2	2474.50071000	0.00024106	1	1	1	24	4	21	0	1	0	25	4	22	14UlGrBeBe.370
373	2	2474.50230000	0.00199007	1	1	1	24	4	21	0	1	0	25	4	22	77PiDrPaDa.268
373	2	2505.96030000	0.00161335	1	1	1	24	4	21	0	1	0	23	4	20	77PiDrPaDa.1356
	---
	---
374	1	3025.49079000	0.00010000	1	1	1	25	7	18	0	0	0	24	7	17	14UlGrBeBe.1919
	---
374	2	2473.20760000	0.00100000	1	1	1	25	7	18	0	1	0	26	7	19	77PiDrPaDa.234
374	2	2473.20766000	0.00010000	1	1	1	25	7	18	0	1	0	26	7	19	14UlGrBeBe.353
374	2	2489.84444000	0.00011631	1	1	1	25	7	18	0	1	0	25	7	19	14UlGrBeBe.647
374	2	2505.83707000	0.00010000	1	1	1	25	7	18	0	1	0	24	7	17	14UlGrBeBe.905
	---

==============
Component #18: 	55 vertices. 
	Path length: 1.	Utility factor = 55

	---
1	1	1087.05090000	0.00013542	1	0	0	12	4	8	0	0	0	13	7	7	13UlOnGrBe.2038
1	1	1087.71472000	0.00040214	1	0	0	11	4	8	0	0	0	12	7	5	13UlOnGrBe.2063
1	1	1089.04415000	0.00039198	1	0	0	9	4	6	0	0	0	10	7	3	13UlOnGrBe.2113
1	1	1091.02732000	0.00010000	1	0	0	6	4	2	0	0	0	7	7	1	13UlOnGrBe.2184
1	1	1100.52816000	0.00048119	1	0	0	7	3	5	0	0	0	8	6	2	13UlOnGrBe.2502
1	1	1101.18533000	0.00049696	1	0	0	6	3	3	0	0	0	7	6	2	13UlOnGrBe.2525
1	1	1105.55368000	0.00012808	1	0	0	11	3	9	0	0	0	11	6	6	13UlOnGrBe.2678
1	1	1107.21308000	0.00010000	1	0	0	14	2	12	0	0	0	15	5	11	13UlOnGrBe.2744
1	1	1111.72117000	0.00013959	1	0	0	15	1	15	0	0	0	16	4	12	13UlOnGrBe.2913
1	1	1115.29518000	0.00028095	1	0	0	13	2	12	0	0	0	13	5	9	13UlOnGrBe.3051
1	1	1118.07377000	0.00036263	1	0	0	14	1	13	0	0	0	15	4	12	13UlOnGrBe.3161
1	1	1123.10264000	0.00044930	1	0	0	13	1	13	0	0	0	13	4	10	13UlOnGrBe.3370
1	1	1124.00586000	0.00041873	1	0	0	11	1	11	0	0	0	11	4	8	13UlOnGrBe.3404
1	1	1124.72294000	0.00016339	1	0	0	9	1	9	0	0	0	9	4	6	13UlOnGrBe.3432
1	1	1127.67379000	0.00053227	1	0	0	14	1	13	0	0	0	14	4	10	13UlOnGrBe.3546
1	1	1127.88397000	0.00010000	1	0	0	12	4	8	0	0	0	13	5	9	13UlOnGrBe.3559
1	1	1128.55344000	0.00010000	1	0	0	11	4	8	0	0	0	12	5	7	13UlOnGrBe.3591
1	1	1129.22369000	0.00010000	1	0	0	10	4	6	0	0	0	11	5	7	13UlOnGrBe.3621
1	1	1129.89062000	0.00010000	1	0	0	9	4	6	0	0	0	10	5	5	13UlOnGrBe.3657
1	1	1130.44138000	0.00010000	1	0	0	15	1	15	0	0	0	16	2	14	13UlOnGrBe.3672
1	1	1130.55574000	0.00010000	1	0	0	8	4	4	0	0	0	9	5	5	13UlOnGrBe.3676
1	1	1130.57106000	0.00010000	1	0	0	13	3	11	0	0	0	14	4	10	13UlOnGrBe.3677
1	1	1131.21817000	0.00010000	1	0	0	7	4	4	0	0	0	8	5	3	13UlOnGrBe.3701
1	1	1131.33459000	0.00012887	1	0	0	12	3	9	0	0	0	13	4	10	13UlOnGrBe.3704
1	1	1131.87791000	0.00010000	1	0	0	6	4	2	0	0	0	7	5	3	13UlOnGrBe.3719
1	1	1131.93331000	0.00010000	1	0	0	11	3	9	0	0	0	12	4	8	13UlOnGrBe.3722
1	1	1132.53482000	0.00010000	1	0	0	5	4	2	0	0	0	6	5	1	13UlOnGrBe.3750
1	1	1132.63318000	0.00010000	1	0	0	10	3	7	0	0	0	11	4	8	13UlOnGrBe.3756
1	1	1133.27467000	0.00010000	1	0	0	9	3	7	0	0	0	10	4	6	13UlOnGrBe.3787
1	1	1133.37533000	0.00010000	1	0	0	13	2	12	0	0	0	14	3	11	13UlOnGrBe.3789
1	1	1133.41778000	0.00010000	1	0	0	13	1	13	0	0	0	14	2	12	13UlOnGrBe.3790
1	1	1133.94713000	0.00010000	1	0	0	8	3	5	0	0	0	9	4	6	13UlOnGrBe.3807
1	1	1134.41959000	0.00010000	1	0	0	14	2	12	0	0	0	15	3	13	13UlOnGrBe.3821
1	1	1134.60192000	0.00010000	1	0	0	7	3	5	0	0	0	8	4	4	13UlOnGrBe.3826
1	1	1135.01769000	0.00010000	1	0	0	11	2	10	0	0	0	12	3	9	13UlOnGrBe.3843
1	1	1135.10699000	0.00023016	1	0	0	12	1	11	0	0	0	11	4	8	13UlOnGrBe.3846
1	1	1135.26242000	0.00010000	1	0	0	6	3	3	0	0	0	7	4	4	13UlOnGrBe.3853
1	1	1135.32193000	0.00010000	1	0	0	12	2	10	0	0	0	13	3	11	13UlOnGrBe.3857
1	1	1135.91756000	0.00010000	1	0	0	5	3	3	0	0	0	6	4	2	13UlOnGrBe.3872
1	1	1136.07834000	0.00010000	1	0	0	11	1	11	0	0	0	12	2	10	13UlOnGrBe.3880
1	1	1136.19419000	0.00010000	1	0	0	12	4	8	0	0	0	12	5	7	13UlOnGrBe.3887
1	1	1136.22243000	0.00010000	1	0	0	11	4	8	0	0	0	11	5	7	13UlOnGrBe.3888
1	1	1136.25193000	0.00011385	1	0	0	10	4	6	0	0	0	10	5	5	13UlOnGrBe.3889
1	1	1136.27837000	0.00010000	1	0	0	9	4	6	0	0	0	9	5	5	13UlOnGrBe.3891
1	1	1136.30359000	0.00010000	1	0	0	8	4	4	0	0	0	8	5	3	13UlOnGrBe.3894
1	1	1136.32639000	0.00010000	1	0	0	7	4	4	0	0	0	7	5	3	13UlOnGrBe.3895
1	1	1136.34686000	0.00010000	1	0	0	6	4	2	0	0	0	6	5	1	13UlOnGrBe.3896
1	1	1136.34686000	0.00010000	1	0	0	10	2	8	0	0	0	11	3	9	13UlOnGrBe.3897
1	1	1136.36476000	0.00010000	1	0	0	5	4	2	0	0	0	5	5	1	13UlOnGrBe.3898
1	1	1136.52549000	0.00010000	1	0	0	9	2	8	0	0	0	10	3	7	13UlOnGrBe.3901
1	1	1137.22172000	0.00010000	1	0	0	3	3	1	0	0	0	4	4	0	13UlOnGrBe.3921
1	1	1137.48359000	0.00010000	1	0	0	8	2	6	0	0	0	9	3	7	13UlOnGrBe.3927
1	1	1137.94106000	0.00010000	1	0	0	7	2	6	0	0	0	8	3	5	13UlOnGrBe.3945
1	1	1138.42181000	0.00010000	1	0	0	9	1	9	0	0	0	10	2	8	13UlOnGrBe.3963
1	1	1138.70498000	0.00010000	1	0	0	6	2	4	0	0	0	7	3	5	13UlOnGrBe.3976
1	1	1139.17138000	0.00010000	1	0	0	14	1	13	0	0	0	15	2	14	13UlOnGrBe.3987
1	1	1139.29634000	0.00010000	1	0	0	5	2	4	0	0	0	6	3	3	13UlOnGrBe.3993
1	1	1139.54133000	0.00010000	1	0	0	13	3	11	0	0	0	13	4	10	13UlOnGrBe.4004
1	1	1139.61130000	0.00010000	1	0	0	11	3	9	0	0	0	11	4	8	13UlOnGrBe.4006
1	1	1139.65095000	0.00010000	1	0	0	12	3	9	0	0	0	12	4	8	13UlOnGrBe.4007
1	1	1139.66636000	0.00042598	1	0	0	10	3	7	0	0	0	10	4	6	13UlOnGrBe.4010
1	1	1139.66636000	0.00048140	1	0	0	9	3	7	0	0	0	9	4	6	13UlOnGrBe.4009
1	1	1139.69753000	0.00010000	1	0	0	8	3	5	0	0	0	8	4	4	13UlOnGrBe.4013
1	1	1139.71201000	0.00010000	1	0	0	7	3	5	0	0	0	7	4	4	13UlOnGrBe.4014
1	1	1139.73251000	0.00010000	1	0	0	6	3	3	0	0	0	6	4	2	13UlOnGrBe.4016
1	1	1139.76276000	0.00010000	1	0	0	4	3	1	0	0	0	4	4	0	13UlOnGrBe.4019
1	1	1139.95057000	0.00010000	1	0	0	12	1	11	0	0	0	13	2	12	13UlOnGrBe.4025
1	1	1139.97577000	0.00010000	1	0	0	4	2	2	0	0	0	5	3	3	13UlOnGrBe.4027
1	1	1140.17649000	0.00041395	1	0	0	6	4	2	0	0	0	5	5	1	13UlOnGrBe.4034
1	1	1140.46984000	0.00010000	1	0	0	7	1	7	0	0	0	8	2	6	13UlOnGrBe.4043
1	1	1140.61375000	0.00010000	1	0	0	3	2	2	0	0	0	4	3	1	13UlOnGrBe.4051
1	1	1140.76635000	0.00010000	1	0	0	10	1	9	0	0	0	11	2	10	13UlOnGrBe.4055
1	1	1141.26425000	0.00010000	1	0	0	2	2	0	0	0	0	3	3	1	13UlOnGrBe.4071
1	1	1141.41178000	0.00010000	1	0	0	8	4	4	0	0	0	7	5	3	13UlOnGrBe.4074
1	1	1141.64164000	0.00010000	1	0	0	8	1	7	0	0	0	9	2	8	13UlOnGrBe.4084
1	1	1141.91151000	0.00010000	1	0	0	15	1	15	0	0	0	16	0	16	13UlOnGrBe.4096
1	1	1142.00756000	0.00010000	1	0	0	14	0	14	0	0	0	15	1	15	13UlOnGrBe.4099
1	1	1142.02617000	0.00010000	1	0	0	9	4	6	0	0	0	8	5	3	13UlOnGrBe.4100
1	1	1142.26364000	0.00010000	1	0	0	5	1	5	0	0	0	6	2	4	13UlOnGrBe.4105
1	1	1142.52210000	0.00010000	1	0	0	13	2	12	0	0	0	13	3	11	13UlOnGrBe.4112
1	1	1142.59134000	0.00010000	1	0	0	6	1	5	0	0	0	7	2	6	13UlOnGrBe.4116
1	1	1142.63963000	0.00010000	1	0	0	10	4	6	0	0	0	9	5	5	13UlOnGrBe.4118
1	1	1142.77383000	0.00010000	1	0	0	11	2	10	0	0	0	11	3	9	13UlOnGrBe.4121
1	1	1142.93973000	0.00010000	1	0	0	5	3	3	0	0	0	4	4	0	13UlOnGrBe.4124
1	1	1142.94821000	0.00010000	1	0	0	9	2	8	0	0	0	9	3	7	13UlOnGrBe.4125
1	1	1143.06156000	0.00010000	1	0	0	7	2	6	0	0	0	7	3	5	13UlOnGrBe.4129
1	1	1143.09257000	0.00010000	1	0	0	15	1	15	0	0	0	15	2	14	13UlOnGrBe.4131
1	1	1143.10411000	0.00010000	1	0	0	12	0	12	0	0	0	13	1	13	13UlOnGrBe.4132
1	1	1143.12983000	0.00010000	1	0	0	5	2	4	0	0	0	5	3	3	13UlOnGrBe.4134
1	1	1143.16780000	0.00036801	1	0	0	4	2	2	0	0	0	4	3	1	13UlOnGrBe.4135
1	1	1143.17616000	0.00010000	1	0	0	6	2	4	0	0	0	6	3	3	13UlOnGrBe.4137
1	1	1143.23105000	0.00010000	1	0	0	8	2	6	0	0	0	8	3	5	13UlOnGrBe.4139
1	1	1143.25055000	0.00010000	1	0	0	11	4	8	0	0	0	10	5	5	13UlOnGrBe.4140
1	1	1143.30294000	0.00010000	1	0	0	13	1	13	0	0	0	14	0	14	13UlOnGrBe.4143
1	1	1143.35854000	0.00010000	1	0	0	10	2	8	0	0	0	10	3	7	13UlOnGrBe.4145
1	1	1143.56307000	0.00010000	1	0	0	6	3	3	0	0	0	5	4	2	13UlOnGrBe.4153
1	1	1143.56772000	0.00010000	1	0	0	12	2	10	0	0	0	12	3	9	13UlOnGrBe.4154
1	1	1143.62415000	0.00010000	1	0	0	4	1	3	0	0	0	5	2	4	13UlOnGrBe.4155
1	1	1143.83974000	0.00010000	1	0	0	14	2	12	0	0	0	14	3	11	13UlOnGrBe.4162
1	1	1143.85403000	0.00010000	1	0	0	3	1	3	0	0	0	4	2	2	13UlOnGrBe.4163
1	1	1143.86318000	0.00010000	1	0	0	12	4	8	0	0	0	11	5	7	13UlOnGrBe.4164
1	1	1143.94006000	0.00010000	1	0	0	13	1	13	0	0	0	13	2	12	13UlOnGrBe.4165
1	1	1144.14541000	0.00010000	1	0	0	10	0	10	0	0	0	11	1	11	13UlOnGrBe.4171
1	1	1144.18206000	0.00010000	1	0	0	7	3	5	0	0	0	6	4	2	13UlOnGrBe.4173
1	1	1144.67459000	0.00010000	1	0	0	11	1	11	0	0	0	11	2	10	13UlOnGrBe.4190
1	1	1144.73827000	0.00010000	1	0	0	11	1	11	0	0	0	12	0	12	13UlOnGrBe.4192
1	1	1144.74447000	0.00010000	1	0	0	2	1	1	0	0	0	3	2	2	13UlOnGrBe.4193
1	1	1144.80744000	0.00020983	1	0	0	8	3	5	0	0	0	7	4	4	13UlOnGrBe.4195
1	1	1145.14666000	0.00010000	1	0	0	8	0	8	0	0	0	9	1	9	13UlOnGrBe.4204
1	1	1145.28608000	0.00044940	1	0	0	1	1	1	0	0	0	2	2	0	13UlOnGrBe.4208
1	1	1145.29082000	0.00010000	1	0	0	9	1	9	0	0	0	9	2	8	13UlOnGrBe.4210
1	1	1145.35178000	0.00010000	1	0	0	13	2	12	0	0	0	14	1	13	13UlOnGrBe.4212
1	1	1145.41725000	0.00010000	1	0	0	9	3	7	0	0	0	8	4	4	13UlOnGrBe.4215
1	1	1145.72147000	0.00010000	1	0	0	4	2	2	0	0	0	3	3	1	13UlOnGrBe.4221
1	1	1145.78671000	0.00010000	1	0	0	7	1	7	0	0	0	7	2	6	13UlOnGrBe.4223
1	1	1145.94885000	0.00010000	1	0	0	14	0	14	0	0	0	14	1	13	13UlOnGrBe.4229
1	1	1146.05812000	0.00010000	1	0	0	10	3	7	0	0	0	9	4	6	13UlOnGrBe.4232
1	1	1146.13791000	0.00010000	1	0	0	6	0	6	0	0	0	7	1	7	13UlOnGrBe.4234
1	1	1146.16277000	0.00010000	1	0	0	5	1	5	0	0	0	5	2	4	13UlOnGrBe.4235
1	1	1146.21904000	0.00010000	1	0	0	9	1	9	0	0	0	10	0	10	13UlOnGrBe.4238
1	1	1146.32218000	0.00010000	1	0	0	5	2	4	0	0	0	4	3	1	13UlOnGrBe.4242
1	1	1146.42084000	0.00010000	1	0	0	3	1	3	0	0	0	3	2	2	13UlOnGrBe.4246
1	1	1146.64424000	0.00016300	1	0	0	11	3	9	0	0	0	10	4	6	13UlOnGrBe.4254
1	1	1146.65653000	0.00010000	1	0	0	2	1	1	0	0	0	2	2	0	13UlOnGrBe.4256
1	1	1146.79336000	0.00010000	1	0	0	4	1	3	0	0	0	4	2	2	13UlOnGrBe.4260
1	1	1146.95909000	0.00010000	1	0	0	14	1	13	0	0	0	14	2	12	13UlOnGrBe.4264
1	1	1146.96846000	0.00010000	1	0	0	6	1	5	0	0	0	6	2	4	13UlOnGrBe.4266
1	1	1147.00961000	0.00010000	1	0	0	6	2	4	0	0	0	5	3	3	13UlOnGrBe.4268
1	1	1147.11302000	0.00010000	1	0	0	12	0	12	0	0	0	12	1	11	13UlOnGrBe.4271
1	1	1147.13114000	0.00010000	1	0	0	8	1	7	0	0	0	8	2	6	13UlOnGrBe.4273
1	1	1147.15604000	0.00010000	1	0	0	4	0	4	0	0	0	5	1	5	13UlOnGrBe.4274
1	1	1147.18001000	0.00010000	1	0	0	12	1	11	0	0	0	12	2	10	13UlOnGrBe.4276
1	1	1147.21529000	0.00010000	1	0	0	11	2	10	0	0	0	12	1	11	13UlOnGrBe.4278
1	1	1147.22120000	0.00010000	1	0	0	10	1	9	0	0	0	10	2	8	13UlOnGrBe.4279
1	1	1147.32898000	0.00010000	1	0	0	12	3	9	0	0	0	11	4	8	13UlOnGrBe.4281
1	1	1147.53274000	0.00010000	1	0	0	7	2	6	0	0	0	6	3	3	13UlOnGrBe.4287
1	1	1147.73126000	0.00010000	1	0	0	7	1	7	0	0	0	8	0	8	13UlOnGrBe.4292
1	1	1147.85782000	0.00010000	1	0	0	13	3	11	0	0	0	12	4	8	13UlOnGrBe.4296
1	1	1148.07232000	0.00010000	1	0	0	10	0	10	0	0	0	10	1	9	13UlOnGrBe.4300
1	1	1148.23367000	0.00010000	1	0	0	2	0	2	0	0	0	3	1	3	13UlOnGrBe.4306
1	1	1148.33286000	0.00011152	1	0	0	3	1	3	0	0	0	2	2	0	13UlOnGrBe.4311
1	1	1148.35153000	0.00010000	1	0	0	8	2	6	0	0	0	7	3	5	13UlOnGrBe.4313
1	1	1148.69561000	0.00010000	1	0	0	9	2	8	0	0	0	8	3	5	13UlOnGrBe.4321
1	1	1148.81324000	0.00010000	1	0	0	8	0	8	0	0	0	8	1	7	13UlOnGrBe.4324
1	1	1149.03678000	0.00010000	1	0	0	9	2	8	0	0	0	10	1	9	13UlOnGrBe.4330
1	1	1149.24442000	0.00010000	1	0	0	5	1	5	0	0	0	6	0	6	13UlOnGrBe.4337
1	1	1149.33201000	0.00010000	1	0	0	5	1	5	0	0	0	4	2	2	13UlOnGrBe.4340
1	1	1149.34859000	0.00010000	1	0	0	6	0	6	0	0	0	6	1	5	13UlOnGrBe.4342
1	1	1149.36023000	0.00010000	1	0	0	4	1	3	0	0	0	3	2	2	13UlOnGrBe.4343
1	1	1149.39214000	0.00010000	1	0	0	0	0	0	0	0	0	1	1	1	13UlOnGrBe.4345
1	1	1149.70683000	0.00010000	1	0	0	4	0	4	0	0	0	4	1	3	13UlOnGrBe.4355
1	1	1149.78132000	0.00010000	1	0	0	10	2	8	0	0	0	9	3	7	13UlOnGrBe.4357
1	1	1149.78551000	0.00010000	1	0	0	11	2	10	0	0	0	10	3	7	13UlOnGrBe.4358
1	1	1149.85685000	0.00010000	1	0	0	13	3	11	0	0	0	14	2	12	13UlOnGrBe.4363
1	1	1149.91818000	0.00010000	1	0	0	2	0	2	0	0	0	2	1	1	13UlOnGrBe.4366
1	1	1150.16378000	0.00010000	1	0	0	7	1	7	0	0	0	6	2	4	13UlOnGrBe.4372
1	1	1150.71982000	0.00010000	1	0	0	3	1	3	0	0	0	4	0	4	13UlOnGrBe.4390
1	1	1150.76790000	0.00010000	1	0	0	13	2	12	0	0	0	12	3	9	13UlOnGrBe.4393
1	1	1150.78041000	0.00010000	1	0	0	9	1	9	0	0	0	8	2	6	13UlOnGrBe.4394
1	1	1150.79046000	0.00010000	1	0	0	7	2	6	0	0	0	8	1	7	13UlOnGrBe.4395
1	1	1150.86757000	0.00010000	1	0	0	6	1	5	0	0	0	5	2	4	13UlOnGrBe.4396
1	1	1150.88024000	0.00010000	1	0	0	15	1	15	0	0	0	14	2	12	13UlOnGrBe.4397
1	1	1151.12946000	0.00010000	1	0	0	11	1	11	0	0	0	10	2	8	13UlOnGrBe.4407
1	1	1151.16949000	0.00010000	1	0	0	13	1	13	0	0	0	12	2	10	13UlOnGrBe.4408
1	1	1151.29488000	0.00010000	1	0	0	2	0	2	0	0	0	1	1	1	13UlOnGrBe.4413
1	1	1151.32383000	0.00010000	1	0	0	12	2	10	0	0	0	11	3	9	13UlOnGrBe.4415
1	1	1151.68413000	0.00010000	1	0	0	11	3	9	0	0	0	12	2	10	13UlOnGrBe.4428
1	1	1151.75635000	0.00010000	1	0	0	12	2	10	0	0	0	13	1	13	13UlOnGrBe.4431
1	1	1151.87497000	0.00010000	1	0	0	14	2	12	0	0	0	15	1	15	13UlOnGrBe.4435
1	1	1151.94290000	0.00010000	1	0	0	10	2	8	0	0	0	11	1	11	13UlOnGrBe.4436
1	1	1152.12165000	0.00020324	1	0	0	1	1	1	0	0	0	2	0	2	13UlOnGrBe.4438
1	1	1152.17231000	0.00010000	1	0	0	12	3	9	0	0	0	13	2	12	13UlOnGrBe.4439
1	1	1152.41388000	0.00010000	1	0	0	8	2	6	0	0	0	9	1	9	13UlOnGrBe.4449
1	1	1152.44807000	0.00010000	1	0	0	8	1	7	0	0	0	7	2	6	13UlOnGrBe.4450
1	1	1152.45842000	0.00011411	1	0	0	5	2	4	0	0	0	6	1	5	13UlOnGrBe.4451
1	1	1152.66040000	0.00010000	1	0	0	4	0	4	0	0	0	3	1	3	13UlOnGrBe.4459
1	1	1152.98651000	0.00010000	1	0	0	14	2	12	0	0	0	13	3	11	13UlOnGrBe.4467
1	1	1153.30233000	0.00010000	1	0	0	10	3	7	0	0	0	11	2	10	13UlOnGrBe.4476
1	1	1153.36576000	0.00011179	1	0	0	9	3	7	0	0	0	10	2	8	13UlOnGrBe.4480
1	1	1153.49146000	0.00010000	1	0	0	2	1	1	0	0	0	2	0	2	13UlOnGrBe.4484
1	1	1153.65912000	0.00010000	1	0	0	4	1	3	0	0	0	4	0	4	13UlOnGrBe.4487
1	1	1153.94923000	0.00010000	1	0	0	6	1	5	0	0	0	6	0	6	13UlOnGrBe.4492
1	1	1154.02837000	0.00010000	1	0	0	3	2	2	0	0	0	4	1	3	13UlOnGrBe.4496
1	1	1154.03314000	0.00032079	1	0	0	1	1	1	0	0	0	0	0	0	13UlOnGrBe.4497
1	1	1154.07621000	0.00010000	1	0	0	6	0	6	0	0	0	5	1	5	13UlOnGrBe.4500
1	1	1154.09018000	0.00010000	1	0	0	10	1	9	0	0	0	9	2	8	13UlOnGrBe.4502
1	1	1154.39260000	0.00010000	1	0	0	8	1	7	0	0	0	8	0	8	13UlOnGrBe.4512
1	1	1154.51511000	0.00010000	1	0	0	8	3	5	0	0	0	9	2	8	13UlOnGrBe.4514
1	1	1154.90902000	0.00010000	1	0	0	7	3	5	0	0	0	8	2	6	13UlOnGrBe.4523
1	1	1155.01840000	0.00010000	1	0	0	10	1	9	0	0	0	10	0	10	13UlOnGrBe.4526
1	1	1155.07918000	0.00010000	1	0	0	2	2	0	0	0	0	3	1	3	13UlOnGrBe.4528
1	1	1155.11077000	0.00010000	1	0	0	12	4	8	0	0	0	13	3	11	13UlOnGrBe.4531
1	1	1155.16791000	0.00010000	1	0	0	3	1	3	0	0	0	2	0	2	13UlOnGrBe.4534
1	1	1155.50684000	0.00010000	1	0	0	8	0	8	0	0	0	7	1	7	13UlOnGrBe.4537
1	1	1155.71568000	0.00010000	1	0	0	11	4	8	0	0	0	12	3	9	13UlOnGrBe.4543
1	1	1155.76526000	0.00010000	1	0	0	12	2	10	0	0	0	12	1	11	13UlOnGrBe.4545
1	1	1155.77634000	0.00010000	1	0	0	6	3	3	0	0	0	7	2	6	13UlOnGrBe.4546
1	1	1155.77634000	0.00010000	1	0	0	12	1	11	0	0	0	11	2	10	13UlOnGrBe.4547
1	1	1155.81619000	0.00010000	1	0	0	14	2	12	0	0	0	14	1	13	13UlOnGrBe.4548
1	1	1155.84002000	0.00010000	1	0	0	12	1	11	0	0	0	12	0	12	13UlOnGrBe.4550
1	1	1155.86980000	0.00010000	1	0	0	10	2	8	0	0	0	10	1	9	13UlOnGrBe.4551
1	1	1156.08042000	0.00010000	1	0	0	8	2	6	0	0	0	8	1	7	13UlOnGrBe.4556
1	1	1156.19771000	0.00010000	1	0	0	5	1	5	0	0	0	4	0	4	13UlOnGrBe.4558
1	1	1156.33822000	0.00010000	1	0	0	6	2	4	0	0	0	6	1	5	13UlOnGrBe.4562
1	1	1156.33822000	0.00037802	1	0	0	5	3	3	0	0	0	6	2	4	13UlOnGrBe.4561
1	1	1156.47309000	0.00010000	1	0	0	10	4	6	0	0	0	11	3	9	13UlOnGrBe.4567
1	1	1156.58268000	0.00010000	1	0	0	4	2	2	0	0	0	4	1	3	13UlOnGrBe.4570
1	1	1156.76357000	0.00010000	1	0	0	2	2	0	0	0	0	2	1	1	13UlOnGrBe.4576
1	1	1156.84431000	0.00010000	1	0	0	14	1	13	0	0	0	14	0	14	13UlOnGrBe.4578
1	1	1156.91403000	0.00010000	1	0	0	10	0	10	0	0	0	9	1	9	13UlOnGrBe.4580
1	1	1156.98190000	0.00010000	1	0	0	3	2	2	0	0	0	3	1	3	13UlOnGrBe.4581
1	1	1157.12359000	0.00010000	1	0	0	9	4	6	0	0	0	10	3	7	13UlOnGrBe.4584
1	1	1157.14463000	0.00010000	1	0	0	7	1	7	0	0	0	6	0	6	13UlOnGrBe.4585
1	1	1157.18588000	0.00010000	1	0	0	5	2	4	0	0	0	5	1	5	13UlOnGrBe.4588
1	1	1157.48145000	0.00010000	1	0	0	14	1	13	0	0	0	13	2	12	13UlOnGrBe.4597
1	1	1157.48400000	0.00010000	1	0	0	7	2	6	0	0	0	7	1	7	13UlOnGrBe.4598
1	1	1157.68919000	0.00024527	1	0	0	3	3	1	0	0	0	4	2	2	13UlOnGrBe.4601
1	1	1157.82369000	0.00010000	1	0	0	8	4	4	0	0	0	9	3	7	13UlOnGrBe.4605
1	1	1157.87844000	0.00010000	1	0	0	9	2	8	0	0	0	9	1	9	13UlOnGrBe.4608
1	1	1158.04182000	0.00010000	1	0	0	9	1	9	0	0	0	8	0	8	13UlOnGrBe.4612
1	1	1158.14030000	0.00010000	1	0	0	2	2	0	0	0	0	1	1	1	13UlOnGrBe.4615
1	1	1158.26762000	0.00010000	1	0	0	12	0	12	0	0	0	11	1	11	13UlOnGrBe.4620
1	1	1158.36977000	0.00010000	1	0	0	11	2	10	0	0	0	11	1	11	13UlOnGrBe.4621
1	1	1158.48599000	0.00030183	1	0	0	7	4	4	0	0	0	8	3	5	13UlOnGrBe.4623
1	1	1158.66643000	0.00010000	1	0	0	3	2	2	0	0	0	2	1	1	13UlOnGrBe.4631
1	1	1158.92664000	0.00010000	1	0	0	11	1	11	0	0	0	10	0	10	13UlOnGrBe.4637
1	1	1158.95694000	0.00045122	1	0	0	13	2	12	0	0	0	13	1	13	13UlOnGrBe.4639
1	1	1159.15774000	0.00010000	1	0	0	6	4	2	0	0	0	7	3	5	13UlOnGrBe.4647
1	1	1159.40179000	0.00010000	1	0	0	12	3	9	0	0	0	12	2	10	13UlOnGrBe.4658
1	1	1159.53628000	0.00010000	1	0	0	4	2	2	0	0	0	3	1	3	13UlOnGrBe.4661
1	1	1159.55358000	0.00010000	1	0	0	14	0	14	0	0	0	13	1	13	13UlOnGrBe.4663
1	1	1159.73672000	0.00010000	1	0	0	5	2	4	0	0	0	4	1	3	13UlOnGrBe.4670
1	1	1159.75718000	0.00010000	1	0	0	10	3	7	0	0	0	10	2	8	13UlOnGrBe.4671
1	1	1159.82950000	0.00010000	1	0	0	13	1	13	0	0	0	12	0	12	13UlOnGrBe.4675
1	1	1160.00465000	0.00010000	1	0	0	8	3	5	0	0	0	8	2	6	13UlOnGrBe.4681
1	1	1160.15354000	0.00010000	1	0	0	6	3	3	0	0	0	6	2	4	13UlOnGrBe.4687
1	1	1160.22595000	0.00010000	1	0	0	7	3	5	0	0	0	7	2	6	13UlOnGrBe.4688
1	1	1160.22994000	0.00010000	1	0	0	4	3	1	0	0	0	4	2	2	13UlOnGrBe.4689
1	1	1160.23485000	0.00010000	1	0	0	9	3	7	0	0	0	9	2	8	13UlOnGrBe.4690
1	1	1160.23761000	0.00010000	1	0	0	5	3	3	0	0	0	5	2	4	13UlOnGrBe.4691
1	1	1160.25578000	0.00010000	1	0	0	3	3	1	0	0	0	3	2	2	13UlOnGrBe.4692
1	1	1160.28041000	0.00010000	1	0	0	11	3	9	0	0	0	11	2	10	13UlOnGrBe.4693
1	1	1160.37918000	0.00010000	1	0	0	13	3	11	0	0	0	13	2	12	13UlOnGrBe.4698
1	1	1160.69470000	0.00010000	1	0	0	7	2	6	0	0	0	6	1	5	13UlOnGrBe.4715
1	1	1160.76547000	0.00010000	1	0	0	15	1	15	0	0	0	14	0	14	13UlOnGrBe.4717
1	1	1161.06576000	0.00010000	1	0	0	6	2	4	0	0	0	5	1	5	13UlOnGrBe.4728
1	1	1161.54504000	0.00010000	1	0	0	9	2	8	0	0	0	8	1	7	13UlOnGrBe.4741
1	1	1162.16781000	0.00010000	1	0	0	3	3	1	0	0	0	2	2	0	13UlOnGrBe.4769
1	1	1162.29682000	0.00010000	1	0	0	11	2	10	0	0	0	10	1	9	13UlOnGrBe.4772
1	1	1162.77402000	0.00010000	1	0	0	8	2	6	0	0	0	7	1	7	13UlOnGrBe.4787
1	1	1162.79675000	0.00010000	1	0	0	4	3	1	0	0	0	3	2	2	13UlOnGrBe.4788
1	1	1162.96548000	0.00010000	1	0	0	13	2	12	0	0	0	12	1	11	13UlOnGrBe.4795
1	1	1163.35642000	0.00010000	1	0	0	12	4	8	0	0	0	12	3	9	13UlOnGrBe.4813
1	1	1163.40683000	0.00010000	1	0	0	5	3	3	0	0	0	4	2	2	13UlOnGrBe.4815
1	1	1163.47182000	0.00010000	1	0	0	11	4	8	0	0	0	11	3	9	13UlOnGrBe.4817
1	1	1163.48475000	0.00010000	1	0	0	10	4	6	0	0	0	10	3	7	13UlOnGrBe.4818
1	1	1163.54632000	0.00010000	1	0	0	9	4	6	0	0	0	9	3	7	13UlOnGrBe.4820
1	1	1163.57105000	0.00010000	1	0	0	8	4	4	0	0	0	8	3	5	13UlOnGrBe.4822
1	1	1163.60619000	0.00010000	1	0	0	7	4	4	0	0	0	7	3	5	13UlOnGrBe.4824
1	1	1163.62891000	0.00010000	1	0	0	6	4	2	0	0	0	6	3	3	13UlOnGrBe.4825
1	1	1163.65036000	0.00010000	1	0	0	5	4	2	0	0	0	5	3	3	13UlOnGrBe.4826
1	1	1164.05263000	0.00010000	1	0	0	6	3	3	0	0	0	5	2	4	13UlOnGrBe.4840
1	1	1164.60309000	0.00010000	1	0	0	7	3	5	0	0	0	6	2	4	13UlOnGrBe.4857
1	1	1164.71149000	0.00010000	1	0	0	10	2	8	0	0	0	9	1	9	13UlOnGrBe.4861
1	1	1165.32150000	0.00010000	1	0	0	8	3	5	0	0	0	7	2	6	13UlOnGrBe.4881
1	1	1165.72435000	0.00010000	1	0	0	9	3	7	0	0	0	8	2	6	13UlOnGrBe.4900
1	1	1166.62616000	0.00010000	1	0	0	10	3	7	0	0	0	9	2	8	13UlOnGrBe.4933
1	1	1166.73529000	0.00010000	1	0	0	11	3	9	0	0	0	10	2	8	13UlOnGrBe.4938
1	1	1166.84266000	0.00010000	1	0	0	5	4	2	0	0	0	4	3	1	13UlOnGrBe.4948
1	1	1166.91988000	0.00010000	1	0	0	12	2	10	0	0	0	11	1	11	13UlOnGrBe.4952
1	1	1167.26591000	0.00019251	1	0	0	8	3	5	0	0	0	8	0	8	13UlOnGrBe.4966
1	1	1167.46244000	0.00010000	1	0	0	6	4	2	0	0	0	5	3	3	13UlOnGrBe.4979
1	1	1167.60863000	0.00010000	1	0	0	13	3	11	0	0	0	12	2	10	13UlOnGrBe.4983
1	1	1167.91307000	0.00021712	1	0	0	11	4	8	0	0	0	12	1	11	13UlOnGrBe.4995
1	1	1167.99808000	0.00010000	1	0	0	12	3	9	0	0	0	11	2	10	13UlOnGrBe.5002
1	1	1168.07737000	0.00010000	1	0	0	7	4	4	0	0	0	6	3	3	13UlOnGrBe.5005
1	1	1168.69139000	0.00018797	1	0	0	8	4	4	0	0	0	7	3	5	13UlOnGrBe.5027
1	1	1169.29368000	0.00010000	1	0	0	9	4	6	0	0	0	8	3	5	13UlOnGrBe.5051
1	1	1169.42092000	0.00010000	1	0	0	14	2	12	0	0	0	13	1	13	13UlOnGrBe.5056
1	1	1169.90753000	0.00010000	1	0	0	10	4	6	0	0	0	9	3	7	13UlOnGrBe.5082
1	1	1170.48350000	0.00010000	1	0	0	11	4	8	0	0	0	10	3	7	13UlOnGrBe.5113
1	1	1171.11257000	0.00010000	1	0	0	12	4	8	0	0	0	11	3	9	13UlOnGrBe.5136
1	1	1172.98589000	0.00011622	1	0	0	9	3	7	0	0	0	8	0	8	13UlOnGrBe.5220
1	1	1175.55425000	0.00026189	1	0	0	12	4	8	0	0	0	12	1	11	13UlOnGrBe.5335
1	1	1175.99621000	0.00018108	1	0	0	10	4	6	0	0	0	10	1	9	13UlOnGrBe.5355
	---

==============
Component #84: 	29 vertices. 
	Path length: 1.	Utility factor = 29

	---
1	1	12.66849387	0.00032904	0	0	0	48	5	43	0	0	0	48	4	44	84CaLoFuCa.84
1	1	22.88602618	0.00020014	0	0	0	49	4	46	0	0	0	49	3	47	84CaLoFuCa.312
1	1	24.48946833	0.00043145	0	0	0	47	8	40	0	0	0	47	7	41	84CaLoFuCa.339
1	1	31.19073573	0.00022950	0	0	0	49	4	46	0	0	0	48	3	45	84CaLoFuCa.466
1	1	31.83081169	0.00020014	0	0	0	45	10	36	0	0	0	45	9	37	84CaLoFuCa.479
1	1	34.17336495	0.00020014	0	0	0	49	5	45	0	0	0	48	4	44	84CaLoFuCa.519
1	1	35.31592172	0.00036623	0	0	0	44	11	33	0	0	0	44	10	34	84CaLoFuCa.544
1	1	38.71977556	0.00023883	0	0	0	43	12	32	0	0	0	43	11	33	84CaLoFuCa.589
1	1	52.57949318	0.00043654	0	0	0	48	7	41	0	0	0	47	6	42	84CaLoFuCa.746
1	1	53.29475447	0.00033264	0	0	0	48	6	42	0	0	0	47	5	43	84CaLoFuCa.752
1	1	57.79149739	0.00020014	0	0	0	46	9	37	0	0	0	45	8	38	84CaLoFuCa.803
1	1	58.35545405	0.00020014	0	0	0	47	9	39	0	0	0	46	8	38	84CaLoFuCa.809
1	1	63.50041190	0.00020014	0	0	0	44	11	33	0	0	0	43	10	34	84CaLoFuCa.865
1	1	64.12150807	0.00020014	0	0	0	45	11	35	0	0	0	44	10	34	84CaLoFuCa.873
1	1	66.24027324	0.00033383	0	0	0	43	12	32	0	0	0	42	11	31	84CaLoFuCa.912
1	1	66.86874117	0.00020014	0	0	0	44	12	32	0	0	0	43	11	33	84CaLoFuCa.916
	---

==============
Component #4: 	27 vertices. 
	Path length: 1.	Utility factor = 27

	---
1	1	1329.43657000	0.00013847	0	0	1	7	3	4	0	0	0	8	5	3	13UlOnGrBe.9190
1	1	1334.56510000	0.00011160	0	0	1	5	3	2	0	0	0	5	5	1	13UlOnGrBe.9351
1	1	1337.66738000	0.00010000	0	0	1	5	2	3	0	0	0	6	4	2	13UlOnGrBe.9459
1	1	1338.38338000	0.00017292	0	0	1	6	3	4	0	0	0	5	5	1	13UlOnGrBe.9483
1	1	1348.09764000	0.00036608	0	0	1	4	1	4	0	0	0	4	3	1	13UlOnGrBe.9753
1	1	1351.60284000	0.00036293	0	0	1	6	1	6	0	0	0	5	3	3	13UlOnGrBe.9868
1	1	1356.57423000	0.00010000	0	0	1	7	4	3	0	0	0	8	4	4	13UlOnGrBe.10110
1	1	1356.70388000	0.00022508	0	0	1	7	3	4	0	0	0	8	3	5	13UlOnGrBe.10119
1	1	1356.74187000	0.00016641	0	0	1	7	2	5	0	0	0	8	2	6	13UlOnGrBe.10121
1	1	1357.36438000	0.00010000	0	0	1	6	3	4	0	0	0	7	3	5	13UlOnGrBe.10162
1	1	1357.47926000	0.00010000	0	0	1	6	2	5	0	0	0	7	2	6	13UlOnGrBe.10170
1	1	1358.01709000	0.00017778	0	0	1	5	3	2	0	0	0	6	3	3	13UlOnGrBe.10206
1	1	1358.08848000	0.00014865	0	0	1	5	2	3	0	0	0	6	2	4	13UlOnGrBe.10213
1	1	1358.66925000	0.00026240	0	0	1	4	3	2	0	0	0	5	3	3	13UlOnGrBe.10256
1	1	1358.77325000	0.00011620	0	0	1	4	2	3	0	0	0	5	2	4	13UlOnGrBe.10263
1	1	1358.96133000	0.00027968	0	0	1	4	1	4	0	0	0	5	1	5	13UlOnGrBe.10276
1	1	1359.31741000	0.00035045	0	0	1	3	3	0	0	0	0	4	3	1	13UlOnGrBe.10296
1	1	1360.06212000	0.00037684	0	0	1	2	2	1	0	0	0	3	2	2	13UlOnGrBe.10346
1	1	1361.68437000	0.00010000	0	0	1	7	4	3	0	0	0	7	4	4	13UlOnGrBe.10456
1	1	1361.82442000	0.00015394	0	0	1	7	3	4	0	0	0	7	3	5	13UlOnGrBe.10463
1	1	1361.83560000	0.00010000	0	0	1	6	3	4	0	0	0	6	3	3	13UlOnGrBe.10465
1	1	1361.85089000	0.00019825	0	0	1	5	3	2	0	0	0	5	3	3	13UlOnGrBe.10466
1	1	1361.85627000	0.00021229	0	0	1	6	2	5	0	0	0	6	2	4	13UlOnGrBe.10467
1	1	1361.86156000	0.00023191	0	0	1	4	3	2	0	0	0	4	3	1	13UlOnGrBe.10468
1	1	1361.87065000	0.00024250	0	0	1	3	3	0	0	0	0	3	3	1	13UlOnGrBe.10469
1	1	1361.88222000	0.00046851	0	0	1	2	1	2	0	0	0	2	1	1	13UlOnGrBe.10470
1	1	1361.94261000	0.00029161	0	0	1	4	2	3	0	0	0	4	2	2	13UlOnGrBe.10472
1	1	1361.97405000	0.00019594	0	0	1	3	2	1	0	0	0	3	2	2	13UlOnGrBe.10474
1	1	1361.97405000	0.00025124	0	0	1	2	2	1	0	0	0	2	2	0	13UlOnGrBe.10473
1	1	1361.98766000	0.00024505	0	0	1	5	2	3	0	0	0	5	2	4	13UlOnGrBe.10475
1	1	1362.05895000	0.00010000	0	0	1	7	2	5	0	0	0	7	2	6	13UlOnGrBe.10478
1	1	1363.25892000	0.00047495	0	0	1	2	1	2	0	0	0	1	1	1	13UlOnGrBe.10493
1	1	1363.88623000	0.00034534	0	0	1	3	2	1	0	0	0	2	2	0	13UlOnGrBe.10502
1	1	1364.00367000	0.00031342	0	0	1	7	2	5	0	0	0	8	0	8	13UlOnGrBe.10503
1	1	1364.41489000	0.00022296	0	0	1	4	3	2	0	0	0	3	3	1	13UlOnGrBe.10505
1	1	1364.46576000	0.00033046	0	0	1	4	1	4	0	0	0	3	1	3	13UlOnGrBe.10506
1	1	1364.50944000	0.00028174	0	0	1	4	2	3	0	0	0	3	2	2	13UlOnGrBe.10507
1	1	1365.04321000	0.00017877	0	0	1	5	3	2	0	0	0	4	3	1	13UlOnGrBe.10515
1	1	1365.15684000	0.00022246	0	0	1	5	2	3	0	0	0	4	2	2	13UlOnGrBe.10516
1	1	1365.65935000	0.00011922	0	0	1	6	1	6	0	0	0	5	1	5	13UlOnGrBe.10520
1	1	1365.66914000	0.00013304	0	0	1	6	3	4	0	0	0	5	3	3	13UlOnGrBe.10521
1	1	1365.75559000	0.00010000	0	0	1	6	2	5	0	0	0	5	2	4	13UlOnGrBe.10522
1	1	1366.15443000	0.00010000	0	0	1	7	4	3	0	0	0	6	4	2	13UlOnGrBe.10528
1	1	1366.29559000	0.00015098	0	0	1	7	3	4	0	0	0	6	3	3	13UlOnGrBe.10531
1	1	1366.43588000	0.00021491	0	0	1	7	2	5	0	0	0	6	2	4	13UlOnGrBe.10534
	---

==============
Component #269: 	24 vertices. 
	Path length: 1.	Utility factor = 24

	---
1	1	14.61420604	0.00036920	0	0	0	16	8	8	0	0	0	17	7	11	84CaLoFuCa.119
1	1	16.53960416	0.00020014	0	0	0	13	8	6	0	0	0	14	7	7	84CaLoFuCa.165
1	1	17.17964676	0.00038520	0	0	0	12	8	4	0	0	0	13	7	7	84CaLoFuCa.179
1	1	19.89585841	0.00020014	0	0	0	13	9	5	0	0	0	14	8	6	84CaLoFuCa.250
1	1	31.86953847	0.00045873	0	0	0	10	8	2	0	0	0	9	7	3	84CaLoFuCa.480
1	1	32.50981457	0.00061173	0	0	0	11	8	4	0	0	0	10	7	3	84CaLoFuCa.499
1	1	33.14858963	0.00020014	0	0	0	12	8	4	0	0	0	11	7	5	84CaLoFuCa.505
1	1	33.78759818	0.00020014	0	0	0	13	8	6	0	0	0	12	7	5	84CaLoFuCa.515
1	1	35.06561529	0.00032428	0	0	0	15	8	8	0	0	0	14	7	7	84CaLoFuCa.535
1	1	35.22412490	0.00058293	0	0	0	10	9	1	0	0	0	9	8	2	84CaLoFuCa.540
1	1	35.70399008	0.00020014	0	0	0	16	8	8	0	0	0	15	7	9	84CaLoFuCa.557
1	1	38.56063217	0.00020014	0	0	0	10	10	0	0	0	0	9	9	1	84CaLoFuCa.583
	---

==============
Component #46: 	37 vertices. 
	Path length: 2.	Utility factor = 18.5

	---
1	1	12.66849387	0.00032904	0	0	0	48	5	43	0	0	0	48	4	44	84CaLoFuCa.84
1	1	22.88602618	0.00020014	0	0	0	49	4	46	0	0	0	49	3	47	84CaLoFuCa.312
1	1	24.48946833	0.00043145	0	0	0	47	8	40	0	0	0	47	7	41	84CaLoFuCa.339
1	1	31.19073573	0.00022950	0	0	0	49	4	46	0	0	0	48	3	45	84CaLoFuCa.466
1	1	31.83081169	0.00020014	0	0	0	45	10	36	0	0	0	45	9	37	84CaLoFuCa.479
1	1	34.17336495	0.00020014	0	0	0	49	5	45	0	0	0	48	4	44	84CaLoFuCa.519
1	1	35.31592172	0.00036623	0	0	0	44	11	33	0	0	0	44	10	34	84CaLoFuCa.544
1	1	38.71977556	0.00023883	0	0	0	43	12	32	0	0	0	43	11	33	84CaLoFuCa.589
1	1	52.57949318	0.00043654	0	0	0	48	7	41	0	0	0	47	6	42	84CaLoFuCa.746
1	1	53.29475447	0.00033264	0	0	0	48	6	42	0	0	0	47	5	43	84CaLoFuCa.752
1	1	57.79149739	0.00020014	0	0	0	46	9	37	0	0	0	45	8	38	84CaLoFuCa.803
1	1	58.35545405	0.00020014	0	0	0	47	9	39	0	0	0	46	8	38	84CaLoFuCa.809
1	1	63.50041190	0.00020014	0	0	0	44	11	33	0	0	0	43	10	34	84CaLoFuCa.865
1	1	64.12150807	0.00020014	0	0	0	45	11	35	0	0	0	44	10	34	84CaLoFuCa.873
1	1	66.24027324	0.00033383	0	0	0	43	12	32	0	0	0	42	11	31	84CaLoFuCa.912
1	1	66.86874117	0.00020014	0	0	0	44	12	32	0	0	0	43	11	33	84CaLoFuCa.916
	---
1	2	56.30150036	0.00020014	0	0	0	51	8	44	0	0	0	50	7	43	84CaLoFuCa.784
1	2	59.77893842	0.00020014	0	0	0	52	6	46	0	0	0	51	5	47	84CaLoFuCa.826
1	2	60.14065522	0.00020014	0	0	0	50	9	41	0	0	0	49	8	42	84CaLoFuCa.831
1	2	63.11284389	0.00020014	0	0	0	49	10	40	0	0	0	48	9	39	84CaLoFuCa.861
1	2	65.97462287	0.00020014	0	0	0	48	11	37	0	0	0	47	10	38	84CaLoFuCa.910
1	2	68.74754040	0.00020014	0	0	0	47	12	36	0	0	0	46	11	35	84CaLoFuCa.946
1	2	71.46108354	0.00022658	0	0	0	46	13	33	0	0	0	45	12	34	84CaLoFuCa.978
1	2	1217.28339000	0.00043005	1	0	0	47	12	36	0	0	0	46	11	35	13UlOnGrBe.6787
	---

==============
Component #12: 	30 vertices. 
	Path length: 2.	Utility factor = 15

	---
1	1	1653.19740000	0.00028657	1	1	0	36	11	25	0	0	0	35	12	24	11UlGrBeBo.983
1	1	1704.40200000	0.00010000	1	1	0	36	11	25	0	0	0	36	10	26	11UlGrBeBo.2439
1	1	1727.43950000	0.00010000	1	1	0	36	11	25	0	0	0	35	10	26	11UlGrBeBo.2971
	---
1	2	1083.42886663	0.00040000	1	1	0	36	11	25	0	1	0	37	12	26	10TaChStGi.62
	---
	---
2	1	1849.24570000	0.00010000	0	1	1	39	8	31	0	0	0	40	8	32	11UlGrBeBo.3894
2	1	1899.93610000	0.00010000	0	1	1	39	8	31	0	0	0	38	8	30	11UlGrBeBo.6127
	---
2	2	1379.89250000	0.00044348	0	1	1	39	8	31	0	1	0	38	8	30	08HeBaBa.10
	---
	---
3	1	2976.29147000	0.00038032	1	1	1	44	5	40	0	0	0	45	5	41	14UlGrBeBe.1177
3	1	3033.37250000	0.00028104	1	1	1	44	5	40	0	0	0	43	5	39	14UlGrBeBe.2137
	---
3	2	2514.88640000	0.00010000	1	1	1	44	5	40	0	1	0	43	5	39	14UlGrBeBe.1060
	---
	---
4	1	2978.02848000	0.00051661	1	1	1	42	5	38	0	0	0	43	5	39	14UlGrBeBe.1186
4	1	3032.62427000	0.00028794	1	1	1	42	5	38	0	0	0	41	5	37	14UlGrBeBe.2113
	---
4	2	2459.54157000	0.00010000	1	1	1	42	5	38	0	1	0	43	5	39	14UlGrBeBe.152
4	2	2514.11347000	0.00010000	1	1	1	42	5	38	0	1	0	41	5	37	14UlGrBeBe.1047
	---
	---
5	1	2978.13780000	0.00035523	1	1	1	42	6	37	0	0	0	43	6	38	14UlGrBeBe.1188
5	1	3004.99468000	0.00018337	1	1	1	42	6	37	0	0	0	42	6	36	14UlGrBeBe.1563
5	1	3032.93430000	0.00016169	1	1	1	42	6	37	0	0	0	41	6	36	14UlGrBeBe.2125
	---
5	2	2459.25567000	0.00033355	1	1	1	42	6	37	0	1	0	43	6	38	14UlGrBeBe.149
	---
	---
6	1	2979.32555000	0.00045653	1	1	1	41	7	34	0	0	0	42	7	35	14UlGrBeBe.1198
6	1	3032.76931000	0.00016649	1	1	1	41	7	34	0	0	0	40	7	33	14UlGrBeBe.2119
	---
6	2	2459.93410000	0.00019333	1	1	1	41	7	34	0	1	0	42	7	35	14UlGrBeBe.157
6	2	2513.34146000	0.00010000	1	1	1	41	7	34	0	1	0	40	7	33	14UlGrBeBe.1034
	---
	---
7	1	2979.73038000	0.00040172	1	1	1	41	8	33	0	0	0	42	8	34	14UlGrBeBe.1202
7	1	3033.01710000	0.00010000	1	1	1	41	8	33	0	0	0	40	8	32	14UlGrBeBe.2128
	---
7	2	2513.00713000	0.00050346	1	1	1	41	8	33	0	1	0	40	8	32	14UlGrBeBe.1026
	---
	---
8	1	2979.91406000	0.00024998	1	1	1	40	6	35	0	0	0	41	6	36	14UlGrBeBe.1206
8	1	3032.11563000	0.00023647	1	1	1	40	6	35	0	0	0	39	6	34	14UlGrBeBe.2097
	---
8	2	2461.00019000	0.00063431	1	1	1	40	6	35	0	1	0	41	6	36	14UlGrBeBe.171
	---
	---
9	1	2980.61929000	0.00010000	1	1	1	40	8	33	0	0	0	41	8	34	14UlGrBeBe.1213
9	1	3032.60502000	0.00010000	1	1	1	40	8	33	0	0	0	39	8	32	14UlGrBeBe.2110
9	1	3032.60508000	0.00010000	1	1	1	40	8	33	0	0	0	39	8	32	14UlGrBeBe.2111
	---
9	2	2512.57822000	0.00012952	1	1	1	40	8	33	0	1	0	39	8	32	14UlGrBeBe.1020
	---
	---
10	1	2982.76391000	0.00010000	1	1	1	38	9	30	0	0	0	39	9	31	14UlGrBeBe.1226
10	1	3007.75090000	0.00010000	1	1	1	38	9	30	0	0	0	38	9	29	14UlGrBeBe.1585
	---
10	2	2462.08512000	0.00013851	1	1	1	38	9	30	0	1	0	39	9	31	14UlGrBeBe.185
	---
	---
11	1	2983.62896000	0.00019547	1	1	1	37	9	28	0	0	0	38	9	29	14UlGrBeBe.1236
11	1	3031.66836000	0.00020964	1	1	1	37	9	28	0	0	0	36	9	27	14UlGrBeBe.2083
	---
11	2	2462.93326000	0.00021054	1	1	1	37	9	28	0	1	0	38	9	29	14UlGrBeBe.197
	---
	---
12	1	2984.04075000	0.00010000	1	1	1	37	10	27	0	0	0	38	10	28	14UlGrBeBe.1240
12	1	3008.36376000	0.00032832	1	1	1	37	10	27	0	0	0	37	10	28	14UlGrBeBe.1589
12	1	3032.04365000	0.00017889	1	1	1	37	10	27	0	0	0	36	10	26	14UlGrBeBe.2093
	---
12	2	2462.62203000	0.00070573	1	1	1	37	10	27	0	1	0	38	10	28	14UlGrBeBe.194
	---
	---
13	1	2984.47878000	0.00016241	1	1	1	37	11	26	0	0	0	38	11	27	14UlGrBeBe.1245
13	1	3032.45853000	0.00022710	1	1	1	37	11	26	0	0	0	36	11	25	14UlGrBeBe.2105
	---
13	2	2486.56443000	0.00010000	1	1	1	37	11	26	0	1	0	37	11	27	14UlGrBeBe.561
	---
	---
14	1	2984.89730000	0.00010000	1	1	1	36	10	27	0	0	0	37	10	28	14UlGrBeBe.1252
	---
14	2	2463.46332000	0.00010000	1	1	1	36	10	27	0	1	0	37	10	28	14UlGrBeBe.203
	---
	---
15	1	2985.74684000	0.00035643	1	1	1	35	10	25	0	0	0	36	10	26	14UlGrBeBe.1262
15	1	3031.17983000	0.00012507	1	1	1	35	10	25	0	0	0	34	10	24	14UlGrBeBe.2068
	---
15	2	2464.29799000	0.00014901	1	1	1	35	10	25	0	1	0	36	10	26	14UlGrBeBe.215
	---
	---
16	1	3031.23822000	0.00039793	1	1	1	36	9	28	0	0	0	35	9	27	14UlGrBeBe.2070
	---
16	2	2463.77668000	0.00036757	1	1	1	36	9	28	0	1	0	37	9	29	14UlGrBeBe.205
	---
	---
17	1	3031.40363000	0.00010000	1	1	1	42	3	40	0	0	0	41	3	39	14UlGrBeBe.2077
	---
17	2	2460.75477000	0.00010000	1	1	1	42	3	40	0	1	0	43	3	41	14UlGrBeBe.167
	---
	---
18	1	3031.49412000	0.00010000	1	1	1	38	7	32	0	0	0	37	7	31	14UlGrBeBe.2079
	---
18	2	2462.55730000	0.00010000	1	1	1	38	7	32	0	1	0	39	7	33	14UlGrBeBe.193
	---
	---
19	1	3031.84227000	0.00010000	1	1	1	40	5	36	0	0	0	39	5	35	14UlGrBeBe.2087
	---
19	2	2461.24479000	0.00012255	1	1	1	40	5	36	0	1	0	41	5	37	14UlGrBeBe.174
	---
	---
20	1	3032.07069000	0.00033166	1	1	1	44	3	42	0	0	0	43	3	41	14UlGrBeBe.2095
	---
20	2	2514.21710000	0.00042115	1	1	1	44	3	42	0	1	0	43	3	41	14UlGrBeBe.1050
	---
	---
21	1	3032.33923000	0.00010000	1	1	1	40	7	34	0	0	0	39	7	33	14UlGrBeBe.2102
	---
21	2	2460.82942000	0.00019746	1	1	1	40	7	34	0	1	0	41	7	35	14UlGrBeBe.169
21	2	2487.14168000	0.00032676	1	1	1	40	7	34	0	1	0	40	7	33	14UlGrBeBe.579
21	2	2512.89194000	0.00010000	1	1	1	40	7	34	0	1	0	39	7	33	14UlGrBeBe.1024
	---
	---
22	1	3032.46646000	0.00012197	1	1	1	38	10	29	0	0	0	37	10	28	14UlGrBeBe.2106
	---
22	2	2461.77599000	0.00010000	1	1	1	38	10	29	0	1	0	39	10	30	14UlGrBeBe.181
22	2	2511.03286000	0.00024491	1	1	1	38	10	29	0	1	0	37	10	28	14UlGrBeBe.994
	---
	---
23	1	3032.66712000	0.00029795	1	1	1	41	6	35	0	0	0	40	6	34	14UlGrBeBe.2115
	---
23	2	2459.95189000	0.00010000	1	1	1	41	6	35	0	1	0	42	6	36	14UlGrBeBe.158
23	2	2513.75577000	0.00027768	1	1	1	41	6	35	0	1	0	40	6	34	14UlGrBeBe.1041
	---
	---
24	1	3033.16212000	0.00032882	1	1	1	42	7	36	0	0	0	41	7	35	14UlGrBeBe.2133
	---
24	2	2486.65433000	0.00034225	1	1	1	42	7	36	0	1	0	42	7	35	14UlGrBeBe.564
24	2	2513.74939000	0.00010000	1	1	1	42	7	36	0	1	0	41	7	35	14UlGrBeBe.1040
	---
	---
25	1	3033.45925000	0.00010000	1	1	1	43	4	39	0	0	0	42	4	38	14UlGrBeBe.2140
	---
25	2	2515.25222000	0.00019932	1	1	1	43	4	39	0	1	0	42	4	38	14UlGrBeBe.1063
	---
	---
26	1	3033.54389000	0.00010000	1	1	1	43	6	37	0	0	0	42	6	36	14UlGrBeBe.2142
	---
26	2	2514.67487000	0.00010000	1	1	1	43	6	37	0	1	0	42	6	36	14UlGrBeBe.1055
	---

==============
Component #44: 	27 vertices. 
	Path length: 2.	Utility factor = 13.5

	---
1	1	1505.87800000	0.00080000	0	3	0	33	10	24	0	0	0	34	11	23	17UlBeGrBe.805
1	1	1573.43320000	0.00080000	0	3	0	33	10	24	0	0	0	34	9	25	17UlBeGrBe.1809
	---
1	2	1052.67560000	0.00080000	0	3	0	33	10	24	0	1	0	34	9	25	17UlBeGrBe.721
	---
	---
2	1	1506.97030000	0.00080000	0	3	0	33	9	25	0	0	0	34	10	24	17UlBeGrBe.810
2	1	1528.72440000	0.00128174	0	3	0	33	9	25	0	0	0	33	10	24	17UlBeGrBe.1148
	---
2	2	1007.22900000	0.00138323	0	3	0	33	9	25	0	1	0	33	10	24	17UlBeGrBe.263
	---
	---
3	1	1507.64500000	0.00080000	0	3	0	32	9	23	0	0	0	33	10	24	17UlBeGrBe.815
3	1	1589.59900000	0.00080000	0	3	0	32	9	23	0	0	0	32	8	24	17UlBeGrBe.1986
3	1	1610.09550000	0.00080000	0	3	0	32	9	23	0	0	0	31	8	24	17UlBeGrBe.2116
	---
3	2	986.15130000	0.00119430	0	3	0	32	9	23	0	1	0	33	10	24	17UlBeGrBe.43
	---
	---
4	1	1508.61560000	0.00191998	0	3	0	35	7	29	0	0	0	36	8	28	17UlBeGrBe.822
4	1	1555.17030000	0.00080000	0	3	0	35	7	29	0	0	0	36	6	30	17UlBeGrBe.1560
	---
4	2	1011.60760000	0.00182012	0	3	0	35	7	29	0	1	0	35	8	28	17UlBeGrBe.320
	---
	---
5	1	1509.27970000	0.00080000	0	3	0	34	7	27	0	0	0	35	8	28	17UlBeGrBe.827
5	1	1553.50050000	0.00157822	0	3	0	34	7	27	0	0	0	33	8	26	17UlBeGrBe.1540
	---
5	2	989.18790000	0.00185998	0	3	0	34	7	27	0	1	0	35	8	28	17UlBeGrBe.62
	---
	---
6	1	1554.77410000	0.00094260	0	3	0	36	7	29	0	0	0	35	8	28	17UlBeGrBe.1558
	---
6	2	1034.68520000	0.00094260	0	3	0	36	7	29	0	1	0	35	8	28	17UlBeGrBe.610
	---
	---
7	1	1589.39910000	0.00115585	0	3	0	35	9	27	0	0	0	35	8	28	17UlBeGrBe.1984
7	1	1611.83410000	0.00269426	0	3	0	35	9	27	0	0	0	34	8	26	17UlBeGrBe.2122
	---
7	2	1007.19330000	0.00080000	0	3	0	35	9	27	0	1	0	35	10	26	17UlBeGrBe.262
	---
	---
8	1	1589.47020000	0.00080000	0	3	0	34	9	25	0	0	0	34	8	26	17UlBeGrBe.1985
8	1	1611.25800000	0.00103713	0	3	0	34	9	25	0	0	0	33	8	26	17UlBeGrBe.2120
	---
8	2	1028.95080000	0.00090936	0	3	0	34	9	25	0	1	0	33	10	24	17UlBeGrBe.575
	---
	---
9	1	1605.78070000	0.00146210	0	3	0	34	8	26	0	0	0	33	7	27	17UlBeGrBe.2089
	---
9	2	1009.29940000	0.00146210	0	3	0	34	8	26	0	1	0	34	9	25	17UlBeGrBe.292
	---
	---
10	1	1646.72400000	0.00010000	1	1	0	37	5	33	0	0	0	37	6	32	11UlGrBeBo.771
10	1	1681.06500000	0.00010000	1	1	0	37	5	33	0	0	0	37	4	34	11UlGrBeBo.1655
10	1	1698.70170000	0.00010000	1	1	0	37	5	33	0	0	0	36	4	32	11UlGrBeBo.2296
	---
10	2	1103.00080000	0.00060000	1	1	0	37	5	33	0	1	0	38	6	32	17CeTaPuCh.68
	---
	---
11	1	1848.20220000	0.00010000	0	1	1	39	3	36	0	0	0	40	3	37	11UlGrBeBo.3863
11	1	1899.17590000	0.00010000	0	1	1	39	3	36	0	0	0	38	3	35	11UlGrBeBo.6093
	---
11	2	1381.09500000	0.00040000	0	1	1	39	3	36	0	1	0	38	3	35	08HeBaBa.2
	---
	---
12	1	1848.55190000	0.00010000	0	1	1	40	2	39	0	0	0	41	2	40	11UlGrBeBo.3874
	---
12	2	1380.21420000	0.00040000	0	1	1	40	2	39	0	1	0	39	2	38	08HeBaBa.5
	---
	---
13	1	2978.08149000	0.00010000	1	1	1	41	4	37	0	0	0	42	4	38	14UlGrBeBe.1187
13	1	3032.70504000	0.00040984	1	1	1	41	4	37	0	0	0	40	4	36	14UlGrBeBe.2116
	---
13	2	2497.98388000	0.00010000	1	1	1	41	4	37	0	1	0	41	4	38	14UlGrBeBe.728
13	2	2514.49894000	0.00021614	1	1	1	41	4	37	0	1	0	40	4	36	14UlGrBeBe.1052
	---
	---
14	1	2979.77856000	0.00010000	1	1	1	39	4	35	0	0	0	40	4	36	14UlGrBeBe.1203
14	1	3031.89337000	0.00015658	1	1	1	39	4	35	0	0	0	38	4	34	14UlGrBeBe.2089
	---
14	2	2513.68600000	0.00332915	1	1	1	39	4	35	0	1	0	38	4	34	77PiDrPaDa.1619
	---
	---
15	1	2979.91406000	0.00024998	1	1	1	40	6	35	0	0	0	41	6	36	14UlGrBeBe.1206
15	1	3032.11563000	0.00023647	1	1	1	40	6	35	0	0	0	39	6	34	14UlGrBeBe.2097
	---
15	2	2513.16935000	0.00010000	1	1	1	40	6	35	0	1	0	39	6	34	14UlGrBeBe.1030
	---
	---
16	1	2980.26196000	0.00037409	1	1	1	40	3	38	0	0	0	41	3	39	14UlGrBeBe.1211
	---
16	2	2462.37054000	0.00037409	1	1	1	40	3	38	0	1	0	41	3	39	14UlGrBeBe.191
	---
	---
17	1	2980.66266000	0.00010000	1	1	1	39	6	33	0	0	0	40	6	34	14UlGrBeBe.1214
17	1	3006.95799000	0.00012544	1	1	1	39	6	33	0	0	0	39	6	34	14UlGrBeBe.1578
	---
17	2	2512.83340000	0.00010000	1	1	1	39	6	33	0	1	0	38	6	32	14UlGrBeBe.1023
	---
	---
18	1	2980.67460000	0.00010000	1	1	1	40	2	39	0	0	0	41	2	40	14UlGrBeBe.1215
18	1	3029.94556000	0.00028672	1	1	1	40	2	39	0	0	0	39	2	38	14UlGrBeBe.2039
	---
18	2	2512.33679000	0.00012693	1	1	1	40	2	39	0	1	0	39	2	38	14UlGrBeBe.1017
	---
	---
19	1	2981.55598000	0.00016289	1	1	1	38	4	35	0	0	0	39	4	36	14UlGrBeBe.1221
19	1	3030.61627000	0.00010000	1	1	1	38	4	35	0	0	0	37	4	34	14UlGrBeBe.2055
	---
19	2	2463.34224000	0.00020094	1	1	1	38	4	35	0	1	0	39	4	36	14UlGrBeBe.200
19	2	2480.50911000	0.00010000	1	1	1	38	4	35	0	1	0	38	4	34	14UlGrBeBe.453
	---
	---
20	1	2981.67126000	0.00060737	1	1	1	38	6	33	0	0	0	39	6	34	14UlGrBeBe.1222
20	1	3031.27138000	0.00051032	1	1	1	38	6	33	0	0	0	37	6	32	14UlGrBeBe.2072
	---
20	2	2462.72527000	0.00011957	1	1	1	38	6	33	0	1	0	39	6	34	14UlGrBeBe.195
20	2	2487.54758000	0.00031323	1	1	1	38	6	33	0	1	0	38	6	32	14UlGrBeBe.587
	---
	---
21	1	2981.88697000	0.00053447	1	1	1	37	5	32	0	0	0	38	5	33	14UlGrBeBe.1223
21	1	3030.93741000	0.00012886	1	1	1	37	5	32	0	0	0	36	5	31	14UlGrBeBe.2060
	---
21	2	2463.38177000	0.00029090	1	1	1	37	5	32	0	1	0	38	5	33	14UlGrBeBe.201
	---
	---
22	1	2982.31079000	0.00058489	1	1	1	38	2	37	0	0	0	39	2	38	14UlGrBeBe.1224
	---
22	2	2464.70240000	0.00011991	1	1	1	38	2	37	0	1	0	39	2	38	14UlGrBeBe.223
	---
	---
23	1	2982.86853000	0.00015348	1	1	1	37	7	30	0	0	0	38	7	31	14UlGrBeBe.1227
	---
23	2	2463.40602000	0.00025955	1	1	1	37	7	30	0	1	0	38	7	31	14UlGrBeBe.202
23	2	2511.57309000	0.00010000	1	1	1	37	7	30	0	1	0	36	7	29	14UlGrBeBe.1004
	---
	---
24	1	2983.40966000	0.00010000	1	1	1	36	6	31	0	0	0	37	6	32	14UlGrBeBe.1232
	---
24	2	2464.43185000	0.00027276	1	1	1	36	6	31	0	1	0	37	6	32	14UlGrBeBe.216
	---
	---
25	1	2983.62896000	0.00019547	1	1	1	37	9	28	0	0	0	38	9	29	14UlGrBeBe.1236
25	1	3031.66836000	0.00020964	1	1	1	37	9	28	0	0	0	36	9	27	14UlGrBeBe.2083
	---
25	2	2510.94179000	0.00022471	1	1	1	37	9	28	0	1	0	36	9	27	14UlGrBeBe.992
	---
	---
26	1	2983.74224000	0.00037541	1	1	1	36	7	30	0	0	0	37	7	31	14UlGrBeBe.1238
	---
26	2	2464.26144000	0.00024344	1	1	1	36	7	30	0	1	0	37	7	31	14UlGrBeBe.213
	---
	---
27	1	2984.89730000	0.00010000	1	1	1	36	10	27	0	0	0	37	10	28	14UlGrBeBe.1252
	---
27	2	2510.15049000	0.00010000	1	1	1	36	10	27	0	1	0	35	10	26	14UlGrBeBe.977
	---
	---
28	1	2985.80739000	0.00023580	1	1	1	34	8	27	0	0	0	35	8	28	14UlGrBeBe.1264
28	1	3030.02647000	0.00010000	1	1	1	34	8	27	0	0	0	33	8	26	14UlGrBeBe.2043
	---
28	2	2465.71712000	0.00016637	1	1	1	34	8	27	0	1	0	35	8	28	14UlGrBeBe.237
	---
	---
29	1	2986.59196000	0.00018516	1	1	1	34	10	25	0	0	0	35	10	26	14UlGrBeBe.1272
	---
29	2	2465.12731000	0.00018516	1	1	1	34	10	25	0	1	0	35	10	26	14UlGrBeBe.228
	---
	---
30	1	2987.42997000	0.00010000	1	1	1	33	10	23	0	0	0	34	10	24	14UlGrBeBe.1285
	---
30	2	2465.95082000	0.00029762	1	1	1	33	10	23	0	1	0	34	10	24	14UlGrBeBe.239
30	2	2487.69011000	0.00017085	1	1	1	33	10	23	0	1	0	33	10	24	14UlGrBeBe.592
	---
	---
31	1	2988.26264000	0.00031796	1	1	1	32	10	23	0	0	0	33	10	24	14UlGrBeBe.1296
31	1	3029.84247000	0.00032249	1	1	1	32	10	23	0	0	0	31	10	22	14UlGrBeBe.2037
	---
31	2	2466.76969000	0.00034799	1	1	1	32	10	23	0	1	0	33	10	24	14UlGrBeBe.251
	---
	---
32	1	3030.46965000	0.00014277	1	1	1	35	8	27	0	0	0	34	8	26	14UlGrBeBe.2052
	---
32	2	2464.88279000	0.00020908	1	1	1	35	8	27	0	1	0	36	8	28	14UlGrBeBe.225
	---
	---
33	1	3030.56794000	0.00010000	1	1	1	37	3	34	0	0	0	36	3	33	14UlGrBeBe.2054
	---
33	2	2463.80455000	0.00010000	1	1	1	37	3	34	0	1	0	38	3	35	14UlGrBeBe.207
	---
	---
34	1	3030.89276000	0.00010000	1	1	1	37	6	31	0	0	0	36	6	30	14UlGrBeBe.2058
	---
34	2	2463.51138000	0.00010000	1	1	1	37	6	31	0	1	0	38	6	32	14UlGrBeBe.204
	---
	---
35	1	3030.90733000	0.00014090	1	1	1	36	8	29	0	0	0	35	8	28	14UlGrBeBe.2059
	---
35	2	2510.81646000	0.00014090	1	1	1	36	8	29	0	1	0	35	8	28	14UlGrBeBe.989
	---
	---
36	1	3031.23822000	0.00039793	1	1	1	36	9	28	0	0	0	35	9	27	14UlGrBeBe.2070
	---
36	2	2510.49649000	0.00010000	1	1	1	36	9	28	0	1	0	35	9	27	14UlGrBeBe.983
	---
	---
37	1	3031.29391000	0.00010000	1	1	1	39	3	36	0	0	0	38	3	35	14UlGrBeBe.2073
	---
37	2	2513.21296000	0.00010000	1	1	1	39	3	36	0	1	0	38	3	35	14UlGrBeBe.1032
	---
	---
38	1	3031.37800000	0.00033178	1	1	1	40	4	37	0	0	0	39	4	36	14UlGrBeBe.2076
	---
38	2	2461.70628000	0.00018098	1	1	1	40	4	37	0	1	0	41	4	38	14UlGrBeBe.180
38	2	2513.16485000	0.00010000	1	1	1	40	4	37	0	1	0	39	4	36	14UlGrBeBe.1029
	---
	---
39	1	3031.40363000	0.00010000	1	1	1	42	3	40	0	0	0	41	3	39	14UlGrBeBe.2077
	---
39	2	2513.51294000	0.00010000	1	1	1	42	3	40	0	1	0	41	3	39	14UlGrBeBe.1037
	---
	---
40	1	3031.49412000	0.00010000	1	1	1	38	7	32	0	0	0	37	7	31	14UlGrBeBe.2079
	---
40	2	2512.01381000	0.00010000	1	1	1	38	7	32	0	1	0	37	7	31	14UlGrBeBe.1014
	---
	---
41	1	3031.84227000	0.00010000	1	1	1	40	5	36	0	0	0	39	5	35	14UlGrBeBe.2087
	---
41	2	2513.30620000	0.00029497	1	1	1	40	5	36	0	1	0	39	5	35	14UlGrBeBe.1033
	---
	---
42	1	3032.10629000	0.00010000	1	1	1	42	4	39	0	0	0	41	4	38	14UlGrBeBe.2096
	---
42	2	2513.91611000	0.00010000	1	1	1	42	4	39	0	1	0	41	4	38	14UlGrBeBe.1044
	---

==============
Component #27: 	22 vertices. 
	Path length: 2.	Utility factor = 11

	---
1	1	1508.31930000	0.00080000	0	3	0	31	9	23	0	0	0	32	10	22	17UlBeGrBe.819
1	1	1609.50970000	0.00090219	0	3	0	31	9	23	0	0	0	30	8	22	17UlBeGrBe.2113
	---
1	2	1049.02500000	0.00287173	0	3	0	31	9	23	0	1	0	32	8	24	17UlBeGrBe.708
	---
	---
2	1	1509.27970000	0.00080000	0	3	0	34	7	27	0	0	0	35	8	28	17UlBeGrBe.827
2	1	1553.50050000	0.00157822	0	3	0	34	7	27	0	0	0	33	8	26	17UlBeGrBe.1540
	---
2	2	1059.50060000	0.00122026	0	3	0	34	7	27	0	1	0	34	6	28	17UlBeGrBe.738
	---
	---
3	1	1510.32540000	0.00190278	0	3	0	30	8	22	0	0	0	31	9	23	17UlBeGrBe.834
3	1	1530.16000000	0.00080000	0	3	0	30	8	22	0	0	0	30	9	21	17UlBeGrBe.1184
3	1	1584.24960000	0.00254750	0	3	0	30	8	22	0	0	0	30	7	23	17UlBeGrBe.1932
	---
3	2	1009.34850000	0.00080000	0	3	0	30	8	22	0	1	0	30	9	21	17UlBeGrBe.294
3	2	1028.52880000	0.00206495	0	3	0	30	8	22	0	1	0	29	9	21	17UlBeGrBe.570
	---
	---
4	1	1511.92030000	0.00080000	0	3	0	30	7	23	0	0	0	31	8	24	17UlBeGrBe.848
4	1	1531.77060000	0.00080000	0	3	0	30	7	23	0	0	0	30	8	22	17UlBeGrBe.1218
4	1	1578.93050000	0.00152719	0	3	0	30	7	23	0	0	0	30	6	24	17UlBeGrBe.1882
	---
4	2	991.77300000	0.00124327	0	3	0	30	7	23	0	1	0	31	8	24	17UlBeGrBe.77
	---
	---
5	1	1512.53000000	0.00080000	0	3	0	32	6	26	0	0	0	33	7	27	17UlBeGrBe.854
5	1	1533.69960000	0.00080000	0	3	0	32	6	26	0	0	0	32	7	25	17UlBeGrBe.1266
5	1	1554.22470000	0.00080000	0	3	0	32	6	26	0	0	0	31	7	25	17UlBeGrBe.1552
5	1	1573.22320000	0.00080000	0	3	0	32	6	26	0	0	0	32	5	27	17UlBeGrBe.1805
	---
5	2	1014.14460000	0.00080000	0	3	0	32	6	26	0	1	0	32	7	25	17UlBeGrBe.365
5	2	1034.65650000	0.00080000	0	3	0	32	6	26	0	1	0	31	7	25	17UlBeGrBe.608
	---
	---
6	1	1513.13890000	0.00080000	0	3	0	31	6	26	0	0	0	32	7	25	17UlBeGrBe.861
6	1	1533.66650000	0.00187377	0	3	0	31	6	26	0	0	0	31	7	25	17UlBeGrBe.1261
6	1	1573.78190000	0.00233908	0	3	0	31	6	26	0	0	0	31	5	27	17UlBeGrBe.1816
6	1	1593.44170000	0.00110444	0	3	0	31	6	26	0	0	0	30	5	25	17UlBeGrBe.2019
	---
6	2	993.58280000	0.00151718	0	3	0	31	6	26	0	1	0	32	7	25	17UlBeGrBe.86
	---
	---
7	1	1515.22540000	0.00173293	0	3	0	31	5	27	0	0	0	32	6	26	17UlBeGrBe.888
7	1	1569.43810000	0.00169423	0	3	0	31	5	27	0	0	0	31	4	28	17UlBeGrBe.1753
	---
7	2	996.17890000	0.00145198	0	3	0	31	5	27	0	1	0	32	6	26	17UlBeGrBe.102
	---
	---
8	1	1519.19090000	0.00130535	0	3	0	34	4	30	0	0	0	35	5	31	17UlBeGrBe.940
8	1	1540.84420000	0.00080000	0	3	0	34	4	30	0	0	0	34	5	29	17UlBeGrBe.1411
8	1	1561.71730000	0.00080000	0	3	0	34	4	30	0	0	0	34	3	31	17UlBeGrBe.1641
8	1	1563.61710000	0.00141814	0	3	0	34	4	30	0	0	0	33	5	29	17UlBeGrBe.1668
	---
8	2	1000.60140000	0.00080000	0	3	0	34	4	30	0	1	0	35	5	31	17UlBeGrBe.171
	---
	---
9	1	1525.56730000	0.00234252	0	3	0	34	3	31	0	0	0	35	4	32	17UlBeGrBe.1023
	---
9	2	1007.31190000	0.00080000	0	3	0	34	3	31	0	1	0	35	4	32	17UlBeGrBe.267
9	2	1045.81330000	0.00117677	0	3	0	34	3	31	0	1	0	34	2	32	17UlBeGrBe.692
	---
	---
10	1	1528.83850000	0.00080000	0	3	0	35	1	35	0	0	0	36	0	36	17UlBeGrBe.1150
10	1	1571.07350000	0.00080000	0	3	0	35	1	35	0	0	0	34	0	34	17UlBeGrBe.1787
	---
10	2	1013.48340000	0.00080000	0	3	0	35	1	35	0	1	0	35	2	34	17UlBeGrBe.352
	---
	---
11	1	1528.85120000	0.00128753	0	3	0	29	9	21	0	0	0	29	10	20	17UlBeGrBe.1151
11	1	1608.33080000	0.00080000	0	3	0	29	9	21	0	0	0	28	8	20	17UlBeGrBe.2109
	---
11	2	1050.39830000	0.00080000	0	3	0	29	9	21	0	1	0	30	8	22	17UlBeGrBe.715
	---
	---
12	1	1529.23500000	0.00089089	0	3	0	34	2	32	0	0	0	35	3	33	17UlBeGrBe.1164
	---
12	2	1011.25270000	0.00147755	0	3	0	34	2	32	0	1	0	35	3	33	17UlBeGrBe.317
	---
	---
13	1	1529.51800000	0.00103021	0	3	0	34	0	34	0	0	0	35	1	35	17UlBeGrBe.1172
13	1	1570.58010000	0.00080000	0	3	0	34	0	34	0	0	0	33	1	33	17UlBeGrBe.1779
	---
13	2	1012.13670000	0.00080000	0	3	0	34	0	34	0	1	0	35	1	35	17UlBeGrBe.339
	---
	---
14	1	1530.18880000	0.00080000	0	3	0	29	8	22	0	0	0	29	9	21	17UlBeGrBe.1185
14	1	1584.31160000	0.00080000	0	3	0	29	8	22	0	0	0	29	7	23	17UlBeGrBe.1935
	---
14	2	1009.36420000	0.00080000	0	3	0	29	8	22	0	1	0	29	9	21	17UlBeGrBe.295
	---
	---
15	1	1531.75300000	0.00115332	0	3	0	31	7	25	0	0	0	31	8	24	17UlBeGrBe.1217
	---
15	2	1039.21210000	0.00115332	0	3	0	31	7	25	0	1	0	32	6	26	17UlBeGrBe.638
	---
	---
16	1	1531.79010000	0.00080000	0	3	0	29	7	23	0	0	0	29	8	22	17UlBeGrBe.1219
16	1	1579.02820000	0.00080000	0	3	0	29	7	23	0	0	0	29	6	24	17UlBeGrBe.1883
	---
16	2	992.42100000	0.00080000	0	3	0	29	7	23	0	1	0	30	8	22	17UlBeGrBe.80
	---
	---
17	1	1533.66650000	0.00126705	0	3	0	35	6	30	0	0	0	35	7	29	17UlBeGrBe.1262
17	1	1573.49290000	0.00118970	0	3	0	35	6	30	0	0	0	35	5	31	17UlBeGrBe.1812
	---
17	2	1054.90390000	0.00080000	0	3	0	35	6	30	0	1	0	35	5	31	17UlBeGrBe.730
	---
	---
18	1	1535.56750000	0.00080000	0	3	0	34	1	33	0	0	0	34	2	32	17UlBeGrBe.1297
	---
18	2	1012.11040000	0.00080000	0	3	0	34	1	33	0	1	0	35	2	34	17UlBeGrBe.338
	---
	---
19	1	1535.62010000	0.00132386	0	3	0	33	4	30	0	0	0	34	3	31	17UlBeGrBe.1300
19	1	1567.67180000	0.00080000	0	3	0	33	4	30	0	0	0	33	3	31	17UlBeGrBe.1730
	---
19	2	996.16500000	0.00188636	0	3	0	33	4	30	0	1	0	34	5	29	17UlBeGrBe.101
	---
	---
20	1	1535.81780000	0.00080000	0	3	0	33	5	29	0	0	0	33	6	28	17UlBeGrBe.1304
20	1	1543.30050000	0.00080000	0	3	0	33	5	29	0	0	0	34	4	30	17UlBeGrBe.1452
	---
20	2	1016.77930000	0.00080000	0	3	0	33	5	29	0	1	0	33	6	28	17UlBeGrBe.406
20	2	1025.06110000	0.00080000	0	3	0	33	5	29	0	1	0	34	4	30	17UlBeGrBe.529
	---
	---
21	1	1536.25780000	0.00080000	0	3	0	32	5	27	0	0	0	32	6	26	17UlBeGrBe.1328
21	1	1566.74570000	0.00080000	0	3	0	32	5	27	0	0	0	32	4	28	17UlBeGrBe.1721
	---
21	2	996.04880000	0.00080000	0	3	0	32	5	27	0	1	0	33	6	28	17UlBeGrBe.98
	---
	---
22	1	1536.52780000	0.00171196	0	3	0	34	5	29	0	0	0	34	6	28	17UlBeGrBe.1331
	---
22	2	1039.44140000	0.00157232	0	3	0	34	5	29	0	1	0	33	6	28	17UlBeGrBe.642
	---
	---
23	1	1536.63630000	0.00095858	0	3	0	35	3	33	0	0	0	35	4	32	17UlBeGrBe.1334
	---
23	2	1018.38040000	0.00095858	0	3	0	35	3	33	0	1	0	35	4	32	17UlBeGrBe.425
	---
	---
24	1	1540.24470000	0.00155267	0	3	0	32	4	28	0	0	0	32	5	27	17UlBeGrBe.1393
24	1	1561.36080000	0.00116380	0	3	0	32	4	28	0	0	0	31	5	27	17UlBeGrBe.1630
24	1	1561.55340000	0.00080000	0	3	0	32	4	28	0	0	0	32	3	29	17UlBeGrBe.1636
	---
24	2	1000.89960000	0.00157141	0	3	0	32	4	28	0	1	0	33	5	29	17UlBeGrBe.179
	---
	---
25	1	1565.31540000	0.00080000	0	3	0	36	3	33	0	0	0	36	2	34	17UlBeGrBe.1694
	---
25	2	1053.66850000	0.00080000	0	3	0	36	3	33	0	1	0	35	4	32	17UlBeGrBe.726
	---
	---
26	1	1579.69970000	0.00150529	0	3	0	35	4	32	0	0	0	34	3	31	17UlBeGrBe.1903
	---
26	2	1018.58140000	0.00150529	0	3	0	35	4	32	0	1	0	35	5	31	17UlBeGrBe.428
	---
	---
27	1	1604.05880000	0.00080000	0	3	0	31	8	24	0	0	0	30	7	23	17UlBeGrBe.2078
	---
27	2	1044.10270000	0.00080000	0	3	0	31	8	24	0	1	0	32	7	25	17UlBeGrBe.681
	---
	---
28	1	1850.67200000	0.00013734	0	1	1	36	5	32	0	0	0	37	5	33	11UlGrBeBo.3938
28	1	1873.06300000	0.00031063	0	1	1	36	5	32	0	0	0	36	5	31	11UlGrBeBo.4834
28	1	1897.67150000	0.00010000	0	1	1	36	5	32	0	0	0	35	5	31	11UlGrBeBo.6031
	---
28	2	1379.08360000	0.00040000	0	1	1	36	5	32	0	1	0	35	5	31	08HeBaBa.16
	---
	---
29	1	1850.69850000	0.00010000	0	1	1	36	4	33	0	0	0	37	4	34	11UlGrBeBo.3940
29	1	1897.31460000	0.00010000	0	1	1	36	4	33	0	0	0	35	4	32	11UlGrBeBo.6017
	---
29	2	1379.05730000	0.00040000	0	1	1	36	4	33	0	1	0	35	4	32	08HeBaBa.17
	---
	---
30	1	1850.89270000	0.00010000	0	1	1	35	3	32	0	0	0	36	3	33	11UlGrBeBo.3948
30	1	1897.23580000	0.00010000	0	1	1	35	3	32	0	0	0	34	3	31	11UlGrBeBo.6013
	---
30	2	1379.16540000	0.00045383	0	1	1	35	3	32	0	1	0	34	3	31	08HeBaBa.15
	---
	---
31	1	1850.97620000	0.00013010	0	1	1	36	3	34	0	0	0	37	3	35	11UlGrBeBo.3951
31	1	1896.70830000	0.00012953	0	1	1	36	3	34	0	0	0	35	3	33	11UlGrBeBo.5989
	---
31	2	1378.72420000	0.00040000	0	1	1	36	3	34	0	1	0	35	3	33	08HeBaBa.21
	---
	---
32	1	1851.11860000	0.00010000	0	1	1	35	5	30	0	0	0	36	5	31	11UlGrBeBo.3957
32	1	1897.38140000	0.00010000	0	1	1	35	5	30	0	0	0	34	5	29	11UlGrBeBo.6020
	---
32	2	1378.80220000	0.00040000	0	1	1	35	5	30	0	1	0	34	5	29	08HeBaBa.18
	---
	---
33	1	1851.35740000	0.00010000	0	1	1	36	2	35	0	0	0	37	2	36	11UlGrBeBo.3965
33	1	1895.94680000	0.00010000	0	1	1	36	2	35	0	0	0	35	2	34	11UlGrBeBo.5955
	---
33	2	1378.24270000	0.00040000	0	1	1	36	2	35	0	1	0	35	2	34	08HeBaBa.23
	---
	---
34	1	1851.54390000	0.00010000	0	1	1	35	2	33	0	0	0	36	2	34	11UlGrBeBo.3971
34	1	1896.34780000	0.00010000	0	1	1	35	2	33	0	0	0	34	2	32	11UlGrBeBo.5973
	---
34	2	1378.39800000	0.00040000	0	1	1	35	2	33	0	1	0	34	2	32	08HeBaBa.22
	---
	---
35	1	1851.73160000	0.00010000	0	1	1	36	1	36	0	0	0	37	1	37	11UlGrBeBo.3978
35	1	1895.13650000	0.00010000	0	1	1	36	1	36	0	0	0	35	1	35	11UlGrBeBo.5917
	---
35	2	1377.75560000	0.00040000	0	1	1	36	1	36	0	1	0	35	1	35	08HeBaBa.26
	---
	---
36	1	1852.14400000	0.00013035	0	1	1	34	5	30	0	0	0	35	5	31	11UlGrBeBo.3993
36	1	1873.79770000	0.00035610	0	1	1	34	5	30	0	0	0	34	5	29	11UlGrBeBo.4869
36	1	1896.57270000	0.00015686	0	1	1	34	5	30	0	0	0	33	5	29	11UlGrBeBo.5983
	---
36	2	1377.95860000	0.00040000	0	1	1	34	5	30	0	1	0	33	5	29	08HeBaBa.24
	---
	---
37	1	1852.66000000	0.00010000	0	1	1	34	7	28	0	0	0	35	7	29	11UlGrBeBo.4011
37	1	1896.94810000	0.00010000	0	1	1	34	7	28	0	0	0	33	7	27	11UlGrBeBo.5998
	---
37	2	1377.40660000	0.00040000	0	1	1	34	7	28	0	1	0	33	7	27	08HeBaBa.29
	---
	---
38	1	1852.74210000	0.00010000	0	1	1	34	2	33	0	0	0	35	2	34	11UlGrBeBo.4016
38	1	1894.98750000	0.00010000	0	1	1	34	2	33	0	0	0	33	2	32	11UlGrBeBo.5910
	---
38	2	1335.03810000	0.00040000	0	1	1	34	2	33	0	1	0	35	2	34	08HeBaBa.163
	---
	---
39	1	1852.87530000	0.00010000	0	1	1	33	2	31	0	0	0	34	2	32	11UlGrBeBo.4019
39	1	1889.36770000	0.00010000	0	1	1	33	2	31	0	0	0	33	2	32	11UlGrBeBo.5663
39	1	1895.39830000	0.00010000	0	1	1	33	2	31	0	0	0	32	2	30	11UlGrBeBo.5930
	---
39	2	1334.92500000	0.00047968	0	1	1	33	2	31	0	1	0	34	2	32	08HeBaBa.164
	---
	---
40	1	1853.08480000	0.00010000	0	1	1	33	6	27	0	0	0	34	6	28	11UlGrBeBo.4028
40	1	1875.03860000	0.00011214	0	1	1	33	6	27	0	0	0	33	6	28	11UlGrBeBo.4935
40	1	1896.21070000	0.00010000	0	1	1	33	6	27	0	0	0	32	6	26	11UlGrBeBo.5969
	---
40	2	1377.16120000	0.00040000	0	1	1	33	6	27	0	1	0	32	6	26	08HeBaBa.30
	---
	---
41	1	1853.39770000	0.00010000	0	1	1	33	7	26	0	0	0	34	7	27	11UlGrBeBo.4039
41	1	1875.22240000	0.00031908	0	1	1	33	7	26	0	0	0	33	7	27	11UlGrBeBo.4942
41	1	1896.39160000	0.00015976	0	1	1	33	7	26	0	0	0	32	7	25	11UlGrBeBo.5977
	---
41	2	1376.83630000	0.00040000	0	1	1	33	7	26	0	1	0	32	7	25	08HeBaBa.35
	---
	---
42	1	1853.71180000	0.00010000	0	1	1	33	8	25	0	0	0	34	8	26	11UlGrBeBo.4050
42	1	1896.63950000	0.00010000	0	1	1	33	8	25	0	0	0	32	8	24	11UlGrBeBo.5987
	---
42	2	1376.50560000	0.00040000	0	1	1	33	8	25	0	1	0	32	8	24	08HeBaBa.39
	---
	---
43	1	1854.13590000	0.00010000	0	1	1	32	7	26	0	0	0	33	7	27	11UlGrBeBo.4066
43	1	1875.30480000	0.00010000	0	1	1	32	7	26	0	0	0	32	7	25	11UlGrBeBo.4946
43	1	1895.83050000	0.00010000	0	1	1	32	7	26	0	0	0	31	7	25	11UlGrBeBo.5950
	---
43	2	1376.26150000	0.00040000	0	1	1	32	7	26	0	1	0	31	7	25	08HeBaBa.42
	---
	---
44	1	2983.20414000	0.00010000	1	1	1	36	4	33	0	0	0	37	4	34	14UlGrBeBe.1229
44	1	3029.81967000	0.00068006	1	1	1	36	4	33	0	0	0	35	4	32	14UlGrBeBe.2036
	---
44	2	2511.56279000	0.00015910	1	1	1	36	4	33	0	1	0	35	4	32	14UlGrBeBe.1003
	---
	---
45	1	2983.22642000	0.00010000	1	1	1	35	4	31	0	0	0	36	4	32	14UlGrBeBe.1230
45	1	3030.11027000	0.00010000	1	1	1	35	4	31	0	0	0	34	4	30	14UlGrBeBe.2044
	---
45	2	2511.87170000	0.00015614	1	1	1	35	4	31	0	1	0	34	4	30	14UlGrBeBe.1010
	---
	---
46	1	2983.50655000	0.00030404	1	1	1	36	3	34	0	0	0	37	3	35	14UlGrBeBe.1234
	---
46	2	2511.25504000	0.00017551	1	1	1	36	3	34	0	1	0	35	3	33	14UlGrBeBe.998
	---
	---
47	1	2983.71206000	0.00033332	1	1	1	35	5	30	0	0	0	36	5	31	14UlGrBeBe.1237
47	1	3029.97479000	0.00017113	1	1	1	35	5	30	0	0	0	34	5	29	14UlGrBeBe.2040
	---
47	2	2511.39527000	0.00057912	1	1	1	35	5	30	0	1	0	34	5	29	14UlGrBeBe.1001
47	2	2511.39690000	0.00128751	1	1	1	35	5	30	0	1	0	34	5	29	77PiDrPaDa.1548
	---
	---
48	1	2983.92442000	0.00020120	1	1	1	36	2	35	0	0	0	37	2	36	14UlGrBeBe.1239
48	1	3028.51412000	0.00010000	1	1	1	36	2	35	0	0	0	35	2	34	14UlGrBeBe.2001
	---
48	2	2510.80995000	0.00010000	1	1	1	36	2	35	0	1	0	35	2	34	14UlGrBeBe.988
	---
	---
49	1	2984.16570000	0.00013801	1	1	1	35	2	33	0	0	0	36	2	34	14UlGrBeBe.1242
	---
49	2	2511.02015000	0.00053239	1	1	1	35	2	33	0	1	0	34	2	32	14UlGrBeBe.993
	---
	---
50	1	2984.33451000	0.00010000	1	1	1	36	1	36	0	0	0	37	1	37	14UlGrBeBe.1244
50	1	3027.73931000	0.00010000	1	1	1	36	1	36	0	0	0	35	1	35	14UlGrBeBe.1981
	---
50	2	2510.35843000	0.00010000	1	1	1	36	1	36	0	1	0	35	1	35	14UlGrBeBe.979
	---
	---
51	1	2984.84202000	0.00027865	1	1	1	34	4	31	0	0	0	35	4	32	14UlGrBeBe.1250
51	1	3028.99013000	0.00010000	1	1	1	34	4	31	0	0	0	33	4	30	14UlGrBeBe.2014
	---
51	2	2466.58472000	0.00014141	1	1	1	34	4	31	0	1	0	35	4	32	14UlGrBeBe.248
	---
	---
52	1	2984.87339000	0.00010000	1	1	1	34	5	30	0	0	0	35	5	31	14UlGrBeBe.1251
52	1	3029.30196000	0.00011535	1	1	1	34	5	30	0	0	0	33	5	29	14UlGrBeBe.2020
	---
52	2	2466.28530000	0.00011021	1	1	1	34	5	30	0	1	0	35	5	31	14UlGrBeBe.245
52	2	2487.94876000	0.00027916	1	1	1	34	5	30	0	1	0	34	5	29	14UlGrBeBe.599
	---
	---
53	1	2984.96947000	0.00010000	1	1	1	33	4	29	0	0	0	34	4	30	14UlGrBeBe.1253
	---
53	2	2466.73114000	0.00010000	1	1	1	33	4	29	0	1	0	34	4	30	14UlGrBeBe.250
53	2	2466.73380000	0.00289238	1	1	1	33	4	29	0	1	0	34	4	30	77PiDrPaDa.66
	---
	---
54	1	2985.02590000	0.00010000	1	1	1	33	3	30	0	0	0	34	3	31	14UlGrBeBe.1254
	---
54	2	2466.95565000	0.00013971	1	1	1	33	3	30	0	1	0	34	3	31	14UlGrBeBe.256
	---
	---
55	1	2985.10246000	0.00050107	1	1	1	34	3	32	0	0	0	35	3	33	14UlGrBeBe.1255
	---
55	2	2467.11770000	0.00022781	1	1	1	34	3	32	0	1	0	35	3	33	14UlGrBeBe.261
	---
	---
56	1	2985.12490000	0.00010000	1	1	1	34	6	29	0	0	0	35	6	30	14UlGrBeBe.1256
56	1	3029.51039000	0.00032829	1	1	1	34	6	29	0	0	0	33	6	28	14UlGrBeBe.2028
	---
56	2	2510.47356000	0.00010000	1	1	1	34	6	29	0	1	0	33	6	28	14UlGrBeBe.982
	---
	---
57	1	2985.50090000	0.00010000	1	1	1	33	5	28	0	0	0	34	5	29	14UlGrBeBe.1259
57	1	3029.00401000	0.00010000	1	1	1	33	5	28	0	0	0	32	5	27	14UlGrBeBe.2015
	---
57	2	2466.92187000	0.00012128	1	1	1	33	5	28	0	1	0	34	5	29	14UlGrBeBe.254
	---
	---
58	1	2985.51470000	0.00010000	1	1	1	34	2	33	0	0	0	35	2	34	14UlGrBeBe.1260
58	1	3027.76015000	0.00010000	1	1	1	34	2	33	0	0	0	33	2	32	14UlGrBeBe.1982
	---
58	2	2467.80900000	0.00170752	1	1	1	34	2	33	0	1	0	35	2	34	77PiDrPaDa.90
	---
	---
59	1	2985.69585000	0.00014770	1	1	1	33	2	31	0	0	0	34	2	32	14UlGrBeBe.1261
59	1	3028.21872000	0.00010000	1	1	1	33	2	31	0	0	0	32	2	30	14UlGrBeBe.1995
	---
59	2	2467.74577000	0.00013912	1	1	1	33	2	31	0	1	0	34	2	32	14UlGrBeBe.267
	---
	---
60	1	2985.93490000	0.00013093	1	1	1	34	1	34	0	0	0	35	1	35	14UlGrBeBe.1265
60	1	3026.99820000	0.00010000	1	1	1	34	1	34	0	0	0	33	1	33	14UlGrBeBe.1964
	---
60	2	2468.55399000	0.00010000	1	1	1	34	1	34	0	1	0	35	1	35	14UlGrBeBe.282
60	2	2468.55510000	0.00127943	1	1	1	34	1	34	0	1	0	35	1	35	77PiDrPaDa.110
	---
	---
61	1	2985.94728000	0.00010000	1	1	1	33	6	27	0	0	0	34	6	28	14UlGrBeBe.1266
61	1	3029.07325000	0.00010000	1	1	1	33	6	27	0	0	0	32	6	26	14UlGrBeBe.2016
	---
61	2	2466.92801000	0.00010000	1	1	1	33	6	27	0	1	0	34	6	28	14UlGrBeBe.255
61	2	2510.02382000	0.00010000	1	1	1	33	6	27	0	1	0	32	6	26	14UlGrBeBe.975
	---
	---
62	1	2986.29751000	0.00010000	1	1	1	33	7	26	0	0	0	34	7	27	14UlGrBeBe.1269
62	1	3029.29127000	0.00010000	1	1	1	33	7	26	0	0	0	32	7	25	14UlGrBeBe.2019
	---
62	2	2509.73620000	0.00011141	1	1	1	33	7	26	0	1	0	32	7	25	14UlGrBeBe.969
	---
	---
63	1	2986.55127000	0.00010000	1	1	1	32	5	28	0	0	0	33	5	29	14UlGrBeBe.1271
63	1	3028.39614000	0.00010000	1	1	1	32	5	28	0	0	0	31	5	27	14UlGrBeBe.1998
	---
63	2	2467.93890000	0.00160059	1	1	1	32	5	28	0	1	0	33	5	29	77PiDrPaDa.93
	---
	---
64	1	2986.81676000	0.00027388	1	1	1	32	6	27	0	0	0	33	6	28	14UlGrBeBe.1278
64	1	3028.59699000	0.00010000	1	1	1	32	6	27	0	0	0	31	6	26	14UlGrBeBe.2004
	---
64	2	2467.77943000	0.00010000	1	1	1	32	6	27	0	1	0	33	6	28	14UlGrBeBe.269
64	2	2488.93897000	0.00046185	1	1	1	32	6	27	0	1	0	32	6	26	14UlGrBeBe.622
	---
	---
65	1	2987.13889000	0.00041566	1	1	1	32	7	26	0	0	0	33	7	27	14UlGrBeBe.1282
65	1	3028.83389000	0.00017740	1	1	1	32	7	26	0	0	0	31	7	25	14UlGrBeBe.2007
	---
65	2	2467.59818000	0.00016712	1	1	1	32	7	26	0	1	0	33	7	27	14UlGrBeBe.265
65	2	2509.26464000	0.00010000	1	1	1	32	7	26	0	1	0	31	7	25	14UlGrBeBe.959
	---
	---
66	1	2987.48728000	0.00051239	1	1	1	32	8	25	0	0	0	33	8	26	14UlGrBeBe.1286
66	1	3029.12393000	0.00020368	1	1	1	32	8	25	0	0	0	31	8	24	14UlGrBeBe.2017
	---
66	2	2488.49399000	0.00017243	1	1	1	32	8	25	0	1	0	32	8	24	14UlGrBeBe.611
66	2	2508.97601000	0.00048113	1	1	1	32	8	25	0	1	0	31	8	24	14UlGrBeBe.955
	---
	---
67	1	2987.63918000	0.00010000	1	1	1	31	6	25	0	0	0	32	6	26	14UlGrBeBe.1287
	---
67	2	2468.58993000	0.00010000	1	1	1	31	6	25	0	1	0	32	6	26	14UlGrBeBe.284
	---
	---
68	1	2988.31707000	0.00011820	1	1	1	31	8	23	0	0	0	32	8	24	14UlGrBeBe.1298
68	1	3028.66477000	0.00010000	1	1	1	31	8	23	0	0	0	30	8	22	14UlGrBeBe.2005
	---
68	2	2468.18291000	0.00010000	1	1	1	31	8	23	0	1	0	32	8	24	14UlGrBeBe.275
68	2	2508.50390000	0.00010000	1	1	1	31	8	23	0	1	0	30	8	22	14UlGrBeBe.950
	---
	---
69	1	2989.14106000	0.00012770	1	1	1	30	8	23	0	0	0	31	8	24	14UlGrBeBe.1308
69	1	3028.20007000	0.00011929	1	1	1	30	8	23	0	0	0	29	8	22	14UlGrBeBe.1994
	---
69	2	2468.99379000	0.00040108	1	1	1	30	8	23	0	1	0	31	8	24	14UlGrBeBe.289
	---
	---
70	1	2989.51042000	0.00024418	1	1	1	30	9	22	0	0	0	31	9	23	14UlGrBeBe.1313
70	1	3028.54102000	0.00011150	1	1	1	30	9	22	0	0	0	29	9	21	14UlGrBeBe.2002
	---
70	2	2468.71164000	0.00010000	1	1	1	30	9	22	0	1	0	31	9	23	14UlGrBeBe.286
	---
	---
71	1	2990.32577000	0.00046761	1	1	1	29	9	20	0	0	0	30	9	21	14UlGrBeBe.1324
71	1	3028.07224000	0.00010000	1	1	1	29	9	20	0	0	0	28	9	19	14UlGrBeBe.1989
	---
71	2	2469.51488000	0.00032297	1	1	1	29	9	20	0	1	0	30	9	21	14UlGrBeBe.297
	---
	---
72	1	2991.13644000	0.00033510	1	1	1	28	9	20	0	0	0	29	9	21	14UlGrBeBe.1336
72	1	3027.59795000	0.00010000	1	1	1	28	9	20	0	0	0	27	9	19	14UlGrBeBe.1978
	---
72	2	2470.30960000	0.00260418	1	1	1	28	9	20	0	1	0	29	9	21	77PiDrPaDa.149
	---
	---
73	1	3027.90542000	0.00023245	1	1	1	30	7	24	0	0	0	29	7	23	14UlGrBeBe.1983
	---
73	2	2469.23049000	0.00025095	1	1	1	30	7	24	0	1	0	31	7	25	14UlGrBeBe.294
	---
	---
74	1	3029.57791000	0.00010000	1	1	1	33	8	25	0	0	0	32	8	24	14UlGrBeBe.2029
	---
74	2	2509.44404000	0.00010000	1	1	1	33	8	25	0	1	0	32	8	24	14UlGrBeBe.964
	---
	---
75	1	3030.17956000	0.00010000	1	1	1	36	5	32	0	0	0	35	5	31	14UlGrBeBe.2046
	---
75	2	2511.59170000	0.00011060	1	1	1	36	5	32	0	1	0	35	5	31	14UlGrBeBe.1006
	---

==============
Component #77: 	22 vertices. 
	Path length: 2.	Utility factor = 11

	---
1	1	1500.04220000	0.00179642	0	3	0	31	1	31	0	0	0	32	2	30	17UlBeGrBe.783
1	1	1531.54800000	0.00166592	0	3	0	31	1	31	0	0	0	32	0	32	17UlBeGrBe.1210
	---
1	2	982.08480000	0.00102235	0	3	0	31	1	31	0	1	0	32	2	30	17UlBeGrBe.26
	---
	---
2	1	1510.33880000	0.00080000	0	3	0	28	9	19	0	0	0	29	10	20	17UlBeGrBe.835
2	1	1528.88520000	0.00149437	0	3	0	28	9	19	0	0	0	28	10	18	17UlBeGrBe.1152
2	1	1546.78690000	0.00116547	0	3	0	28	9	19	0	0	0	27	10	18	17UlBeGrBe.1496
2	1	1589.81680000	0.00080000	0	3	0	28	9	19	0	0	0	28	8	20	17UlBeGrBe.1987
2	1	1607.73700000	0.00080000	0	3	0	28	9	19	0	0	0	27	8	20	17UlBeGrBe.2107
	---
2	2	1025.21870000	0.00080000	0	3	0	28	9	19	0	1	0	27	10	18	17UlBeGrBe.532
	---
	---
3	1	1513.13890000	0.00080000	0	3	0	31	6	26	0	0	0	32	7	25	17UlBeGrBe.861
3	1	1533.66650000	0.00187377	0	3	0	31	6	26	0	0	0	31	7	25	17UlBeGrBe.1261
3	1	1573.78190000	0.00233908	0	3	0	31	6	26	0	0	0	31	5	27	17UlBeGrBe.1816
3	1	1593.44170000	0.00110444	0	3	0	31	6	26	0	0	0	30	5	25	17UlBeGrBe.2019
	---
3	2	1034.05040000	0.00080000	0	3	0	31	6	26	0	1	0	32	5	27	17UlBeGrBe.607
	---
	---
4	1	1513.24430000	0.00158969	0	3	0	28	7	21	0	0	0	29	8	22	17UlBeGrBe.862
4	1	1531.80900000	0.00080000	0	3	0	28	7	21	0	0	0	28	8	20	17UlBeGrBe.1220
4	1	1549.73010000	0.00080000	0	3	0	28	7	21	0	0	0	27	8	20	17UlBeGrBe.1520
4	1	1597.06620000	0.00111132	0	3	0	28	7	21	0	0	0	27	6	22	17UlBeGrBe.2047
	---
4	2	993.07180000	0.00080000	0	3	0	28	7	21	0	1	0	29	8	22	17UlBeGrBe.83
4	2	1011.62370000	0.00080000	0	3	0	28	7	21	0	1	0	28	8	20	17UlBeGrBe.321
	---
	---
5	1	1513.91040000	0.00080000	0	3	0	27	7	21	0	0	0	28	8	20	17UlBeGrBe.872
5	1	1531.83010000	0.00080000	0	3	0	27	7	21	0	0	0	27	8	20	17UlBeGrBe.1221
5	1	1579.16520000	0.00080000	0	3	0	27	7	21	0	0	0	27	6	22	17UlBeGrBe.1885
5	1	1596.48040000	0.00080000	0	3	0	27	7	21	0	0	0	26	6	20	17UlBeGrBe.2044
	---
5	2	1011.63280000	0.00080000	0	3	0	27	7	21	0	1	0	27	8	20	17UlBeGrBe.322
	---
	---
6	1	1514.44460000	0.00080000	0	3	0	29	6	24	0	0	0	30	7	23	17UlBeGrBe.878
6	1	1592.43720000	0.00101726	0	3	0	29	6	24	0	0	0	28	5	23	17UlBeGrBe.2014
	---
6	2	994.86360000	0.00109833	0	3	0	29	6	24	0	1	0	30	7	23	17UlBeGrBe.93
6	2	1035.70430000	0.00080000	0	3	0	29	6	24	0	1	0	30	5	25	17UlBeGrBe.616
	---
	---
7	1	1514.57360000	0.00080000	0	3	0	26	7	19	0	0	0	27	8	20	17UlBeGrBe.881
7	1	1531.85050000	0.00080000	0	3	0	26	7	19	0	0	0	26	8	18	17UlBeGrBe.1222
7	1	1579.22450000	0.00148255	0	3	0	26	7	19	0	0	0	26	6	20	17UlBeGrBe.1886
7	1	1595.89730000	0.00080000	0	3	0	26	7	19	0	0	0	25	6	20	17UlBeGrBe.2041
	---
7	2	994.37510000	0.00080000	0	3	0	26	7	19	0	1	0	27	8	20	17UlBeGrBe.90
	---
	---
8	1	1515.10970000	0.00142223	0	3	0	28	6	22	0	0	0	29	7	23	17UlBeGrBe.886
8	1	1533.69200000	0.00088328	0	3	0	28	6	22	0	0	0	28	7	21	17UlBeGrBe.1265
8	1	1573.87110000	0.00080000	0	3	0	28	6	22	0	0	0	28	5	23	17UlBeGrBe.1818
8	1	1592.02400000	0.00159171	0	3	0	28	6	22	0	0	0	27	5	23	17UlBeGrBe.2012
	---
8	2	1014.08260000	0.00080000	0	3	0	28	6	22	0	1	0	28	7	21	17UlBeGrBe.359
	---
	---
9	1	1515.22540000	0.00173293	0	3	0	31	5	27	0	0	0	32	6	26	17UlBeGrBe.888
9	1	1569.43810000	0.00169423	0	3	0	31	5	27	0	0	0	31	4	28	17UlBeGrBe.1753
	---
9	2	1016.76890000	0.00141328	0	3	0	31	5	27	0	1	0	31	6	26	17UlBeGrBe.403
	---
	---
10	1	1516.18550000	0.00158063	0	3	0	30	5	25	0	0	0	31	6	26	17UlBeGrBe.900
10	1	1536.08080000	0.00080000	0	3	0	30	5	25	0	0	0	30	6	24	17UlBeGrBe.1325
10	1	1567.49410000	0.00110243	0	3	0	30	5	25	0	0	0	30	4	26	17UlBeGrBe.1727
10	1	1588.92810000	0.00080000	0	3	0	30	5	25	0	0	0	29	4	26	17UlBeGrBe.1977
	---
10	2	1036.27510000	0.00095855	0	3	0	30	5	25	0	1	0	29	6	24	17UlBeGrBe.620
	---
	---
11	1	1516.65950000	0.00080000	0	3	0	31	4	28	0	0	0	32	5	27	17UlBeGrBe.908
11	1	1537.77680000	0.00080000	0	3	0	31	4	28	0	0	0	31	5	27	17UlBeGrBe.1345
11	1	1567.05160000	0.00080000	0	3	0	31	4	28	0	0	0	31	3	29	17UlBeGrBe.1724
	---
11	2	1019.90110000	0.00080000	0	3	0	31	4	28	0	1	0	32	3	29	17UlBeGrBe.462
	---
	---
12	1	1517.36450000	0.00122018	0	3	0	28	5	23	0	0	0	29	6	24	17UlBeGrBe.917
12	1	1535.96760000	0.00164662	0	3	0	28	5	23	0	0	0	28	6	22	17UlBeGrBe.1319
12	1	1568.14590000	0.00080000	0	3	0	28	5	23	0	0	0	28	4	24	17UlBeGrBe.1736
	---
12	2	998.27280000	0.00080000	0	3	0	28	5	23	0	1	0	29	6	24	17UlBeGrBe.133
	---
	---
13	1	1520.01760000	0.00080000	0	3	0	30	4	26	0	0	0	31	5	27	17UlBeGrBe.950
13	1	1539.67930000	0.00080000	0	3	0	30	4	26	0	0	0	30	5	25	17UlBeGrBe.1385
13	1	1561.67780000	0.00092336	0	3	0	30	4	26	0	0	0	30	3	27	17UlBeGrBe.1640
	---
13	2	1001.37800000	0.00080000	0	3	0	30	4	26	0	1	0	31	5	27	17UlBeGrBe.188
	---
	---
14	1	1525.77470000	0.00186656	0	3	0	32	3	29	0	0	0	33	4	30	17UlBeGrBe.1036
14	1	1543.70890000	0.00292396	0	3	0	32	3	29	0	0	0	32	4	28	17UlBeGrBe.1458
14	1	1562.34100000	0.00094330	0	3	0	32	3	29	0	0	0	32	2	30	17UlBeGrBe.1651
	---
14	2	1025.44540000	0.00138966	0	3	0	32	3	29	0	1	0	32	4	28	17UlBeGrBe.539
14	2	1049.12760000	0.00109421	0	3	0	32	3	29	0	1	0	31	4	28	17UlBeGrBe.709
	---
	---
15	1	1525.97240000	0.00080000	0	3	0	30	3	27	0	0	0	31	4	28	17UlBeGrBe.1052
15	1	1543.67640000	0.00110277	0	3	0	30	3	27	0	0	0	30	4	26	17UlBeGrBe.1456
15	1	1561.12760000	0.00080000	0	3	0	30	3	27	0	0	0	30	2	28	17UlBeGrBe.1624
	---
15	2	1007.67220000	0.00080000	0	3	0	30	3	27	0	1	0	31	4	28	17UlBeGrBe.282
	---
	---
16	1	1528.91290000	0.00214024	0	3	0	27	9	19	0	0	0	27	10	18	17UlBeGrBe.1154
16	1	1589.86470000	0.00148629	0	3	0	27	9	19	0	0	0	27	8	20	17UlBeGrBe.1988
16	1	1607.14110000	0.00080000	0	3	0	27	9	19	0	0	0	26	8	18	17UlBeGrBe.2095
	---
16	2	1007.34610000	0.00080000	0	3	0	27	9	19	0	1	0	27	10	18	17UlBeGrBe.270
	---
	---
17	1	1529.23500000	0.00089089	0	3	0	34	2	32	0	0	0	35	3	33	17UlBeGrBe.1164
	---
17	2	1054.58290000	0.00080000	0	3	0	34	2	32	0	1	0	33	3	31	17UlBeGrBe.729
	---
	---
18	1	1530.24220000	0.00080000	0	3	0	27	8	20	0	0	0	27	9	19	17UlBeGrBe.1188
18	1	1566.48780000	0.00115111	0	3	0	27	8	20	0	0	0	28	7	21	17UlBeGrBe.1718
18	1	1584.42380000	0.00102845	0	3	0	27	8	20	0	0	0	27	7	21	17UlBeGrBe.1937
	---
18	2	991.49670000	0.00080000	0	3	0	27	8	20	0	1	0	28	9	19	17UlBeGrBe.74
	---
	---
19	1	1531.79010000	0.00080000	0	3	0	29	7	23	0	0	0	29	8	22	17UlBeGrBe.1219
19	1	1579.02820000	0.00080000	0	3	0	29	7	23	0	0	0	29	6	24	17UlBeGrBe.1883
	---
19	2	1040.66530000	0.00080000	0	3	0	29	7	23	0	1	0	30	6	24	17UlBeGrBe.647
	---
	---
20	1	1535.84190000	0.00191387	0	3	0	29	5	25	0	0	0	29	6	24	17UlBeGrBe.1306
20	1	1569.40360000	0.00080000	0	3	0	29	5	25	0	0	0	29	4	26	17UlBeGrBe.1751
20	1	1586.62340000	0.00113451	0	3	0	29	5	25	0	0	0	28	4	24	17UlBeGrBe.1961
	---
20	2	997.47640000	0.00177112	0	3	0	29	5	25	0	1	0	30	6	24	17UlBeGrBe.118
20	2	1016.74710000	0.00229367	0	3	0	29	5	25	0	1	0	29	6	24	17UlBeGrBe.399
	---
	---
21	1	1537.95560000	0.00080000	0	3	0	29	4	26	0	0	0	29	5	25	17UlBeGrBe.1347
21	1	1540.36530000	0.00080000	0	3	0	29	4	26	0	0	0	30	3	27	17UlBeGrBe.1395
21	1	1566.53900000	0.00080000	0	3	0	29	4	26	0	0	0	29	3	27	17UlBeGrBe.1720
21	1	1579.28990000	0.00080000	0	3	0	29	4	26	0	0	0	28	3	25	17UlBeGrBe.1889
	---
21	2	999.72340000	0.00140447	0	3	0	29	4	26	0	1	0	30	5	25	17UlBeGrBe.162
	---
	---
22	1	1538.26650000	0.00119272	0	3	0	31	3	29	0	0	0	31	4	28	17UlBeGrBe.1365
	---
22	2	996.28620000	0.00119272	0	3	0	31	3	29	0	1	0	32	4	28	17UlBeGrBe.103
	---
	---
23	1	1540.24470000	0.00155267	0	3	0	32	4	28	0	0	0	32	5	27	17UlBeGrBe.1393
23	1	1561.36080000	0.00116380	0	3	0	32	4	28	0	0	0	31	5	27	17UlBeGrBe.1630
23	1	1561.55340000	0.00080000	0	3	0	32	4	28	0	0	0	32	3	29	17UlBeGrBe.1636
	---
23	2	1021.62910000	0.00134508	0	3	0	32	4	28	0	1	0	32	5	27	17UlBeGrBe.483
23	2	1043.48610000	0.00089554	0	3	0	32	4	28	0	1	0	32	3	29	17UlBeGrBe.676
	---
	---
24	1	1552.91770000	0.00100916	0	3	0	30	6	24	0	0	0	29	7	23	17UlBeGrBe.1538
24	1	1573.58990000	0.00103152	0	3	0	30	6	24	0	0	0	30	5	25	17UlBeGrBe.1813
24	1	1593.17790000	0.00088157	0	3	0	30	6	24	0	0	0	29	5	25	17UlBeGrBe.2017
	---
24	2	1014.10290000	0.00115912	0	3	0	30	6	24	0	1	0	30	7	23	17UlBeGrBe.362
	---
	---
25	1	1569.23790000	0.00110266	0	3	0	33	2	32	0	0	0	33	1	33	17UlBeGrBe.1748
	---
25	2	1017.47940000	0.00110266	0	3	0	33	2	32	0	1	0	33	3	31	17UlBeGrBe.415
	---
	---
26	1	1571.06120000	0.00080000	0	3	0	32	2	30	0	0	0	31	3	29	17UlBeGrBe.1786
	---
26	2	1023.91170000	0.00080000	0	3	0	32	2	30	0	1	0	32	3	29	17UlBeGrBe.518
	---
	---
27	1	1644.50300000	0.00010000	1	1	0	28	6	22	0	0	0	28	7	21	11UlGrBeBo.712
27	1	1662.44080000	0.00017039	1	1	0	28	6	22	0	0	0	27	7	21	11UlGrBeBo.1212
27	1	1702.83720000	0.00010000	1	1	0	28	6	22	0	0	0	27	5	23	11UlGrBeBo.2400
	---
27	2	1106.32530000	0.00066811	1	1	0	28	6	22	0	1	0	29	7	23	17CeTaPuCh.70
	---
	---
28	1	1852.68220000	0.00015487	0	1	1	33	5	28	0	0	0	34	5	29	11UlGrBeBo.4013
28	1	1875.45640000	0.00038317	0	1	1	33	5	28	0	0	0	33	5	29	11UlGrBeBo.4956
28	1	1896.18520000	0.00012248	0	1	1	33	5	28	0	0	0	32	5	27	11UlGrBeBo.5968
	---
28	2	1377.57230000	0.00040000	0	1	1	33	5	28	0	1	0	32	5	27	08HeBaBa.27
	---
	---
29	1	1852.87530000	0.00010000	0	1	1	33	2	31	0	0	0	34	2	32	11UlGrBeBo.4019
29	1	1889.36770000	0.00010000	0	1	1	33	2	31	0	0	0	33	2	32	11UlGrBeBo.5663
29	1	1895.39830000	0.00010000	0	1	1	33	2	31	0	0	0	32	2	30	11UlGrBeBo.5930
	---
29	2	1377.44010000	0.00040000	0	1	1	33	2	31	0	1	0	32	2	30	08HeBaBa.28
	---
	---
30	1	1853.54480000	0.00133934	0	1	1	32	4	29	0	0	0	33	4	30	11UlGrBeBo.4045
30	1	1871.48060000	0.00221795	0	1	1	32	4	29	0	0	0	32	4	28	11UlGrBeBo.4732
	---
30	2	1376.89990000	0.00122938	0	1	1	32	4	29	0	1	0	31	4	28	08HeBaBa.33
	---
	---
31	1	1853.61250000	0.00010000	0	1	1	32	5	28	0	0	0	33	5	29	11UlGrBeBo.4047
31	1	1895.45740000	0.00010000	0	1	1	32	5	28	0	0	0	31	5	27	11UlGrBeBo.5933
	---
31	2	1376.81780000	0.00040000	0	1	1	32	5	28	0	1	0	31	5	27	08HeBaBa.36
	---
	---
32	1	1853.84830000	0.00010000	0	1	1	32	6	27	0	0	0	33	6	28	11UlGrBeBo.4058
32	1	1895.62890000	0.00010000	0	1	1	32	6	27	0	0	0	31	6	26	11UlGrBeBo.5941
	---
32	2	1376.56370000	0.00040000	0	1	1	32	6	27	0	1	0	31	6	26	08HeBaBa.38
	---
	---
33	1	1854.11520000	0.00010000	0	1	1	32	2	31	0	0	0	33	2	32	11UlGrBeBo.4065
33	1	1894.01330000	0.00010000	0	1	1	32	2	31	0	0	0	31	2	30	11UlGrBeBo.5867
	---
33	2	1336.36900000	0.00040000	0	1	1	32	2	31	0	1	0	33	2	32	08HeBaBa.161
	---
	---
34	1	1854.19150000	0.00014645	0	1	1	31	2	29	0	0	0	32	2	30	11UlGrBeBo.4070
34	1	1894.43400000	0.00026954	0	1	1	31	2	29	0	0	0	30	2	28	11UlGrBeBo.5887
	---
34	2	1336.23340000	0.00040000	0	1	1	31	2	29	0	1	0	32	2	30	08HeBaBa.162
	---
	---
35	1	1854.21920000	0.00010000	0	1	1	31	5	26	0	0	0	32	5	27	11UlGrBeBo.4072
35	1	1894.99820000	0.00010000	0	1	1	31	5	26	0	0	0	30	5	25	11UlGrBeBo.5911
	---
35	2	1376.35440000	0.00040000	0	1	1	31	5	26	0	1	0	30	5	25	08HeBaBa.41
	---
	---
36	1	2984.84202000	0.00027865	1	1	1	34	4	31	0	0	0	35	4	32	14UlGrBeBe.1250
36	1	3028.99013000	0.00010000	1	1	1	34	4	31	0	0	0	33	4	30	14UlGrBeBe.2014
	---
36	2	2510.71410000	0.00356798	1	1	1	34	4	31	0	1	0	33	4	30	77PiDrPaDa.1521
	---
	---
37	1	2984.96947000	0.00010000	1	1	1	33	4	29	0	0	0	34	4	30	14UlGrBeBe.1253
	---
37	2	2510.88622000	0.00010000	1	1	1	33	4	29	0	1	0	32	4	28	14UlGrBeBe.990
	---
	---
38	1	2985.02590000	0.00010000	1	1	1	33	3	30	0	0	0	34	3	31	14UlGrBeBe.1254
	---
38	2	2499.06845000	0.00018089	1	1	1	33	3	30	0	1	0	33	3	31	14UlGrBeBe.739
38	2	2510.89721000	0.00019630	1	1	1	33	3	30	0	1	0	32	3	29	14UlGrBeBe.991
	---
	---
39	1	2985.10246000	0.00050107	1	1	1	34	3	32	0	0	0	35	3	33	14UlGrBeBe.1255
	---
39	2	2510.44936000	0.00014997	1	1	1	34	3	32	0	1	0	33	3	31	14UlGrBeBe.981
	---
	---
40	1	2985.51470000	0.00010000	1	1	1	34	2	33	0	0	0	35	2	34	14UlGrBeBe.1260
40	1	3027.76015000	0.00010000	1	1	1	34	2	33	0	0	0	33	2	32	14UlGrBeBe.1982
	---
40	2	2510.01250000	0.00172605	1	1	1	34	2	33	0	1	0	33	2	32	77PiDrPaDa.1497
	---
	---
41	1	2986.47029000	0.00019441	1	1	1	32	4	29	0	0	0	33	4	30	14UlGrBeBe.1270
41	1	3028.12573000	0.00010000	1	1	1	32	4	29	0	0	0	31	4	28	14UlGrBeBe.1992
	---
41	2	2468.19083000	0.00010000	1	1	1	32	4	29	0	1	0	33	4	30	14UlGrBeBe.276
41	2	2509.82492000	0.00021263	1	1	1	32	4	29	0	1	0	31	4	28	14UlGrBeBe.971
	---
	---
42	1	2986.55127000	0.00010000	1	1	1	32	5	28	0	0	0	33	5	29	14UlGrBeBe.1271
42	1	3028.39614000	0.00010000	1	1	1	32	5	28	0	0	0	31	5	27	14UlGrBeBe.1998
	---
42	2	2509.75667000	0.00010000	1	1	1	32	5	28	0	1	0	31	5	27	14UlGrBeBe.970
	---
	---
43	1	2986.61546000	0.00010000	1	1	1	31	3	28	0	0	0	32	3	29	14UlGrBeBe.1273
43	1	3028.08269000	0.00023726	1	1	1	31	3	28	0	0	0	30	3	27	14UlGrBeBe.1990
	---
43	2	2468.54667000	0.00013627	1	1	1	31	3	28	0	1	0	32	3	29	14UlGrBeBe.281
43	2	2468.54710000	0.00100000	1	1	1	31	3	28	0	1	0	32	3	29	77PiDrPaDa.109
	---
	---
44	1	2986.71623000	0.00010000	1	1	1	31	4	27	0	0	0	32	4	28	14UlGrBeBe.1275
	---
44	2	2468.45810000	0.00228963	1	1	1	31	4	27	0	1	0	32	4	28	77PiDrPaDa.106
	---
	---
45	1	2986.81676000	0.00027388	1	1	1	32	6	27	0	0	0	33	6	28	14UlGrBeBe.1278
45	1	3028.59699000	0.00010000	1	1	1	32	6	27	0	0	0	31	6	26	14UlGrBeBe.2004
	---
45	2	2509.53210000	0.00011589	1	1	1	32	6	27	0	1	0	31	6	26	14UlGrBeBe.965
	---
	---
46	1	2987.08207000	0.00010000	1	1	1	32	2	31	0	0	0	33	2	32	14UlGrBeBe.1281
46	1	3026.98011000	0.00010000	1	1	1	32	2	31	0	0	0	31	2	30	14UlGrBeBe.1963
	---
46	2	2469.34070000	0.00519538	1	1	1	32	2	31	0	1	0	33	2	32	77PiDrPaDa.129
	---
	---
47	1	2987.24762000	0.00015438	1	1	1	31	5	26	0	0	0	32	5	27	14UlGrBeBe.1284
47	1	3028.02683000	0.00010000	1	1	1	31	5	26	0	0	0	30	5	25	14UlGrBeBe.1988
	---
47	2	2468.63478000	0.00010000	1	1	1	31	5	26	0	1	0	32	5	27	14UlGrBeBe.285
47	2	2509.38303000	0.00016476	1	1	1	31	5	26	0	1	0	30	5	25	14UlGrBeBe.962
	---
	---
48	1	2988.21126000	0.00010000	1	1	1	30	5	26	0	0	0	31	5	27	14UlGrBeBe.1293
48	1	3027.46362000	0.00010000	1	1	1	30	5	26	0	0	0	29	5	25	14UlGrBeBe.1976
	---
48	2	2469.57185000	0.00010000	1	1	1	30	5	26	0	1	0	31	5	27	14UlGrBeBe.298
	---
	---
49	1	2988.48289000	0.00067671	1	1	1	30	6	25	0	0	0	31	6	26	14UlGrBeBe.1300
49	1	3027.66206000	0.00017810	1	1	1	30	6	25	0	0	0	29	6	24	14UlGrBeBe.1980
	---
49	2	2469.41874000	0.00035212	1	1	1	30	6	25	0	1	0	31	6	26	14UlGrBeBe.296
	---
	---
50	1	2988.95268000	0.00010000	1	1	1	29	5	24	0	0	0	30	5	25	14UlGrBeBe.1305
50	1	3027.04311000	0.00010000	1	1	1	29	5	24	0	0	0	28	5	23	14UlGrBeBe.1966
	---
50	2	2470.30960000	0.00100000	1	1	1	29	5	24	0	1	0	30	5	25	77PiDrPaDa.148
	---
	---
51	1	2989.14106000	0.00012770	1	1	1	30	8	23	0	0	0	31	8	24	14UlGrBeBe.1308
51	1	3028.20007000	0.00011929	1	1	1	30	8	23	0	0	0	29	8	22	14UlGrBeBe.1994
	---
51	2	2508.02638000	0.00010000	1	1	1	30	8	23	0	1	0	29	8	22	14UlGrBeBe.943
	---
	---
52	1	2989.30046000	0.00012923	1	1	1	29	6	23	0	0	0	30	6	24	14UlGrBeBe.1310
52	1	3027.19122000	0.00010000	1	1	1	29	6	23	0	0	0	28	6	22	14UlGrBeBe.1970
	---
52	2	2470.22320000	0.00100000	1	1	1	29	6	23	0	1	0	30	6	24	77PiDrPaDa.147
52	2	2470.22321000	0.00012017	1	1	1	29	6	23	0	1	0	30	6	24	14UlGrBeBe.307
	---
	---
53	1	2990.12504000	0.00023355	1	1	1	28	6	23	0	0	0	29	6	24	14UlGrBeBe.1320
53	1	3026.70642000	0.00010000	1	1	1	28	6	23	0	0	0	27	6	22	14UlGrBeBe.1953
	---
53	2	2471.03380000	0.00100000	1	1	1	28	6	23	0	1	0	29	6	24	77PiDrPaDa.173
53	2	2471.03384000	0.00019570	1	1	1	28	6	23	0	1	0	29	6	24	14UlGrBeBe.316
	---
	---
54	1	2990.32577000	0.00046761	1	1	1	29	9	20	0	0	0	30	9	21	14UlGrBeBe.1324
54	1	3028.07224000	0.00010000	1	1	1	29	9	20	0	0	0	28	9	19	14UlGrBeBe.1989
	---
54	2	2507.23582000	0.00010000	1	1	1	29	9	20	0	1	0	28	9	19	14UlGrBeBe.928
	---
	---
55	1	2990.43475000	0.00029210	1	1	1	28	7	22	0	0	0	29	7	23	14UlGrBeBe.1326
55	1	3026.95505000	0.00025298	1	1	1	28	7	22	0	0	0	27	7	21	14UlGrBeBe.1961
	---
55	2	2470.84290000	0.00427052	1	1	1	28	7	22	0	1	0	29	7	23	77PiDrPaDa.166
	---
	---
56	1	2990.77043000	0.00019173	1	1	1	28	8	21	0	0	0	29	8	22	14UlGrBeBe.1331
56	1	3027.25437000	0.00010000	1	1	1	28	8	21	0	0	0	27	8	20	14UlGrBeBe.1972
	---
56	2	2470.59675000	0.00012430	1	1	1	28	8	21	0	1	0	29	8	22	14UlGrBeBe.310
56	2	2507.05668000	0.00045046	1	1	1	28	8	21	0	1	0	27	8	20	14UlGrBeBe.924
	---
	---
57	1	2991.13644000	0.00033510	1	1	1	28	9	20	0	0	0	29	9	21	14UlGrBeBe.1336
57	1	3027.59795000	0.00010000	1	1	1	28	9	20	0	0	0	27	9	19	14UlGrBeBe.1978
	---
57	2	2506.74958000	0.00012358	1	1	1	28	9	20	0	1	0	27	9	19	14UlGrBeBe.917
	---
	---
58	1	2991.24207000	0.00010000	1	1	1	27	7	20	0	0	0	28	7	21	14UlGrBeBe.1338
58	1	3026.47234000	0.00011155	1	1	1	27	7	20	0	0	0	26	7	19	14UlGrBeBe.1947
	---
58	2	2471.63438000	0.00025985	1	1	1	27	7	20	0	1	0	28	7	21	14UlGrBeBe.327
	---
	---
59	1	2991.57577000	0.00033315	1	1	1	27	8	19	0	0	0	28	8	20	14UlGrBeBe.1346
59	1	3026.77345000	0.00010000	1	1	1	27	8	19	0	0	0	26	8	18	14UlGrBeBe.1954
	---
59	2	2471.38954000	0.00043768	1	1	1	27	8	19	0	1	0	28	8	20	14UlGrBeBe.323
59	2	2489.29858000	0.00048907	1	1	1	27	8	19	0	1	0	27	8	20	14UlGrBeBe.631
	---
	---
60	1	2991.94011000	0.00010000	1	1	1	27	9	18	0	0	0	28	9	19	14UlGrBeBe.1352
60	1	3027.11783000	0.00038641	1	1	1	27	9	18	0	0	0	26	9	17	14UlGrBeBe.1968
	---
60	2	2471.10330000	0.00100000	1	1	1	27	9	18	0	1	0	28	9	19	77PiDrPaDa.174
60	2	2471.10377000	0.00024093	1	1	1	27	9	18	0	1	0	28	9	19	14UlGrBeBe.317
	---
	---
61	1	2992.37552000	0.00010000	1	1	1	26	8	19	0	0	0	27	8	20	14UlGrBeBe.1359
61	1	3009.65267000	0.00010000	1	1	1	26	8	19	0	0	0	26	8	18	14UlGrBeBe.1600
61	1	3026.28691000	0.00011282	1	1	1	26	8	19	0	0	0	25	8	18	14UlGrBeBe.1942
	---
61	2	2472.17770000	0.00100000	1	1	1	26	8	19	0	1	0	27	8	20	77PiDrPaDa.200
	---
	---
62	1	2992.73792000	0.00012911	1	1	1	26	9	18	0	0	0	27	9	19	14UlGrBeBe.1363
	---
62	2	2471.88930000	0.00016319	1	1	1	26	9	18	0	1	0	27	9	19	14UlGrBeBe.332
	---
	---
63	1	3027.90542000	0.00023245	1	1	1	30	7	24	0	0	0	29	7	23	14UlGrBeBe.1983
	---
63	2	2508.31140000	0.00185043	1	1	1	30	7	24	0	1	0	29	7	23	77PiDrPaDa.1443
	---

==============
Component #180: 	18 vertices. 
	Path length: 2.	Utility factor = 9

	---
1	1	3035.49680000	0.00010000	1	1	1	48	7	42	0	0	0	47	7	41	14UlGrBeBe.2181
	---
1	2	2453.69314000	0.00010000	1	1	1	48	7	42	0	1	0	49	7	43	14UlGrBeBe.101
	---

==============
Component #54: 	8 vertices. 
	Path length: 1.	Utility factor = 8

	---
1	1	1334.52918000	0.00046175	0	0	1	9	3	6	0	0	0	9	5	5	13UlOnGrBe.9350
1	1	1355.36764000	0.00059477	0	0	1	9	2	7	0	0	0	10	2	8	13UlOnGrBe.10049
1	1	1355.37447000	0.00036724	0	0	1	9	3	6	0	0	0	10	3	7	13UlOnGrBe.10050
1	1	1355.91532000	0.00041188	0	0	1	8	4	5	0	0	0	9	4	6	13UlOnGrBe.10075
1	1	1356.04840000	0.00016652	0	0	1	8	3	6	0	0	0	9	3	7	13UlOnGrBe.10083
1	1	1361.66627000	0.00024352	0	0	1	8	4	5	0	0	0	8	4	4	13UlOnGrBe.10454
1	1	1362.23719000	0.00017981	0	0	1	9	2	7	0	0	0	9	2	8	13UlOnGrBe.10481
1	1	1366.77630000	0.00015002	0	0	1	8	4	5	0	0	0	7	4	4	13UlOnGrBe.10539
1	1	1366.91631000	0.00014677	0	0	1	8	3	6	0	0	0	7	3	5	13UlOnGrBe.10540
1	1	1367.54474000	0.00020535	0	0	1	9	3	6	0	0	0	8	3	5	13UlOnGrBe.10558
1	1	1367.72646000	0.00023475	0	0	1	9	2	7	0	0	0	8	2	6	13UlOnGrBe.10564
1	1	1374.98796000	0.00017930	0	0	1	9	2	7	0	0	0	8	0	8	13UlOnGrBe.10812
	---

==============
Component #56: 	16 vertices. 
	Path length: 2.	Utility factor = 8

	---
1	1	2973.09368000	0.00058112	1	1	1	47	4	43	0	0	0	48	4	44	14UlGrBeBe.1157
1	1	3034.80307000	0.00054968	1	1	1	47	4	43	0	0	0	46	4	42	14UlGrBeBe.2169
	---
1	2	2454.85287000	0.00016710	1	1	1	47	4	43	0	1	0	48	4	44	14UlGrBeBe.110
	---
	---
2	1	2973.51427000	0.00033015	1	1	1	48	3	46	0	0	0	49	3	47	14UlGrBeBe.1160
2	1	3033.32547000	0.00010000	1	1	1	48	3	46	0	0	0	47	3	45	14UlGrBeBe.2136
	---
2	2	2455.79593000	0.00036397	1	1	1	48	3	46	0	1	0	49	3	47	14UlGrBeBe.115
	---
	---
3	1	3034.10350000	0.00013524	1	1	1	48	4	45	0	0	0	47	4	44	14UlGrBeBe.2154
	---
3	2	2455.03257000	0.00077950	1	1	1	48	4	45	0	1	0	49	4	46	14UlGrBeBe.112
	---
	---
4	1	3034.76525000	0.00019204	1	1	1	48	5	44	0	0	0	47	5	43	14UlGrBeBe.2168
	---
4	2	2454.37345000	0.00010000	1	1	1	48	5	44	0	1	0	49	5	45	14UlGrBeBe.108
4	2	2475.91779000	0.00010000	1	1	1	48	5	44	0	1	0	48	5	43	14UlGrBeBe.397
	---
	---
5	1	3034.88993000	0.00038380	1	1	1	44	10	35	0	0	0	43	10	34	14UlGrBeBe.2171
	---
5	2	2456.58068000	0.00032283	1	1	1	44	10	35	0	1	0	45	10	36	14UlGrBeBe.122
	---
	---
6	1	3035.21673000	0.00039166	1	1	1	48	6	43	0	0	0	47	6	42	14UlGrBeBe.2177
	---
6	2	2453.93262000	0.00039165	1	1	1	48	6	43	0	1	0	49	6	44	14UlGrBeBe.103
	---
