# Supplementary material for: Selecting lines for spectroscopic (re)measurements to improve the accuracy of absolute energies of rovibronic quantum states
Source: J Cheminform. 2021 Sep 16;13:67. doi: 10.1186/s13321-021-00534-y (PMC8447658; doi:10.1186/s13321-021-00534-y)
Supplement: Supplementary file 10 — Additional file 10. 32SO2_1.10(− 5).txt: CSC output of the 32S16O2 molecule at the 1∗10−5 cm−1 uncertainty threshold. [file 13321_2021_534_MOESM10_ESM.txt]

32SO2			Uncertainty threshold: 1e-005 cm^(-1)

|H_0| = 157

Summary: 
Component #2: 	142 vertices. 	Path length: 2.	Utility factor = 71
Component #25: 	29 vertices. 	Path length: 1.	Utility factor = 29
Component #68: 	28 vertices. 	Path length: 1.	Utility factor = 28
Component #55: 	14 vertices. 	Path length: 1.	Utility factor = 14
Component #168: 	13 vertices. 	Path length: 1.	Utility factor = 13
Component #26: 	35 vertices. 	Path length: 3.	Utility factor = 11.6667
Component #35: 	11 vertices. 	Path length: 1.	Utility factor = 11
Component #1: 	32 vertices. 	Path length: 4.	Utility factor = 8
Component #13: 	11 vertices. 	Path length: 2.	Utility factor = 5.5
Component #309: 	8 vertices. 	Path length: 2.	Utility factor = 4
Component #191: 	18 vertices. 	Path length: 8.	Utility factor = 2.25
Component #288: 	8 vertices. 	Path length: 3.	Utility factor = 2.66667
Component #9: 	12 vertices. 	Path length: 5.	Utility factor = 2.4
Component #154: 	14 vertices. 	Path length: 6.	Utility factor = 2.33333
Component #163: 	13 vertices. 	Path length: 10.	Utility factor = 1.3
Component #62: 	11 vertices. 	Path length: 7.	Utility factor = 1.57143
Component #76: 	8 vertices. 	Path length: 7.	Utility factor = 1.14286
Component #41: 	13 vertices. 	Path length: 9.	Utility factor = 1.44444
Component #17: 	9 vertices. 	Path length: 11.	Utility factor = 0.818182

==============
Component #2: 	142 vertices. 
	Path length: 2.	Utility factor = 71

	---
1	1	1519.70480000	0.00093578	0	3	0	21	6	16	0	0	0	22	7	15	17UlBeGrBe.945
1	1	1533.77710000	0.00092816	0	3	0	21	6	16	0	0	0	21	7	15	17UlBeGrBe.1269
1	1	1560.33910000	0.00080000	0	3	0	21	6	16	0	0	0	22	5	17	17UlBeGrBe.1617
1	1	1574.46430000	0.00091018	0	3	0	21	6	16	0	0	0	21	5	17	17UlBeGrBe.1830
1	1	1587.92130000	0.00119643	0	3	0	21	6	16	0	0	0	20	5	15	17UlBeGrBe.1971
	---
1	2	1014.09350000	0.00104244	0	3	0	21	6	16	0	1	0	21	7	15	17UlBeGrBe.360
1	2	1055.71060000	0.00159311	0	3	0	21	6	16	0	1	0	21	5	17	17UlBeGrBe.732
	---
	---
2	1	1520.12670000	0.00080000	0	3	0	21	1	21	0	0	0	22	2	20	17UlBeGrBe.952
2	1	1538.14460000	0.00080000	0	3	0	21	1	21	0	0	0	22	0	22	17UlBeGrBe.1352
2	1	1563.99190000	0.00080000	0	3	0	21	1	21	0	0	0	20	0	20	17UlBeGrBe.1674
	---
2	2	1002.16020000	0.00080000	0	3	0	21	1	21	0	1	0	22	2	20	17UlBeGrBe.194
2	2	1020.43750000	0.00181293	0	3	0	21	1	21	0	1	0	22	0	22	17UlBeGrBe.468
2	2	1022.30300000	0.00211352	0	3	0	21	1	21	0	1	0	21	2	20	17UlBeGrBe.493
2	2	1046.24840000	0.00080000	0	3	0	21	1	21	0	1	0	20	0	20	17UlBeGrBe.694
	---
	---
3	1	1520.36500000	0.00080000	0	3	0	20	6	14	0	0	0	21	7	15	17UlBeGrBe.955
3	1	1533.79680000	0.00101593	0	3	0	20	6	14	0	0	0	20	7	13	17UlBeGrBe.1270
3	1	1574.50670000	0.00080000	0	3	0	20	6	14	0	0	0	20	5	15	17UlBeGrBe.1831
3	1	1587.32880000	0.00080000	0	3	0	20	6	14	0	0	0	19	5	15	17UlBeGrBe.1966
	---
3	2	1000.67980000	0.00116660	0	3	0	20	6	14	0	1	0	21	7	15	17UlBeGrBe.173
	---
	---
4	1	1521.02410000	0.00080000	0	3	0	19	6	14	0	0	0	20	7	13	17UlBeGrBe.964
4	1	1574.55840000	0.00125273	0	3	0	19	6	14	0	0	0	19	5	15	17UlBeGrBe.1832
4	1	1586.72440000	0.00146919	0	3	0	19	6	14	0	0	0	18	5	13	17UlBeGrBe.1963
	---
4	2	1055.78720000	0.00080000	0	3	0	19	6	14	0	1	0	19	5	15	17UlBeGrBe.734
	---
	---
5	1	1521.77840000	0.00097057	0	3	0	21	5	17	0	0	0	22	6	16	17UlBeGrBe.972
5	1	1569.67540000	0.00080000	0	3	0	21	5	17	0	0	0	21	4	18	17UlBeGrBe.1761
5	1	1583.03420000	0.00092064	0	3	0	21	5	17	0	0	0	20	4	16	17UlBeGrBe.1921
	---
5	2	1051.27660000	0.00232528	0	3	0	21	5	17	0	1	0	21	4	18	17UlBeGrBe.719
	---
	---
6	1	1522.31830000	0.00120707	0	3	0	23	2	22	0	0	0	24	3	21	17UlBeGrBe.978
6	1	1537.48260000	0.00080000	0	3	0	23	2	22	0	0	0	24	1	23	17UlBeGrBe.1342
6	1	1540.62210000	0.00107934	0	3	0	23	2	22	0	0	0	23	3	21	17UlBeGrBe.1401
6	1	1563.97000000	0.00133195	0	3	0	23	2	22	0	0	0	23	1	23	17UlBeGrBe.1673
6	1	1567.01430000	0.00080000	0	3	0	23	2	22	0	0	0	22	1	21	17UlBeGrBe.1723
	---
6	2	1019.62350000	0.00116646	0	3	0	23	2	22	0	1	0	24	1	23	17UlBeGrBe.454
6	2	1022.50690000	0.00120653	0	3	0	23	2	22	0	1	0	23	3	21	17UlBeGrBe.502
	---
	---
7	1	1522.34280000	0.00080000	0	3	0	17	6	12	0	0	0	18	7	11	17UlBeGrBe.980
7	1	1533.85060000	0.00119682	0	3	0	17	6	12	0	0	0	17	7	11	17UlBeGrBe.1273
7	1	1563.10750000	0.00080000	0	3	0	17	6	12	0	0	0	18	5	13	17UlBeGrBe.1662
7	1	1574.63490000	0.00080000	0	3	0	17	6	12	0	0	0	17	5	13	17UlBeGrBe.1836
7	1	1585.51670000	0.00104937	0	3	0	17	6	12	0	0	0	16	5	11	17UlBeGrBe.1955
	---
7	2	1044.32840000	0.00159102	0	3	0	17	6	12	0	1	0	18	5	13	17UlBeGrBe.685
	---
	---
8	1	1522.43780000	0.00080000	0	3	0	20	5	15	0	0	0	21	6	16	17UlBeGrBe.981
8	1	1535.87980000	0.00080000	0	3	0	20	5	15	0	0	0	20	6	14	17UlBeGrBe.1310
8	1	1548.67880000	0.00080000	0	3	0	20	5	15	0	0	0	19	6	14	17UlBeGrBe.1512
8	1	1569.60450000	0.00080000	0	3	0	20	5	15	0	0	0	20	4	16	17UlBeGrBe.1758
8	1	1582.56460000	0.00080000	0	3	0	20	5	15	0	0	0	19	4	16	17UlBeGrBe.1920
	---
8	2	1016.69120000	0.00080000	0	3	0	20	5	15	0	1	0	20	6	14	17UlBeGrBe.393
8	2	1029.48090000	0.00080000	0	3	0	20	5	15	0	1	0	19	6	14	17UlBeGrBe.583
	---
	---
9	1	1522.74420000	0.00080000	0	3	0	23	4	20	0	0	0	24	5	19	17UlBeGrBe.985
9	1	1538.18250000	0.00224771	0	3	0	23	4	20	0	0	0	23	5	19	17UlBeGrBe.1357
9	1	1565.62750000	0.00080000	0	3	0	23	4	20	0	0	0	23	3	21	17UlBeGrBe.1707
9	1	1578.27850000	0.00080000	0	3	0	23	4	20	0	0	0	22	3	19	17UlBeGrBe.1873
	---
9	2	1019.45300000	0.00080000	0	3	0	23	4	20	0	1	0	23	5	19	17UlBeGrBe.444
9	2	1029.22720000	0.00080000	0	3	0	23	4	20	0	1	0	24	3	21	17UlBeGrBe.579
	---
	---
10	1	1523.08640000	0.00080000	0	3	0	19	5	15	0	0	0	20	6	14	17UlBeGrBe.988
10	1	1581.90520000	0.00114871	0	3	0	19	5	15	0	0	0	18	4	14	17UlBeGrBe.1918
	---
10	2	1038.40550000	0.00080000	0	3	0	19	5	15	0	1	0	20	4	16	17UlBeGrBe.630
10	2	1063.48240000	0.00124478	0	3	0	19	5	15	0	1	0	18	4	14	17UlBeGrBe.743
	---
	---
11	1	1523.67640000	0.00080000	0	3	0	22	4	18	0	0	0	23	5	19	17UlBeGrBe.993
11	1	1538.41930000	0.00080000	0	3	0	22	4	18	0	0	0	22	5	17	17UlBeGrBe.1370
11	1	1563.77100000	0.00080000	0	3	0	22	4	18	0	0	0	22	3	19	17UlBeGrBe.1671
	---
11	2	1004.94330000	0.00141794	0	3	0	22	4	18	0	1	0	23	5	19	17UlBeGrBe.237
11	2	1033.79100000	0.00118063	0	3	0	22	4	18	0	1	0	21	5	17	17UlBeGrBe.606
	---
	---
12	1	1524.08410000	0.00099544	0	3	0	21	4	18	0	0	0	22	5	17	17UlBeGrBe.996
12	1	1538.20790000	0.00080000	0	3	0	21	4	18	0	0	0	21	5	17	17UlBeGrBe.1359
12	1	1549.43350000	0.00170818	0	3	0	21	4	18	0	0	0	22	3	19	17UlBeGrBe.1518
12	1	1565.50500000	0.00103715	0	3	0	21	4	18	0	0	0	21	3	19	17UlBeGrBe.1699
12	1	1577.65150000	0.00176317	0	3	0	21	4	18	0	0	0	20	3	17	17UlBeGrBe.1870
	---
12	2	1019.45800000	0.00169626	0	3	0	21	4	18	0	1	0	21	5	17	17UlBeGrBe.447
12	2	1031.31960000	0.00095612	0	3	0	21	4	18	0	1	0	22	3	19	17UlBeGrBe.591
12	2	1047.37320000	0.00080000	0	3	0	21	4	18	0	1	0	21	3	19	17UlBeGrBe.701
	---
	---
13	1	1524.29510000	0.00080000	0	3	0	23	3	21	0	0	0	24	4	20	17UlBeGrBe.1000
13	1	1540.19280000	0.00080000	0	3	0	23	3	21	0	0	0	23	4	20	17UlBeGrBe.1391
13	1	1540.86650000	0.00140032	0	3	0	23	3	21	0	0	0	24	2	22	17UlBeGrBe.1416
13	1	1563.70050000	0.00113544	0	3	0	23	3	21	0	0	0	23	2	22	17UlBeGrBe.1670
13	1	1571.65420000	0.00080000	0	3	0	23	3	21	0	0	0	22	2	20	17UlBeGrBe.1791
	---
13	2	1021.81190000	0.00150263	0	3	0	23	3	21	0	1	0	23	4	20	17UlBeGrBe.486
13	2	1022.90250000	0.00104181	0	3	0	23	3	21	0	1	0	24	2	22	17UlBeGrBe.508
13	2	1045.79870000	0.00088896	0	3	0	23	3	21	0	1	0	23	2	22	17UlBeGrBe.691
	---
	---
14	1	1524.86600000	0.00134718	0	3	0	20	4	16	0	0	0	21	5	17	17UlBeGrBe.1009
14	1	1538.32280000	0.00128093	0	3	0	20	4	16	0	0	0	20	5	15	17UlBeGrBe.1367
14	1	1551.14590000	0.00080000	0	3	0	20	4	16	0	0	0	19	5	15	17UlBeGrBe.1528
14	1	1564.31430000	0.00235167	0	3	0	20	4	16	0	0	0	20	3	17	17UlBeGrBe.1677
14	1	1578.36910000	0.00080000	0	3	0	20	4	16	0	0	0	19	3	17	17UlBeGrBe.1877
	---
14	2	1006.11470000	0.00121047	0	3	0	20	4	16	0	1	0	21	5	17	17UlBeGrBe.256
14	2	1032.37860000	0.00233196	0	3	0	20	4	16	0	1	0	19	5	15	17UlBeGrBe.599
	---
	---
15	1	1525.05210000	0.00088735	0	3	0	16	5	11	0	0	0	17	6	12	17UlBeGrBe.1013
15	1	1535.92410000	0.00080000	0	3	0	16	5	11	0	0	0	16	6	10	17UlBeGrBe.1315
15	1	1569.87830000	0.00080000	0	3	0	16	5	11	0	0	0	16	4	12	17UlBeGrBe.1764
15	1	1580.15240000	0.00080000	0	3	0	16	5	11	0	0	0	15	4	12	17UlBeGrBe.1910
	---
15	2	1005.83760000	0.00147805	0	3	0	16	5	11	0	1	0	17	6	12	17UlBeGrBe.253
15	2	1061.70410000	0.00080000	0	3	0	16	5	11	0	1	0	15	4	12	17UlBeGrBe.742
	---
	---
16	1	1525.28510000	0.00080000	0	3	0	21	2	20	0	0	0	22	3	19	17UlBeGrBe.1018
16	1	1541.35530000	0.00093412	0	3	0	21	2	20	0	0	0	21	3	19	17UlBeGrBe.1425
16	1	1562.97600000	0.00080000	0	3	0	21	2	20	0	0	0	21	1	21	17UlBeGrBe.1658
16	1	1566.24830000	0.00118052	0	3	0	21	2	20	0	0	0	20	1	19	17UlBeGrBe.1714
	---
16	2	1007.17130000	0.00080000	0	3	0	21	2	20	0	1	0	22	3	19	17UlBeGrBe.260
16	2	1021.15450000	0.00080000	0	3	0	21	2	20	0	1	0	22	1	21	17UlBeGrBe.478
	---
	---
17	1	1525.40010000	0.00080000	0	3	0	19	4	16	0	0	0	20	5	15	17UlBeGrBe.1020
17	1	1538.22370000	0.00163636	0	3	0	19	4	16	0	0	0	19	5	15	17UlBeGrBe.1360
17	1	1576.86420000	0.00080000	0	3	0	19	4	16	0	0	0	18	3	15	17UlBeGrBe.1862
	---
17	2	1006.63780000	0.00199530	0	3	0	19	4	16	0	1	0	20	5	15	17UlBeGrBe.258
17	2	1019.45300000	0.00080000	0	3	0	19	4	16	0	1	0	19	5	15	17UlBeGrBe.443
17	2	1033.25710000	0.00080000	0	3	0	19	4	16	0	1	0	20	3	17	17UlBeGrBe.602
	---
	---
18	1	1525.70600000	0.00148761	0	3	0	15	5	11	0	0	0	16	6	10	17UlBeGrBe.1032
18	1	1535.93640000	0.00080000	0	3	0	15	5	11	0	0	0	15	6	10	17UlBeGrBe.1316
18	1	1569.93580000	0.00080000	0	3	0	15	5	11	0	0	0	15	4	12	17UlBeGrBe.1765
18	1	1579.53590000	0.00122167	0	3	0	15	5	11	0	0	0	14	4	10	17UlBeGrBe.1896
	---
18	2	1006.48670000	0.00098980	0	3	0	15	5	11	0	1	0	16	6	10	17UlBeGrBe.257
18	2	1041.21950000	0.00164482	0	3	0	15	5	11	0	1	0	16	4	12	17UlBeGrBe.651
	---
	---
19	1	1526.04580000	0.00133985	0	3	0	21	3	19	0	0	0	22	4	18	17UlBeGrBe.1058
19	1	1540.42750000	0.00080000	0	3	0	21	3	19	0	0	0	21	4	18	17UlBeGrBe.1396
19	1	1563.08510000	0.00080000	0	3	0	21	3	19	0	0	0	21	2	20	17UlBeGrBe.1661
19	1	1571.26740000	0.00119648	0	3	0	21	3	19	0	0	0	20	2	18	17UlBeGrBe.1788
	---
19	2	1007.66080000	0.00080000	0	3	0	21	3	19	0	1	0	22	4	18	17UlBeGrBe.281
19	2	1022.02690000	0.00080000	0	3	0	21	3	19	0	1	0	21	4	18	17UlBeGrBe.489
	---
	---
20	1	1526.70790000	0.00080000	0	3	0	17	4	14	0	0	0	18	5	13	17UlBeGrBe.1091
20	1	1538.23500000	0.00080000	0	3	0	17	4	14	0	0	0	17	5	13	17UlBeGrBe.1361
20	1	1575.92840000	0.00080000	0	3	0	17	4	14	0	0	0	16	3	13	17UlBeGrBe.1855
	---
20	2	1019.44770000	0.00183376	0	3	0	17	4	14	0	1	0	17	5	13	17UlBeGrBe.441
20	2	1035.03430000	0.00232529	0	3	0	17	4	14	0	1	0	18	3	15	17UlBeGrBe.612
20	2	1047.27320000	0.00080000	0	3	0	17	4	14	0	1	0	17	3	15	17UlBeGrBe.698
	---
	---
21	1	1527.01680000	0.00080000	0	3	0	13	5	9	0	0	0	14	6	8	17UlBeGrBe.1103
21	1	1569.99750000	0.00080000	0	3	0	13	5	9	0	0	0	13	4	10	17UlBeGrBe.1767
21	1	1578.31450000	0.00080000	0	3	0	13	5	9	0	0	0	12	4	8	17UlBeGrBe.1875
	---
21	2	1042.57310000	0.00080000	0	3	0	13	5	9	0	1	0	14	4	10	17UlBeGrBe.664
	---
	---
22	1	1527.38310000	0.00197882	0	3	0	16	4	12	0	0	0	17	5	13	17UlBeGrBe.1119
22	1	1565.07430000	0.00123508	0	3	0	16	4	12	0	0	0	16	3	13	17UlBeGrBe.1687
22	1	1575.70620000	0.00080000	0	3	0	16	4	12	0	0	0	15	3	13	17UlBeGrBe.1851
	---
22	2	1008.59580000	0.00080000	0	3	0	16	4	12	0	1	0	17	5	13	17UlBeGrBe.287
22	2	1019.46840000	0.00080000	0	3	0	16	4	12	0	1	0	16	5	11	17UlBeGrBe.450
22	2	1046.91200000	0.00183623	0	3	0	16	4	12	0	1	0	16	3	13	17UlBeGrBe.697
	---
	---
23	1	1527.53760000	0.00080000	0	3	0	22	3	19	0	0	0	23	4	20	17UlBeGrBe.1120
23	1	1542.05970000	0.00080000	0	3	0	22	3	19	0	0	0	22	4	18	17UlBeGrBe.1432
23	1	1556.43970000	0.00080000	0	3	0	22	3	19	0	0	0	21	4	18	17UlBeGrBe.1572
23	1	1558.99980000	0.00080000	0	3	0	22	3	19	0	0	0	22	2	20	17UlBeGrBe.1598
	---
23	2	1041.03470000	0.00141628	0	3	0	22	3	19	0	1	0	22	2	20	17UlBeGrBe.650
	---
	---
24	1	1527.59000000	0.00080000	0	3	0	9	6	4	0	0	0	10	7	3	17UlBeGrBe.1121
24	1	1574.82400000	0.00080000	0	3	0	9	6	4	0	0	0	9	5	5	17UlBeGrBe.1845
24	1	1580.57370000	0.00181453	0	3	0	9	6	4	0	0	0	8	5	3	17UlBeGrBe.1911
	---
24	2	1049.60760000	0.00080000	0	3	0	9	6	4	0	1	0	10	5	5	17UlBeGrBe.713
	---
	---
25	1	1527.63210000	0.00093430	0	3	0	19	3	17	0	0	0	20	4	16	17UlBeGrBe.1122
25	1	1540.59010000	0.00080000	0	3	0	19	3	17	0	0	0	19	4	16	17UlBeGrBe.1400
25	1	1545.11090000	0.00080000	0	3	0	19	3	17	0	0	0	20	2	18	17UlBeGrBe.1479
25	1	1562.57510000	0.00080000	0	3	0	19	3	17	0	0	0	19	2	18	17UlBeGrBe.1654
25	1	1570.82280000	0.00080000	0	3	0	19	3	17	0	0	0	18	2	16	17UlBeGrBe.1784
	---
25	2	1044.63270000	0.00080000	0	3	0	19	3	17	0	1	0	19	2	18	17UlBeGrBe.687
25	2	1052.84560000	0.00216097	0	3	0	19	3	17	0	1	0	18	2	16	17UlBeGrBe.723
	---
	---
26	1	1527.91550000	0.00147702	0	3	0	19	2	18	0	0	0	20	3	17	17UlBeGrBe.1125
26	1	1540.66270000	0.00080000	0	3	0	19	2	18	0	0	0	20	1	19	17UlBeGrBe.1402
26	1	1562.02920000	0.00156728	0	3	0	19	2	18	0	0	0	19	1	19	17UlBeGrBe.1645
26	1	1565.55340000	0.00080000	0	3	0	19	2	18	0	0	0	18	1	17	17UlBeGrBe.1702
	---
26	2	1022.77980000	0.00167897	0	3	0	19	2	18	0	1	0	20	1	19	17UlBeGrBe.505
26	2	1023.82880000	0.00160105	0	3	0	19	2	18	0	1	0	19	3	17	17UlBeGrBe.516
26	2	1044.26450000	0.00080000	0	3	0	19	2	18	0	1	0	19	1	19	17UlBeGrBe.684
	---
	---
27	1	1528.01050000	0.00080000	0	3	0	15	4	12	0	0	0	16	5	11	17UlBeGrBe.1128
27	1	1538.24830000	0.00080000	0	3	0	15	4	12	0	0	0	15	5	11	17UlBeGrBe.1362
27	1	1554.82550000	0.00196360	0	3	0	15	4	12	0	0	0	16	3	13	17UlBeGrBe.1559
27	1	1565.45490000	0.00080000	0	3	0	15	4	12	0	0	0	15	3	13	17UlBeGrBe.1696
	---
27	2	1009.21850000	0.00115261	0	3	0	15	4	12	0	1	0	16	5	11	17UlBeGrBe.291
27	2	1019.44770000	0.00121896	0	3	0	15	4	12	0	1	0	15	5	11	17UlBeGrBe.440
	---
	---
28	1	1528.67110000	0.00080000	0	3	0	14	4	10	0	0	0	15	5	11	17UlBeGrBe.1147
28	1	1538.26650000	0.00122039	0	3	0	14	4	10	0	0	0	14	5	9	17UlBeGrBe.1364
28	1	1565.29780000	0.00080000	0	3	0	14	4	10	0	0	0	14	3	11	17UlBeGrBe.1692
28	1	1574.44450000	0.00080000	0	3	0	14	4	10	0	0	0	13	3	11	17UlBeGrBe.1829
	---
28	2	1019.45800000	0.00080000	0	3	0	14	4	10	0	1	0	14	5	9	17UlBeGrBe.446
28	2	1028.40390000	0.00094762	0	3	0	14	4	10	0	1	0	13	5	9	17UlBeGrBe.568
	---
	---
29	1	1529.09760000	0.00105795	0	3	0	17	3	15	0	0	0	18	4	14	17UlBeGrBe.1159
29	1	1540.69690000	0.00080000	0	3	0	17	3	15	0	0	0	17	4	14	17UlBeGrBe.1403
29	1	1562.16890000	0.00080000	0	3	0	17	3	15	0	0	0	17	2	16	17UlBeGrBe.1649
29	1	1570.29370000	0.00133436	0	3	0	17	3	15	0	0	0	16	2	14	17UlBeGrBe.1777
	---
29	2	1010.67250000	0.00119445	0	3	0	17	3	15	0	1	0	18	4	14	17UlBeGrBe.311
29	2	1029.22240000	0.00197996	0	3	0	17	3	15	0	1	0	18	2	16	17UlBeGrBe.578
29	2	1044.20690000	0.00137884	0	3	0	17	3	15	0	1	0	17	2	16	17UlBeGrBe.682
	---
	---
30	1	1529.31480000	0.00080000	0	3	0	13	4	10	0	0	0	14	5	9	17UlBeGrBe.1169
30	1	1538.26650000	0.00080000	0	3	0	13	4	10	0	0	0	13	5	9	17UlBeGrBe.1363
30	1	1556.34570000	0.00126033	0	3	0	13	4	10	0	0	0	14	3	11	17UlBeGrBe.1570
30	1	1565.49300000	0.00080000	0	3	0	13	4	10	0	0	0	13	3	11	17UlBeGrBe.1698
30	1	1573.74080000	0.00184318	0	3	0	13	4	10	0	0	0	12	3	9	17UlBeGrBe.1815
	---
30	2	1010.50950000	0.00206331	0	3	0	13	4	10	0	1	0	14	5	9	17UlBeGrBe.310
30	2	1019.45300000	0.00110326	0	3	0	13	4	10	0	1	0	13	5	9	17UlBeGrBe.442
	---
	---
31	1	1529.96910000	0.00194983	0	3	0	12	4	8	0	0	0	13	5	9	17UlBeGrBe.1178
31	1	1565.44220000	0.00264991	0	3	0	12	4	8	0	0	0	12	3	9	17UlBeGrBe.1695
31	1	1573.19610000	0.00080000	0	3	0	12	4	8	0	0	0	11	3	9	17UlBeGrBe.1804
	---
31	2	1011.15390000	0.00095809	0	3	0	12	4	8	0	1	0	13	5	9	17UlBeGrBe.315
31	2	1019.45800000	0.00139009	0	3	0	12	4	8	0	1	0	12	5	7	17UlBeGrBe.445
31	2	1027.12180000	0.00125205	0	3	0	12	4	8	0	1	0	11	5	7	17UlBeGrBe.557
	---
	---
32	1	1530.22510000	0.00080000	0	3	0	17	2	16	0	0	0	18	3	15	17UlBeGrBe.1187
32	1	1542.38600000	0.00080000	0	3	0	17	2	16	0	0	0	18	1	17	17UlBeGrBe.1436
32	1	1542.47910000	0.00080000	0	3	0	17	2	16	0	0	0	17	3	15	17UlBeGrBe.1438
32	1	1561.14200000	0.00080000	0	3	0	17	2	16	0	0	0	17	1	17	17UlBeGrBe.1625
	---
32	2	1043.34740000	0.00080000	0	3	0	17	2	16	0	1	0	17	1	17	17UlBeGrBe.672
	---
	---
33	1	1530.48900000	0.00114305	0	3	0	15	3	13	0	0	0	16	4	12	17UlBeGrBe.1198
33	1	1540.76360000	0.00080000	0	3	0	15	3	13	0	0	0	15	4	12	17UlBeGrBe.1405
33	1	1549.21130000	0.00132602	0	3	0	15	3	13	0	0	0	16	2	14	17UlBeGrBe.1514
33	1	1561.86000000	0.00143008	0	3	0	15	3	13	0	0	0	15	2	14	17UlBeGrBe.1642
33	1	1569.64900000	0.00080000	0	3	0	15	3	13	0	0	0	14	2	12	17UlBeGrBe.1760
	---
33	2	1012.04880000	0.00080000	0	3	0	15	3	13	0	1	0	16	4	12	17UlBeGrBe.337
33	2	1022.31640000	0.00080000	0	3	0	15	3	13	0	1	0	15	4	12	17UlBeGrBe.495
33	2	1043.88690000	0.00144546	0	3	0	15	3	13	0	1	0	15	2	14	17UlBeGrBe.680
	---
	---
34	1	1530.61720000	0.00080000	0	3	0	11	4	8	0	0	0	12	5	7	17UlBeGrBe.1204
34	1	1565.53580000	0.00080000	0	3	0	11	4	8	0	0	0	11	3	9	17UlBeGrBe.1701
	---
34	2	1019.46320000	0.00080000	0	3	0	11	4	8	0	1	0	11	5	7	17UlBeGrBe.448
	---
	---
35	1	1531.26760000	0.00121427	0	3	0	10	4	6	0	0	0	11	5	7	17UlBeGrBe.1208
35	1	1544.68440000	0.00080000	0	3	0	10	4	6	0	0	0	9	5	5	17UlBeGrBe.1470
35	1	1565.52940000	0.00080000	0	3	0	10	4	6	0	0	0	10	3	7	17UlBeGrBe.1700
35	1	1571.95130000	0.00129780	0	3	0	10	4	6	0	0	0	9	3	7	17UlBeGrBe.1792
	---
35	2	1012.44590000	0.00127410	0	3	0	10	4	6	0	1	0	11	5	7	17UlBeGrBe.342
35	2	1019.46840000	0.00080000	0	3	0	10	4	6	0	1	0	10	5	5	17UlBeGrBe.449
35	2	1025.85260000	0.00138916	0	3	0	10	4	6	0	1	0	9	5	5	17UlBeGrBe.547
	---
	---
36	1	1531.96230000	0.00210224	0	3	0	21	7	15	0	0	0	21	8	14	17UlBeGrBe.1229
36	1	1579.47690000	0.00153730	0	3	0	21	7	15	0	0	0	21	6	16	17UlBeGrBe.1894
36	1	1592.92000000	0.00106575	0	3	0	21	7	15	0	0	0	20	6	14	17UlBeGrBe.2016
	---
36	2	1046.21880000	0.00165307	0	3	0	21	7	15	0	1	0	22	6	16	17UlBeGrBe.693
	---
	---
37	1	1532.24320000	0.00080000	0	3	0	15	2	14	0	0	0	16	3	13	17UlBeGrBe.1245
37	1	1542.87480000	0.00080000	0	3	0	15	2	14	0	0	0	15	3	13	17UlBeGrBe.1443
37	1	1544.17610000	0.00080000	0	3	0	15	2	14	0	0	0	16	1	15	17UlBeGrBe.1464
37	1	1560.33120000	0.00080000	0	3	0	15	2	14	0	0	0	15	1	15	17UlBeGrBe.1616
37	1	1564.27130000	0.00080000	0	3	0	15	2	14	0	0	0	14	1	13	17UlBeGrBe.1676
	---
37	2	1024.70140000	0.00080000	0	3	0	15	2	14	0	1	0	15	3	13	17UlBeGrBe.525
37	2	1046.37600000	0.00102217	0	3	0	15	2	14	0	1	0	14	1	13	17UlBeGrBe.695
	---
	---
38	1	1532.57230000	0.00104349	0	3	0	12	3	9	0	0	0	13	4	10	17UlBeGrBe.1249
38	1	1540.89060000	0.00095618	0	3	0	12	3	9	0	0	0	12	4	8	17UlBeGrBe.1417
38	1	1560.64100000	0.00080000	0	3	0	12	3	9	0	0	0	12	2	10	17UlBeGrBe.1621
38	1	1569.23790000	0.00116723	0	3	0	12	3	9	0	0	0	11	2	10	17UlBeGrBe.1747
	---
38	2	1014.11340000	0.00129123	0	3	0	12	3	9	0	1	0	13	4	10	17UlBeGrBe.363
38	2	1022.42140000	0.00176588	0	3	0	12	3	9	0	1	0	12	4	8	17UlBeGrBe.500
38	2	1030.09510000	0.00080000	0	3	0	12	3	9	0	1	0	11	4	8	17UlBeGrBe.588
38	2	1042.64200000	0.00080000	0	3	0	12	3	9	0	1	0	12	2	10	17UlBeGrBe.666
	---
	---
39	1	1532.85200000	0.00080000	0	3	0	22	2	20	0	0	0	23	3	21	17UlBeGrBe.1250
39	1	1545.50170000	0.00108864	0	3	0	22	2	20	0	0	0	22	3	19	17UlBeGrBe.1485
39	1	1559.24430000	0.00080000	0	3	0	22	2	20	0	0	0	22	1	21	17UlBeGrBe.1604
39	1	1561.56980000	0.00206530	0	3	0	22	2	20	0	0	0	21	3	19	17UlBeGrBe.1637
	---
39	2	1027.38840000	0.00080000	0	3	0	22	2	20	0	1	0	22	3	19	17UlBeGrBe.559
39	2	1043.44260000	0.00143552	0	3	0	22	2	20	0	1	0	21	3	19	17UlBeGrBe.675
	---
	---
40	1	1533.21710000	0.00080000	0	3	0	7	4	4	0	0	0	8	5	3	17UlBeGrBe.1255
40	1	1565.60460000	0.00080000	0	3	0	7	4	4	0	0	0	7	3	5	17UlBeGrBe.1705
40	1	1570.07630000	0.00080000	0	3	0	7	4	4	0	0	0	6	3	3	17UlBeGrBe.1772
	---
40	2	1014.37840000	0.00151800	0	3	0	7	4	4	0	1	0	8	5	3	17UlBeGrBe.374
40	2	1019.48600000	0.00170989	0	3	0	7	4	4	0	1	0	7	5	3	17UlBeGrBe.452
	---
	---
41	1	1533.30590000	0.00080000	0	3	0	20	2	18	0	0	0	21	3	19	17UlBeGrBe.1257
41	1	1545.45580000	0.00153311	0	3	0	20	2	18	0	0	0	20	3	17	17UlBeGrBe.1484
41	1	1558.19970000	0.00080000	0	3	0	20	2	18	0	0	0	20	1	19	17UlBeGrBe.1589
	---
41	2	1015.17510000	0.00080000	0	3	0	20	2	18	0	1	0	21	3	19	17UlBeGrBe.378
41	2	1040.31760000	0.00141884	0	3	0	20	2	18	0	1	0	20	1	19	17UlBeGrBe.646
	---
	---
42	1	1533.83130000	0.00213261	0	3	0	10	3	7	0	0	0	11	4	8	17UlBeGrBe.1271
42	1	1540.86650000	0.00080000	0	3	0	10	3	7	0	0	0	10	4	6	17UlBeGrBe.1415
42	1	1567.82590000	0.00080000	0	3	0	10	3	7	0	0	0	9	2	8	17UlBeGrBe.1731
	---
42	2	1022.38920000	0.00080000	0	3	0	10	3	7	0	1	0	10	4	6	17UlBeGrBe.498
42	2	1028.77680000	0.00080000	0	3	0	10	3	7	0	1	0	9	4	6	17UlBeGrBe.573
	---
	---
43	1	1533.86670000	0.00151077	0	3	0	6	4	2	0	0	0	7	5	3	17UlBeGrBe.1274
43	1	1569.44790000	0.00240392	0	3	0	6	4	2	0	0	0	5	3	3	17UlBeGrBe.1754
	---
43	2	1015.02530000	0.00080000	0	3	0	6	4	2	0	1	0	7	5	3	17UlBeGrBe.376
43	2	1047.39870000	0.00080000	0	3	0	6	4	2	0	1	0	6	3	3	17UlBeGrBe.702
	---
	---
44	1	1534.02510000	0.00136942	0	3	0	13	2	12	0	0	0	14	3	11	17UlBeGrBe.1279
44	1	1543.17250000	0.00080000	0	3	0	13	2	12	0	0	0	13	3	11	17UlBeGrBe.1446
44	1	1546.00260000	0.00080000	0	3	0	13	2	12	0	0	0	14	1	13	17UlBeGrBe.1489
44	1	1559.60760000	0.00080000	0	3	0	13	2	12	0	0	0	13	1	13	17UlBeGrBe.1609
44	1	1563.61710000	0.00089286	0	3	0	13	2	12	0	0	0	12	1	11	17UlBeGrBe.1667
	---
44	2	1015.84730000	0.00080000	0	3	0	13	2	12	0	1	0	14	3	11	17UlBeGrBe.385
44	2	1024.98570000	0.00080000	0	3	0	13	2	12	0	1	0	13	3	11	17UlBeGrBe.528
44	2	1028.10830000	0.00249781	0	3	0	13	2	12	0	1	0	14	1	13	17UlBeGrBe.563
44	2	1045.71550000	0.00080000	0	3	0	13	2	12	0	1	0	12	1	11	17UlBeGrBe.690
	---
	---
45	1	1534.41490000	0.00080000	0	3	0	16	2	14	0	0	0	17	3	15	17UlBeGrBe.1284
45	1	1544.90900000	0.00080000	0	3	0	16	2	14	0	0	0	16	3	13	17UlBeGrBe.1476
45	1	1555.53880000	0.00147616	0	3	0	16	2	14	0	0	0	15	3	13	17UlBeGrBe.1562
45	1	1556.84140000	0.00080000	0	3	0	16	2	14	0	0	0	16	1	15	17UlBeGrBe.1577
	---
45	2	1038.95050000	0.00140049	0	3	0	16	2	14	0	1	0	16	1	15	17UlBeGrBe.636
	---
	---
46	1	1534.45910000	0.00080000	0	3	0	9	3	7	0	0	0	10	4	6	17UlBeGrBe.1285
46	1	1540.85130000	0.00080000	0	3	0	9	3	7	0	0	0	9	4	6	17UlBeGrBe.1412
46	1	1561.41800000	0.00107845	0	3	0	9	3	7	0	0	0	9	2	8	17UlBeGrBe.1633
46	1	1566.90670000	0.00185700	0	3	0	9	3	7	0	0	0	8	2	6	17UlBeGrBe.1722
	---
46	2	1036.54420000	0.00108665	0	3	0	9	3	7	0	1	0	10	2	8	17UlBeGrBe.623
	---
	---
47	1	1534.51170000	0.00080000	0	3	0	5	4	2	0	0	0	6	5	1	17UlBeGrBe.1286
47	1	1565.62750000	0.00080000	0	3	0	5	4	2	0	0	0	5	3	3	17UlBeGrBe.1706
	---
47	2	1043.57650000	0.00080000	0	3	0	5	4	2	0	1	0	6	3	3	17UlBeGrBe.677
47	2	1047.40780000	0.00080000	0	3	0	5	4	2	0	1	0	5	3	3	17UlBeGrBe.703
	---
	---
48	1	1535.11490000	0.00080000	0	3	0	8	3	5	0	0	0	9	4	6	17UlBeGrBe.1292
48	1	1540.86650000	0.00131302	0	3	0	8	3	5	0	0	0	8	4	4	17UlBeGrBe.1414
48	1	1561.17260000	0.00080000	0	3	0	8	3	5	0	0	0	8	2	6	17UlBeGrBe.1626
48	1	1566.48780000	0.00170424	0	3	0	8	3	5	0	0	0	7	2	6	17UlBeGrBe.1717
	---
48	2	1043.15750000	0.00080000	0	3	0	8	3	5	0	1	0	8	2	6	17UlBeGrBe.668
48	2	1048.47260000	0.00080000	0	3	0	8	3	5	0	1	0	7	2	6	17UlBeGrBe.707
	---
	---
49	1	1535.12670000	0.00080000	0	3	0	14	2	12	0	0	0	15	3	13	17UlBeGrBe.1293
49	1	1544.54690000	0.00080000	0	3	0	14	2	12	0	0	0	14	3	11	17UlBeGrBe.1469
49	1	1553.69380000	0.00080000	0	3	0	14	2	12	0	0	0	13	3	11	17UlBeGrBe.1543
49	1	1556.52310000	0.00080000	0	3	0	14	2	12	0	0	0	14	1	13	17UlBeGrBe.1574
	---
49	2	1016.95430000	0.00216792	0	3	0	14	2	12	0	1	0	15	3	13	17UlBeGrBe.409
49	2	1026.36630000	0.00167884	0	3	0	14	2	12	0	1	0	14	3	11	17UlBeGrBe.551
49	2	1038.62690000	0.00080000	0	3	0	14	2	12	0	1	0	14	1	13	17UlBeGrBe.634
	---
	---
50	1	1535.60200000	0.00080000	0	3	0	24	1	23	0	0	0	25	2	24	17UlBeGrBe.1299
50	1	1543.21430000	0.00080000	0	3	0	24	1	23	0	0	0	24	2	22	17UlBeGrBe.1447
	---
50	2	1025.24840000	0.00192246	0	3	0	24	1	23	0	1	0	24	2	22	17UlBeGrBe.533
	---
	---
51	1	1535.62770000	0.00093065	0	3	0	11	2	10	0	0	0	12	3	9	17UlBeGrBe.1301
51	1	1547.82610000	0.00080000	0	3	0	11	2	10	0	0	0	12	1	11	17UlBeGrBe.1506
51	1	1562.90730000	0.00080000	0	3	0	11	2	10	0	0	0	10	1	9	17UlBeGrBe.1656
	---
51	2	1029.92680000	0.00146303	0	3	0	11	2	10	0	1	0	12	1	11	17UlBeGrBe.586
	---
	---
52	1	1535.75650000	0.00080000	0	3	0	7	3	5	0	0	0	8	4	4	17UlBeGrBe.1303
52	1	1540.86650000	0.00080000	0	3	0	7	3	5	0	0	0	7	4	4	17UlBeGrBe.1413
52	1	1561.38120000	0.00080000	0	3	0	7	3	5	0	0	0	7	2	6	17UlBeGrBe.1631
52	1	1565.75760000	0.00080000	0	3	0	7	3	5	0	0	0	6	2	4	17UlBeGrBe.1709
	---
52	2	1038.05040000	0.00124279	0	3	0	7	3	5	0	1	0	8	2	6	17UlBeGrBe.628
52	2	1043.36110000	0.00224157	0	3	0	7	3	5	0	1	0	7	2	6	17UlBeGrBe.673
	---
	---
53	1	1535.85360000	0.00116428	0	3	0	23	5	19	0	0	0	23	6	18	17UlBeGrBe.1308
53	1	1553.68080000	0.00080000	0	3	0	23	5	19	0	0	0	24	4	20	17UlBeGrBe.1542
53	1	1569.57870000	0.00097851	0	3	0	23	5	19	0	0	0	23	4	20	17UlBeGrBe.1756
53	1	1584.09990000	0.00080000	0	3	0	23	5	19	0	0	0	22	4	18	17UlBeGrBe.1930
	---
53	2	1016.69120000	0.00137935	0	3	0	23	5	19	0	1	0	23	6	18	17UlBeGrBe.394
53	2	1035.31540000	0.00162270	0	3	0	23	5	19	0	1	0	24	4	20	17UlBeGrBe.615
	---
	---
54	1	1535.90000000	0.00157669	0	3	0	18	5	13	0	0	0	18	6	12	17UlBeGrBe.1312
54	1	1581.36120000	0.00080000	0	3	0	18	5	13	0	0	0	17	4	14	17UlBeGrBe.1915
	---
54	2	1016.69120000	0.00143425	0	3	0	18	5	13	0	1	0	18	6	12	17UlBeGrBe.392
	---
	---
55	1	1535.96760000	0.00181733	0	3	0	12	2	10	0	0	0	13	3	11	17UlBeGrBe.1318
55	1	1544.21560000	0.00088352	0	3	0	12	2	10	0	0	0	12	3	9	17UlBeGrBe.1466
55	1	1556.41310000	0.00080000	0	3	0	12	2	10	0	0	0	12	1	11	17UlBeGrBe.1571
	---
55	2	1026.02340000	0.00080000	0	3	0	12	2	10	0	1	0	12	3	9	17UlBeGrBe.549
55	2	1038.51150000	0.00080000	0	3	0	12	2	10	0	1	0	12	1	11	17UlBeGrBe.632
	---
	---
56	1	1536.00220000	0.00080000	0	3	0	10	5	5	0	0	0	10	6	4	17UlBeGrBe.1320
56	1	1570.06710000	0.00080000	0	3	0	10	5	5	0	0	0	10	4	6	17UlBeGrBe.1770
56	1	1576.45820000	0.00141263	0	3	0	10	5	5	0	0	0	9	4	6	17UlBeGrBe.1859
	---
56	2	1009.72580000	0.00089158	0	3	0	10	5	5	0	1	0	11	6	6	17UlBeGrBe.306
	---
	---
57	1	1536.25780000	0.00116105	0	3	0	11	1	11	0	0	0	12	2	10	17UlBeGrBe.1327
57	1	1536.94780000	0.00080000	0	3	0	10	2	8	0	0	0	11	3	9	17UlBeGrBe.1336
57	1	1543.95800000	0.00130488	0	3	0	10	2	8	0	0	0	10	3	7	17UlBeGrBe.1461
57	1	1544.85380000	0.00080000	0	3	0	11	1	11	0	0	0	11	2	10	17UlBeGrBe.1473
57	1	1544.91650000	0.00080000	0	3	0	11	1	11	0	0	0	12	0	12	17UlBeGrBe.1477
57	1	1550.38190000	0.00080000	0	3	0	10	2	8	0	0	0	9	3	7	17UlBeGrBe.1524
57	1	1556.47040000	0.00080000	0	3	0	10	2	8	0	0	0	10	1	9	17UlBeGrBe.1573
57	1	1559.10460000	0.00080000	0	3	0	11	1	11	0	0	0	10	0	10	17UlBeGrBe.1600
57	1	1565.31080000	0.00146148	0	3	0	10	2	8	0	0	0	9	1	9	17UlBeGrBe.1693
	---
57	2	1018.25980000	0.00123026	0	3	0	11	1	11	0	1	0	12	2	10	17UlBeGrBe.423
57	2	1018.75000000	0.00080000	0	3	0	10	2	8	0	1	0	11	3	9	17UlBeGrBe.430
57	2	1025.75750000	0.00080000	0	3	0	10	2	8	0	1	0	10	3	7	17UlBeGrBe.545
57	2	1032.17460000	0.00080000	0	3	0	10	2	8	0	1	0	9	3	7	17UlBeGrBe.598
57	2	1038.56670000	0.00080000	0	3	0	10	2	8	0	1	0	10	1	9	17UlBeGrBe.633
	---
	---
58	1	1536.40500000	0.00080000	0	3	0	6	3	3	0	0	0	7	4	4	17UlBeGrBe.1330
58	1	1561.29560000	0.00080000	0	3	0	6	3	3	0	0	0	6	2	4	17UlBeGrBe.1628
58	1	1565.19470000	0.00080000	0	3	0	6	3	3	0	0	0	5	2	4	17UlBeGrBe.1689
	---
58	2	1017.91650000	0.00080000	0	3	0	6	3	3	0	1	0	7	4	4	17UlBeGrBe.419
58	2	1022.38270000	0.00080000	0	3	0	6	3	3	0	1	0	6	4	2	17UlBeGrBe.496
	---
	---
59	1	1536.55110000	0.00080000	0	3	0	22	1	21	0	0	0	23	2	22	17UlBeGrBe.1332
59	1	1544.50710000	0.00080000	0	3	0	22	1	21	0	0	0	22	2	20	17UlBeGrBe.1468
59	1	1562.52630000	0.00130992	0	3	0	22	1	21	0	0	0	22	0	22	17UlBeGrBe.1652
59	1	1564.60490000	0.00080000	0	3	0	22	1	21	0	0	0	21	2	20	17UlBeGrBe.1681
	---
59	2	1026.54000000	0.00080000	0	3	0	22	1	21	0	1	0	22	2	20	17UlBeGrBe.554
	---
	---
60	1	1537.04930000	0.00113579	0	3	0	5	3	3	0	0	0	6	4	2	17UlBeGrBe.1338
60	1	1564.53890000	0.00080000	0	3	0	5	3	3	0	0	0	4	2	2	17UlBeGrBe.1680
	---
60	2	1018.55860000	0.00080000	0	3	0	5	3	3	0	1	0	6	4	2	17UlBeGrBe.427
60	2	1043.34740000	0.00080000	0	3	0	5	3	3	0	1	0	5	2	4	17UlBeGrBe.671
60	2	1046.51500000	0.00114725	0	3	0	5	3	3	0	1	0	4	2	2	17UlBeGrBe.696
	---
	---
61	1	1537.10260000	0.00080000	0	3	0	9	2	8	0	0	0	10	3	7	17UlBeGrBe.1339
61	1	1543.52570000	0.00080000	0	3	0	9	2	8	0	0	0	9	3	7	17UlBeGrBe.1454
61	1	1549.61310000	0.00107131	0	3	0	9	2	8	0	0	0	10	1	9	17UlBeGrBe.1519
61	1	1558.45580000	0.00080000	0	3	0	9	2	8	0	0	0	9	1	9	17UlBeGrBe.1595
61	1	1562.12120000	0.00124990	0	3	0	9	2	8	0	0	0	8	1	7	17UlBeGrBe.1647
	---
61	2	1018.90190000	0.00134184	0	3	0	9	2	8	0	1	0	10	3	7	17UlBeGrBe.435
61	2	1025.31930000	0.00080000	0	3	0	9	2	8	0	1	0	9	3	7	17UlBeGrBe.534
61	2	1031.71000000	0.00080000	0	3	0	9	2	8	0	1	0	10	1	9	17UlBeGrBe.595
61	2	1044.21640000	0.00080000	0	3	0	9	2	8	0	1	0	8	1	7	17UlBeGrBe.683
	---
	---
62	1	1537.40450000	0.00080000	0	3	0	22	0	22	0	0	0	23	1	23	17UlBeGrBe.1341
62	1	1564.39520000	0.00080000	0	3	0	22	0	22	0	0	0	21	1	21	17UlBeGrBe.1678
	---
62	2	1019.71270000	0.00080000	0	3	0	22	0	22	0	1	0	23	1	23	17UlBeGrBe.457
62	2	1022.57480000	0.00080000	0	3	0	22	0	22	0	1	0	22	1	21	17UlBeGrBe.503
	---
	---
63	1	1537.69490000	0.00080000	0	3	0	4	3	1	0	0	0	5	4	2	17UlBeGrBe.1344
63	1	1561.35250000	0.00080000	0	3	0	4	3	1	0	0	0	4	2	2	17UlBeGrBe.1629
63	1	1563.92010000	0.00080000	0	3	0	4	3	1	0	0	0	3	2	2	17UlBeGrBe.1672
	---
63	2	1022.38920000	0.00080000	0	3	0	4	3	1	0	1	0	4	4	0	17UlBeGrBe.497
63	2	1043.32610000	0.00140628	0	3	0	4	3	1	0	1	0	4	2	2	17UlBeGrBe.669
	---
	---
64	1	1538.04980000	0.00150099	0	3	0	8	2	6	0	0	0	9	3	7	17UlBeGrBe.1349
64	1	1543.79730000	0.00159945	0	3	0	8	2	6	0	0	0	8	3	5	17UlBeGrBe.1459
64	1	1556.64580000	0.00080000	0	3	0	8	2	6	0	0	0	8	1	7	17UlBeGrBe.1575
64	1	1563.33830000	0.00080000	0	3	0	8	2	6	0	0	0	7	1	7	17UlBeGrBe.1665
	---
64	2	1019.84140000	0.00080000	0	3	0	8	2	6	0	1	0	9	3	7	17UlBeGrBe.460
64	2	1025.58360000	0.00168845	0	3	0	8	2	6	0	1	0	8	3	5	17UlBeGrBe.543
64	2	1030.70300000	0.00110745	0	3	0	8	2	6	0	1	0	7	3	5	17UlBeGrBe.589
64	2	1038.73660000	0.00229418	0	3	0	8	2	6	0	1	0	8	1	7	17UlBeGrBe.635
	---
	---
65	1	1538.18250000	0.00116684	0	3	0	18	1	17	0	0	0	19	2	18	17UlBeGrBe.1356
65	1	1546.42810000	0.00141583	0	3	0	18	1	17	0	0	0	18	2	16	17UlBeGrBe.1494
65	1	1561.40170000	0.00080000	0	3	0	18	1	17	0	0	0	17	2	16	17UlBeGrBe.1632
	---
65	2	1020.23880000	0.00080000	0	3	0	18	1	17	0	1	0	19	2	18	17UlBeGrBe.466
65	2	1028.45420000	0.00080000	0	3	0	18	1	17	0	1	0	18	2	16	17UlBeGrBe.569
65	2	1042.04090000	0.00116286	0	3	0	18	1	17	0	1	0	18	0	18	17UlBeGrBe.657
	---
	---
66	1	1538.31440000	0.00126083	0	3	0	8	4	4	0	0	0	8	5	3	17UlBeGrBe.1366
66	1	1565.58330000	0.00080000	0	3	0	8	4	4	0	0	0	8	3	5	17UlBeGrBe.1704
66	1	1570.70410000	0.00080000	0	3	0	8	4	4	0	0	0	7	3	5	17UlBeGrBe.1782
	---
66	2	1019.47720000	0.00125366	0	3	0	8	4	4	0	1	0	8	5	3	17UlBeGrBe.451
66	2	1047.37320000	0.00106404	0	3	0	8	4	4	0	1	0	8	3	5	17UlBeGrBe.700
	---
	---
67	1	1538.33790000	0.00080000	0	3	0	3	3	1	0	0	0	4	4	0	17UlBeGrBe.1368
	---
67	2	1019.84140000	0.00080000	0	3	0	3	3	1	0	1	0	4	4	0	17UlBeGrBe.459
67	2	1040.77920000	0.00080000	0	3	0	3	3	1	0	1	0	4	2	2	17UlBeGrBe.649
	---
	---
68	1	1538.48940000	0.00080000	0	3	0	7	2	6	0	0	0	8	3	5	17UlBeGrBe.1371
68	1	1541.87660000	0.00080000	0	3	0	8	1	7	0	0	0	9	2	8	17UlBeGrBe.1430
68	1	1543.61060000	0.00080000	0	3	0	7	2	6	0	0	0	7	3	5	17UlBeGrBe.1455
68	1	1547.36600000	0.00080000	0	3	0	8	1	7	0	0	0	8	2	6	17UlBeGrBe.1502
68	1	1551.33710000	0.00210961	0	3	0	7	2	6	0	0	0	8	1	7	17UlBeGrBe.1530
68	1	1554.62730000	0.00080000	0	3	0	8	1	7	0	0	0	8	0	8	17UlBeGrBe.1557
68	1	1558.03350000	0.00099304	0	3	0	7	2	6	0	0	0	7	1	7	17UlBeGrBe.1588
68	1	1561.24170000	0.00189745	0	3	0	7	2	6	0	0	0	6	1	5	17UlBeGrBe.1627
	---
68	2	1023.86770000	0.00177935	0	3	0	8	1	7	0	1	0	9	2	8	17UlBeGrBe.517
68	2	1029.35050000	0.00090084	0	3	0	8	1	7	0	1	0	8	2	6	17UlBeGrBe.581
68	2	1033.43090000	0.00189444	0	3	0	7	2	6	0	1	0	8	1	7	17UlBeGrBe.605
68	2	1034.66440000	0.00080000	0	3	0	8	1	7	0	1	0	7	2	6	17UlBeGrBe.609
68	2	1036.77140000	0.00080000	0	3	0	8	1	7	0	1	0	8	0	8	17UlBeGrBe.624
68	2	1043.33590000	0.00157158	0	3	0	7	2	6	0	1	0	6	1	5	17UlBeGrBe.670
	---
	---
69	1	1538.58300000	0.00080000	0	3	0	24	4	20	0	0	0	24	5	19	17UlBeGrBe.1372
69	1	1554.02330000	0.00080000	0	3	0	24	4	20	0	0	0	23	5	19	17UlBeGrBe.1546
69	1	1563.16340000	0.00106195	0	3	0	24	4	20	0	0	0	24	3	21	17UlBeGrBe.1663
69	1	1581.46560000	0.00080000	0	3	0	24	4	20	0	0	0	23	3	21	17UlBeGrBe.1916
	---
69	2	1003.85150000	0.00080000	0	3	0	24	4	20	0	1	0	25	5	21	17UlBeGrBe.225
69	2	1019.86230000	0.00080000	0	3	0	24	4	20	0	1	0	24	5	19	17UlBeGrBe.461
69	2	1035.29230000	0.00130057	0	3	0	24	4	20	0	1	0	23	5	19	17UlBeGrBe.614
	---
	---
70	1	1538.65210000	0.00080000	0	3	0	20	0	20	0	0	0	21	1	21	17UlBeGrBe.1373
70	1	1563.28980000	0.00080000	0	3	0	20	0	20	0	0	0	19	1	19	17UlBeGrBe.1664
	---
70	2	1020.92230000	0.00088244	0	3	0	20	0	20	0	1	0	21	1	21	17UlBeGrBe.474
70	2	1024.04290000	0.00098547	0	3	0	20	0	20	0	1	0	20	1	19	17UlBeGrBe.520
	---
	---
71	1	1538.89710000	0.00128249	0	3	0	16	1	15	0	0	0	17	2	16	17UlBeGrBe.1376
71	1	1547.01930000	0.00080000	0	3	0	16	1	15	0	0	0	16	2	14	17UlBeGrBe.1498
	---
71	2	1020.93650000	0.00113671	0	3	0	16	1	15	0	1	0	17	2	16	17UlBeGrBe.475
71	2	1029.03740000	0.00080000	0	3	0	16	1	15	0	1	0	16	2	14	17UlBeGrBe.576
71	2	1041.69390000	0.00153064	0	3	0	16	1	15	0	1	0	15	2	14	17UlBeGrBe.654
	---
	---
72	1	1539.45460000	0.00104214	0	3	0	19	1	19	0	0	0	20	0	20	17UlBeGrBe.1382
72	1	1541.33220000	0.00203227	0	3	0	19	1	19	0	0	0	19	2	18	17UlBeGrBe.1424
72	1	1562.96740000	0.00080000	0	3	0	19	1	19	0	0	0	18	0	18	17UlBeGrBe.1657
	---
72	2	1005.90000000	0.00122198	0	3	0	19	1	19	0	1	0	20	2	18	17UlBeGrBe.255
72	2	1021.71330000	0.00126120	0	3	0	19	1	19	0	1	0	20	0	20	17UlBeGrBe.485
72	2	1023.39120000	0.00080000	0	3	0	19	1	19	0	1	0	19	2	18	17UlBeGrBe.513
72	2	1045.19450000	0.00080000	0	3	0	19	1	19	0	1	0	18	0	18	17UlBeGrBe.689
	---
	---
73	1	1539.58850000	0.00080000	0	3	0	14	1	13	0	0	0	15	2	14	17UlBeGrBe.1384
73	1	1547.37570000	0.00080000	0	3	0	14	1	13	0	0	0	14	2	12	17UlBeGrBe.1503
73	1	1557.26220000	0.00113115	0	3	0	14	1	13	0	0	0	14	0	14	17UlBeGrBe.1581
73	1	1557.89910000	0.00088499	0	3	0	14	1	13	0	0	0	13	2	12	17UlBeGrBe.1587
	---
73	2	1021.61230000	0.00080000	0	3	0	14	1	13	0	1	0	15	2	14	17UlBeGrBe.482
73	2	1039.44140000	0.00184277	0	3	0	14	1	13	0	1	0	14	0	14	17UlBeGrBe.641
73	2	1039.90950000	0.00080000	0	3	0	14	1	13	0	1	0	13	2	12	17UlBeGrBe.644
	---
	---
74	1	1539.82390000	0.00080000	0	3	0	5	2	4	0	0	0	6	3	3	17UlBeGrBe.1387
74	1	1552.98390000	0.00184478	0	3	0	5	2	4	0	0	0	6	1	5	17UlBeGrBe.1539
	---
74	2	1021.60660000	0.00080000	0	3	0	5	2	4	0	1	0	6	3	3	17UlBeGrBe.481
74	2	1025.43780000	0.00110517	0	3	0	5	2	4	0	1	0	5	3	3	17UlBeGrBe.538
74	2	1035.07500000	0.00198315	0	3	0	5	2	4	0	1	0	6	1	5	17UlBeGrBe.613
74	2	1039.81410000	0.00183223	0	3	0	5	2	4	0	1	0	5	1	5	17UlBeGrBe.643
74	2	1042.35280000	0.00080000	0	3	0	5	2	4	0	1	0	4	1	3	17UlBeGrBe.663
	---
	---
75	1	1539.86790000	0.00091875	0	3	0	18	0	18	0	0	0	19	1	19	17UlBeGrBe.1388
75	1	1562.14830000	0.00080000	0	3	0	18	0	18	0	0	0	17	1	17	17UlBeGrBe.1648
	---
75	2	1022.10430000	0.00107589	0	3	0	18	0	18	0	1	0	19	1	19	17UlBeGrBe.490
75	2	1025.50350000	0.00244660	0	3	0	18	0	18	0	1	0	18	1	17	17UlBeGrBe.542
75	2	1044.35530000	0.00080000	0	3	0	18	0	18	0	1	0	17	1	17	17UlBeGrBe.686
	---
	---
76	1	1540.49560000	0.00080000	0	3	0	4	2	2	0	0	0	5	3	3	17UlBeGrBe.1398
76	1	1543.68850000	0.00110866	0	3	0	4	2	2	0	0	0	4	3	1	17UlBeGrBe.1457
76	1	1557.10240000	0.00080000	0	3	0	4	2	2	0	0	0	4	1	3	17UlBeGrBe.1580
76	1	1560.05600000	0.00080000	0	3	0	4	2	2	0	0	0	3	1	3	17UlBeGrBe.1613
	---
76	2	1025.46460000	0.00080000	0	3	0	4	2	2	0	1	0	4	3	1	17UlBeGrBe.541
76	2	1028.01480000	0.00226989	0	3	0	4	2	2	0	1	0	3	3	1	17UlBeGrBe.562
76	2	1042.14850000	0.00080000	0	3	0	4	2	2	0	1	0	3	1	3	17UlBeGrBe.659
	---
	---
77	1	1540.77610000	0.00080000	0	3	0	17	1	17	0	0	0	18	0	18	17UlBeGrBe.1407
77	1	1542.36310000	0.00080000	0	3	0	17	1	17	0	0	0	17	2	16	17UlBeGrBe.1435
77	1	1561.95680000	0.00080000	0	3	0	17	1	17	0	0	0	16	0	16	17UlBeGrBe.1644
	---
77	2	1023.00410000	0.00080000	0	3	0	17	1	17	0	1	0	18	0	18	17UlBeGrBe.509
	---
	---
78	1	1540.80410000	0.00080000	0	3	0	13	3	11	0	0	0	13	4	10	17UlBeGrBe.1408
78	1	1551.11990000	0.00080000	0	3	0	13	3	11	0	0	0	14	2	12	17UlBeGrBe.1527
78	1	1561.64080000	0.00091692	0	3	0	13	3	11	0	0	0	13	2	12	17UlBeGrBe.1639
78	1	1568.87080000	0.00080000	0	3	0	13	3	11	0	0	0	12	2	10	17UlBeGrBe.1743
	---
78	2	1033.13000000	0.00080000	0	3	0	13	3	11	0	1	0	14	2	12	17UlBeGrBe.601
78	2	1043.65250000	0.00080000	0	3	0	13	3	11	0	1	0	13	2	12	17UlBeGrBe.678
	---
	---
79	1	1540.95460000	0.00197229	0	3	0	14	3	11	0	0	0	14	4	10	17UlBeGrBe.1418
79	1	1570.76320000	0.00142782	0	3	0	14	3	11	0	0	0	13	2	12	17UlBeGrBe.1783
	---
79	2	1022.50220000	0.00080000	0	3	0	14	3	11	0	1	0	14	4	10	17UlBeGrBe.501
79	2	1031.46670000	0.00145731	0	3	0	14	3	11	0	1	0	13	4	10	17UlBeGrBe.592
79	2	1042.25270000	0.00080000	0	3	0	14	3	11	0	1	0	14	2	12	17UlBeGrBe.662
	---
	---
80	1	1541.04260000	0.00080000	0	3	0	16	0	16	0	0	0	17	1	17	17UlBeGrBe.1419
80	1	1544.80650000	0.00080000	0	3	0	16	0	16	0	0	0	16	1	15	17UlBeGrBe.1472
80	1	1560.96000000	0.00080000	0	3	0	16	0	16	0	0	0	15	1	15	17UlBeGrBe.1622
	---
80	2	1043.13990000	0.00080000	0	3	0	16	0	16	0	1	0	15	1	15	17UlBeGrBe.667
	---
	---
81	1	1541.08910000	0.00080000	0	3	0	16	3	13	0	0	0	16	4	12	17UlBeGrBe.1420
81	1	1551.36470000	0.00165360	0	3	0	16	3	13	0	0	0	15	4	12	17UlBeGrBe.1531
81	1	1559.80950000	0.00080000	0	3	0	16	3	13	0	0	0	16	2	14	17UlBeGrBe.1610
81	1	1572.46010000	0.00080000	0	3	0	16	3	13	0	0	0	15	2	14	17UlBeGrBe.1798
	---
81	2	1011.78110000	0.00138270	0	3	0	16	3	13	0	1	0	17	4	14	17UlBeGrBe.331
81	2	1022.65000000	0.00172950	0	3	0	16	3	13	0	1	0	16	4	12	17UlBeGrBe.504
81	2	1032.91440000	0.00080000	0	3	0	16	3	13	0	1	0	15	4	12	17UlBeGrBe.600
81	2	1041.82680000	0.00080000	0	3	0	16	3	13	0	1	0	16	2	14	17UlBeGrBe.655
81	2	1054.48400000	0.00114048	0	3	0	16	3	13	0	1	0	15	2	14	17UlBeGrBe.728
	---
	---
82	1	1541.12620000	0.00080000	0	3	0	3	2	2	0	0	0	4	3	1	17UlBeGrBe.1421
82	1	1554.53970000	0.00089343	0	3	0	3	2	2	0	0	0	4	1	3	17UlBeGrBe.1554
82	1	1559.17850000	0.00080000	0	3	0	3	2	2	0	0	0	2	1	1	17UlBeGrBe.1603
	---
82	2	1022.90250000	0.00118161	0	3	0	3	2	2	0	1	0	4	3	1	17UlBeGrBe.507
82	2	1025.45570000	0.00080000	0	3	0	3	2	2	0	1	0	3	3	1	17UlBeGrBe.540
82	2	1041.26830000	0.00127654	0	3	0	3	2	2	0	1	0	2	1	1	17UlBeGrBe.652
	---
	---
83	1	1541.31240000	0.00091892	0	3	0	18	3	15	0	0	0	18	4	14	17UlBeGrBe.1423
83	1	1552.90850000	0.00153316	0	3	0	18	3	15	0	0	0	17	4	14	17UlBeGrBe.1537
83	1	1559.40920000	0.00080000	0	3	0	18	3	15	0	0	0	18	2	16	17UlBeGrBe.1607
	---
83	2	1010.76010000	0.00157666	0	3	0	18	3	15	0	1	0	19	4	16	17UlBeGrBe.313
83	2	1041.43270000	0.00099318	0	3	0	18	3	15	0	1	0	18	2	16	17UlBeGrBe.653
	---
	---
84	1	1541.63750000	0.00080000	0	3	0	20	3	17	0	0	0	20	4	16	17UlBeGrBe.1426
84	1	1554.59770000	0.00193790	0	3	0	20	3	17	0	0	0	19	4	16	17UlBeGrBe.1556
84	1	1559.11540000	0.00080000	0	3	0	20	3	17	0	0	0	20	2	18	17UlBeGrBe.1601
	---
84	2	1009.87620000	0.00080000	0	3	0	20	3	17	0	1	0	21	4	18	17UlBeGrBe.307
84	2	1023.23030000	0.00080000	0	3	0	20	3	17	0	1	0	20	4	16	17UlBeGrBe.511
84	2	1036.17750000	0.00080000	0	3	0	20	3	17	0	1	0	19	4	16	17UlBeGrBe.619
	---
	---
85	1	1542.11930000	0.00080000	0	3	0	15	1	15	0	0	0	16	0	16	17UlBeGrBe.1433
85	1	1543.30050000	0.00080000	0	3	0	15	1	15	0	0	0	15	2	14	17UlBeGrBe.1451
85	1	1560.97190000	0.00131402	0	3	0	15	1	15	0	0	0	14	0	14	17UlBeGrBe.1623
	---
85	2	1012.66700000	0.00080000	0	3	0	15	1	15	0	1	0	16	2	14	17UlBeGrBe.345
85	2	1024.32140000	0.00080000	0	3	0	15	1	15	0	1	0	16	0	16	17UlBeGrBe.521
	---
	---
86	1	1542.41100000	0.00080000	0	3	0	5	1	5	0	0	0	6	2	4	17UlBeGrBe.1437
86	1	1546.18870000	0.00080000	0	3	0	6	0	6	0	0	0	7	1	7	17UlBeGrBe.1491
86	1	1546.31080000	0.00080000	0	3	0	5	1	5	0	0	0	5	2	4	17UlBeGrBe.1492
86	1	1549.39840000	0.00144556	0	3	0	6	0	6	0	0	0	6	1	5	17UlBeGrBe.1516
86	1	1554.12780000	0.00080000	0	3	0	6	0	6	0	0	0	5	1	5	17UlBeGrBe.1548
86	1	1556.34570000	0.00080000	0	3	0	5	1	5	0	0	0	4	0	4	17UlBeGrBe.1569
	---
86	2	1028.29910000	0.00089701	0	3	0	6	0	6	0	1	0	7	1	7	17UlBeGrBe.567
86	2	1031.48920000	0.00189826	0	3	0	6	0	6	0	1	0	6	1	5	17UlBeGrBe.593
86	2	1031.53100000	0.00168644	0	3	0	5	1	5	0	1	0	6	0	6	17UlBeGrBe.594
86	2	1038.47870000	0.00109018	0	3	0	5	1	5	0	1	0	4	0	4	17UlBeGrBe.631
	---
	---
87	1	1542.78650000	0.00149854	0	3	0	6	1	5	0	0	0	7	2	6	17UlBeGrBe.1441
87	1	1554.14390000	0.00090388	0	3	0	6	1	5	0	0	0	6	0	6	17UlBeGrBe.1549
	---
87	2	1024.76670000	0.00112503	0	3	0	6	1	5	0	1	0	7	2	6	17UlBeGrBe.526
87	2	1029.14110000	0.00080000	0	3	0	6	1	5	0	1	0	6	2	4	17UlBeGrBe.577
87	2	1036.27980000	0.00080000	0	3	0	6	1	5	0	1	0	6	0	6	17UlBeGrBe.621
	---
	---
88	1	1543.23430000	0.00080000	0	3	0	12	0	12	0	0	0	13	1	13	17UlBeGrBe.1449
88	1	1547.24300000	0.00080000	0	3	0	12	0	12	0	0	0	12	1	11	17UlBeGrBe.1500
88	1	1558.39830000	0.00080000	0	3	0	12	0	12	0	0	0	11	1	11	17UlBeGrBe.1593
	---
88	2	1025.39320000	0.00122819	0	3	0	12	0	12	0	1	0	13	1	13	17UlBeGrBe.536
	---
	---
89	1	1544.13160000	0.00080000	0	3	0	13	1	13	0	0	0	13	2	12	17UlBeGrBe.1463
89	1	1560.02160000	0.00080000	0	3	0	13	1	13	0	0	0	12	0	12	17UlBeGrBe.1612
	---
89	2	1015.62000000	0.00080000	0	3	0	13	1	13	0	1	0	14	2	12	17UlBeGrBe.382
89	2	1025.67610000	0.00080000	0	3	0	13	1	13	0	1	0	14	0	14	17UlBeGrBe.544
89	2	1026.14220000	0.00080000	0	3	0	13	1	13	0	1	0	13	2	12	17UlBeGrBe.550
89	2	1042.18560000	0.00136473	0	3	0	13	1	13	0	1	0	12	0	12	17UlBeGrBe.660
	---
	---
90	1	1544.24570000	0.00098681	0	3	0	10	0	10	0	0	0	11	1	11	17UlBeGrBe.1467
90	1	1548.17340000	0.00080000	0	3	0	10	0	10	0	0	0	10	1	9	17UlBeGrBe.1510
90	1	1557.01590000	0.00080000	0	3	0	10	0	10	0	0	0	9	1	9	17UlBeGrBe.1579
	---
90	2	1026.38510000	0.00080000	0	3	0	10	0	10	0	1	0	11	1	11	17UlBeGrBe.552
	---
	---
91	1	1544.88880000	0.00113898	0	3	0	2	1	1	0	0	0	3	2	2	17UlBeGrBe.1474
91	1	1548.25410000	0.00080000	0	3	0	2	0	2	0	0	0	3	1	3	17UlBeGrBe.1511
91	1	1549.93810000	0.00110726	0	3	0	2	0	2	0	0	0	2	1	1	17UlBeGrBe.1522
91	1	1552.26020000	0.00092498	0	3	0	1	1	1	0	0	0	2	0	2	17UlBeGrBe.1533
91	1	1553.63710000	0.00080000	0	3	0	2	1	1	0	0	0	2	0	2	17UlBeGrBe.1541
91	1	1554.17160000	0.00080000	0	3	0	1	1	1	0	0	0	0	0	0	17UlBeGrBe.1551
	---
91	2	1027.39610000	0.00080000	0	3	0	1	1	1	0	1	0	2	2	0	17UlBeGrBe.560
91	2	1028.77300000	0.00080000	0	3	0	2	1	1	0	1	0	2	2	0	17UlBeGrBe.572
91	2	1032.02710000	0.00080000	0	3	0	2	0	2	0	1	0	2	1	1	17UlBeGrBe.597
91	2	1033.40450000	0.00080000	0	3	0	2	0	2	0	1	0	1	1	1	17UlBeGrBe.604
91	2	1035.76680000	0.00115522	0	3	0	2	1	1	0	1	0	2	0	2	17UlBeGrBe.617
91	2	1036.29920000	0.00080000	0	3	0	1	1	1	0	1	0	0	0	0	17UlBeGrBe.622
	---
	---
92	1	1545.08750000	0.00080000	0	3	0	25	4	22	0	0	0	26	3	23	17UlBeGrBe.1478
92	1	1565.83350000	0.00080000	0	3	0	25	4	22	0	0	0	25	3	23	17UlBeGrBe.1710
92	1	1578.74660000	0.00089629	0	3	0	25	4	22	0	0	0	24	3	21	17UlBeGrBe.1880
	---
92	2	1047.73920000	0.00080000	0	3	0	25	4	22	0	1	0	25	3	23	17UlBeGrBe.704
	---
	---
93	1	1545.22090000	0.00080000	0	3	0	8	0	8	0	0	0	9	1	9	17UlBeGrBe.1480
93	1	1548.88690000	0.00080000	0	3	0	8	0	8	0	0	0	8	1	7	17UlBeGrBe.1513
93	1	1555.58100000	0.00080000	0	3	0	8	0	8	0	0	0	7	1	7	17UlBeGrBe.1563
	---
93	2	1027.34350000	0.00080000	0	3	0	8	0	8	0	1	0	9	1	9	17UlBeGrBe.558
93	2	1030.98100000	0.00080000	0	3	0	8	0	8	0	1	0	8	1	7	17UlBeGrBe.590
93	2	1037.69020000	0.00080000	0	3	0	8	0	8	0	1	0	7	1	7	17UlBeGrBe.627
	---
	---
94	1	1545.23520000	0.00080000	0	3	0	18	2	16	0	0	0	18	3	15	17UlBeGrBe.1481
94	1	1557.39560000	0.00125218	0	3	0	18	2	16	0	0	0	18	1	17	17UlBeGrBe.1585
	---
94	2	1015.67150000	0.00140432	0	3	0	18	2	16	0	1	0	19	3	17	17UlBeGrBe.384
	---
	---
95	1	1545.32940000	0.00080000	0	3	0	24	2	22	0	0	0	24	3	21	17UlBeGrBe.1482
95	1	1560.49290000	0.00080000	0	3	0	24	2	22	0	0	0	24	1	23	17UlBeGrBe.1619
95	1	1563.62900000	0.00281214	0	3	0	24	2	22	0	0	0	23	3	21	17UlBeGrBe.1669
	---
95	2	1042.63390000	0.00154377	0	3	0	24	2	22	0	1	0	24	1	23	17UlBeGrBe.665
	---
	---
96	1	1545.45580000	0.00080000	0	3	0	9	1	9	0	0	0	9	2	8	17UlBeGrBe.1483
96	1	1546.38500000	0.00080000	0	3	0	9	1	9	0	0	0	10	0	10	17UlBeGrBe.1493
96	1	1558.20720000	0.00080000	0	3	0	9	1	9	0	0	0	8	0	8	17UlBeGrBe.1590
	---
96	2	1028.53930000	0.00120293	0	3	0	9	1	9	0	1	0	10	0	10	17UlBeGrBe.571
	---
	---
97	1	1545.58930000	0.00080000	0	3	0	20	1	19	0	0	0	20	2	18	17UlBeGrBe.1487
97	1	1563.05380000	0.00080000	0	3	0	20	1	19	0	0	0	19	2	18	17UlBeGrBe.1660
	---
97	2	1019.48600000	0.00117020	0	3	0	20	1	19	0	1	0	21	2	20	17UlBeGrBe.453
97	2	1043.43270000	0.00080000	0	3	0	20	1	19	0	1	0	20	0	20	17UlBeGrBe.674
	---
	---
98	1	1545.94190000	0.00080000	0	3	0	7	1	7	0	0	0	7	2	6	17UlBeGrBe.1488
98	1	1547.88790000	0.00100580	0	3	0	7	1	7	0	0	0	8	0	8	17UlBeGrBe.1509
98	1	1557.30050000	0.00080000	0	3	0	7	1	7	0	0	0	6	0	6	17UlBeGrBe.1582
	---
98	2	1030.03040000	0.00080000	0	3	0	7	1	7	0	1	0	8	0	8	17UlBeGrBe.587
98	2	1039.43770000	0.00080000	0	3	0	7	1	7	0	1	0	6	0	6	17UlBeGrBe.640
	---
	---
99	1	1546.10630000	0.00163403	0	3	0	14	0	14	0	0	0	14	1	13	17UlBeGrBe.1490
	---
99	2	1024.34780000	0.00124157	0	3	0	14	0	14	0	1	0	15	1	15	17UlBeGrBe.522
99	2	1028.21290000	0.00206132	0	3	0	14	0	14	0	1	0	14	1	13	17UlBeGrBe.564
99	2	1041.86850000	0.00166886	0	3	0	14	0	14	0	1	0	13	1	13	17UlBeGrBe.656
	---
	---
100	1	1546.56210000	0.00080000	0	3	0	3	1	3	0	0	0	3	2	2	17UlBeGrBe.1495
100	1	1546.95710000	0.00121090	0	3	0	4	1	3	0	0	0	4	2	2	17UlBeGrBe.1497
100	1	1547.19100000	0.00242954	0	3	0	4	0	4	0	0	0	5	1	5	17UlBeGrBe.1499
100	1	1549.74040000	0.00088801	0	3	0	4	0	4	0	0	0	4	1	3	17UlBeGrBe.1521
100	1	1550.86120000	0.00080000	0	3	0	3	1	3	0	0	0	4	0	4	17UlBeGrBe.1526
100	1	1552.69270000	0.00080000	0	3	0	4	0	4	0	0	0	3	1	3	17UlBeGrBe.1536
100	1	1553.82540000	0.00193866	0	3	0	4	1	3	0	0	0	4	0	4	17UlBeGrBe.1545
	---
100	2	1025.76750000	0.00245046	0	3	0	4	1	3	0	1	0	5	2	4	17UlBeGrBe.546
100	2	1025.96990000	0.00080000	0	3	0	3	1	3	0	1	0	4	2	2	17UlBeGrBe.548
100	2	1028.93210000	0.00080000	0	3	0	4	1	3	0	1	0	4	2	2	17UlBeGrBe.574
100	2	1029.28800000	0.00080000	0	3	0	4	0	4	0	1	0	5	1	5	17UlBeGrBe.580
100	2	1034.78500000	0.00121696	0	3	0	4	0	4	0	1	0	3	1	3	17UlBeGrBe.611
100	2	1035.95550000	0.00080000	0	3	0	4	1	3	0	1	0	4	0	4	17UlBeGrBe.618
	---
	---
101	1	1547.50670000	0.00080000	0	3	0	10	1	9	0	0	0	10	2	8	17UlBeGrBe.1504
101	1	1555.30370000	0.00080000	0	3	0	10	1	9	0	0	0	10	0	10	17UlBeGrBe.1561
	---
101	2	1029.49920000	0.00080000	0	3	0	10	1	9	0	1	0	10	2	8	17UlBeGrBe.584
	---
	---
102	1	1547.52600000	0.00080000	0	3	0	12	1	11	0	0	0	12	2	10	17UlBeGrBe.1505
102	1	1556.12300000	0.00080000	0	3	0	12	1	11	0	0	0	11	2	10	17UlBeGrBe.1567
102	1	1556.18530000	0.00080000	0	3	0	12	1	11	0	0	0	12	0	12	17UlBeGrBe.1568
	---
102	2	1022.30820000	0.00080000	0	3	0	12	1	11	0	1	0	13	2	12	17UlBeGrBe.494
102	2	1029.52710000	0.00098509	0	3	0	12	1	11	0	1	0	12	2	10	17UlBeGrBe.585
102	2	1038.12250000	0.00080000	0	3	0	12	1	11	0	1	0	11	2	10	17UlBeGrBe.629
	---
	---
103	1	1556.87690000	0.00115501	0	3	0	6	2	4	0	0	0	6	1	5	17UlBeGrBe.1578
103	1	1561.60330000	0.00080000	0	3	0	6	2	4	0	0	0	5	1	5	17UlBeGrBe.1638
	---
103	2	1021.02730000	0.00116288	0	3	0	6	2	4	0	1	0	7	3	5	17UlBeGrBe.476
103	2	1038.96700000	0.00080000	0	3	0	6	2	4	0	1	0	6	1	5	17UlBeGrBe.637
103	2	1043.70310000	0.00080000	0	3	0	6	2	4	0	1	0	5	1	5	17UlBeGrBe.679
	---
	---
104	1	1558.64590000	0.00148854	0	3	0	2	2	0	0	0	0	1	1	1	17UlBeGrBe.1597
	---
104	2	1023.54790000	0.00091459	0	3	0	2	2	0	0	1	0	3	3	1	17UlBeGrBe.515
104	2	1039.36030000	0.00133375	0	3	0	2	2	0	0	1	0	2	1	1	17UlBeGrBe.639
104	2	1040.73540000	0.00080000	0	3	0	2	2	0	0	1	0	1	1	1	17UlBeGrBe.648
	---
	---
105	1	1564.75200000	0.00080000	0	3	0	18	4	14	0	0	0	18	3	15	17UlBeGrBe.1683
105	1	1577.00710000	0.00105670	0	3	0	18	4	14	0	0	0	17	3	15	17UlBeGrBe.1864
	---
105	2	1007.34000000	0.00091601	0	3	0	18	4	14	0	1	0	19	5	15	17UlBeGrBe.269
	---
	---
106	1	1565.02310000	0.00080000	0	3	0	23	1	23	0	0	0	22	0	22	17UlBeGrBe.1686
	---
106	2	1047.31240000	0.00160175	0	3	0	23	1	23	0	1	0	22	0	22	17UlBeGrBe.699
	---
	---
107	1	1570.02150000	0.00080000	0	3	0	12	5	7	0	0	0	12	4	8	17UlBeGrBe.1768
107	1	1577.70120000	0.00177540	0	3	0	12	5	7	0	0	0	11	4	8	17UlBeGrBe.1871
	---
107	2	1008.42860000	0.00106728	0	3	0	12	5	7	0	1	0	13	6	8	17UlBeGrBe.286
	---
	---
108	1	1570.04810000	0.00080000	0	3	0	11	5	7	0	0	0	11	4	8	17UlBeGrBe.1769
108	1	1577.08140000	0.00100677	0	3	0	11	5	7	0	0	0	10	4	6	17UlBeGrBe.1865
	---
108	2	1009.07640000	0.00175972	0	3	0	11	5	7	0	1	0	12	6	6	17UlBeGrBe.289
	---
	---
109	1	1574.26020000	0.00080000	0	3	0	24	6	18	0	0	0	24	5	19	17UlBeGrBe.1825
	---
109	2	1029.42890000	0.00144145	0	3	0	24	6	18	0	1	0	23	7	17	17UlBeGrBe.582
	---
	---
110	1	1574.35430000	0.00139493	0	3	0	23	6	18	0	0	0	23	5	19	17UlBeGrBe.1826
110	1	1589.09910000	0.00125351	0	3	0	23	6	18	0	0	0	22	5	17	17UlBeGrBe.1980
	---
110	2	1014.08260000	0.00080000	0	3	0	23	6	18	0	1	0	23	7	17	17UlBeGrBe.358
110	2	1040.19500000	0.00080000	0	3	0	23	6	18	0	1	0	24	5	19	17UlBeGrBe.645
	---
	---
111	1	1574.75240000	0.00148382	0	3	0	13	6	8	0	0	0	13	5	9	17UlBeGrBe.1841
111	1	1583.06160000	0.00080000	0	3	0	13	6	8	0	0	0	12	5	7	17UlBeGrBe.1923
	---
111	2	1005.23450000	0.00152214	0	3	0	13	6	8	0	1	0	14	7	7	17UlBeGrBe.238
	---
	---
112	1	1575.83750000	0.00080000	0	3	0	9	5	5	0	0	0	8	4	4	17UlBeGrBe.1853
	---
112	2	1057.35170000	0.00080000	0	3	0	9	5	5	0	1	0	8	4	4	17UlBeGrBe.736
	---
	---
113	1	1579.38930000	0.00080000	0	3	0	23	7	17	0	0	0	23	6	18	17UlBeGrBe.1892
	---
113	2	1044.85890000	0.00093158	0	3	0	23	7	17	0	1	0	24	6	18	17UlBeGrBe.688
	---
	---
114	1	1579.58960000	0.00080000	0	3	0	18	7	11	0	0	0	18	6	12	17UlBeGrBe.1898
114	1	1591.10120000	0.00142162	0	3	0	18	7	11	0	0	0	17	6	12	17UlBeGrBe.2007
	---
114	2	1060.38350000	0.00080000	0	3	0	18	7	11	0	1	0	18	6	12	17UlBeGrBe.739
	---
	---
115	1	1579.67480000	0.00080000	0	3	0	15	7	9	0	0	0	15	6	10	17UlBeGrBe.1901
115	1	1589.26190000	0.00080000	0	3	0	15	7	9	0	0	0	14	6	8	17UlBeGrBe.1982
	---
115	2	1060.44440000	0.00213352	0	3	0	15	7	9	0	1	0	15	6	10	17UlBeGrBe.740
	---
	---
116	1	1579.71990000	0.00080000	0	3	0	13	7	7	0	0	0	13	6	8	17UlBeGrBe.1904
116	1	1588.02620000	0.00080000	0	3	0	13	7	7	0	0	0	12	6	6	17UlBeGrBe.1972
	---
116	2	1060.47960000	0.00131936	0	3	0	13	7	7	0	1	0	13	6	8	17UlBeGrBe.741
	---
	---
117	1	1579.75480000	0.00152724	0	3	0	11	7	5	0	0	0	11	6	6	17UlBeGrBe.1906
117	1	1586.78030000	0.00183682	0	3	0	11	7	5	0	0	0	10	6	4	17UlBeGrBe.1965
	---
117	2	1052.84560000	0.00261253	0	3	0	11	7	5	0	1	0	12	6	6	17UlBeGrBe.722
	---
	---
118	1	1584.81110000	0.00080000	0	3	0	17	8	10	0	0	0	17	7	11	17UlBeGrBe.1947
118	1	1595.67570000	0.00080000	0	3	0	17	8	10	0	0	0	16	7	9	17UlBeGrBe.2033
	---
118	2	1053.59420000	0.00088240	0	3	0	17	8	10	0	1	0	18	7	11	17UlBeGrBe.725
	---
	---
119	1	1858.13030000	0.00010000	0	1	1	25	2	23	0	0	0	26	2	24	11UlGrBeBo.4214
119	1	1891.36270000	0.00010000	0	1	1	25	2	23	0	0	0	24	2	22	11UlGrBeBo.5746
	---
119	2	1373.39850000	0.00040000	0	1	1	25	2	23	0	1	0	24	2	22	08HeBaBa.55
	---
	---
120	1	1858.74370000	0.00013515	0	1	1	25	1	24	0	0	0	26	1	25	11UlGrBeBo.4233
120	1	1890.57920000	0.00011608	0	1	1	25	1	24	0	0	0	24	1	23	11UlGrBeBo.5711
	---
120	2	1372.71950000	0.00040000	0	1	1	25	1	24	0	1	0	24	1	23	08HeBaBa.57
	---
	---
121	1	1859.43000000	0.00010000	0	1	1	23	3	20	0	0	0	24	3	21	11UlGrBeBo.4256
121	1	1877.73150000	0.00034875	0	1	1	23	3	20	0	0	0	23	3	21	11UlGrBeBo.5151
121	1	1890.38290000	0.00017272	0	1	1	23	3	20	0	0	0	22	3	19	11UlGrBeBo.5700
	---
121	2	1341.33070000	0.00040000	0	1	1	23	3	20	0	1	0	24	3	21	08HeBaBa.154
	---
	---
122	1	1859.46990000	0.00010000	0	1	1	23	2	21	0	0	0	24	2	22	11UlGrBeBo.4259
122	1	1890.25700000	0.00010000	0	1	1	23	2	21	0	0	0	22	2	20	11UlGrBeBo.5693
	---
122	2	1341.50510000	0.00047846	0	1	1	23	2	21	0	1	0	24	2	22	08HeBaBa.153
122	2	1372.29040000	0.00040000	0	1	1	23	2	21	0	1	0	22	2	20	08HeBaBa.58
	---
	---
123	1	1859.50830000	0.00010000	0	1	1	24	2	23	0	0	0	25	2	24	11UlGrBeBo.4261
123	1	1889.95260000	0.00010000	0	1	1	24	2	23	0	0	0	23	2	22	11UlGrBeBo.5686
	---
123	2	1372.05100000	0.00040000	0	1	1	24	2	23	0	1	0	23	2	22	08HeBaBa.59
	---
	---
124	1	1860.61190000	0.00010000	0	1	1	22	3	20	0	0	0	23	3	21	11UlGrBeBo.4304
124	1	1889.33190000	0.00010000	0	1	1	22	3	20	0	0	0	21	3	19	11UlGrBeBo.5661
	---
124	2	1342.49870000	0.00040000	0	1	1	22	3	20	0	1	0	23	3	21	08HeBaBa.151
	---
	---
125	1	1860.83010000	0.00010000	0	1	1	21	2	19	0	0	0	22	2	20	11UlGrBeBo.4313
125	1	1880.92780000	0.00010000	0	1	1	21	2	19	0	0	0	21	2	20	11UlGrBeBo.5329
125	1	1889.10880000	0.00010000	0	1	1	21	2	19	0	0	0	20	2	18	11UlGrBeBo.5649
	---
125	2	1342.86280000	0.00069543	0	1	1	21	2	19	0	1	0	22	2	20	08HeBaBa.150
125	2	1371.13800000	0.00052758	0	1	1	21	2	19	0	1	0	20	2	18	08HeBaBa.61
	---
	---
126	1	1861.53580000	0.00010000	0	1	1	21	5	16	0	0	0	22	5	17	11UlGrBeBo.4337
126	1	1875.66050000	0.00010000	0	1	1	21	5	16	0	0	0	21	5	17	11UlGrBeBo.4971
126	1	1889.11750000	0.00024898	0	1	1	21	5	16	0	0	0	20	5	15	11UlGrBeBo.5650
	---
126	2	1370.35710000	0.00040000	0	1	1	21	5	16	0	1	0	20	5	15	08HeBaBa.69
	---
	---
127	1	1861.98340000	0.00010000	0	1	1	20	3	18	0	0	0	21	3	19	11UlGrBeBo.4361
127	1	1874.13260000	0.00015747	0	1	1	20	3	18	0	0	0	20	3	17	11UlGrBeBo.4880
127	1	1888.18900000	0.00010000	0	1	1	20	3	18	0	0	0	19	3	17	11UlGrBeBo.5613
	---
127	2	1343.85330000	0.00040000	0	1	1	20	3	18	0	1	0	21	3	19	08HeBaBa.148
	---
	---
128	1	1862.05460000	0.00010000	0	1	1	20	4	17	0	0	0	21	4	18	11UlGrBeBo.4363
128	1	1875.41410000	0.00010000	0	1	1	20	4	17	0	0	0	20	4	16	11UlGrBeBo.4953
128	1	1888.37330000	0.00010000	0	1	1	20	4	17	0	0	0	19	4	16	11UlGrBeBo.5620
	---
128	2	1369.95570000	0.00040000	0	1	1	20	4	17	0	1	0	19	4	16	08HeBaBa.70
	---
	---
129	1	1862.16230000	0.00010000	0	1	1	20	2	19	0	0	0	21	2	20	11UlGrBeBo.4368
	---
129	2	1344.23870000	0.00040000	0	1	1	20	2	19	0	1	0	21	2	20	08HeBaBa.146
	---
	---
130	1	1862.20890000	0.00010000	0	1	1	19	2	17	0	0	0	20	2	18	11UlGrBeBo.4370
130	1	1887.92150000	0.00010000	0	1	1	19	2	17	0	0	0	18	2	16	11UlGrBeBo.5605
	---
130	2	1344.23870000	0.00040000	0	1	1	19	2	17	0	1	0	20	2	18	08HeBaBa.147
130	2	1369.94580000	0.00040000	0	1	1	19	2	17	0	1	0	18	2	16	08HeBaBa.71
	---
	---
131	1	1862.38520000	0.00012201	0	1	1	19	3	16	0	0	0	20	3	17	11UlGrBeBo.4377
131	1	1876.44100000	0.00088235	0	1	1	19	3	16	0	0	0	19	3	17	11UlGrBeBo.5049
131	1	1887.86080000	0.00010000	0	1	1	19	3	16	0	0	0	18	3	15	11UlGrBeBo.5602
	---
131	2	1344.25360000	0.00040000	0	1	1	19	3	16	0	1	0	20	3	17	08HeBaBa.145
	---
	---
132	1	1863.48380000	0.00010000	0	1	1	18	2	17	0	0	0	19	2	18	11UlGrBeBo.4428
132	1	1886.70390000	0.00010000	0	1	1	18	2	17	0	0	0	17	2	16	11UlGrBeBo.5559
	---
132	2	1368.74370000	0.00040000	0	1	1	18	2	17	0	1	0	17	2	16	08HeBaBa.75
	---
	---
133	1	1864.71990000	0.00010000	0	1	1	16	3	14	0	0	0	17	3	15	11UlGrBeBo.4479
133	1	1885.84540000	0.00010000	0	1	1	16	3	14	0	0	0	15	3	13	11UlGrBeBo.5531
	---
133	2	1367.67080000	0.00040000	0	1	1	16	3	14	0	1	0	15	3	13	08HeBaBa.77
	---
	---
134	1	1865.01020000	0.00025315	0	1	1	15	2	13	0	0	0	16	2	14	11UlGrBeBo.4485
134	1	1877.66070000	0.00072586	0	1	1	15	2	13	0	0	0	15	2	14	11UlGrBeBo.5146
134	1	1885.44910000	0.00023997	0	1	1	15	2	13	0	0	0	14	2	12	11UlGrBeBo.5515
	---
134	2	1367.45960000	0.00047725	0	1	1	15	2	13	0	1	0	14	2	12	08HeBaBa.80
	---
	---
135	1	1865.28720000	0.00010000	0	1	1	15	3	12	0	0	0	16	3	13	11UlGrBeBo.4497
135	1	1885.33880000	0.00010000	0	1	1	15	3	12	0	0	0	14	3	11	11UlGrBeBo.5509
	---
135	2	1367.15940000	0.00040000	0	1	1	15	3	12	0	1	0	14	3	11	08HeBaBa.81
	---
	---
136	1	1866.69840000	0.00010000	0	1	1	13	3	10	0	0	0	14	3	11	11UlGrBeBo.4548
136	1	1875.84520000	0.00010000	0	1	1	13	3	10	0	0	0	13	3	11	11UlGrBeBo.4988
136	1	1884.09080000	0.00010000	0	1	1	13	3	10	0	0	0	12	3	9	11UlGrBeBo.5467
	---
136	2	1365.89900000	0.00040000	0	1	1	13	3	10	0	1	0	12	3	9	08HeBaBa.84
	---
	---
137	1	1868.08140000	0.00010000	0	1	1	11	3	8	0	0	0	12	3	9	11UlGrBeBo.4593
137	1	1882.84920000	0.00010000	0	1	1	11	3	8	0	0	0	10	3	7	11UlGrBeBo.5412
	---
137	2	1364.64680000	0.00040000	0	1	1	11	3	8	0	1	0	10	3	7	08HeBaBa.87
	---
	---
138	1	1870.22580000	0.00010000	0	1	1	8	1	8	0	0	0	9	1	9	11UlGrBeBo.4653
138	1	1870.62130000	0.00010000	0	1	1	7	2	5	0	0	0	8	2	6	11UlGrBeBo.4666
138	1	1880.31540000	0.00010000	0	1	1	7	2	5	0	0	0	6	2	4	11UlGrBeBo.5299
138	1	1880.58570000	0.00025135	0	1	1	8	1	8	0	0	0	7	1	7	11UlGrBeBo.5311
	---
138	2	1362.29430000	0.00040000	0	1	1	7	2	5	0	1	0	6	2	4	08HeBaBa.98
	---
	---
139	1	1870.25560000	0.00010000	0	1	1	8	4	5	0	0	0	9	4	6	11UlGrBeBo.4654
139	1	1876.00600000	0.00010000	0	1	1	8	4	5	0	0	0	8	4	4	11UlGrBeBo.5010
139	1	1881.11610000	0.00010000	0	1	1	8	4	5	0	0	0	7	4	4	11UlGrBeBo.5338
	---
139	2	1362.62710000	0.00040000	0	1	1	8	4	5	0	1	0	7	4	4	08HeBaBa.94
	---
	---
140	1	1870.42920000	0.00034397	0	1	1	8	5	4	0	0	0	9	5	5	11UlGrBeBo.4657
140	1	1876.17700000	0.00035926	0	1	1	8	5	4	0	0	0	8	5	3	11UlGrBeBo.5028
140	1	1881.28420000	0.00103251	0	1	1	8	5	4	0	0	0	7	5	3	11UlGrBeBo.5345
	---
140	2	1362.44470000	0.00062533	0	1	1	8	5	4	0	1	0	7	5	3	08HeBaBa.97
	---
	---
141	1	1870.70820000	0.00010000	0	1	1	7	0	7	0	0	0	8	0	8	11UlGrBeBo.4671
141	1	1880.12160000	0.00010000	0	1	1	7	0	7	0	0	0	6	0	6	11UlGrBeBo.5293
	---
141	2	1362.25850000	0.00040000	0	1	1	7	0	7	0	1	0	6	0	6	08HeBaBa.100
	---
	---
142	1	1870.91770000	0.00010000	0	1	1	7	4	3	0	0	0	8	4	4	11UlGrBeBo.4681
142	1	1876.02800000	0.00026447	0	1	1	7	4	3	0	0	0	7	4	4	11UlGrBeBo.5012
142	1	1880.49750000	0.00041067	0	1	1	7	4	3	0	0	0	6	4	2	11UlGrBeBo.5307
	---
142	2	1362.00610000	0.00040000	0	1	1	7	4	3	0	1	0	6	4	2	08HeBaBa.102
	---
	---
143	1	1875.50180000	0.00020318	0	1	1	14	3	12	0	0	0	14	3	11	11UlGrBeBo.4957
143	1	1884.64880000	0.00010000	0	1	1	14	3	12	0	0	0	13	3	11	11UlGrBeBo.5486
	---
143	2	1366.46240000	0.00053487	0	1	1	14	3	12	0	1	0	13	3	11	08HeBaBa.82
	---
	---
144	1	1875.57720000	0.00010000	0	1	1	22	5	18	0	0	0	22	5	17	11UlGrBeBo.4962
144	1	1889.70180000	0.00010000	0	1	1	22	5	18	0	0	0	21	5	17	11UlGrBeBo.5676
	---
144	2	1370.95040000	0.00040000	0	1	1	22	5	18	0	1	0	21	5	17	08HeBaBa.64
	---
	---
145	1	1875.68230000	0.00014709	0	1	1	12	3	10	0	0	0	12	3	9	11UlGrBeBo.4972
145	1	1883.43870000	0.00017689	0	1	1	12	3	10	0	0	0	11	3	9	11UlGrBeBo.5439
	---
145	2	1365.24080000	0.00040000	0	1	1	12	3	10	0	1	0	11	3	9	08HeBaBa.86
	---
	---
146	1	1876.94590000	0.00010000	0	1	1	13	2	11	0	0	0	13	2	12	11UlGrBeBo.5092
	---
146	2	1366.17750000	0.00040000	0	1	1	13	2	11	0	1	0	12	2	10	08HeBaBa.83
	---
	---
147	1	1883.26070000	0.00010000	0	1	1	12	2	11	0	0	0	11	2	10	11UlGrBeBo.5432
	---
147	2	1365.26030000	0.00040000	0	1	1	12	2	11	0	1	0	11	2	10	08HeBaBa.85
	---
	---
148	1	1885.57790000	0.00010000	0	1	1	16	2	15	0	0	0	15	2	14	11UlGrBeBo.5520
	---
148	2	1367.60180000	0.00040000	0	1	1	16	2	15	0	1	0	15	2	14	08HeBaBa.79
	---
	---
149	1	1888.89090000	0.00010000	0	1	1	22	2	21	0	0	0	21	2	20	11UlGrBeBo.5642
	---
149	2	1342.93590000	0.00040000	0	1	1	22	2	21	0	1	0	23	2	22	08HeBaBa.149
149	2	1370.96730000	0.00040000	0	1	1	22	2	21	0	1	0	21	2	20	08HeBaBa.62
	---
	---
150	1	2991.46366000	0.00011806	1	1	1	25	3	22	0	0	0	26	3	23	14UlGrBeBe.1342
150	1	3025.12219000	0.00012488	1	1	1	25	3	22	0	0	0	24	3	21	14UlGrBeBe.1913
	---
150	2	2507.02370000	0.00100000	1	1	1	25	3	22	0	1	0	24	3	21	77PiDrPaDa.1399
	---
	---
151	1	2991.64029000	0.00010000	1	1	1	25	2	23	0	0	0	26	2	24	14UlGrBeBe.1347
151	1	3024.87268000	0.00010000	1	1	1	25	2	23	0	0	0	24	2	22	14UlGrBeBe.1907
	---
151	2	2506.90822000	0.00011654	1	1	1	25	2	23	0	1	0	24	2	22	14UlGrBeBe.920
151	2	2506.90940000	0.00118146	1	1	1	25	2	23	0	1	0	24	2	22	77PiDrPaDa.1394
	---
	---
152	1	2992.09603000	0.00010000	1	1	1	26	1	26	0	0	0	27	1	27	14UlGrBeBe.1354
152	1	3023.78404000	0.00010000	1	1	1	26	1	26	0	0	0	25	1	25	14UlGrBeBe.1881
	---
152	2	2506.13180000	0.00147229	1	1	1	26	1	26	0	1	0	25	1	25	77PiDrPaDa.1365
152	2	2506.13308000	0.00010000	1	1	1	26	1	26	0	1	0	25	1	25	14UlGrBeBe.908
	---
	---
153	1	2992.29308000	0.00014198	1	1	1	25	1	24	0	0	0	26	1	25	14UlGrBeBe.1357
153	1	3024.12849000	0.00010000	1	1	1	25	1	24	0	0	0	24	1	23	14UlGrBeBe.1891
	---
153	2	2503.62607000	0.00020775	1	1	1	25	1	24	0	1	0	25	1	25	14UlGrBeBe.850
	---
	---
154	1	2993.09273000	0.00010000	1	1	1	23	3	20	0	0	0	24	3	21	14UlGrBeBe.1368
154	1	3024.04566000	0.00010000	1	1	1	23	3	20	0	0	0	22	3	19	14UlGrBeBe.1888
	---
154	2	2474.99356000	0.00010000	1	1	1	23	3	20	0	1	0	24	3	21	14UlGrBeBe.380
154	2	2474.99460000	0.00114848	1	1	1	23	3	20	0	1	0	24	3	21	77PiDrPaDa.282
154	2	2505.92970000	0.00146042	1	1	1	23	3	20	0	1	0	22	3	19	77PiDrPaDa.1353
	---
	---
155	1	2993.12879000	0.00053044	1	1	1	23	2	21	0	0	0	24	2	22	14UlGrBeBe.1369
155	1	3023.91532000	0.00015156	1	1	1	23	2	21	0	0	0	22	2	20	14UlGrBeBe.1883
	---
155	2	2475.16361000	0.00040906	1	1	1	23	2	21	0	1	0	24	2	22	14UlGrBeBe.384
155	2	2505.94800000	0.00100000	1	1	1	23	2	21	0	1	0	22	2	20	77PiDrPaDa.1354
155	2	2505.94890000	0.00010000	1	1	1	23	2	21	0	1	0	22	2	20	14UlGrBeBe.906
	---
	---
156	1	2993.13949000	0.00010000	1	1	1	24	2	23	0	0	0	25	2	24	14UlGrBeBe.1370
156	1	3023.58367000	0.00010000	1	1	1	24	2	23	0	0	0	23	2	22	14UlGrBeBe.1876
	---
156	2	2505.68120000	0.00113354	1	1	1	24	2	23	0	1	0	23	2	22	77PiDrPaDa.1344
156	2	2505.68175000	0.00052854	1	1	1	24	2	23	0	1	0	23	2	22	14UlGrBeBe.902
	---
	---
157	1	2993.51370000	0.00014986	1	1	1	23	4	19	0	0	0	24	4	20	14UlGrBeBe.1375
157	1	3023.93271000	0.00027898	1	1	1	23	4	19	0	0	0	22	4	18	14UlGrBeBe.1884
	---
157	2	2475.14943000	0.00010000	1	1	1	23	4	19	0	1	0	24	4	20	14UlGrBeBe.383
157	2	2475.15070000	0.00131044	1	1	1	23	4	19	0	1	0	24	4	20	77PiDrPaDa.289
157	2	2505.54536000	0.00035667	1	1	1	23	4	19	0	1	0	22	4	18	14UlGrBeBe.898
157	2	2505.54580000	0.00100000	1	1	1	23	4	19	0	1	0	22	4	18	77PiDrPaDa.1339
	---
	---
158	1	2993.57683000	0.00010000	1	1	1	24	1	24	0	0	0	25	1	25	14UlGrBeBe.1377
158	1	3022.91766000	0.00010000	1	1	1	24	1	24	0	0	0	23	1	23	14UlGrBeBe.1865
	---
158	2	2475.92592000	0.00013243	1	1	1	24	1	24	0	1	0	25	1	25	14UlGrBeBe.398
158	2	2475.92780000	0.00193557	1	1	1	24	1	24	0	1	0	25	1	25	77PiDrPaDa.314
158	2	2505.22500000	0.00100000	1	1	1	24	1	24	0	1	0	23	1	23	77PiDrPaDa.1329
158	2	2505.22523000	0.00010000	1	1	1	24	1	24	0	1	0	23	1	23	14UlGrBeBe.892
	---
	---
159	1	2993.83999000	0.00010000	1	1	1	23	5	18	0	0	0	24	5	19	14UlGrBeBe.1380
159	1	3024.02299000	0.00010000	1	1	1	23	5	18	0	0	0	22	5	17	14UlGrBeBe.1887
	---
159	2	2475.11976000	0.00010000	1	1	1	23	5	18	0	1	0	24	5	19	14UlGrBeBe.382
159	2	2475.12160000	0.00208362	1	1	1	23	5	18	0	1	0	24	5	19	77PiDrPaDa.288
	---
	---
160	1	2994.37533000	0.00010000	1	1	1	22	3	20	0	0	0	23	3	21	14UlGrBeBe.1390
160	1	3023.09535000	0.00010000	1	1	1	22	3	20	0	0	0	21	3	19	14UlGrBeBe.1870
	---
160	2	2476.26550000	0.00377386	1	1	1	22	3	20	0	1	0	23	3	21	77PiDrPaDa.324
160	2	2504.96498000	0.00013497	1	1	1	22	3	20	0	1	0	21	3	19	14UlGrBeBe.885
160	2	2504.96640000	0.00142702	1	1	1	22	3	20	0	1	0	21	3	19	77PiDrPaDa.1320
	---
	---
161	1	2994.42357000	0.00010000	1	1	1	22	4	19	0	0	0	23	4	20	14UlGrBeBe.1392
161	1	3023.32594000	0.00010000	1	1	1	22	4	19	0	0	0	21	4	18	14UlGrBeBe.1873
	---
161	2	2476.04155000	0.00010000	1	1	1	22	4	19	0	1	0	23	4	20	14UlGrBeBe.400
161	2	2476.04320000	0.00186317	1	1	1	22	4	19	0	1	0	23	4	20	77PiDrPaDa.320
161	2	2504.92544000	0.00010000	1	1	1	22	4	19	0	1	0	21	4	18	14UlGrBeBe.882
161	2	2504.92640000	0.00100000	1	1	1	22	4	19	0	1	0	21	4	18	77PiDrPaDa.1316
	---
	---
162	1	2994.60709000	0.00010000	1	1	1	22	2	21	0	0	0	23	2	22	14UlGrBeBe.1394
	---
162	2	2504.73677000	0.00010000	1	1	1	22	2	21	0	1	0	21	2	20	14UlGrBeBe.878
162	2	2504.73730000	0.00100000	1	1	1	22	2	21	0	1	0	21	2	20	77PiDrPaDa.1308
	---
	---
163	1	2994.62722000	0.00010000	1	1	1	21	2	19	0	0	0	22	2	20	14UlGrBeBe.1395
163	1	3022.90581000	0.00015875	1	1	1	21	2	19	0	0	0	20	2	18	14UlGrBeBe.1864
	---
163	2	2496.80144000	0.00013412	1	1	1	21	2	19	0	1	0	21	2	20	14UlGrBeBe.717
163	2	2504.93553000	0.00010000	1	1	1	21	2	19	0	1	0	20	2	18	14UlGrBeBe.884
163	2	2504.93640000	0.00100000	1	1	1	21	2	19	0	1	0	20	2	18	77PiDrPaDa.1318
	---
	---
164	1	2994.63381000	0.00010000	1	1	1	22	5	18	0	0	0	23	5	19	14UlGrBeBe.1396
164	1	3023.50105000	0.00010000	1	1	1	22	5	18	0	0	0	21	5	17	14UlGrBeBe.1875
	---
164	2	2475.89730000	0.00522096	1	1	1	22	5	18	0	1	0	23	5	19	77PiDrPaDa.312
164	2	2504.75130000	0.00194635	1	1	1	22	5	18	0	1	0	21	5	17	77PiDrPaDa.1309
	---
	---
165	1	2994.71783000	0.00017799	1	1	1	21	3	18	0	0	0	22	3	19	14UlGrBeBe.1398
165	1	3022.93568000	0.00010000	1	1	1	21	3	18	0	0	0	20	3	17	14UlGrBeBe.1866
	---
165	2	2476.60308000	0.00010000	1	1	1	21	3	18	0	1	0	22	3	19	14UlGrBeBe.407
165	2	2476.60390000	0.00100000	1	1	1	21	3	18	0	1	0	22	3	19	77PiDrPaDa.333
165	2	2492.65617000	0.00033261	1	1	1	21	3	18	0	1	0	21	3	19	14UlGrBeBe.700
165	2	2504.80442000	0.00018981	1	1	1	21	3	18	0	1	0	20	3	17	14UlGrBeBe.880
165	2	2504.80450000	0.00100000	1	1	1	21	3	18	0	1	0	20	3	17	77PiDrPaDa.1313
	---
	---
166	1	2994.89541000	0.00017427	1	1	1	22	6	17	0	0	0	23	6	18	14UlGrBeBe.1401
166	1	3023.71490000	0.00010000	1	1	1	22	6	17	0	0	0	21	6	16	14UlGrBeBe.1878
	---
166	2	2475.73540000	0.00010000	1	1	1	22	6	17	0	1	0	23	6	18	14UlGrBeBe.393
166	2	2475.73750000	0.00240422	1	1	1	22	6	17	0	1	0	23	6	18	77PiDrPaDa.304
	---
	---
167	1	2995.03415000	0.00016679	1	1	1	22	1	22	0	0	0	23	1	23	14UlGrBeBe.1402
167	1	3022.02533000	0.00010000	1	1	1	22	1	22	0	0	0	21	1	21	14UlGrBeBe.1849
	---
167	2	2477.34150000	0.00100000	1	1	1	22	1	22	0	1	0	23	1	23	77PiDrPaDa.355
167	2	2477.34173000	0.00020427	1	1	1	22	1	22	0	1	0	23	1	23	14UlGrBeBe.418
167	2	2504.29488000	0.00047101	1	1	1	22	1	22	0	1	0	21	1	21	14UlGrBeBe.868
167	2	2504.29700000	0.00192469	1	1	1	22	1	22	0	1	0	21	1	21	77PiDrPaDa.1296
	---
	---
168	1	2995.12027000	0.00024063	1	1	1	21	4	17	0	0	0	22	4	18	14UlGrBeBe.1404
168	1	3022.86026000	0.00010000	1	1	1	21	4	17	0	0	0	20	4	16	14UlGrBeBe.1863
	---
168	2	2476.73300000	0.00100000	1	1	1	21	4	17	0	1	0	22	4	18	77PiDrPaDa.340
168	2	2476.73318000	0.00013436	1	1	1	21	4	17	0	1	0	22	4	18	14UlGrBeBe.409
168	2	2491.10010000	0.00010000	1	1	1	21	4	17	0	1	0	21	4	18	14UlGrBeBe.676
168	2	2504.45324000	0.00010000	1	1	1	21	4	17	0	1	0	20	4	16	14UlGrBeBe.872
168	2	2504.45390000	0.00100000	1	1	1	21	4	17	0	1	0	20	4	16	77PiDrPaDa.1300
	---
	---
169	1	2995.13399000	0.00033594	1	1	1	21	1	20	0	0	0	22	1	21	14UlGrBeBe.1405
	---
169	2	2477.26160000	0.00100000	1	1	1	21	1	20	0	1	0	22	1	21	77PiDrPaDa.353
169	2	2477.26213000	0.00031640	1	1	1	21	1	20	0	1	0	22	1	21	14UlGrBeBe.416
169	2	2504.47521000	0.00010000	1	1	1	21	1	20	0	1	0	20	1	19	14UlGrBeBe.873
169	2	2504.47640000	0.00131803	1	1	1	21	1	20	0	1	0	20	1	19	77PiDrPaDa.1301
	---
	---
170	1	2995.40376000	0.00020557	1	1	1	21	5	16	0	0	0	22	5	17	14UlGrBeBe.1408
170	1	3022.98506000	0.00010000	1	1	1	21	5	16	0	0	0	20	5	15	14UlGrBeBe.1868
	---
170	2	2504.22432000	0.00033810	1	1	1	21	5	16	0	1	0	20	5	15	14UlGrBeBe.866
170	2	2504.22520000	0.00100000	1	1	1	21	5	16	0	1	0	20	5	15	77PiDrPaDa.1294
	---
	---
171	1	2995.66790000	0.00010000	1	1	1	21	6	15	0	0	0	22	6	16	14UlGrBeBe.1413
171	1	3023.19817000	0.00010000	1	1	1	21	6	15	0	0	0	20	6	14	14UlGrBeBe.1871
	---
171	2	2476.49755000	0.00010000	1	1	1	21	6	15	0	1	0	22	6	16	14UlGrBeBe.405
171	2	2476.49870000	0.00124099	1	1	1	21	6	15	0	1	0	22	6	16	77PiDrPaDa.330
171	2	2504.00890000	0.00100000	1	1	1	21	6	15	0	1	0	20	6	14	77PiDrPaDa.1289
171	2	2504.00921000	0.00010000	1	1	1	21	6	15	0	1	0	20	6	14	14UlGrBeBe.861
	---
	---
172	1	2995.73838000	0.00010000	1	1	1	21	0	21	0	0	0	22	0	22	14UlGrBeBe.1415
172	1	3021.58532000	0.00010000	1	1	1	21	0	21	0	0	0	20	0	20	14UlGrBeBe.1837
	---
172	2	2478.02810000	0.00120916	1	1	1	21	0	21	0	1	0	22	0	22	77PiDrPaDa.378
172	2	2503.84188000	0.00010000	1	1	1	21	0	21	0	1	0	20	0	20	14UlGrBeBe.856
172	2	2503.84410000	0.00234805	1	1	1	21	0	21	0	1	0	20	0	20	77PiDrPaDa.1284
	---
	---
173	1	2995.87827000	0.00012637	1	1	1	20	3	18	0	0	0	21	3	19	14UlGrBeBe.1417
173	1	3022.08395000	0.00014561	1	1	1	20	3	18	0	0	0	19	3	17	14UlGrBeBe.1850
	---
173	2	2477.74690000	0.00127944	1	1	1	20	3	18	0	1	0	21	3	19	77PiDrPaDa.370
173	2	2477.74754000	0.00057544	1	1	1	20	3	18	0	1	0	21	3	19	14UlGrBeBe.422
173	2	2503.93780000	0.00100000	1	1	1	20	3	18	0	1	0	19	3	17	77PiDrPaDa.1288
173	2	2503.93788000	0.00019512	1	1	1	20	3	18	0	1	0	19	3	17	14UlGrBeBe.860
	---
	---
174	1	2995.96396000	0.00014968	1	1	1	20	4	17	0	0	0	21	4	18	14UlGrBeBe.1419
174	1	3022.28259000	0.00022139	1	1	1	20	4	17	0	0	0	19	4	16	14UlGrBeBe.1853
	---
174	2	2477.56369000	0.00018193	1	1	1	20	4	17	0	1	0	21	4	18	14UlGrBeBe.421
174	2	2477.56380000	0.00100000	1	1	1	20	4	17	0	1	0	21	4	18	77PiDrPaDa.364
174	2	2503.86503000	0.00016716	1	1	1	20	4	17	0	1	0	19	4	16	14UlGrBeBe.857
174	2	2503.86660000	0.00189416	1	1	1	20	4	17	0	1	0	19	4	16	77PiDrPaDa.1285
	---
	---
175	1	2996.05901000	0.00010000	1	1	1	20	2	19	0	0	0	21	2	20	14UlGrBeBe.1420
175	1	3021.70483000	0.00010000	1	1	1	20	2	19	0	0	0	19	2	18	14UlGrBeBe.1840
	---
175	2	2478.13553000	0.00010000	1	1	1	20	2	19	0	1	0	21	2	20	14UlGrBeBe.427
175	2	2478.13590000	0.00100000	1	1	1	20	2	19	0	1	0	21	2	20	77PiDrPaDa.380
175	2	2503.76160000	0.00100000	1	1	1	20	2	19	0	1	0	19	2	18	77PiDrPaDa.1283
	---
	---
176	1	2996.13410000	0.00010000	1	1	1	19	2	17	0	0	0	20	2	18	14UlGrBeBe.1422
176	1	3021.84678000	0.00010000	1	1	1	19	2	17	0	0	0	18	2	16	14UlGrBeBe.1844
	---
176	2	2478.16370000	0.00100000	1	1	1	19	2	17	0	1	0	20	2	18	77PiDrPaDa.382
176	2	2503.87109000	0.00010000	1	1	1	19	2	17	0	1	0	18	2	16	14UlGrBeBe.858
176	2	2503.87150000	0.00100000	1	1	1	19	2	17	0	1	0	18	2	16	77PiDrPaDa.1286
	---
	---
177	1	2996.17832000	0.00010000	1	1	1	20	5	16	0	0	0	21	5	17	14UlGrBeBe.1423
177	1	3022.45720000	0.00010000	1	1	1	20	5	16	0	0	0	19	5	15	14UlGrBeBe.1857
	---
177	2	2477.42694000	0.00010000	1	1	1	20	5	16	0	1	0	21	5	17	14UlGrBeBe.419
177	2	2477.42710000	0.00100000	1	1	1	20	5	16	0	1	0	21	5	17	77PiDrPaDa.357
177	2	2503.68794000	0.00010000	1	1	1	20	5	16	0	1	0	19	5	15	14UlGrBeBe.852
177	2	2503.68810000	0.00100000	1	1	1	20	5	16	0	1	0	19	5	15	77PiDrPaDa.1280
	---
	---
178	1	2996.43428000	0.00023611	1	1	1	20	6	15	0	0	0	21	6	16	14UlGrBeBe.1428
178	1	3022.67590000	0.00010000	1	1	1	20	6	15	0	0	0	19	6	14	14UlGrBeBe.1860
	---
178	2	2490.68728000	0.00047149	1	1	1	20	6	15	0	1	0	20	6	14	14UlGrBeBe.665
178	2	2503.47832000	0.00013967	1	1	1	20	6	15	0	1	0	19	6	14	14UlGrBeBe.846
178	2	2503.47850000	0.00100000	1	1	1	20	6	15	0	1	0	19	6	14	77PiDrPaDa.1274
	---
	---
179	1	2996.46833000	0.00010000	1	1	1	20	1	20	0	0	0	21	1	21	14UlGrBeBe.1429
179	1	3021.10708000	0.00010000	1	1	1	20	1	20	0	0	0	19	1	19	14UlGrBeBe.1829
	---
179	2	2478.73847000	0.00018369	1	1	1	20	1	20	0	1	0	21	1	21	14UlGrBeBe.435
179	2	2478.73920000	0.00100000	1	1	1	20	1	20	0	1	0	21	1	21	77PiDrPaDa.400
179	2	2503.34313000	0.00019482	1	1	1	20	1	20	0	1	0	19	1	19	14UlGrBeBe.843
179	2	2503.34410000	0.00100000	1	1	1	20	1	20	0	1	0	19	1	19	77PiDrPaDa.1270
	---
	---
180	1	2996.52807000	0.00010000	1	1	1	19	1	18	0	0	0	20	1	19	14UlGrBeBe.1430
180	1	3021.41924000	0.00010000	1	1	1	19	1	18	0	0	0	18	1	17	14UlGrBeBe.1835
	---
180	2	2478.64648000	0.00017009	1	1	1	19	1	18	0	1	0	20	1	19	14UlGrBeBe.433
180	2	2478.64790000	0.00141279	1	1	1	19	1	18	0	1	0	20	1	19	77PiDrPaDa.397
180	2	2503.53140000	0.00010000	1	1	1	19	1	18	0	1	0	18	1	17	14UlGrBeBe.848
180	2	2503.53150000	0.00100000	1	1	1	19	1	18	0	1	0	18	1	17	77PiDrPaDa.1277
	---
	---
181	1	2996.68505000	0.00051851	1	1	1	19	4	15	0	0	0	20	4	16	14UlGrBeBe.1434
181	1	3021.77973000	0.00026914	1	1	1	19	4	15	0	0	0	18	4	14	14UlGrBeBe.1842
	---
181	2	2478.27970000	0.00144267	1	1	1	19	4	15	0	1	0	20	4	16	77PiDrPaDa.390
181	2	2503.35461000	0.00011063	1	1	1	19	4	15	0	1	0	18	4	14	14UlGrBeBe.844
181	2	2503.35530000	0.00100000	1	1	1	19	4	15	0	1	0	18	4	14	77PiDrPaDa.1271
	---
	---
182	1	2996.72176000	0.00010000	1	1	1	20	7	14	0	0	0	21	7	15	14UlGrBeBe.1435
182	1	3022.94250000	0.00020436	1	1	1	20	7	14	0	0	0	19	7	13	14UlGrBeBe.1867
	---
182	2	2477.03836000	0.00013742	1	1	1	20	7	14	0	1	0	21	7	15	14UlGrBeBe.413
182	2	2477.03850000	0.00100000	1	1	1	20	7	14	0	1	0	21	7	15	77PiDrPaDa.346
	---
	---
183	1	2996.93833000	0.00015188	1	1	1	19	5	14	0	0	0	20	5	15	14UlGrBeBe.1439
183	1	3021.92899000	0.00013647	1	1	1	19	5	14	0	0	0	18	5	13	14UlGrBeBe.1847
	---
183	2	2478.17770000	0.00100000	1	1	1	19	5	14	0	1	0	20	5	15	77PiDrPaDa.383
183	2	2478.17774000	0.00033121	1	1	1	19	5	14	0	1	0	20	5	15	14UlGrBeBe.428
183	2	2490.99194000	0.00086954	1	1	1	19	5	14	0	1	0	19	5	15	14UlGrBeBe.673
183	2	2503.15060000	0.00100000	1	1	1	19	5	14	0	1	0	18	5	13	77PiDrPaDa.1265
183	2	2503.15137000	0.00010000	1	1	1	19	5	14	0	1	0	18	5	13	14UlGrBeBe.838
	---
	---
184	1	2997.15162000	0.00013518	1	1	1	19	0	19	0	0	0	20	0	20	14UlGrBeBe.1443
184	1	3020.66288000	0.00059499	1	1	1	19	0	19	0	0	0	18	0	18	14UlGrBeBe.1819
	---
184	2	2479.40841000	0.00022805	1	1	1	19	0	19	0	1	0	20	0	20	14UlGrBeBe.441
184	2	2479.40850000	0.00100000	1	1	1	19	0	19	0	1	0	20	0	20	77PiDrPaDa.422
184	2	2502.89050000	0.00010000	1	1	1	19	0	19	0	1	0	18	0	18	14UlGrBeBe.834
184	2	2502.89063000	0.00014014	1	1	1	19	0	19	0	1	0	18	0	18	14UlGrBeBe.835
184	2	2502.89160000	0.00120714	1	1	1	19	0	19	0	1	0	18	0	18	77PiDrPaDa.1260
	---
	---
185	1	2997.19398000	0.00010000	1	1	1	19	6	13	0	0	0	20	6	14	14UlGrBeBe.1444
185	1	3022.14881000	0.00014636	1	1	1	19	6	13	0	0	0	18	6	12	14UlGrBeBe.1851
	---
185	2	2478.00490000	0.00100000	1	1	1	19	6	13	0	1	0	20	6	14	77PiDrPaDa.376
185	2	2478.00492000	0.00010000	1	1	1	19	6	13	0	1	0	20	6	14	14UlGrBeBe.425
185	2	2490.79553000	0.00011140	1	1	1	19	6	13	0	1	0	19	6	14	14UlGrBeBe.668
185	2	2502.94280000	0.00100000	1	1	1	19	6	13	0	1	0	18	6	12	77PiDrPaDa.1262
185	2	2502.94293000	0.00010000	1	1	1	19	6	13	0	1	0	18	6	12	14UlGrBeBe.836
	---
	---
186	1	2997.36799000	0.00010000	1	1	1	18	3	16	0	0	0	19	3	17	14UlGrBeBe.1446
186	1	3021.04103000	0.00010000	1	1	1	18	3	16	0	0	0	17	3	15	14UlGrBeBe.1827
	---
186	2	2479.22178000	0.00010000	1	1	1	18	3	16	0	1	0	19	3	17	14UlGrBeBe.439
186	2	2479.22260000	0.00100000	1	1	1	18	3	16	0	1	0	19	3	17	77PiDrPaDa.416
186	2	2502.87980000	0.00100000	1	1	1	18	3	16	0	1	0	17	3	15	77PiDrPaDa.1259
186	2	2502.87997000	0.00010000	1	1	1	18	3	16	0	1	0	17	3	15	14UlGrBeBe.833
	---
	---
187	1	2997.49631000	0.00010000	1	1	1	18	2	17	0	0	0	19	2	18	14UlGrBeBe.1450
187	1	3020.71643000	0.00010000	1	1	1	18	2	17	0	0	0	17	2	16	14UlGrBeBe.1821
	---
187	2	2479.55302000	0.00010000	1	1	1	18	2	17	0	1	0	19	2	18	14UlGrBeBe.444
187	2	2479.55370000	0.00100000	1	1	1	18	2	17	0	1	0	19	2	18	77PiDrPaDa.426
187	2	2502.75790000	0.00207732	1	1	1	18	2	17	0	1	0	17	2	16	77PiDrPaDa.1255
	---
	---
188	1	2997.64601000	0.00010000	1	1	1	17	2	15	0	0	0	18	2	16	14UlGrBeBe.1452
188	1	3020.74220000	0.00010000	1	1	1	17	2	15	0	0	0	16	2	14	14UlGrBeBe.1822
	---
188	2	2479.66820000	0.00238678	1	1	1	17	2	15	0	1	0	18	2	16	77PiDrPaDa.430
188	2	2502.76090000	0.00100000	1	1	1	17	2	15	0	1	0	16	2	14	77PiDrPaDa.1256
	---
	---
189	1	2997.69673000	0.00010000	1	1	1	18	5	14	0	0	0	19	5	15	14UlGrBeBe.1453
189	1	3021.39277000	0.00010000	1	1	1	18	5	14	0	0	0	17	5	13	14UlGrBeBe.1834
	---
189	2	2478.92810000	0.00100000	1	1	1	18	5	14	0	1	0	19	5	15	77PiDrPaDa.407
189	2	2502.60714000	0.00010000	1	1	1	18	5	14	0	1	0	17	5	13	14UlGrBeBe.826
189	2	2502.60740000	0.00100000	1	1	1	18	5	14	0	1	0	17	5	13	77PiDrPaDa.1251
	---
	---
190	1	2997.88060000	0.00023470	1	1	1	18	1	18	0	0	0	19	1	19	14UlGrBeBe.1457
190	1	3020.16192000	0.00010000	1	1	1	18	1	18	0	0	0	17	1	17	14UlGrBeBe.1811
	---
190	2	2480.11500000	0.00180815	1	1	1	18	1	18	0	1	0	19	1	19	77PiDrPaDa.444
190	2	2502.36801000	0.00030723	1	1	1	18	1	18	0	1	0	17	1	17	14UlGrBeBe.817
190	2	2502.36820000	0.00100000	1	1	1	18	1	18	0	1	0	17	1	17	77PiDrPaDa.1246
	---
	---
191	1	2997.91041000	0.00010000	1	1	1	17	3	14	0	0	0	18	3	15	14UlGrBeBe.1458
191	1	3020.65885000	0.00049613	1	1	1	17	3	14	0	0	0	16	3	13	14UlGrBeBe.1818
	---
191	2	2479.76160000	0.00100000	1	1	1	17	3	14	0	1	0	18	3	15	77PiDrPaDa.434
191	2	2479.76171000	0.00012034	1	1	1	17	3	14	0	1	0	18	3	15	14UlGrBeBe.445
191	2	2502.49331000	0.00037549	1	1	1	17	3	14	0	1	0	16	3	13	14UlGrBeBe.822
191	2	2502.49390000	0.00100000	1	1	1	17	3	14	0	1	0	16	3	13	77PiDrPaDa.1249
	---
	---
192	1	2997.91613000	0.00010000	1	1	1	17	1	16	0	0	0	18	1	17	14UlGrBeBe.1459
192	1	3020.43611000	0.00021687	1	1	1	17	1	16	0	0	0	16	1	15	14UlGrBeBe.1815
	---
192	2	2480.02800000	0.00100000	1	1	1	17	1	16	0	1	0	18	1	17	77PiDrPaDa.442
192	2	2480.02848000	0.00010000	1	1	1	17	1	16	0	1	0	18	1	17	14UlGrBeBe.449
192	2	2502.54330000	0.00010000	1	1	1	17	1	16	0	1	0	16	1	15	14UlGrBeBe.825
192	2	2502.54470000	0.00148613	1	1	1	17	1	16	0	1	0	16	1	15	77PiDrPaDa.1250
	---
	---
193	1	2997.94742000	0.00022016	1	1	1	18	6	13	0	0	0	19	6	14	14UlGrBeBe.1460
193	1	3010.10364000	0.00038644	1	1	1	18	6	13	0	0	0	18	6	12	14UlGrBeBe.1603
193	1	3021.61623000	0.00024881	1	1	1	18	6	13	0	0	0	17	6	12	14UlGrBeBe.1838
	---
193	2	2478.74963000	0.00024373	1	1	1	18	6	13	0	1	0	19	6	14	14UlGrBeBe.436
193	2	2478.75000000	0.00100000	1	1	1	18	6	13	0	1	0	19	6	14	77PiDrPaDa.402
193	2	2490.89774000	0.00056795	1	1	1	18	6	13	0	1	0	18	6	12	14UlGrBeBe.669
193	2	2502.40244000	0.00010000	1	1	1	18	6	13	0	1	0	17	6	12	14UlGrBeBe.819
193	2	2502.40320000	0.00100000	1	1	1	18	6	13	0	1	0	17	6	12	77PiDrPaDa.1247
	---
	---
194	1	2998.21365000	0.00010000	1	1	1	17	4	13	0	0	0	18	4	14	14UlGrBeBe.1463
194	1	3020.68766000	0.00010000	1	1	1	17	4	13	0	0	0	16	4	12	14UlGrBeBe.1820
	---
194	2	2479.79390000	0.00564316	1	1	1	17	4	13	0	1	0	18	4	14	77PiDrPaDa.437
	---
	---
195	1	2998.23142000	0.00010000	1	1	1	18	7	12	0	0	0	19	7	13	14UlGrBeBe.1464
195	1	3021.88552000	0.00010000	1	1	1	18	7	12	0	0	0	17	7	11	14UlGrBeBe.1846
	---
195	2	2490.67140000	0.00194714	1	1	1	18	7	12	0	1	0	18	7	11	77PiDrPaDa.717
	---
	---
196	1	2998.44521000	0.00014944	1	1	1	17	5	12	0	0	0	18	5	13	14UlGrBeBe.1467
196	1	3020.85363000	0.00010000	1	1	1	17	5	12	0	0	0	16	5	11	14UlGrBeBe.1825
	---
196	2	2479.66820000	0.00100000	1	1	1	17	5	12	0	1	0	18	5	13	77PiDrPaDa.429
196	2	2502.06000000	0.00100000	1	1	1	17	5	12	0	1	0	16	5	11	77PiDrPaDa.1241
196	2	2502.06057000	0.00010000	1	1	1	17	5	12	0	1	0	16	5	11	14UlGrBeBe.808
	---
	---
197	1	2998.53830000	0.00029809	1	1	1	17	0	17	0	0	0	18	0	18	14UlGrBeBe.1468
197	1	3019.71911000	0.00010000	1	1	1	17	0	17	0	0	0	16	0	16	14UlGrBeBe.1804
	---
197	2	2480.76480000	0.00100000	1	1	1	17	0	17	0	1	0	18	0	18	77PiDrPaDa.464
197	2	2480.76504000	0.00018544	1	1	1	17	0	17	0	1	0	18	0	18	14UlGrBeBe.457
197	2	2501.92080000	0.00100000	1	1	1	17	0	17	0	1	0	16	0	16	77PiDrPaDa.1240
197	2	2501.92120000	0.00012035	1	1	1	17	0	17	0	1	0	16	0	16	14UlGrBeBe.805
	---
	---
198	1	2998.69456000	0.00010000	1	1	1	17	6	11	0	0	0	18	6	12	14UlGrBeBe.1470
198	1	3021.07840000	0.00010000	1	1	1	17	6	11	0	0	0	16	6	10	14UlGrBeBe.1828
	---
198	2	2479.48841000	0.00010000	1	1	1	17	6	11	0	1	0	18	6	12	14UlGrBeBe.443
198	2	2479.48870000	0.00100000	1	1	1	17	6	11	0	1	0	18	6	12	77PiDrPaDa.425
198	2	2501.85680000	0.00100000	1	1	1	17	6	11	0	1	0	16	6	10	77PiDrPaDa.1238
198	2	2501.85704000	0.00010000	1	1	1	17	6	11	0	1	0	16	6	10	14UlGrBeBe.803
	---
	---
199	1	2998.84270000	0.00010000	1	1	1	16	3	14	0	0	0	17	3	15	14UlGrBeBe.1471
199	1	3019.96817000	0.00010000	1	1	1	16	3	14	0	0	0	15	3	13	14UlGrBeBe.1807
	---
199	2	2501.79363000	0.00010000	1	1	1	16	3	14	0	1	0	15	3	13	14UlGrBeBe.802
199	2	2501.79420000	0.00100000	1	1	1	16	3	14	0	1	0	15	3	13	77PiDrPaDa.1236
	---
	---
200	1	2998.91997000	0.00010000	1	1	1	16	2	15	0	0	0	17	2	16	14UlGrBeBe.1474
200	1	3019.69491000	0.00010000	1	1	1	16	2	15	0	0	0	15	2	14	14UlGrBeBe.1802
	---
200	2	2480.95947000	0.00010000	1	1	1	16	2	15	0	1	0	17	2	16	14UlGrBeBe.459
200	2	2480.95990000	0.00100000	1	1	1	16	2	15	0	1	0	17	2	16	77PiDrPaDa.471
200	2	2501.71931000	0.00010000	1	1	1	16	2	15	0	1	0	15	2	14	14UlGrBeBe.800
200	2	2501.72070000	0.00155468	1	1	1	16	2	15	0	1	0	15	2	14	77PiDrPaDa.1234
	---
	---
201	1	2998.97787000	0.00071421	1	1	1	16	4	13	0	0	0	17	4	14	14UlGrBeBe.1476
201	1	3020.12804000	0.00017091	1	1	1	16	4	13	0	0	0	15	4	12	14UlGrBeBe.1810
	---
201	2	2480.54465000	0.00012993	1	1	1	16	4	13	0	1	0	17	4	14	14UlGrBeBe.454
201	2	2480.54520000	0.00100000	1	1	1	16	4	13	0	1	0	17	4	14	77PiDrPaDa.456
201	2	2501.67984000	0.00023305	1	1	1	16	4	13	0	1	0	15	4	12	14UlGrBeBe.799
201	2	2501.68180000	0.00238905	1	1	1	16	4	13	0	1	0	15	4	12	77PiDrPaDa.1232
	---
	---
202	1	2999.15790000	0.00010000	1	1	1	15	2	13	0	0	0	16	2	14	14UlGrBeBe.1479
202	1	3019.59685000	0.00010000	1	1	1	15	2	13	0	0	0	14	2	12	14UlGrBeBe.1801
	---
202	2	2501.60690000	0.00100000	1	1	1	15	2	13	0	1	0	14	2	12	77PiDrPaDa.1229
	---
	---
203	1	2999.18918000	0.00010000	1	1	1	16	5	12	0	0	0	17	5	13	14UlGrBeBe.1480
203	1	3020.30803000	0.00010000	1	1	1	16	5	12	0	0	0	15	5	11	14UlGrBeBe.1813
	---
203	2	2501.50600000	0.00204833	1	1	1	16	5	12	0	1	0	15	5	11	77PiDrPaDa.1228
	---
	---
204	1	2999.27099000	0.00010000	1	1	1	16	1	16	0	0	0	17	1	17	14UlGrBeBe.1482
204	1	3019.18900000	0.00010000	1	1	1	16	1	16	0	0	0	15	1	15	14UlGrBeBe.1794
	---
204	2	2481.47720000	0.00022526	1	1	1	16	1	16	0	1	0	17	1	17	14UlGrBeBe.468
204	2	2481.47860000	0.00134567	1	1	1	16	1	16	0	1	0	17	1	17	77PiDrPaDa.488
204	2	2501.36924000	0.00011639	1	1	1	16	1	16	0	1	0	15	1	15	14UlGrBeBe.791
204	2	2501.37050000	0.00150239	1	1	1	16	1	16	0	1	0	15	1	15	77PiDrPaDa.1226
	---
	---
205	1	2999.30757000	0.00010000	1	1	1	15	1	14	0	0	0	16	1	15	14UlGrBeBe.1483
205	1	3019.40254000	0.00010000	1	1	1	15	1	14	0	0	0	14	1	13	14UlGrBeBe.1796
	---
205	2	2501.50600000	0.00100000	1	1	1	15	1	14	0	1	0	14	1	13	77PiDrPaDa.1227
	---
	---
206	1	2999.43537000	0.00026719	1	1	1	16	6	11	0	0	0	17	6	12	14UlGrBeBe.1484
206	1	3010.30568000	0.00025704	1	1	1	16	6	11	0	0	0	16	6	10	14UlGrBeBe.1607
206	1	3020.53518000	0.00032433	1	1	1	16	6	11	0	0	0	15	6	10	14UlGrBeBe.1816
	---
206	2	2480.22110000	0.00100000	1	1	1	16	6	11	0	1	0	17	6	12	77PiDrPaDa.450
206	2	2480.22125000	0.00010000	1	1	1	16	6	11	0	1	0	17	6	12	14UlGrBeBe.451
206	2	2491.08250000	0.00224775	1	1	1	16	6	11	0	1	0	16	6	10	77PiDrPaDa.729
206	2	2501.30630000	0.00023858	1	1	1	16	6	11	0	1	0	15	6	10	14UlGrBeBe.787
206	2	2501.30642000	0.00010000	1	1	1	16	6	11	0	1	0	15	6	10	14UlGrBeBe.788
206	2	2501.30800000	0.00163142	1	1	1	16	6	11	0	1	0	15	6	10	77PiDrPaDa.1224
	---
	---
207	1	2999.45520000	0.00010000	1	1	1	15	3	12	0	0	0	16	3	13	14UlGrBeBe.1485
207	1	3010.08675000	0.00013559	1	1	1	15	3	12	0	0	0	15	3	13	14UlGrBeBe.1602
207	1	3019.50680000	0.00010000	1	1	1	15	3	12	0	0	0	14	3	11	14UlGrBeBe.1799
	---
207	2	2481.29028000	0.00016331	1	1	1	15	3	12	0	1	0	16	3	13	14UlGrBeBe.465
207	2	2481.29110000	0.00100000	1	1	1	15	3	12	0	1	0	16	3	13	77PiDrPaDa.483
207	2	2501.32759000	0.00010000	1	1	1	15	3	12	0	1	0	14	3	11	14UlGrBeBe.789
207	2	2501.32830000	0.00100000	1	1	1	15	3	12	0	1	0	14	3	11	77PiDrPaDa.1225
	---
	---
208	1	2999.70825000	0.00013256	1	1	1	15	4	11	0	0	0	16	4	12	14UlGrBeBe.1487
208	1	3019.58131000	0.00010000	1	1	1	15	4	11	0	0	0	14	4	10	14UlGrBeBe.1800
	---
208	2	2481.26728000	0.00010000	1	1	1	15	4	11	0	1	0	16	4	12	14UlGrBeBe.464
208	2	2481.26800000	0.00100000	1	1	1	15	4	11	0	1	0	16	4	12	77PiDrPaDa.481
208	2	2501.12649000	0.00012668	1	1	1	15	4	11	0	1	0	14	4	10	14UlGrBeBe.782
208	2	2501.12820000	0.00175432	1	1	1	15	4	11	0	1	0	14	4	10	77PiDrPaDa.1223
	---
	---
209	1	2999.89742000	0.00010000	1	1	1	15	0	15	0	0	0	16	0	16	14UlGrBeBe.1490
209	1	3018.75154000	0.00013721	1	1	1	15	0	15	0	0	0	14	0	14	14UlGrBeBe.1789
	---
209	2	2500.93320000	0.00100000	1	1	1	15	0	15	0	1	0	14	0	14	77PiDrPaDa.1218
209	2	2500.93328000	0.00010000	1	1	1	15	0	15	0	1	0	14	0	14	14UlGrBeBe.777
	---
	---
210	1	2999.92537000	0.00010000	1	1	1	15	5	10	0	0	0	16	5	11	14UlGrBeBe.1491
210	1	3019.75800000	0.00010000	1	1	1	15	5	10	0	0	0	14	5	9	14UlGrBeBe.1805
	---
210	2	2481.13233000	0.00010000	1	1	1	15	5	10	0	1	0	16	5	11	14UlGrBeBe.460
210	2	2481.13300000	0.00100000	1	1	1	15	5	10	0	1	0	16	5	11	77PiDrPaDa.475
210	2	2491.36180000	0.00184534	1	1	1	15	5	10	0	1	0	15	5	11	77PiDrPaDa.739
210	2	2500.95125000	0.00010000	1	1	1	15	5	10	0	1	0	14	5	9	14UlGrBeBe.778
210	2	2500.95160000	0.00100000	1	1	1	15	5	10	0	1	0	14	5	9	77PiDrPaDa.1219
	---
	---
211	1	3000.16992000	0.00010000	1	1	1	15	6	9	0	0	0	16	6	10	14UlGrBeBe.1493
211	1	3019.98644000	0.00010000	1	1	1	15	6	9	0	0	0	14	6	8	14UlGrBeBe.1808
	---
211	2	2500.75147000	0.00010000	1	1	1	15	6	9	0	1	0	14	6	8	14UlGrBeBe.774
211	2	2500.75250000	0.00100000	1	1	1	15	6	9	0	1	0	14	6	8	77PiDrPaDa.1216
	---
	---
212	1	3000.30046000	0.00015900	1	1	1	14	3	12	0	0	0	15	3	13	14UlGrBeBe.1494
212	1	3018.86766000	0.00012082	1	1	1	14	3	12	0	0	0	13	3	11	14UlGrBeBe.1790
	---
212	2	2482.12622000	0.00015029	1	1	1	14	3	12	0	1	0	15	3	13	14UlGrBeBe.473
212	2	2482.12660000	0.00100000	1	1	1	14	3	12	0	1	0	15	3	13	77PiDrPaDa.503
212	2	2500.68030000	0.00100000	1	1	1	14	3	12	0	1	0	13	3	11	77PiDrPaDa.1215
212	2	2500.68066000	0.00011270	1	1	1	14	3	12	0	1	0	13	3	11	14UlGrBeBe.771
	---
	---
213	1	3000.33021000	0.00024896	1	1	1	14	2	13	0	0	0	15	2	14	14UlGrBeBe.1495
213	1	3018.64099000	0.00073965	1	1	1	14	2	13	0	0	0	13	2	12	14UlGrBeBe.1788
	---
213	2	2482.35458000	0.00015641	1	1	1	14	2	13	0	1	0	15	2	14	14UlGrBeBe.477
213	2	2482.35530000	0.00100000	1	1	1	14	2	13	0	1	0	15	2	14	77PiDrPaDa.507
213	2	2500.65127000	0.00021100	1	1	1	14	2	13	0	1	0	13	2	12	14UlGrBeBe.769
213	2	2500.65260000	0.00139613	1	1	1	14	2	13	0	1	0	13	2	12	77PiDrPaDa.1214
	---
	---
214	1	3000.44950000	0.00046808	1	1	1	14	4	11	0	0	0	15	4	12	14UlGrBeBe.1498
214	1	3019.01851000	0.00012516	1	1	1	14	4	11	0	0	0	13	4	10	14UlGrBeBe.1792
	---
214	2	2482.00082000	0.00010000	1	1	1	14	4	11	0	1	0	15	4	12	14UlGrBeBe.472
214	2	2482.00200000	0.00121580	1	1	1	14	4	11	0	1	0	15	4	12	77PiDrPaDa.500
214	2	2500.55742000	0.00019944	1	1	1	14	4	11	0	1	0	13	4	10	14UlGrBeBe.767
214	2	2500.55860000	0.00118405	1	1	1	14	4	11	0	1	0	13	4	10	77PiDrPaDa.1213
	---
	---
215	1	3000.44950000	0.00055783	1	1	1	15	7	8	0	0	0	16	7	9	14UlGrBeBe.1499
215	1	3010.67449000	0.00014183	1	1	1	15	7	8	0	0	0	15	7	9	14UlGrBeBe.1621
	---
215	2	2500.52058000	0.00010000	1	1	1	15	7	8	0	1	0	14	7	7	14UlGrBeBe.766
	---
	---
216	1	3000.64165000	0.00011207	1	1	1	14	1	14	0	0	0	15	1	15	14UlGrBeBe.1500
216	1	3018.18739000	0.00024630	1	1	1	14	1	14	0	0	0	13	1	13	14UlGrBeBe.1779
	---
216	2	2482.82176000	0.00010000	1	1	1	14	1	14	0	1	0	15	1	15	14UlGrBeBe.483
216	2	2482.82250000	0.00100000	1	1	1	14	1	14	0	1	0	15	1	15	77PiDrPaDa.521
216	2	2500.34511000	0.00010000	1	1	1	14	1	14	0	1	0	13	1	13	14UlGrBeBe.759
216	2	2500.34620000	0.00123638	1	1	1	14	1	14	0	1	0	13	1	13	77PiDrPaDa.1208
	---
	---
217	1	3000.65588000	0.00012778	1	1	1	14	5	10	0	0	0	15	5	11	14UlGrBeBe.1501
217	1	3019.20250000	0.00010000	1	1	1	14	5	10	0	0	0	13	5	9	14UlGrBeBe.1795
	---
217	2	2481.85544000	0.00022201	1	1	1	14	5	10	0	1	0	15	5	11	14UlGrBeBe.470
217	2	2481.85580000	0.00100000	1	1	1	14	5	10	0	1	0	15	5	11	77PiDrPaDa.494
217	2	2491.44330000	0.00013886	1	1	1	14	5	10	0	1	0	14	5	9	14UlGrBeBe.682
217	2	2500.38957000	0.00010000	1	1	1	14	5	10	0	1	0	13	5	9	14UlGrBeBe.761
217	2	2500.39090000	0.00153495	1	1	1	14	5	10	0	1	0	13	5	9	77PiDrPaDa.1209
	---
	---
218	1	3000.66476000	0.00010000	1	1	1	13	2	11	0	0	0	14	2	12	14UlGrBeBe.1502
218	1	3018.41667000	0.00022949	1	1	1	13	2	11	0	0	0	12	2	10	14UlGrBeBe.1784
	---
218	2	2500.41813000	0.00034747	1	1	1	13	2	11	0	1	0	12	2	10	14UlGrBeBe.764
218	2	2500.41950000	0.00121170	1	1	1	13	2	11	0	1	0	12	2	10	77PiDrPaDa.1211
	---
	---
219	1	3000.70484000	0.00010000	1	1	1	13	1	12	0	0	0	14	1	13	14UlGrBeBe.1503
219	1	3018.31860000	0.00010000	1	1	1	13	1	12	0	0	0	12	1	11	14UlGrBeBe.1781
	---
219	2	2482.80823000	0.00010000	1	1	1	13	1	12	0	1	0	14	1	13	14UlGrBeBe.482
219	2	2482.80850000	0.00100000	1	1	1	13	1	12	0	1	0	14	1	13	77PiDrPaDa.520
219	2	2500.41813000	0.00010000	1	1	1	13	1	12	0	1	0	12	1	11	14UlGrBeBe.763
219	2	2500.41950000	0.00152235	1	1	1	13	1	12	0	1	0	12	1	11	77PiDrPaDa.1210
	---
	---
220	1	3000.89840000	0.00018647	1	1	1	14	6	9	0	0	0	15	6	10	14UlGrBeBe.1507
220	1	3019.43214000	0.00034908	1	1	1	14	6	9	0	0	0	13	6	8	14UlGrBeBe.1797
	---
220	2	2500.19140000	0.00010000	1	1	1	14	6	9	0	1	0	13	6	8	14UlGrBeBe.757
220	2	2500.19340000	0.00227555	1	1	1	14	6	9	0	1	0	13	6	8	77PiDrPaDa.1207
	---
	---
221	1	3000.95833000	0.00010000	1	1	1	13	3	10	0	0	0	14	3	11	14UlGrBeBe.1509
221	1	3018.35115000	0.00025137	1	1	1	13	3	10	0	0	0	12	3	9	14UlGrBeBe.1783
	---
221	2	2482.77912000	0.00011180	1	1	1	13	3	10	0	1	0	14	3	11	14UlGrBeBe.481
221	2	2482.78000000	0.00100000	1	1	1	13	3	10	0	1	0	14	3	11	77PiDrPaDa.519
221	2	2500.15929000	0.00010000	1	1	1	13	3	10	0	1	0	12	3	9	14UlGrBeBe.755
221	2	2500.15940000	0.00100000	1	1	1	13	3	10	0	1	0	12	3	9	77PiDrPaDa.1204
	---
	---
222	1	3001.17160000	0.00023743	1	1	1	13	4	9	0	0	0	14	4	10	14UlGrBeBe.1513
222	1	3018.45804000	0.00014290	1	1	1	13	4	9	0	0	0	12	4	8	14UlGrBeBe.1785
	---
222	2	2499.99100000	0.00100000	1	1	1	13	4	9	0	1	0	12	4	8	77PiMo.1
222	2	2499.99140000	0.00010000	1	1	1	13	4	9	0	1	0	12	4	8	14UlGrBeBe.751
222	2	2499.99150000	0.00100000	1	1	1	13	4	9	0	1	0	12	4	8	77PiDrPaDa.1201
	---
	---
223	1	3001.23181000	0.00010000	1	1	1	13	0	13	0	0	0	14	0	14	14UlGrBeBe.1515
223	1	3017.75859000	0.00020115	1	1	1	13	0	13	0	0	0	12	0	12	14UlGrBeBe.1774
	---
223	2	2483.41350000	0.00100000	1	1	1	13	0	13	0	1	0	14	0	14	77PiDrPaDa.533
223	2	2483.41357000	0.00020464	1	1	1	13	0	13	0	1	0	14	0	14	14UlGrBeBe.492
223	2	2499.92400000	0.00100000	1	1	1	13	0	13	0	1	0	12	0	12	77PiMo.3
223	2	2499.92431000	0.00010000	1	1	1	13	0	13	0	1	0	12	0	12	14UlGrBeBe.749
223	2	2499.92470000	0.00100000	1	1	1	13	0	13	0	1	0	12	0	12	77PiDrPaDa.1198
	---
	---
224	1	3001.37938000	0.00016358	1	1	1	13	5	8	0	0	0	14	5	9	14UlGrBeBe.1516
224	1	3010.33135000	0.00023597	1	1	1	13	5	8	0	0	0	13	5	9	14UlGrBeBe.1608
	---
224	2	2491.51790000	0.00100000	1	1	1	13	5	8	0	1	0	13	5	9	77PiDrPaDa.749
224	2	2491.51829000	0.00037808	1	1	1	13	5	8	0	1	0	13	5	9	14UlGrBeBe.684
224	2	2499.82342000	0.00035757	1	1	1	13	5	8	0	1	0	12	5	7	14UlGrBeBe.748
224	2	2499.82400000	0.00100000	1	1	1	13	5	8	0	1	0	12	5	7	77PiMo.5
224	2	2499.82420000	0.00121557	1	1	1	13	5	8	0	1	0	12	5	7	77PiDrPaDa.1196
	---
	---
225	1	3001.62036000	0.00023188	1	1	1	13	6	7	0	0	0	14	6	8	14UlGrBeBe.1519
	---
225	2	2482.38566000	0.00010000	1	1	1	13	6	7	0	1	0	14	6	8	14UlGrBeBe.478
225	2	2491.32609000	0.00010000	1	1	1	13	6	7	0	1	0	13	6	8	14UlGrBeBe.680
225	2	2499.62658000	0.00020605	1	1	1	13	6	7	0	1	0	12	6	6	14UlGrBeBe.744
225	2	2499.62710000	0.00100000	1	1	1	13	6	7	0	1	0	12	6	6	77PiDrPaDa.1185
	---
	---
226	1	3001.72701000	0.00010000	1	1	1	12	2	11	0	0	0	13	2	12	14UlGrBeBe.1522
226	1	3017.55273000	0.00010000	1	1	1	12	2	11	0	0	0	11	2	10	14UlGrBeBe.1773
	---
226	2	2483.73782000	0.00022803	1	1	1	12	2	11	0	1	0	13	2	12	14UlGrBeBe.500
226	2	2483.73920000	0.00128997	1	1	1	12	2	11	0	1	0	13	2	12	77PiDrPaDa.543
226	2	2490.95888000	0.00053292	1	1	1	12	2	11	0	1	0	12	2	10	14UlGrBeBe.672
226	2	2499.55214000	0.00029870	1	1	1	12	2	11	0	1	0	11	2	10	14UlGrBeBe.743
226	2	2499.55430000	0.00207730	1	1	1	12	2	11	0	1	0	11	2	10	77PiDrPaDa.1181
	---
	---
227	1	3001.73913000	0.00019608	1	1	1	12	3	10	0	0	0	13	3	11	14UlGrBeBe.1523
	---
227	2	2483.55240000	0.00100000	1	1	1	12	3	10	0	1	0	13	3	11	77PiDrPaDa.538
227	2	2483.55270000	0.00019740	1	1	1	12	3	10	0	1	0	13	3	11	14UlGrBeBe.497
	---
	---
228	1	3001.89462000	0.00061191	1	1	1	12	4	9	0	0	0	13	4	10	14UlGrBeBe.1525
228	1	3017.88845000	0.00017884	1	1	1	12	4	9	0	0	0	11	4	8	14UlGrBeBe.1775
	---
228	2	2483.43290000	0.00100000	1	1	1	12	4	9	0	1	0	13	4	10	77PiDrPaDa.534
228	2	2483.43307000	0.00010000	1	1	1	12	4	9	0	1	0	13	4	10	14UlGrBeBe.493
228	2	2499.41624000	0.00031753	1	1	1	12	4	9	0	1	0	11	4	8	14UlGrBeBe.742
228	2	2499.41680000	0.00100000	1	1	1	12	4	9	0	1	0	11	4	8	77PiDrPaDa.1173
	---
	---
229	1	3002.10617000	0.00026251	1	1	1	11	1	10	0	0	0	12	1	11	14UlGrBeBe.1528
	---
229	2	2484.20601000	0.00016194	1	1	1	11	1	10	0	1	0	12	1	11	14UlGrBeBe.506
229	2	2484.20680000	0.00100000	1	1	1	11	1	10	0	1	0	12	1	11	77PiDrPaDa.557
229	2	2499.28560000	0.00167990	1	1	1	11	1	10	0	1	0	10	1	9	77PiDrPaDa.1160
	---
	---
230	1	3002.15873000	0.00010000	1	1	1	11	2	9	0	0	0	12	2	10	14UlGrBeBe.1529
230	1	3017.20985000	0.00010000	1	1	1	11	2	9	0	0	0	10	2	8	14UlGrBeBe.1769
	---
230	2	2484.16083000	0.00015817	1	1	1	11	2	9	0	1	0	12	2	10	14UlGrBeBe.505
	---
	---
231	1	3002.33659000	0.00010000	1	1	1	12	6	7	0	0	0	13	6	8	14UlGrBeBe.1532
231	1	3010.64243000	0.00010000	1	1	1	12	6	7	0	0	0	12	6	6	14UlGrBeBe.1619
231	1	3018.30821000	0.00010000	1	1	1	12	6	7	0	0	0	11	6	6	14UlGrBeBe.1780
	---
231	2	2483.09557000	0.00011137	1	1	1	12	6	7	0	1	0	13	6	8	14UlGrBeBe.485
231	2	2483.09580000	0.00100000	1	1	1	12	6	7	0	1	0	13	6	8	77PiDrPaDa.525
231	2	2491.39280000	0.00326376	1	1	1	12	6	7	0	1	0	12	6	6	77PiDrPaDa.740
	---
	---
232	1	3002.42007000	0.00010000	1	1	1	11	3	8	0	0	0	12	3	9	14UlGrBeBe.1534
232	1	3017.18789000	0.00010000	1	1	1	11	3	8	0	0	0	10	3	7	14UlGrBeBe.1768
	---
232	2	2491.97859000	0.00010000	1	1	1	11	3	8	0	1	0	11	3	9	14UlGrBeBe.691
232	2	2498.98590000	0.00014484	1	1	1	11	3	8	0	1	0	10	3	7	14UlGrBeBe.736
232	2	2498.98700000	0.00133777	1	1	1	11	3	8	0	1	0	10	3	7	77PiDrPaDa.1145
	---
	---
233	1	3002.54527000	0.00010000	1	1	1	11	0	11	0	0	0	12	0	12	14UlGrBeBe.1535
	---
233	2	2484.71095000	0.00011605	1	1	1	11	0	11	0	1	0	12	0	12	14UlGrBeBe.515
233	2	2484.71320000	0.00235895	1	1	1	11	0	11	0	1	0	12	0	12	77PiDrPaDa.567
233	2	2498.88840000	0.00144908	1	1	1	11	0	11	0	1	0	10	0	10	77PiDrPaDa.1138
	---
	---
234	1	3002.60558000	0.00022341	1	1	1	11	4	7	0	0	0	12	4	8	14UlGrBeBe.1537
234	1	3010.28372000	0.00010000	1	1	1	11	4	7	0	0	0	11	4	8	14UlGrBeBe.1605
234	1	3017.31662000	0.00010000	1	1	1	11	4	7	0	0	0	10	4	6	14UlGrBeBe.1770
	---
234	2	2484.13913000	0.00011485	1	1	1	11	4	7	0	1	0	12	4	8	14UlGrBeBe.504
234	2	2484.13970000	0.00100000	1	1	1	11	4	7	0	1	0	12	4	8	77PiDrPaDa.554
	---
	---
235	1	3002.80766000	0.00010000	1	1	1	11	5	6	0	0	0	12	5	7	14UlGrBeBe.1539
235	1	3017.50470000	0.00010000	1	1	1	11	5	6	0	0	0	10	5	5	14UlGrBeBe.1772
	---
235	2	2483.98910000	0.00014462	1	1	1	11	5	6	0	1	0	12	5	7	14UlGrBeBe.502
235	2	2498.67576000	0.00016268	1	1	1	11	5	6	0	1	0	10	5	5	14UlGrBeBe.734
	---
	---
236	1	3003.04613000	0.00024592	1	1	1	11	6	5	0	0	0	12	6	6	14UlGrBeBe.1543
236	1	3010.71181000	0.00029558	1	1	1	11	6	5	0	0	0	11	6	6	14UlGrBeBe.1622
	---
236	2	2483.80050000	0.00110430	1	1	1	11	6	5	0	1	0	12	6	6	77PiDrPaDa.544
236	2	2491.46054000	0.00063620	1	1	1	11	6	5	0	1	0	11	6	6	14UlGrBeBe.683
236	2	2491.46080000	0.00100000	1	1	1	11	6	5	0	1	0	11	6	6	77PiDrPaDa.746
	---
	---
237	1	3003.10965000	0.00011977	1	1	1	10	2	9	0	0	0	11	2	10	14UlGrBeBe.1544
237	1	3016.43338000	0.00010000	1	1	1	10	2	9	0	0	0	9	2	8	14UlGrBeBe.1760
	---
237	2	2485.10906000	0.00014160	1	1	1	10	2	9	0	1	0	11	2	10	14UlGrBeBe.524
237	2	2485.11050000	0.00144240	1	1	1	10	2	9	0	1	0	11	2	10	77PiDrPaDa.576
237	2	2498.42360000	0.00100000	1	1	1	10	2	9	0	1	0	9	2	8	77PiDrPaDa.1111
	---
	---
238	1	3003.15635000	0.00010000	1	1	1	10	3	8	0	0	0	11	3	9	14UlGrBeBe.1546
238	1	3016.59065000	0.00010000	1	1	1	10	3	8	0	0	0	9	3	7	14UlGrBeBe.1763
	---
238	2	2484.95892000	0.00021243	1	1	1	10	3	8	0	1	0	11	3	9	14UlGrBeBe.521
238	2	2491.96569000	0.00018948	1	1	1	10	3	8	0	1	0	10	3	7	14UlGrBeBe.690
	---
	---
239	1	3003.31310000	0.00010000	1	1	1	10	4	7	0	0	0	11	4	8	14UlGrBeBe.1547
	---
239	2	2484.84110000	0.00010000	1	1	1	10	4	7	0	1	0	11	4	8	14UlGrBeBe.518
	---
	---
240	1	3003.62899000	0.00020537	1	1	1	9	2	7	0	0	0	10	2	8	14UlGrBeBe.1548
240	1	3015.98797000	0.00042931	1	1	1	9	2	7	0	0	0	8	2	6	14UlGrBeBe.1754
	---
240	2	2497.97327000	0.00012546	1	1	1	9	2	7	0	1	0	8	2	6	14UlGrBeBe.727
240	2	2497.97340000	0.00100000	1	1	1	9	2	7	0	1	0	8	2	6	77PiDrPaDa.1085
	---
	---
241	1	3004.01247000	0.00010000	1	1	1	9	4	5	0	0	0	10	4	6	14UlGrBeBe.1551
241	1	3016.15508000	0.00010000	1	1	1	9	4	5	0	0	0	8	4	4	14UlGrBeBe.1757
	---
241	2	2485.53554000	0.00010000	1	1	1	9	4	5	0	1	0	10	4	6	14UlGrBeBe.536
	---
	---
242	1	3004.21069000	0.00015944	1	1	1	9	5	4	0	0	0	10	5	5	14UlGrBeBe.1553
242	1	3010.59838000	0.00010000	1	1	1	9	5	4	0	0	0	9	5	5	14UlGrBeBe.1617
242	1	3016.34619000	0.00012069	1	1	1	9	5	4	0	0	0	8	5	3	14UlGrBeBe.1759
	---
242	2	2485.38139000	0.00042884	1	1	1	9	5	4	0	1	0	10	5	5	14UlGrBeBe.532
242	2	2485.38150000	0.00100000	1	1	1	9	5	4	0	1	0	10	5	5	77PiDrPaDa.580
242	2	2491.76510000	0.00010000	1	1	1	9	5	4	0	1	0	9	5	5	14UlGrBeBe.687
242	2	2497.50885000	0.00010000	1	1	1	9	5	4	0	1	0	8	5	3	14UlGrBeBe.722
	---
	---
243	1	3004.47709000	0.00010000	1	1	1	8	2	7	0	0	0	9	2	8	14UlGrBeBe.1557
243	1	3015.28373000	0.00022836	1	1	1	8	2	7	0	0	0	7	2	6	14UlGrBeBe.1746
	---
243	2	2486.46700000	0.00100000	1	1	1	8	2	7	0	1	0	9	2	8	77PiDrPaDa.607
243	2	2486.46705000	0.00018186	1	1	1	8	2	7	0	1	0	9	2	8	14UlGrBeBe.558
243	2	2497.26593000	0.00010000	1	1	1	8	2	7	0	1	0	7	2	6	14UlGrBeBe.720
243	2	2497.26620000	0.00100000	1	1	1	8	2	7	0	1	0	7	2	6	77PiDrPaDa.1041
	---
	---
244	1	3004.55004000	0.00014312	1	1	1	8	3	6	0	0	0	9	3	7	14UlGrBeBe.1558
244	1	3015.41808000	0.00010000	1	1	1	8	3	6	0	0	0	7	3	5	14UlGrBeBe.1748
	---
244	2	2486.34344000	0.00010000	1	1	1	8	3	6	0	1	0	9	3	7	14UlGrBeBe.555
244	2	2486.34370000	0.00100000	1	1	1	8	3	6	0	1	0	9	3	7	77PiDrPaDa.604
244	2	2492.08520000	0.00181564	1	1	1	8	3	6	0	1	0	8	3	5	77PiDrPaDa.773
	---
	---
245	1	3004.64219000	0.00010000	1	1	1	8	1	8	0	0	0	9	1	9	14UlGrBeBe.1559
245	1	3015.00241000	0.00010000	1	1	1	8	1	8	0	0	0	7	1	7	14UlGrBeBe.1742
	---
245	2	2486.76390000	0.00100000	1	1	1	8	1	8	0	1	0	9	1	9	77PiDrPaDa.613
245	2	2486.76447000	0.00010000	1	1	1	8	1	8	0	1	0	9	1	9	14UlGrBeBe.567
245	2	2497.11161000	0.00010000	1	1	1	8	1	8	0	1	0	7	1	7	14UlGrBeBe.719
245	2	2497.11230000	0.00100000	1	1	1	8	1	8	0	1	0	7	1	7	77PiDrPaDa.1032
	---
	---
246	1	3004.90217000	0.00037399	1	1	1	7	1	6	0	0	0	8	1	7	14UlGrBeBe.1562
246	1	3014.80604000	0.00012437	1	1	1	7	1	6	0	0	0	6	1	5	14UlGrBeBe.1738
	---
246	2	2486.99420000	0.00126789	1	1	1	7	1	6	0	1	0	8	1	7	77PiDrPaDa.619
246	2	2486.99521000	0.00015689	1	1	1	7	1	6	0	1	0	8	1	7	14UlGrBeBe.574
246	2	2496.89820000	0.00100000	1	1	1	7	1	6	0	1	0	6	1	5	77PiDrPaDa.1021
	---
	---
247	1	3005.06437000	0.00015208	1	1	1	7	2	5	0	0	0	8	2	6	14UlGrBeBe.1564
247	1	3014.75831000	0.00027446	1	1	1	7	2	5	0	0	0	6	2	4	14UlGrBeBe.1737
	---
247	2	2487.05000000	0.00100000	1	1	1	7	2	5	0	1	0	8	2	6	77PiDrPaDa.620
247	2	2487.05037000	0.00016181	1	1	1	7	2	5	0	1	0	8	2	6	14UlGrBeBe.577
247	2	2492.36414000	0.00026719	1	1	1	7	2	5	0	1	0	7	2	6	14UlGrBeBe.699
	---
	---
248	1	3005.14324000	0.00033483	1	1	1	7	0	7	0	0	0	8	0	8	14UlGrBeBe.1565
248	1	3014.55692000	0.00010000	1	1	1	7	0	7	0	0	0	6	0	6	14UlGrBeBe.1734
	---
248	2	2496.69410000	0.00100000	1	1	1	7	0	7	0	1	0	6	0	6	77PiDrPaDa.1009
248	2	2496.69420000	0.00024032	1	1	1	7	0	7	0	1	0	6	0	6	14UlGrBeBe.715
	---
	---
249	1	3005.23406000	0.00012564	1	1	1	7	3	4	0	0	0	8	3	5	14UlGrBeBe.1566
249	1	3014.82552000	0.00010000	1	1	1	7	3	4	0	0	0	6	3	3	14UlGrBeBe.1739
	---
249	2	2487.02332000	0.00010000	1	1	1	7	3	4	0	1	0	8	3	5	14UlGrBeBe.575
249	2	2496.60803000	0.00013716	1	1	1	7	3	4	0	1	0	6	3	3	14UlGrBeBe.714
	---
	---
250	1	3005.39301000	0.00026318	1	1	1	7	4	3	0	0	0	8	4	4	14UlGrBeBe.1567
250	1	3010.50265000	0.00027764	1	1	1	7	4	3	0	0	0	7	4	4	14UlGrBeBe.1615
250	1	3014.97286000	0.00010000	1	1	1	7	4	3	0	0	0	6	4	2	14UlGrBeBe.1741
	---
250	2	2486.90755000	0.00020301	1	1	1	7	4	3	0	1	0	8	4	4	14UlGrBeBe.571
250	2	2492.01130000	0.00290301	1	1	1	7	4	3	0	1	0	7	4	4	77PiDrPaDa.771
	---
	---
251	1	3005.91957000	0.00014818	1	1	1	6	3	4	0	0	0	7	3	5	14UlGrBeBe.1568
251	1	3014.22397000	0.00014638	1	1	1	6	3	4	0	0	0	5	3	3	14UlGrBeBe.1726
	---
251	2	2487.70390000	0.00132110	1	1	1	6	3	4	0	1	0	7	3	5	77PiDrPaDa.634
251	2	2492.17420000	0.00114110	1	1	1	6	3	4	0	1	0	6	3	3	77PiDrPaDa.781
	---
	---
252	1	3005.94108000	0.00010000	1	1	1	6	1	6	0	0	0	7	1	7	14UlGrBeBe.1569
252	1	3013.87922000	0.00018447	1	1	1	6	1	6	0	0	0	5	1	5	14UlGrBeBe.1717
	---
252	2	2488.05054000	0.00024678	1	1	1	6	1	6	0	1	0	7	1	7	14UlGrBeBe.602
	---
	---
253	1	3006.07391000	0.00037021	1	1	1	6	4	3	0	0	0	7	4	4	14UlGrBeBe.1570
253	1	3010.54300000	0.00068859	1	1	1	6	4	3	0	0	0	6	4	2	14UlGrBeBe.1616
253	1	3014.37453000	0.00034721	1	1	1	6	4	3	0	0	0	5	4	2	14UlGrBeBe.1729
	---
253	2	2487.58476000	0.00016485	1	1	1	6	4	3	0	1	0	7	4	4	14UlGrBeBe.588
253	2	2492.05152000	0.00010000	1	1	1	6	4	3	0	1	0	6	4	2	14UlGrBeBe.692
253	2	2495.87932000	0.00016134	1	1	1	6	4	3	0	1	0	5	4	2	14UlGrBeBe.711
	---
	---
254	1	3006.26868000	0.00010000	1	1	1	6	5	2	0	0	0	7	5	3	14UlGrBeBe.1571
254	1	3010.73788000	0.00023459	1	1	1	6	5	2	0	0	0	6	5	1	14UlGrBeBe.1623
	---
254	2	2491.89386000	0.00010000	1	1	1	6	5	2	0	1	0	6	5	1	14UlGrBeBe.689
254	2	2491.89410000	0.00100000	1	1	1	6	5	2	0	1	0	6	5	1	77PiDrPaDa.766
254	2	2495.72095000	0.00023100	1	1	1	6	5	2	0	1	0	5	5	1	14UlGrBeBe.710
	---
	---
255	1	3006.28598000	0.00016780	1	1	1	5	1	4	0	0	0	6	1	5	14UlGrBeBe.1572
	---
255	2	2493.11285000	0.00010000	1	1	1	5	1	4	0	1	0	5	1	5	14UlGrBeBe.702
255	2	2495.65350000	0.00100000	1	1	1	5	1	4	0	1	0	4	1	3	77PiDrPaDa.943
255	2	2495.65366000	0.00017171	1	1	1	5	1	4	0	1	0	4	1	3	14UlGrBeBe.709
	---
	---
256	1	3006.44297000	0.00010000	1	1	1	5	0	5	0	0	0	6	0	6	14UlGrBeBe.1573
256	1	3013.39642000	0.00022423	1	1	1	5	0	5	0	0	0	4	0	4	14UlGrBeBe.1704
	---
256	2	2488.57900000	0.00114308	1	1	1	5	0	5	0	1	0	6	0	6	77PiDrPaDa.650
256	2	2488.58013000	0.00010000	1	1	1	5	0	5	0	1	0	6	0	6	14UlGrBeBe.614
256	2	2495.52795000	0.00043171	1	1	1	5	0	5	0	1	0	4	0	4	14UlGrBeBe.708
256	2	2495.52930000	0.00112066	1	1	1	5	0	5	0	1	0	4	0	4	77PiDrPaDa.937
	---
	---
257	1	3006.45777000	0.00010000	1	1	1	5	2	3	0	0	0	6	2	4	14UlGrBeBe.1574
257	1	3013.52601000	0.00014221	1	1	1	5	2	3	0	0	0	4	2	2	14UlGrBeBe.1707
	---
257	2	2488.43610000	0.00100000	1	1	1	5	2	3	0	1	0	6	2	4	77PiDrPaDa.647
257	2	2488.43730000	0.00032616	1	1	1	5	2	3	0	1	0	6	2	4	14UlGrBeBe.609
257	2	2492.33351000	0.00010000	1	1	1	5	2	3	0	1	0	5	2	4	14UlGrBeBe.698
	---
	---
258	1	3006.59364000	0.00021712	1	1	1	5	3	2	0	0	0	6	3	3	14UlGrBeBe.1575
258	1	3010.42650000	0.00055445	1	1	1	5	3	2	0	0	0	5	3	3	14UlGrBeBe.1611
258	1	3013.61931000	0.00010000	1	1	1	5	3	2	0	0	0	4	3	1	14UlGrBeBe.1710
	---
258	2	2492.20703000	0.00024139	1	1	1	5	3	2	0	1	0	5	3	3	14UlGrBeBe.695
258	2	2495.39660000	0.00100000	1	1	1	5	3	2	0	1	0	4	3	1	77PiDrPaDa.931
	---
	---
259	1	3006.74797000	0.00010000	1	1	1	5	4	1	0	0	0	6	4	2	14UlGrBeBe.1576
	---
259	2	2488.25589000	0.00010000	1	1	1	5	4	1	0	1	0	6	4	2	14UlGrBeBe.605
259	2	2492.08389000	0.00010000	1	1	1	5	4	1	0	1	0	5	4	2	14UlGrBeBe.693
259	2	2492.08520000	0.00149543	1	1	1	5	4	1	0	1	0	5	4	2	77PiDrPaDa.772
	---
	---
260	1	3007.16069000	0.00015757	1	1	1	4	2	3	0	0	0	5	2	4	14UlGrBeBe.1579
	---
260	2	2489.13682000	0.00035652	1	1	1	4	2	3	0	1	0	5	2	4	14UlGrBeBe.627
260	2	2489.13780000	0.00100000	1	1	1	4	2	3	0	1	0	5	2	4	77PiDrPaDa.673
260	2	2492.30432000	0.00026892	1	1	1	4	2	3	0	1	0	4	2	2	14UlGrBeBe.697
260	2	2494.86906000	0.00010000	1	1	1	4	2	3	0	1	0	3	2	2	14UlGrBeBe.706
	---
	---
261	1	3007.22240000	0.00010000	1	1	1	4	1	4	0	0	0	5	1	5	14UlGrBeBe.1580
261	1	3012.72690000	0.00020477	1	1	1	4	1	4	0	0	0	3	1	3	14UlGrBeBe.1688
	---
261	2	2489.32133000	0.00053950	1	1	1	4	1	4	0	1	0	5	1	5	14UlGrBeBe.633
261	2	2489.32230000	0.00100000	1	1	1	4	1	4	0	1	0	5	1	5	77PiDrPaDa.675
261	2	2494.81940000	0.00100000	1	1	1	4	1	4	0	1	0	3	1	3	77PiDrPaDa.900
261	2	2494.81946000	0.00015151	1	1	1	4	1	4	0	1	0	3	1	3	14UlGrBeBe.705
	---
	---
262	1	3007.26328000	0.00024561	1	1	1	4	3	2	0	0	0	5	3	3	14UlGrBeBe.1581
262	1	3010.45606000	0.00024091	1	1	1	4	3	2	0	0	0	4	3	1	14UlGrBeBe.1613
	---
262	2	2492.23390000	0.00100000	1	1	1	4	3	2	0	1	0	4	3	1	77PiDrPaDa.783
	---
	---
263	1	3007.65550000	0.00010000	1	1	1	3	1	2	0	0	0	4	1	3	14UlGrBeBe.1583
263	1	3012.29306000	0.00066501	1	1	1	3	1	2	0	0	0	2	1	1	14UlGrBeBe.1675
	---
263	2	2489.74535000	0.00030790	1	1	1	3	1	2	0	1	0	4	1	3	14UlGrBeBe.645
263	2	2492.70184000	0.00016589	1	1	1	3	1	2	0	1	0	3	1	3	14UlGrBeBe.701
263	2	2494.38223000	0.00011497	1	1	1	3	1	2	0	1	0	2	1	1	14UlGrBeBe.704
	---
	---
264	1	3007.74279000	0.00010000	1	1	1	3	0	3	0	0	0	4	0	4	14UlGrBeBe.1584
	---
264	2	2489.87430000	0.00100000	1	1	1	3	0	3	0	1	0	4	0	4	77PiDrPaDa.690
	---
	---
265	1	3008.48500000	0.00014879	1	1	1	2	1	2	0	0	0	3	1	3	14UlGrBeBe.1590
	---
265	2	2490.57707000	0.00053967	1	1	1	2	1	2	0	1	0	3	1	3	14UlGrBeBe.662
265	2	2492.25798000	0.00010000	1	1	1	2	1	2	0	1	0	2	1	1	14UlGrBeBe.696
265	2	2493.63511000	0.00021707	1	1	1	2	1	2	0	1	0	1	1	1	14UlGrBeBe.703
	---
	---
266	1	3010.45606000	0.00047863	1	1	1	8	4	5	0	0	0	8	4	4	14UlGrBeBe.1614
266	1	3015.56701000	0.00044703	1	1	1	8	4	5	0	0	0	7	4	4	14UlGrBeBe.1750
	---
266	2	2486.22473000	0.00010000	1	1	1	8	4	5	0	1	0	9	4	6	14UlGrBeBe.550
266	2	2497.07761000	0.00010000	1	1	1	8	4	5	0	1	0	7	4	4	14UlGrBeBe.718
	---
	---
267	1	3010.60780000	0.00010000	1	1	1	4	4	1	0	0	0	4	4	0	14UlGrBeBe.1618
	---
267	2	2488.92370000	0.00233941	1	1	1	4	4	1	0	1	0	5	4	2	77PiDrPaDa.664
267	2	2492.11210000	0.00136318	1	1	1	4	4	1	0	1	0	4	4	0	77PiDrPaDa.775
	---
	---
268	1	3010.65058000	0.00011587	1	1	1	8	5	4	0	0	0	8	5	3	14UlGrBeBe.1620
268	1	3015.75879000	0.00010000	1	1	1	8	5	4	0	0	0	7	5	3	14UlGrBeBe.1752
	---
268	2	2491.81368000	0.00029800	1	1	1	8	5	4	0	1	0	8	5	3	14UlGrBeBe.688
	---
	---
269	1	3014.10392000	0.00010000	1	1	1	6	2	5	0	0	0	5	2	4	14UlGrBeBe.1723
	---
269	2	2487.81016000	0.00010000	1	1	1	6	2	5	0	1	0	7	2	6	14UlGrBeBe.595
269	2	2492.18413000	0.00010000	1	1	1	6	2	5	0	1	0	6	2	4	14UlGrBeBe.694
269	2	2496.08030000	0.00100000	1	1	1	6	2	5	0	1	0	5	2	4	77PiDrPaDa.972
269	2	2496.08060000	0.00010000	1	1	1	6	2	5	0	1	0	5	2	4	14UlGrBeBe.712
	---
	---
270	1	3015.66885000	0.00010000	1	1	1	9	0	9	0	0	0	8	0	8	14UlGrBeBe.1751
	---
270	2	2485.99945000	0.00010000	1	1	1	9	0	9	0	1	0	10	0	10	14UlGrBeBe.543
270	2	2485.99950000	0.00100000	1	1	1	9	0	9	0	1	0	10	0	10	77PiDrPaDa.597
270	2	2497.81288000	0.00010000	1	1	1	9	0	9	0	1	0	8	0	8	14UlGrBeBe.725
	---
	---
271	1	3016.09482000	0.00010000	1	1	1	10	1	10	0	0	0	9	1	9	14UlGrBeBe.1756
	---
271	2	2485.46540000	0.00100000	1	1	1	10	1	10	0	1	0	11	1	11	77PiDrPaDa.584
	---
	---
272	1	3016.92801000	0.00016551	1	1	1	10	5	6	0	0	0	9	5	5	14UlGrBeBe.1764
	---
272	2	2498.09440000	0.00100000	1	1	1	10	5	6	0	1	0	9	5	5	77PiDrPaDa.1094
272	2	2498.09509000	0.00017139	1	1	1	10	5	6	0	1	0	9	5	5	14UlGrBeBe.729
	---
	---
273	1	3021.21647000	0.00028279	1	1	1	18	4	15	0	0	0	17	4	14	14UlGrBeBe.1831
	---
273	2	2479.06590000	0.00057260	1	1	1	18	4	15	0	1	0	19	4	16	14UlGrBeBe.437
273	2	2502.78271000	0.00018171	1	1	1	18	4	15	0	1	0	17	4	14	14UlGrBeBe.831
273	2	2502.78510000	0.00244729	1	1	1	18	4	15	0	1	0	17	4	14	77PiDrPaDa.1257
	---
	---
274	1	3021.34887000	0.00018901	1	1	1	17	7	10	0	0	0	16	7	9	14UlGrBeBe.1833
	---
274	2	2479.26713000	0.00046715	1	1	1	17	7	10	0	1	0	18	7	11	14UlGrBeBe.440
	---
	---
275	1	3021.80332000	0.00013404	1	1	1	19	3	16	0	0	0	18	3	15	14UlGrBeBe.1843
	---
275	2	2478.19632000	0.00023023	1	1	1	19	3	16	0	1	0	20	3	17	14UlGrBeBe.429
275	2	2478.19670000	0.00100000	1	1	1	19	3	16	0	1	0	20	3	17	77PiDrPaDa.384
275	2	2503.65426000	0.00051162	1	1	1	19	3	16	0	1	0	18	3	15	14UlGrBeBe.851
275	2	2503.65560000	0.00100000	1	1	1	19	3	16	0	1	0	18	3	15	77PiDrPaDa.1279
	---
	---
276	1	3022.41691000	0.00013565	1	1	1	19	7	12	0	0	0	18	7	11	14UlGrBeBe.1856
	---
276	2	2502.70720000	0.00100000	1	1	1	19	7	12	0	1	0	18	7	11	77PiDrPaDa.1254
	---
	---
277	1	3022.48416000	0.00010000	1	1	1	23	0	23	0	0	0	22	0	22	14UlGrBeBe.1858
	---
277	2	2504.77499000	0.00010000	1	1	1	23	0	23	0	1	0	22	0	22	14UlGrBeBe.879
277	2	2504.77510000	0.00100000	1	1	1	23	0	23	0	1	0	22	0	22	77PiDrPaDa.1312
	---
	---
278	1	3023.25666000	0.00058699	1	1	1	23	1	22	0	0	0	22	1	21	14UlGrBeBe.1872
	---
278	2	2475.86607000	0.00031692	1	1	1	23	1	22	0	1	0	24	1	23	14UlGrBeBe.396
278	2	2475.86830000	0.00276992	1	1	1	23	1	22	0	1	0	24	1	23	77PiDrPaDa.310
278	2	2505.38474000	0.00011884	1	1	1	23	1	22	0	1	0	22	1	21	14UlGrBeBe.897
278	2	2505.38500000	0.00100000	1	1	1	23	1	22	0	1	0	22	1	21	77PiDrPaDa.1334
	---
	---
279	1	3023.97835000	0.00016004	1	1	1	22	7	16	0	0	0	21	7	15	14UlGrBeBe.1885
	---
279	2	2475.52320000	0.00030436	1	1	1	22	7	16	0	1	0	23	7	17	14UlGrBeBe.389
279	2	2475.52420000	0.00100000	1	1	1	22	7	16	0	1	0	23	7	17	77PiDrPaDa.300
279	2	2504.29488000	0.00023258	1	1	1	22	7	16	0	1	0	21	7	15	14UlGrBeBe.869
279	2	2504.29700000	0.00256458	1	1	1	22	7	16	0	1	0	21	7	15	77PiDrPaDa.1297
	---
	---
280	1	3024.07365000	0.00016945	1	1	1	24	3	22	0	0	0	23	3	21	14UlGrBeBe.1889
	---
280	2	2474.76482000	0.00010000	1	1	1	24	3	22	0	1	0	25	3	23	14UlGrBeBe.375
280	2	2474.76610000	0.00150184	1	1	1	24	3	22	0	1	0	25	3	23	77PiDrPaDa.278
280	2	2505.96001000	0.00036403	1	1	1	24	3	22	0	1	0	23	3	21	14UlGrBeBe.907
280	2	2505.96030000	0.00100000	1	1	1	24	3	22	0	1	0	23	3	21	77PiDrPaDa.1355
	---
	---
281	1	3024.22685000	0.00010000	1	1	1	23	6	17	0	0	0	22	6	16	14UlGrBeBe.1893
	---
281	2	2474.96623000	0.00010000	1	1	1	23	6	17	0	1	0	24	6	18	14UlGrBeBe.378
281	2	2474.96760000	0.00144902	1	1	1	23	6	17	0	1	0	24	6	18	77PiDrPaDa.281
281	2	2505.05663000	0.00010000	1	1	1	23	6	17	0	1	0	22	6	16	14UlGrBeBe.886
281	2	2505.05740000	0.00100000	1	1	1	23	6	17	0	1	0	22	6	16	77PiDrPaDa.1322
	---
	---
282	1	3024.34358000	0.00024483	1	1	1	24	4	21	0	0	0	23	4	20	14UlGrBeBe.1895
	---
282	2	2505.96030000	0.00161335	1	1	1	24	4	21	0	1	0	23	4	20	77PiDrPaDa.1356
	---
	---
283	1	3024.48781000	0.00019601	1	1	1	23	7	16	0	0	0	22	7	15	14UlGrBeBe.1898
	---
283	2	2504.81360000	0.00010000	1	1	1	23	7	16	0	1	0	22	7	15	14UlGrBeBe.881
	---
	---
284	1	3024.52429000	0.00010000	1	1	1	24	5	20	0	0	0	23	5	19	14UlGrBeBe.1900
	---
284	2	2490.36331000	0.00010000	1	1	1	24	5	20	0	1	0	24	5	19	14UlGrBeBe.656
284	2	2505.79170000	0.00100000	1	1	1	24	5	20	0	1	0	23	5	19	77PiDrPaDa.1349
284	2	2505.79253000	0.00010000	1	1	1	24	5	20	0	1	0	23	5	19	14UlGrBeBe.904
	---
	---
285	1	3024.73262000	0.00010000	1	1	1	24	6	19	0	0	0	23	6	18	14UlGrBeBe.1903
	---
285	2	2505.57250000	0.00010000	1	1	1	24	6	19	0	1	0	23	6	18	14UlGrBeBe.901
285	2	2505.57390000	0.00161364	1	1	1	24	6	19	0	1	0	23	6	18	77PiDrPaDa.1341
	---
	---
286	1	3025.01907000	0.00077878	1	1	1	26	3	24	0	0	0	25	3	23	14UlGrBeBe.1912
	---
286	2	2506.92306000	0.00010000	1	1	1	26	3	24	0	1	0	25	3	23	14UlGrBeBe.921
286	2	2506.92350000	0.00100000	1	1	1	26	3	24	0	1	0	25	3	23	77PiDrPaDa.1395
	---

==============
Component #25: 	29 vertices. 
	Path length: 1.	Utility factor = 29

	---
1	1	9.36671996	0.00001244	0	0	0	26	4	22	0	0	0	26	3	23	78Lovas.1258
1	1	15.12652698	0.00020014	0	0	0	25	5	21	0	0	0	25	4	22	84CaLoFuCa.132
1	1	20.04506159	0.00020014	0	0	0	27	3	25	0	0	0	26	2	24	84CaLoFuCa.253
1	1	22.03099157	0.00001668	0	0	0	23	7	17	0	0	0	23	6	18	01ScBeHuLi.53
1	1	22.03110165	0.00020014	0	0	0	23	7	17	0	0	0	23	6	18	84CaLoFuCa.297
1	1	25.45049957	0.00027127	0	0	0	22	8	14	0	0	0	22	7	15	84CaLoFuCa.372
1	1	30.11382436	0.00020014	0	0	0	26	4	22	0	0	0	25	3	23	84CaLoFuCa.454
1	1	30.71043693	0.00028038	0	0	0	25	5	21	0	0	0	24	4	20	84CaLoFuCa.461
1	1	33.95738226	0.00020014	0	0	0	24	6	18	0	0	0	23	5	19	84CaLoFuCa.518
1	1	36.76275557	0.00020014	0	0	0	23	7	17	0	0	0	22	6	16	84CaLoFuCa.565
1	1	39.52383158	0.00039173	0	0	0	22	8	14	0	0	0	21	7	15	84CaLoFuCa.601
1	1	47.28286378	0.00050395	0	0	0	25	5	21	0	0	0	24	2	22	84CaLoFuCa.685
	---

==============
Component #68: 	28 vertices. 
	Path length: 1.	Utility factor = 28

	---
1	1	1020.34751000	0.00026699	0	2	0	9	2	8	0	0	0	10	3	7	13UlOnGrBe.178
1	1	1021.28953000	0.00020352	0	2	0	8	2	6	0	0	0	9	3	7	13UlOnGrBe.202
1	1	1021.72703000	0.00010000	0	2	0	7	2	6	0	0	0	8	3	5	13UlOnGrBe.208
1	1	1022.47658000	0.00036898	0	2	0	6	2	4	0	0	0	7	3	5	13UlOnGrBe.224
1	1	1025.23625000	0.00016358	0	2	0	8	1	7	0	0	0	9	2	8	13UlOnGrBe.292
1	1	1025.77697000	0.00038065	0	2	0	5	1	5	0	0	0	6	2	4	13UlOnGrBe.308
1	1	1026.77084000	0.00041244	0	2	0	9	2	8	0	0	0	9	3	7	13UlOnGrBe.333
1	1	1026.84712000	0.00043068	0	2	0	7	2	6	0	0	0	7	3	5	13UlOnGrBe.336
1	1	1026.94806000	0.00010000	0	2	0	6	2	4	0	0	0	6	3	3	13UlOnGrBe.338
1	1	1027.67003000	0.00010000	0	2	0	10	0	10	0	0	0	11	1	11	13UlOnGrBe.353
1	1	1028.84521000	0.00049341	0	2	0	9	1	9	0	0	0	9	2	8	13UlOnGrBe.383
1	1	1029.31800000	0.00010000	0	2	0	7	1	7	0	0	0	7	2	6	13UlOnGrBe.393
1	1	1029.46860000	0.00041829	0	2	0	4	2	2	0	0	0	3	3	1	13UlOnGrBe.397
1	1	1029.67551000	0.00025772	0	2	0	5	1	5	0	0	0	5	2	4	13UlOnGrBe.401
1	1	1029.77388000	0.00010000	0	2	0	9	1	9	0	0	0	10	0	10	13UlOnGrBe.404
1	1	1030.52008000	0.00036251	0	2	0	6	1	5	0	0	0	6	2	4	13UlOnGrBe.421
1	1	1030.86994000	0.00015683	0	2	0	10	1	9	0	0	0	10	2	8	13UlOnGrBe.431
1	1	1031.26219000	0.00030940	0	2	0	7	1	7	0	0	0	8	0	8	13UlOnGrBe.439
1	1	1031.59702000	0.00010000	0	2	0	10	0	10	0	0	0	10	1	9	13UlOnGrBe.446
1	1	1032.75749000	0.00010000	0	2	0	5	1	5	0	0	0	6	0	6	13UlOnGrBe.465
1	1	1032.85922000	0.00022949	0	2	0	9	2	8	0	0	0	10	1	9	13UlOnGrBe.470
1	1	1034.57634000	0.00012886	0	2	0	7	2	6	0	0	0	8	1	7	13UlOnGrBe.498
1	1	1037.50111000	0.00011015	0	2	0	6	1	5	0	0	0	6	0	6	13UlOnGrBe.548
1	1	1037.98768000	0.00037487	0	2	0	8	1	7	0	0	0	8	0	8	13UlOnGrBe.559
1	1	1038.66725000	0.00028461	0	2	0	10	1	9	0	0	0	10	0	10	13UlOnGrBe.572
1	1	1039.08542000	0.00038337	0	2	0	7	3	5	0	0	0	8	2	6	13UlOnGrBe.580
1	1	1039.71044000	0.00029077	0	2	0	5	1	5	0	0	0	4	0	4	13UlOnGrBe.595
1	1	1039.88663000	0.00014019	0	2	0	8	2	6	0	0	0	8	1	7	13UlOnGrBe.602
1	1	1040.10982000	0.00031048	0	2	0	6	2	4	0	0	0	6	1	5	13UlOnGrBe.607
1	1	1040.33056000	0.00038291	0	2	0	4	2	2	0	0	0	4	1	3	13UlOnGrBe.611
1	1	1040.43848000	0.00022216	0	2	0	10	0	10	0	0	0	9	1	9	13UlOnGrBe.614
1	1	1040.67553000	0.00034416	0	2	0	7	1	7	0	0	0	6	0	6	13UlOnGrBe.620
1	1	1041.27016000	0.00016767	0	2	0	7	2	6	0	0	0	7	1	7	13UlOnGrBe.633
1	1	1041.59660000	0.00010000	0	2	0	9	1	9	0	0	0	8	0	8	13UlOnGrBe.643
1	1	1041.70084000	0.00015941	0	2	0	9	2	8	0	0	0	9	1	9	13UlOnGrBe.645
1	1	1044.40216000	0.00017458	0	2	0	7	3	5	0	0	0	7	2	6	13UlOnGrBe.714
	---

==============
Component #55: 	14 vertices. 
	Path length: 1.	Utility factor = 14

	---
1	1	1139.29634000	0.00010000	1	0	0	5	2	4	0	0	0	6	3	3	13UlOnGrBe.3993
1	1	1139.97577000	0.00010000	1	0	0	4	2	2	0	0	0	5	3	3	13UlOnGrBe.4027
1	1	1140.61375000	0.00010000	1	0	0	3	2	2	0	0	0	4	3	1	13UlOnGrBe.4051
1	1	1141.26425000	0.00010000	1	0	0	2	2	0	0	0	0	3	3	1	13UlOnGrBe.4071
1	1	1142.26364000	0.00010000	1	0	0	5	1	5	0	0	0	6	2	4	13UlOnGrBe.4105
1	1	1142.59134000	0.00010000	1	0	0	6	1	5	0	0	0	7	2	6	13UlOnGrBe.4116
1	1	1143.12983000	0.00010000	1	0	0	5	2	4	0	0	0	5	3	3	13UlOnGrBe.4134
1	1	1143.16780000	0.00036801	1	0	0	4	2	2	0	0	0	4	3	1	13UlOnGrBe.4135
1	1	1143.62415000	0.00010000	1	0	0	4	1	3	0	0	0	5	2	4	13UlOnGrBe.4155
1	1	1143.85403000	0.00010000	1	0	0	3	1	3	0	0	0	4	2	2	13UlOnGrBe.4163
1	1	1144.74447000	0.00010000	1	0	0	2	1	1	0	0	0	3	2	2	13UlOnGrBe.4193
1	1	1145.28608000	0.00044940	1	0	0	1	1	1	0	0	0	2	2	0	13UlOnGrBe.4208
1	1	1145.72147000	0.00010000	1	0	0	4	2	2	0	0	0	3	3	1	13UlOnGrBe.4221
1	1	1146.13791000	0.00010000	1	0	0	6	0	6	0	0	0	7	1	7	13UlOnGrBe.4234
1	1	1146.16277000	0.00010000	1	0	0	5	1	5	0	0	0	5	2	4	13UlOnGrBe.4235
1	1	1146.32218000	0.00010000	1	0	0	5	2	4	0	0	0	4	3	1	13UlOnGrBe.4242
1	1	1146.42084000	0.00010000	1	0	0	3	1	3	0	0	0	3	2	2	13UlOnGrBe.4246
1	1	1146.65653000	0.00010000	1	0	0	2	1	1	0	0	0	2	2	0	13UlOnGrBe.4256
1	1	1146.79336000	0.00010000	1	0	0	4	1	3	0	0	0	4	2	2	13UlOnGrBe.4260
1	1	1146.96846000	0.00010000	1	0	0	6	1	5	0	0	0	6	2	4	13UlOnGrBe.4266
1	1	1147.15604000	0.00010000	1	0	0	4	0	4	0	0	0	5	1	5	13UlOnGrBe.4274
1	1	1148.23367000	0.00010000	1	0	0	2	0	2	0	0	0	3	1	3	13UlOnGrBe.4306
1	1	1148.33286000	0.00011152	1	0	0	3	1	3	0	0	0	2	2	0	13UlOnGrBe.4311
1	1	1149.24442000	0.00010000	1	0	0	5	1	5	0	0	0	6	0	6	13UlOnGrBe.4337
1	1	1149.33201000	0.00010000	1	0	0	5	1	5	0	0	0	4	2	2	13UlOnGrBe.4340
1	1	1149.34859000	0.00010000	1	0	0	6	0	6	0	0	0	6	1	5	13UlOnGrBe.4342
1	1	1149.36023000	0.00010000	1	0	0	4	1	3	0	0	0	3	2	2	13UlOnGrBe.4343
1	1	1149.39214000	0.00010000	1	0	0	0	0	0	0	0	0	1	1	1	13UlOnGrBe.4345
1	1	1149.70683000	0.00010000	1	0	0	4	0	4	0	0	0	4	1	3	13UlOnGrBe.4355
1	1	1149.91818000	0.00010000	1	0	0	2	0	2	0	0	0	2	1	1	13UlOnGrBe.4366
1	1	1150.71982000	0.00010000	1	0	0	3	1	3	0	0	0	4	0	4	13UlOnGrBe.4390
1	1	1150.86757000	0.00010000	1	0	0	6	1	5	0	0	0	5	2	4	13UlOnGrBe.4396
1	1	1151.29488000	0.00010000	1	0	0	2	0	2	0	0	0	1	1	1	13UlOnGrBe.4413
1	1	1152.12165000	0.00020324	1	0	0	1	1	1	0	0	0	2	0	2	13UlOnGrBe.4438
1	1	1152.45842000	0.00011411	1	0	0	5	2	4	0	0	0	6	1	5	13UlOnGrBe.4451
1	1	1152.66040000	0.00010000	1	0	0	4	0	4	0	0	0	3	1	3	13UlOnGrBe.4459
1	1	1153.49146000	0.00010000	1	0	0	2	1	1	0	0	0	2	0	2	13UlOnGrBe.4484
1	1	1153.65912000	0.00010000	1	0	0	4	1	3	0	0	0	4	0	4	13UlOnGrBe.4487
1	1	1153.94923000	0.00010000	1	0	0	6	1	5	0	0	0	6	0	6	13UlOnGrBe.4492
1	1	1154.02837000	0.00010000	1	0	0	3	2	2	0	0	0	4	1	3	13UlOnGrBe.4496
1	1	1154.03314000	0.00032079	1	0	0	1	1	1	0	0	0	0	0	0	13UlOnGrBe.4497
1	1	1154.07621000	0.00010000	1	0	0	6	0	6	0	0	0	5	1	5	13UlOnGrBe.4500
1	1	1155.07918000	0.00010000	1	0	0	2	2	0	0	0	0	3	1	3	13UlOnGrBe.4528
1	1	1155.16791000	0.00010000	1	0	0	3	1	3	0	0	0	2	0	2	13UlOnGrBe.4534
1	1	1156.19771000	0.00010000	1	0	0	5	1	5	0	0	0	4	0	4	13UlOnGrBe.4558
1	1	1156.58268000	0.00010000	1	0	0	4	2	2	0	0	0	4	1	3	13UlOnGrBe.4570
1	1	1156.76357000	0.00010000	1	0	0	2	2	0	0	0	0	2	1	1	13UlOnGrBe.4576
1	1	1156.98190000	0.00010000	1	0	0	3	2	2	0	0	0	3	1	3	13UlOnGrBe.4581
1	1	1157.18588000	0.00010000	1	0	0	5	2	4	0	0	0	5	1	5	13UlOnGrBe.4588
1	1	1158.14030000	0.00010000	1	0	0	2	2	0	0	0	0	1	1	1	13UlOnGrBe.4615
1	1	1158.66643000	0.00010000	1	0	0	3	2	2	0	0	0	2	1	1	13UlOnGrBe.4631
1	1	1159.53628000	0.00010000	1	0	0	4	2	2	0	0	0	3	1	3	13UlOnGrBe.4661
1	1	1159.73672000	0.00010000	1	0	0	5	2	4	0	0	0	4	1	3	13UlOnGrBe.4670
	---

==============
Component #168: 	13 vertices. 
	Path length: 1.	Utility factor = 13

	---
1	1	17.06186531	0.00020014	0	0	0	28	1	27	0	0	0	27	2	26	84CaLoFuCa.176
1	1	25.86575339	0.00020014	0	0	0	27	4	24	0	0	0	26	3	23	84CaLoFuCa.378
1	1	34.53911788	0.00020014	0	0	0	25	6	20	0	0	0	24	5	19	84CaLoFuCa.525
1	1	37.39112343	0.00020014	0	0	0	24	7	17	0	0	0	23	6	18	84CaLoFuCa.569
1	1	40.15813688	0.00020014	0	0	0	23	8	16	0	0	0	22	7	15	84CaLoFuCa.606
1	1	42.85169954	0.00027060	0	0	0	27	4	24	0	0	0	26	1	25	84CaLoFuCa.642
1	1	48.10650001	0.00028374	0	0	0	27	5	23	0	0	0	26	2	24	84CaLoFuCa.694
	---

==============
Component #26: 	35 vertices. 
	Path length: 3.	Utility factor = 11.6667

	---
1	1	9.36671996	0.00001244	0	0	0	26	4	22	0	0	0	26	3	23	78Lovas.1258
1	1	15.12652698	0.00020014	0	0	0	25	5	21	0	0	0	25	4	22	84CaLoFuCa.132
1	1	20.04506159	0.00020014	0	0	0	27	3	25	0	0	0	26	2	24	84CaLoFuCa.253
1	1	22.03099157	0.00001668	0	0	0	23	7	17	0	0	0	23	6	18	01ScBeHuLi.53
1	1	22.03110165	0.00020014	0	0	0	23	7	17	0	0	0	23	6	18	84CaLoFuCa.297
1	1	25.45049957	0.00027127	0	0	0	22	8	14	0	0	0	22	7	15	84CaLoFuCa.372
1	1	30.11382436	0.00020014	0	0	0	26	4	22	0	0	0	25	3	23	84CaLoFuCa.454
1	1	30.71043693	0.00028038	0	0	0	25	5	21	0	0	0	24	4	20	84CaLoFuCa.461
1	1	33.95738226	0.00020014	0	0	0	24	6	18	0	0	0	23	5	19	84CaLoFuCa.518
1	1	36.76275557	0.00020014	0	0	0	23	7	17	0	0	0	22	6	16	84CaLoFuCa.565
1	1	39.52383158	0.00039173	0	0	0	22	8	14	0	0	0	21	7	15	84CaLoFuCa.601
1	1	47.28286378	0.00050395	0	0	0	25	5	21	0	0	0	24	2	22	84CaLoFuCa.685
	---
1	2	20.61929202	0.00020014	0	0	0	34	2	32	0	0	0	33	3	31	84CaLoFuCa.263
1	2	20.61932871	0.00001849	0	0	0	34	2	32	0	0	0	33	3	31	01ScBeHuLi.7
1	2	33.42021079	0.00020014	0	0	0	33	5	29	0	0	0	32	4	28	84CaLoFuCa.510
1	2	38.91240877	0.00047983	0	0	0	32	6	26	0	0	0	31	5	27	84CaLoFuCa.596
1	2	40.90772190	0.00046917	0	0	0	34	4	30	0	0	0	33	3	31	84CaLoFuCa.615
1	2	47.92574168	0.00020014	0	0	0	34	3	31	0	0	0	33	2	32	84CaLoFuCa.690
1	2	52.05509722	0.00020014	0	0	0	33	5	29	0	0	0	32	2	30	84CaLoFuCa.740
1	2	54.36926418	0.00044962	0	0	0	34	2	32	0	0	0	33	1	33	84CaLoFuCa.765
	---
1	3	40.19302768	0.00020014	0	0	0	34	6	28	0	0	0	33	5	29	84CaLoFuCa.607
	---
	---
2	1	9.36671996	0.00001244	0	0	0	26	4	22	0	0	0	26	3	23	78Lovas.1258
2	1	15.12652698	0.00020014	0	0	0	25	5	21	0	0	0	25	4	22	84CaLoFuCa.132
2	1	20.04506159	0.00020014	0	0	0	27	3	25	0	0	0	26	2	24	84CaLoFuCa.253
2	1	22.03099157	0.00001668	0	0	0	23	7	17	0	0	0	23	6	18	01ScBeHuLi.53
2	1	22.03110165	0.00020014	0	0	0	23	7	17	0	0	0	23	6	18	84CaLoFuCa.297
2	1	25.45049957	0.00027127	0	0	0	22	8	14	0	0	0	22	7	15	84CaLoFuCa.372
2	1	30.11382436	0.00020014	0	0	0	26	4	22	0	0	0	25	3	23	84CaLoFuCa.454
2	1	30.71043693	0.00028038	0	0	0	25	5	21	0	0	0	24	4	20	84CaLoFuCa.461
2	1	33.95738226	0.00020014	0	0	0	24	6	18	0	0	0	23	5	19	84CaLoFuCa.518
2	1	36.76275557	0.00020014	0	0	0	23	7	17	0	0	0	22	6	16	84CaLoFuCa.565
2	1	39.52383158	0.00039173	0	0	0	22	8	14	0	0	0	21	7	15	84CaLoFuCa.601
2	1	47.28286378	0.00050395	0	0	0	25	5	21	0	0	0	24	2	22	84CaLoFuCa.685
	---
2	2	41.70463965	0.00020014	0	0	0	31	7	25	0	0	0	30	6	24	84CaLoFuCa.624
2	2	44.56144853	0.00020014	0	0	0	30	8	22	0	0	0	29	7	23	84CaLoFuCa.658
2	2	47.33299845	0.00031414	0	0	0	29	9	21	0	0	0	28	8	20	84CaLoFuCa.686
	---
2	3	45.80394107	0.00020014	0	0	0	32	8	24	0	0	0	31	7	25	84CaLoFuCa.669
	---
	---
3	1	9.36671996	0.00001244	0	0	0	26	4	22	0	0	0	26	3	23	78Lovas.1258
3	1	15.12652698	0.00020014	0	0	0	25	5	21	0	0	0	25	4	22	84CaLoFuCa.132
3	1	20.04506159	0.00020014	0	0	0	27	3	25	0	0	0	26	2	24	84CaLoFuCa.253
3	1	22.03099157	0.00001668	0	0	0	23	7	17	0	0	0	23	6	18	01ScBeHuLi.53
3	1	22.03110165	0.00020014	0	0	0	23	7	17	0	0	0	23	6	18	84CaLoFuCa.297
3	1	25.45049957	0.00027127	0	0	0	22	8	14	0	0	0	22	7	15	84CaLoFuCa.372
3	1	30.11382436	0.00020014	0	0	0	26	4	22	0	0	0	25	3	23	84CaLoFuCa.454
3	1	30.71043693	0.00028038	0	0	0	25	5	21	0	0	0	24	4	20	84CaLoFuCa.461
3	1	33.95738226	0.00020014	0	0	0	24	6	18	0	0	0	23	5	19	84CaLoFuCa.518
3	1	36.76275557	0.00020014	0	0	0	23	7	17	0	0	0	22	6	16	84CaLoFuCa.565
3	1	39.52383158	0.00039173	0	0	0	22	8	14	0	0	0	21	7	15	84CaLoFuCa.601
3	1	47.28286378	0.00050395	0	0	0	25	5	21	0	0	0	24	2	22	84CaLoFuCa.685
	---
3	2	1170.53883000	0.00010000	1	0	0	34	2	32	0	0	0	33	3	31	13UlOnGrBe.5115
3	2	1204.28940000	0.00020483	1	0	0	34	2	32	0	0	0	33	1	33	13UlOnGrBe.6385
	---
3	3	1095.95859000	0.00010000	1	0	0	34	2	32	0	0	0	35	5	31	13UlOnGrBe.2349
	---
	---
4	1	9.36671996	0.00001244	0	0	0	26	4	22	0	0	0	26	3	23	78Lovas.1258
4	1	15.12652698	0.00020014	0	0	0	25	5	21	0	0	0	25	4	22	84CaLoFuCa.132
4	1	20.04506159	0.00020014	0	0	0	27	3	25	0	0	0	26	2	24	84CaLoFuCa.253
4	1	22.03099157	0.00001668	0	0	0	23	7	17	0	0	0	23	6	18	01ScBeHuLi.53
4	1	22.03110165	0.00020014	0	0	0	23	7	17	0	0	0	23	6	18	84CaLoFuCa.297
4	1	25.45049957	0.00027127	0	0	0	22	8	14	0	0	0	22	7	15	84CaLoFuCa.372
4	1	30.11382436	0.00020014	0	0	0	26	4	22	0	0	0	25	3	23	84CaLoFuCa.454
4	1	30.71043693	0.00028038	0	0	0	25	5	21	0	0	0	24	4	20	84CaLoFuCa.461
4	1	33.95738226	0.00020014	0	0	0	24	6	18	0	0	0	23	5	19	84CaLoFuCa.518
4	1	36.76275557	0.00020014	0	0	0	23	7	17	0	0	0	22	6	16	84CaLoFuCa.565
4	1	39.52383158	0.00039173	0	0	0	22	8	14	0	0	0	21	7	15	84CaLoFuCa.601
4	1	47.28286378	0.00050395	0	0	0	25	5	21	0	0	0	24	2	22	84CaLoFuCa.685
	---
4	2	1183.44880000	0.00010000	1	0	0	33	5	29	0	0	0	32	4	28	13UlOnGrBe.5683
4	2	1202.08384000	0.00010000	1	0	0	33	5	29	0	0	0	32	2	30	13UlOnGrBe.6326
	---
4	3	1109.83548000	0.00010000	1	0	0	33	5	29	0	0	0	34	6	28	13UlOnGrBe.2845
	---
	---
5	1	9.36671996	0.00001244	0	0	0	26	4	22	0	0	0	26	3	23	78Lovas.1258
5	1	15.12652698	0.00020014	0	0	0	25	5	21	0	0	0	25	4	22	84CaLoFuCa.132
5	1	20.04506159	0.00020014	0	0	0	27	3	25	0	0	0	26	2	24	84CaLoFuCa.253
5	1	22.03099157	0.00001668	0	0	0	23	7	17	0	0	0	23	6	18	01ScBeHuLi.53
5	1	22.03110165	0.00020014	0	0	0	23	7	17	0	0	0	23	6	18	84CaLoFuCa.297
5	1	25.45049957	0.00027127	0	0	0	22	8	14	0	0	0	22	7	15	84CaLoFuCa.372
5	1	30.11382436	0.00020014	0	0	0	26	4	22	0	0	0	25	3	23	84CaLoFuCa.454
5	1	30.71043693	0.00028038	0	0	0	25	5	21	0	0	0	24	4	20	84CaLoFuCa.461
5	1	33.95738226	0.00020014	0	0	0	24	6	18	0	0	0	23	5	19	84CaLoFuCa.518
5	1	36.76275557	0.00020014	0	0	0	23	7	17	0	0	0	22	6	16	84CaLoFuCa.565
5	1	39.52383158	0.00039173	0	0	0	22	8	14	0	0	0	21	7	15	84CaLoFuCa.601
5	1	47.28286378	0.00050395	0	0	0	25	5	21	0	0	0	24	2	22	84CaLoFuCa.685
	---
5	2	1189.07143000	0.00010000	1	0	0	32	6	26	0	0	0	31	5	27	13UlOnGrBe.5904
5	2	1189.26611000	0.00037310	1	0	0	32	6	26	0	0	0	32	3	29	13UlOnGrBe.5910
5	2	1192.00096000	0.00010000	1	0	0	31	7	25	0	0	0	30	6	24	13UlOnGrBe.6006
5	2	1218.34583000	0.00028148	1	0	0	32	6	26	0	0	0	31	3	29	13UlOnGrBe.6826
5	2	1223.41335000	0.00018990	1	0	0	31	7	25	0	0	0	30	4	26	13UlOnGrBe.6976
	---
5	3	1104.49234000	0.00010000	1	0	0	31	7	25	0	0	0	32	8	24	13UlOnGrBe.2639
5	3	1107.26199000	0.00010000	1	0	0	32	6	26	0	0	0	33	7	27	13UlOnGrBe.2746
	---
	---
6	1	9.36671996	0.00001244	0	0	0	26	4	22	0	0	0	26	3	23	78Lovas.1258
6	1	15.12652698	0.00020014	0	0	0	25	5	21	0	0	0	25	4	22	84CaLoFuCa.132
6	1	20.04506159	0.00020014	0	0	0	27	3	25	0	0	0	26	2	24	84CaLoFuCa.253
6	1	22.03099157	0.00001668	0	0	0	23	7	17	0	0	0	23	6	18	01ScBeHuLi.53
6	1	22.03110165	0.00020014	0	0	0	23	7	17	0	0	0	23	6	18	84CaLoFuCa.297
6	1	25.45049957	0.00027127	0	0	0	22	8	14	0	0	0	22	7	15	84CaLoFuCa.372
6	1	30.11382436	0.00020014	0	0	0	26	4	22	0	0	0	25	3	23	84CaLoFuCa.454
6	1	30.71043693	0.00028038	0	0	0	25	5	21	0	0	0	24	4	20	84CaLoFuCa.461
6	1	33.95738226	0.00020014	0	0	0	24	6	18	0	0	0	23	5	19	84CaLoFuCa.518
6	1	36.76275557	0.00020014	0	0	0	23	7	17	0	0	0	22	6	16	84CaLoFuCa.565
6	1	39.52383158	0.00039173	0	0	0	22	8	14	0	0	0	21	7	15	84CaLoFuCa.601
6	1	47.28286378	0.00050395	0	0	0	25	5	21	0	0	0	24	2	22	84CaLoFuCa.685
	---
6	2	1190.75345000	0.00010000	1	0	0	34	4	30	0	0	0	33	3	31	13UlOnGrBe.5973
	---
6	3	1116.17328000	0.00010000	1	0	0	34	4	30	0	0	0	35	5	31	13UlOnGrBe.3094
	---
	---
7	1	9.36671996	0.00001244	0	0	0	26	4	22	0	0	0	26	3	23	78Lovas.1258
7	1	15.12652698	0.00020014	0	0	0	25	5	21	0	0	0	25	4	22	84CaLoFuCa.132
7	1	20.04506159	0.00020014	0	0	0	27	3	25	0	0	0	26	2	24	84CaLoFuCa.253
7	1	22.03099157	0.00001668	0	0	0	23	7	17	0	0	0	23	6	18	01ScBeHuLi.53
7	1	22.03110165	0.00020014	0	0	0	23	7	17	0	0	0	23	6	18	84CaLoFuCa.297
7	1	25.45049957	0.00027127	0	0	0	22	8	14	0	0	0	22	7	15	84CaLoFuCa.372
7	1	30.11382436	0.00020014	0	0	0	26	4	22	0	0	0	25	3	23	84CaLoFuCa.454
7	1	30.71043693	0.00028038	0	0	0	25	5	21	0	0	0	24	4	20	84CaLoFuCa.461
7	1	33.95738226	0.00020014	0	0	0	24	6	18	0	0	0	23	5	19	84CaLoFuCa.518
7	1	36.76275557	0.00020014	0	0	0	23	7	17	0	0	0	22	6	16	84CaLoFuCa.565
7	1	39.52383158	0.00039173	0	0	0	22	8	14	0	0	0	21	7	15	84CaLoFuCa.601
7	1	47.28286378	0.00050395	0	0	0	25	5	21	0	0	0	24	2	22	84CaLoFuCa.685
	---
7	2	1194.99212000	0.00010000	1	0	0	30	8	22	0	0	0	29	7	23	13UlOnGrBe.6104
	---
7	3	1101.83817000	0.00010000	1	0	0	30	8	22	0	0	0	31	9	23	13UlOnGrBe.2544
	---
	---
8	1	9.36671996	0.00001244	0	0	0	26	4	22	0	0	0	26	3	23	78Lovas.1258
8	1	15.12652698	0.00020014	0	0	0	25	5	21	0	0	0	25	4	22	84CaLoFuCa.132
8	1	20.04506159	0.00020014	0	0	0	27	3	25	0	0	0	26	2	24	84CaLoFuCa.253
8	1	22.03099157	0.00001668	0	0	0	23	7	17	0	0	0	23	6	18	01ScBeHuLi.53
8	1	22.03110165	0.00020014	0	0	0	23	7	17	0	0	0	23	6	18	84CaLoFuCa.297
8	1	25.45049957	0.00027127	0	0	0	22	8	14	0	0	0	22	7	15	84CaLoFuCa.372
8	1	30.11382436	0.00020014	0	0	0	26	4	22	0	0	0	25	3	23	84CaLoFuCa.454
8	1	30.71043693	0.00028038	0	0	0	25	5	21	0	0	0	24	4	20	84CaLoFuCa.461
8	1	33.95738226	0.00020014	0	0	0	24	6	18	0	0	0	23	5	19	84CaLoFuCa.518
8	1	36.76275557	0.00020014	0	0	0	23	7	17	0	0	0	22	6	16	84CaLoFuCa.565
8	1	39.52383158	0.00039173	0	0	0	22	8	14	0	0	0	21	7	15	84CaLoFuCa.601
8	1	47.28286378	0.00050395	0	0	0	25	5	21	0	0	0	24	2	22	84CaLoFuCa.685
	---
8	2	1218.69811000	0.00034922	1	0	0	34	5	29	0	0	0	33	2	32	13UlOnGrBe.6837
	---
8	3	1107.45825000	0.00054505	1	0	0	34	5	29	0	0	0	33	8	26	13UlOnGrBe.2753
8	3	1110.04855000	0.00010000	1	0	0	34	5	29	0	0	0	35	6	30	13UlOnGrBe.2852
8	3	1132.48069000	0.00010000	1	0	0	34	5	29	0	0	0	34	6	28	13UlOnGrBe.3746
	---
	---
9	1	9.36671996	0.00001244	0	0	0	26	4	22	0	0	0	26	3	23	78Lovas.1258
9	1	15.12652698	0.00020014	0	0	0	25	5	21	0	0	0	25	4	22	84CaLoFuCa.132
9	1	20.04506159	0.00020014	0	0	0	27	3	25	0	0	0	26	2	24	84CaLoFuCa.253
9	1	22.03099157	0.00001668	0	0	0	23	7	17	0	0	0	23	6	18	01ScBeHuLi.53
9	1	22.03110165	0.00020014	0	0	0	23	7	17	0	0	0	23	6	18	84CaLoFuCa.297
9	1	25.45049957	0.00027127	0	0	0	22	8	14	0	0	0	22	7	15	84CaLoFuCa.372
9	1	30.11382436	0.00020014	0	0	0	26	4	22	0	0	0	25	3	23	84CaLoFuCa.454
9	1	30.71043693	0.00028038	0	0	0	25	5	21	0	0	0	24	4	20	84CaLoFuCa.461
9	1	33.95738226	0.00020014	0	0	0	24	6	18	0	0	0	23	5	19	84CaLoFuCa.518
9	1	36.76275557	0.00020014	0	0	0	23	7	17	0	0	0	22	6	16	84CaLoFuCa.565
9	1	39.52383158	0.00039173	0	0	0	22	8	14	0	0	0	21	7	15	84CaLoFuCa.601
9	1	47.28286378	0.00050395	0	0	0	25	5	21	0	0	0	24	2	22	84CaLoFuCa.685
	---
9	2	1220.29176000	0.00066858	1	0	0	34	6	28	0	0	0	33	3	31	13UlOnGrBe.6887
	---
9	3	1064.03021000	0.00036000	1	0	0	33	7	27	0	0	0	33	10	24	13UlOnGrBe.1312
9	3	1124.84226000	0.00037623	1	0	0	33	7	27	0	0	0	33	8	26	13UlOnGrBe.3439
9	3	1128.35091000	0.00036054	1	0	0	34	6	28	0	0	0	34	7	27	13UlOnGrBe.3581
9	3	1145.71183000	0.00038016	1	0	0	34	6	28	0	0	0	35	5	31	13UlOnGrBe.4220
9	3	1145.98333000	0.00034194	1	0	0	33	7	27	0	0	0	32	8	24	13UlOnGrBe.4231
9	3	1149.86418000	0.00038730	1	0	0	33	7	27	0	0	0	34	6	28	13UlOnGrBe.4364
9	3	1150.17589000	0.00037795	1	0	0	34	6	28	0	0	0	33	7	27	13UlOnGrBe.4374
	---
	---
10	1	9.36671996	0.00001244	0	0	0	26	4	22	0	0	0	26	3	23	78Lovas.1258
10	1	15.12652698	0.00020014	0	0	0	25	5	21	0	0	0	25	4	22	84CaLoFuCa.132
10	1	20.04506159	0.00020014	0	0	0	27	3	25	0	0	0	26	2	24	84CaLoFuCa.253
10	1	22.03099157	0.00001668	0	0	0	23	7	17	0	0	0	23	6	18	01ScBeHuLi.53
10	1	22.03110165	0.00020014	0	0	0	23	7	17	0	0	0	23	6	18	84CaLoFuCa.297
10	1	25.45049957	0.00027127	0	0	0	22	8	14	0	0	0	22	7	15	84CaLoFuCa.372
10	1	30.11382436	0.00020014	0	0	0	26	4	22	0	0	0	25	3	23	84CaLoFuCa.454
10	1	30.71043693	0.00028038	0	0	0	25	5	21	0	0	0	24	4	20	84CaLoFuCa.461
10	1	33.95738226	0.00020014	0	0	0	24	6	18	0	0	0	23	5	19	84CaLoFuCa.518
10	1	36.76275557	0.00020014	0	0	0	23	7	17	0	0	0	22	6	16	84CaLoFuCa.565
10	1	39.52383158	0.00039173	0	0	0	22	8	14	0	0	0	21	7	15	84CaLoFuCa.601
10	1	47.28286378	0.00050395	0	0	0	25	5	21	0	0	0	24	2	22	84CaLoFuCa.685
	---
10	2	2325.86408000	0.00040229	2	0	0	33	5	29	0	0	0	32	4	28	98LaFlGu.1160
	---
10	3	2252.25037000	0.00010000	2	0	0	33	5	29	0	0	0	34	6	28	98LaFlGu.228
	---
	---
11	1	9.36671996	0.00001244	0	0	0	26	4	22	0	0	0	26	3	23	78Lovas.1258
11	1	15.12652698	0.00020014	0	0	0	25	5	21	0	0	0	25	4	22	84CaLoFuCa.132
11	1	20.04506159	0.00020014	0	0	0	27	3	25	0	0	0	26	2	24	84CaLoFuCa.253
11	1	22.03099157	0.00001668	0	0	0	23	7	17	0	0	0	23	6	18	01ScBeHuLi.53
11	1	22.03110165	0.00020014	0	0	0	23	7	17	0	0	0	23	6	18	84CaLoFuCa.297
11	1	25.45049957	0.00027127	0	0	0	22	8	14	0	0	0	22	7	15	84CaLoFuCa.372
11	1	30.11382436	0.00020014	0	0	0	26	4	22	0	0	0	25	3	23	84CaLoFuCa.454
11	1	30.71043693	0.00028038	0	0	0	25	5	21	0	0	0	24	4	20	84CaLoFuCa.461
11	1	33.95738226	0.00020014	0	0	0	24	6	18	0	0	0	23	5	19	84CaLoFuCa.518
11	1	36.76275557	0.00020014	0	0	0	23	7	17	0	0	0	22	6	16	84CaLoFuCa.565
11	1	39.52383158	0.00039173	0	0	0	22	8	14	0	0	0	21	7	15	84CaLoFuCa.601
11	1	47.28286378	0.00050395	0	0	0	25	5	21	0	0	0	24	2	22	84CaLoFuCa.685
	---
11	2	2331.61689000	0.00021542	2	0	0	32	6	26	0	0	0	31	5	27	98LaFlGu.1240
	---
11	3	2249.80701000	0.00020599	2	0	0	32	6	26	0	0	0	33	7	27	98LaFlGu.203
	---
	---
12	1	9.36671996	0.00001244	0	0	0	26	4	22	0	0	0	26	3	23	78Lovas.1258
12	1	15.12652698	0.00020014	0	0	0	25	5	21	0	0	0	25	4	22	84CaLoFuCa.132
12	1	20.04506159	0.00020014	0	0	0	27	3	25	0	0	0	26	2	24	84CaLoFuCa.253
12	1	22.03099157	0.00001668	0	0	0	23	7	17	0	0	0	23	6	18	01ScBeHuLi.53
12	1	22.03110165	0.00020014	0	0	0	23	7	17	0	0	0	23	6	18	84CaLoFuCa.297
12	1	25.45049957	0.00027127	0	0	0	22	8	14	0	0	0	22	7	15	84CaLoFuCa.372
12	1	30.11382436	0.00020014	0	0	0	26	4	22	0	0	0	25	3	23	84CaLoFuCa.454
12	1	30.71043693	0.00028038	0	0	0	25	5	21	0	0	0	24	4	20	84CaLoFuCa.461
12	1	33.95738226	0.00020014	0	0	0	24	6	18	0	0	0	23	5	19	84CaLoFuCa.518
12	1	36.76275557	0.00020014	0	0	0	23	7	17	0	0	0	22	6	16	84CaLoFuCa.565
12	1	39.52383158	0.00039173	0	0	0	22	8	14	0	0	0	21	7	15	84CaLoFuCa.601
12	1	47.28286378	0.00050395	0	0	0	25	5	21	0	0	0	24	2	22	84CaLoFuCa.685
	---
12	2	2334.68177000	0.00023725	2	0	0	31	7	25	0	0	0	30	6	24	98LaFlGu.1278
	---
12	3	2247.17291000	0.00010000	2	0	0	31	7	25	0	0	0	32	8	24	98LaFlGu.177
	---
	---
13	1	9.36671996	0.00001244	0	0	0	26	4	22	0	0	0	26	3	23	78Lovas.1258
13	1	15.12652698	0.00020014	0	0	0	25	5	21	0	0	0	25	4	22	84CaLoFuCa.132
13	1	20.04506159	0.00020014	0	0	0	27	3	25	0	0	0	26	2	24	84CaLoFuCa.253
13	1	22.03099157	0.00001668	0	0	0	23	7	17	0	0	0	23	6	18	01ScBeHuLi.53
13	1	22.03110165	0.00020014	0	0	0	23	7	17	0	0	0	23	6	18	84CaLoFuCa.297
13	1	25.45049957	0.00027127	0	0	0	22	8	14	0	0	0	22	7	15	84CaLoFuCa.372
13	1	30.11382436	0.00020014	0	0	0	26	4	22	0	0	0	25	3	23	84CaLoFuCa.454
13	1	30.71043693	0.00028038	0	0	0	25	5	21	0	0	0	24	4	20	84CaLoFuCa.461
13	1	33.95738226	0.00020014	0	0	0	24	6	18	0	0	0	23	5	19	84CaLoFuCa.518
13	1	36.76275557	0.00020014	0	0	0	23	7	17	0	0	0	22	6	16	84CaLoFuCa.565
13	1	39.52383158	0.00039173	0	0	0	22	8	14	0	0	0	21	7	15	84CaLoFuCa.601
13	1	47.28286378	0.00050395	0	0	0	25	5	21	0	0	0	24	2	22	84CaLoFuCa.685
	---
13	2	2337.80626000	0.00010000	2	0	0	30	8	22	0	0	0	29	7	23	98LaFlGu.1312
	---
13	3	2244.65224000	0.00012041	2	0	0	30	8	22	0	0	0	31	9	23	98LaFlGu.155
	---
	---
14	1	9.36671996	0.00001244	0	0	0	26	4	22	0	0	0	26	3	23	78Lovas.1258
14	1	15.12652698	0.00020014	0	0	0	25	5	21	0	0	0	25	4	22	84CaLoFuCa.132
14	1	20.04506159	0.00020014	0	0	0	27	3	25	0	0	0	26	2	24	84CaLoFuCa.253
14	1	22.03099157	0.00001668	0	0	0	23	7	17	0	0	0	23	6	18	01ScBeHuLi.53
14	1	22.03110165	0.00020014	0	0	0	23	7	17	0	0	0	23	6	18	84CaLoFuCa.297
14	1	25.45049957	0.00027127	0	0	0	22	8	14	0	0	0	22	7	15	84CaLoFuCa.372
14	1	30.11382436	0.00020014	0	0	0	26	4	22	0	0	0	25	3	23	84CaLoFuCa.454
14	1	30.71043693	0.00028038	0	0	0	25	5	21	0	0	0	24	4	20	84CaLoFuCa.461
14	1	33.95738226	0.00020014	0	0	0	24	6	18	0	0	0	23	5	19	84CaLoFuCa.518
14	1	36.76275557	0.00020014	0	0	0	23	7	17	0	0	0	22	6	16	84CaLoFuCa.565
14	1	39.52383158	0.00039173	0	0	0	22	8	14	0	0	0	21	7	15	84CaLoFuCa.601
14	1	47.28286378	0.00050395	0	0	0	25	5	21	0	0	0	24	2	22	84CaLoFuCa.685
	---
14	2	2701.77030000	0.00024528	0	0	2	31	5	27	0	0	0	32	4	28	12UlGrBeBo.2059
14	2	2711.78445764	0.00010000	0	0	2	31	5	27	0	0	0	30	6	24	93LaPiFlCa_C.517
14	2	2711.78450000	0.00010000	0	0	2	31	5	27	0	0	0	30	6	24	12UlGrBeBo.2377
14	2	2743.19690000	0.00019129	0	0	2	31	5	27	0	0	0	30	4	26	12UlGrBeBo.3666
14	2	2760.64790000	0.00071842	0	0	2	31	5	27	0	0	0	30	2	28	12UlGrBeBo.4214
	---
14	3	2624.27500000	0.00096840	0	0	2	31	5	27	0	0	0	32	8	24	12UlGrBeBo.49
	---
	---
15	1	9.36671996	0.00001244	0	0	0	26	4	22	0	0	0	26	3	23	78Lovas.1258
15	1	15.12652698	0.00020014	0	0	0	25	5	21	0	0	0	25	4	22	84CaLoFuCa.132
15	1	20.04506159	0.00020014	0	0	0	27	3	25	0	0	0	26	2	24	84CaLoFuCa.253
15	1	22.03099157	0.00001668	0	0	0	23	7	17	0	0	0	23	6	18	01ScBeHuLi.53
15	1	22.03110165	0.00020014	0	0	0	23	7	17	0	0	0	23	6	18	84CaLoFuCa.297
15	1	25.45049957	0.00027127	0	0	0	22	8	14	0	0	0	22	7	15	84CaLoFuCa.372
15	1	30.11382436	0.00020014	0	0	0	26	4	22	0	0	0	25	3	23	84CaLoFuCa.454
15	1	30.71043693	0.00028038	0	0	0	25	5	21	0	0	0	24	4	20	84CaLoFuCa.461
15	1	33.95738226	0.00020014	0	0	0	24	6	18	0	0	0	23	5	19	84CaLoFuCa.518
15	1	36.76275557	0.00020014	0	0	0	23	7	17	0	0	0	22	6	16	84CaLoFuCa.565
15	1	39.52383158	0.00039173	0	0	0	22	8	14	0	0	0	21	7	15	84CaLoFuCa.601
15	1	47.28286378	0.00050395	0	0	0	25	5	21	0	0	0	24	2	22	84CaLoFuCa.685
	---
15	2	2707.21090000	0.00022958	0	0	2	32	4	28	0	0	0	33	3	31	12UlGrBeBo.2227
15	2	2718.90450000	0.00010000	0	0	2	32	4	28	0	0	0	31	5	27	12UlGrBeBo.2670
15	2	2718.90452622	0.00013844	0	0	2	32	4	28	0	0	0	31	5	27	93LaPiFlCa_C.583
15	2	2748.17910000	0.00010000	0	0	2	32	4	28	0	0	0	31	3	29	12UlGrBeBo.3836
15	2	2748.17917036	0.00018110	0	0	2	32	4	28	0	0	0	31	3	29	93LaPiFlCa_C.1025
	---
15	3	2637.09430000	0.00074014	0	0	2	32	4	28	0	0	0	33	7	27	12UlGrBeBo.165
	---
	---
16	1	9.36671996	0.00001244	0	0	0	26	4	22	0	0	0	26	3	23	78Lovas.1258
16	1	15.12652698	0.00020014	0	0	0	25	5	21	0	0	0	25	4	22	84CaLoFuCa.132
16	1	20.04506159	0.00020014	0	0	0	27	3	25	0	0	0	26	2	24	84CaLoFuCa.253
16	1	22.03099157	0.00001668	0	0	0	23	7	17	0	0	0	23	6	18	01ScBeHuLi.53
16	1	22.03110165	0.00020014	0	0	0	23	7	17	0	0	0	23	6	18	84CaLoFuCa.297
16	1	25.45049957	0.00027127	0	0	0	22	8	14	0	0	0	22	7	15	84CaLoFuCa.372
16	1	30.11382436	0.00020014	0	0	0	26	4	22	0	0	0	25	3	23	84CaLoFuCa.454
16	1	30.71043693	0.00028038	0	0	0	25	5	21	0	0	0	24	4	20	84CaLoFuCa.461
16	1	33.95738226	0.00020014	0	0	0	24	6	18	0	0	0	23	5	19	84CaLoFuCa.518
16	1	36.76275557	0.00020014	0	0	0	23	7	17	0	0	0	22	6	16	84CaLoFuCa.565
16	1	39.52383158	0.00039173	0	0	0	22	8	14	0	0	0	21	7	15	84CaLoFuCa.601
16	1	47.28286378	0.00050395	0	0	0	25	5	21	0	0	0	24	2	22	84CaLoFuCa.685
	---
16	2	2722.77870000	0.00010000	0	0	2	32	5	27	0	0	0	32	4	28	12UlGrBeBo.2817
16	2	2722.77885544	0.00012844	0	0	2	32	5	27	0	0	0	32	4	28	93LaPiFlCa_C.622
	---
16	3	2645.28540000	0.00091548	0	0	2	32	5	27	0	0	0	32	8	24	12UlGrBeBo.300
	---
	---
17	1	9.36671996	0.00001244	0	0	0	26	4	22	0	0	0	26	3	23	78Lovas.1258
17	1	15.12652698	0.00020014	0	0	0	25	5	21	0	0	0	25	4	22	84CaLoFuCa.132
17	1	20.04506159	0.00020014	0	0	0	27	3	25	0	0	0	26	2	24	84CaLoFuCa.253
17	1	22.03099157	0.00001668	0	0	0	23	7	17	0	0	0	23	6	18	01ScBeHuLi.53
17	1	22.03110165	0.00020014	0	0	0	23	7	17	0	0	0	23	6	18	84CaLoFuCa.297
17	1	25.45049957	0.00027127	0	0	0	22	8	14	0	0	0	22	7	15	84CaLoFuCa.372
17	1	30.11382436	0.00020014	0	0	0	26	4	22	0	0	0	25	3	23	84CaLoFuCa.454
17	1	30.71043693	0.00028038	0	0	0	25	5	21	0	0	0	24	4	20	84CaLoFuCa.461
17	1	33.95738226	0.00020014	0	0	0	24	6	18	0	0	0	23	5	19	84CaLoFuCa.518
17	1	36.76275557	0.00020014	0	0	0	23	7	17	0	0	0	22	6	16	84CaLoFuCa.565
17	1	39.52383158	0.00039173	0	0	0	22	8	14	0	0	0	21	7	15	84CaLoFuCa.601
17	1	47.28286378	0.00050395	0	0	0	25	5	21	0	0	0	24	2	22	84CaLoFuCa.685
	---
17	2	2724.87660000	0.00012014	0	0	2	33	4	30	0	0	0	33	3	31	12UlGrBeBo.2914
17	2	2724.87663502	0.00010000	0	0	2	33	4	30	0	0	0	33	3	31	93LaPiFlCa_C.657
17	2	2736.76350000	0.00094840	0	0	2	33	4	30	0	0	0	32	3	29	12UlGrBeBo.3415
	---
17	3	2632.93590000	0.00041192	0	0	2	33	4	30	0	0	0	34	7	27	12UlGrBeBo.114
17	3	2654.76100000	0.00051902	0	0	2	33	4	30	0	0	0	33	7	27	12UlGrBeBo.488
	---
	---
18	1	9.36671996	0.00001244	0	0	0	26	4	22	0	0	0	26	3	23	78Lovas.1258
18	1	15.12652698	0.00020014	0	0	0	25	5	21	0	0	0	25	4	22	84CaLoFuCa.132
18	1	20.04506159	0.00020014	0	0	0	27	3	25	0	0	0	26	2	24	84CaLoFuCa.253
18	1	22.03099157	0.00001668	0	0	0	23	7	17	0	0	0	23	6	18	01ScBeHuLi.53
18	1	22.03110165	0.00020014	0	0	0	23	7	17	0	0	0	23	6	18	84CaLoFuCa.297
18	1	25.45049957	0.00027127	0	0	0	22	8	14	0	0	0	22	7	15	84CaLoFuCa.372
18	1	30.11382436	0.00020014	0	0	0	26	4	22	0	0	0	25	3	23	84CaLoFuCa.454
18	1	30.71043693	0.00028038	0	0	0	25	5	21	0	0	0	24	4	20	84CaLoFuCa.461
18	1	33.95738226	0.00020014	0	0	0	24	6	18	0	0	0	23	5	19	84CaLoFuCa.518
18	1	36.76275557	0.00020014	0	0	0	23	7	17	0	0	0	22	6	16	84CaLoFuCa.565
18	1	39.52383158	0.00039173	0	0	0	22	8	14	0	0	0	21	7	15	84CaLoFuCa.601
18	1	47.28286378	0.00050395	0	0	0	25	5	21	0	0	0	24	2	22	84CaLoFuCa.685
	---
18	2	2743.32280000	0.00010000	0	0	2	33	5	29	0	0	0	32	4	28	12UlGrBeBo.3673
	---
18	3	2669.70930000	0.00016270	0	0	2	33	5	29	0	0	0	34	6	28	12UlGrBeBo.885
	---
	---
19	1	9.36671996	0.00001244	0	0	0	26	4	22	0	0	0	26	3	23	78Lovas.1258
19	1	15.12652698	0.00020014	0	0	0	25	5	21	0	0	0	25	4	22	84CaLoFuCa.132
19	1	20.04506159	0.00020014	0	0	0	27	3	25	0	0	0	26	2	24	84CaLoFuCa.253
19	1	22.03099157	0.00001668	0	0	0	23	7	17	0	0	0	23	6	18	01ScBeHuLi.53
19	1	22.03110165	0.00020014	0	0	0	23	7	17	0	0	0	23	6	18	84CaLoFuCa.297
19	1	25.45049957	0.00027127	0	0	0	22	8	14	0	0	0	22	7	15	84CaLoFuCa.372
19	1	30.11382436	0.00020014	0	0	0	26	4	22	0	0	0	25	3	23	84CaLoFuCa.454
19	1	30.71043693	0.00028038	0	0	0	25	5	21	0	0	0	24	4	20	84CaLoFuCa.461
19	1	33.95738226	0.00020014	0	0	0	24	6	18	0	0	0	23	5	19	84CaLoFuCa.518
19	1	36.76275557	0.00020014	0	0	0	23	7	17	0	0	0	22	6	16	84CaLoFuCa.565
19	1	39.52383158	0.00039173	0	0	0	22	8	14	0	0	0	21	7	15	84CaLoFuCa.601
19	1	47.28286378	0.00050395	0	0	0	25	5	21	0	0	0	24	2	22	84CaLoFuCa.685
	---
19	2	2748.54550000	0.00010000	0	0	2	32	6	26	0	0	0	31	5	27	12UlGrBeBo.3848
	---
19	3	2633.90190000	0.00061573	0	0	2	32	6	26	0	0	0	32	9	23	12UlGrBeBo.130
19	3	2666.73630000	0.00041235	0	0	2	32	6	26	0	0	0	33	7	27	12UlGrBeBo.781
	---
	---
20	1	9.36671996	0.00001244	0	0	0	26	4	22	0	0	0	26	3	23	78Lovas.1258
20	1	15.12652698	0.00020014	0	0	0	25	5	21	0	0	0	25	4	22	84CaLoFuCa.132
20	1	20.04506159	0.00020014	0	0	0	27	3	25	0	0	0	26	2	24	84CaLoFuCa.253
20	1	22.03099157	0.00001668	0	0	0	23	7	17	0	0	0	23	6	18	01ScBeHuLi.53
20	1	22.03110165	0.00020014	0	0	0	23	7	17	0	0	0	23	6	18	84CaLoFuCa.297
20	1	25.45049957	0.00027127	0	0	0	22	8	14	0	0	0	22	7	15	84CaLoFuCa.372
20	1	30.11382436	0.00020014	0	0	0	26	4	22	0	0	0	25	3	23	84CaLoFuCa.454
20	1	30.71043693	0.00028038	0	0	0	25	5	21	0	0	0	24	4	20	84CaLoFuCa.461
20	1	33.95738226	0.00020014	0	0	0	24	6	18	0	0	0	23	5	19	84CaLoFuCa.518
20	1	36.76275557	0.00020014	0	0	0	23	7	17	0	0	0	22	6	16	84CaLoFuCa.565
20	1	39.52383158	0.00039173	0	0	0	22	8	14	0	0	0	21	7	15	84CaLoFuCa.601
20	1	47.28286378	0.00050395	0	0	0	25	5	21	0	0	0	24	2	22	84CaLoFuCa.685
	---
20	2	2750.97230000	0.00010000	0	0	2	31	7	25	0	0	0	30	6	24	12UlGrBeBo.3922
20	2	2750.97234980	0.00010000	0	0	2	31	7	25	0	0	0	30	6	24	93LaPiFlCa_C.1067
	---
20	3	2663.46370000	0.00010000	0	0	2	31	7	25	0	0	0	32	8	24	12UlGrBeBo.696
	---
	---
21	1	9.36671996	0.00001244	0	0	0	26	4	22	0	0	0	26	3	23	78Lovas.1258
21	1	15.12652698	0.00020014	0	0	0	25	5	21	0	0	0	25	4	22	84CaLoFuCa.132
21	1	20.04506159	0.00020014	0	0	0	27	3	25	0	0	0	26	2	24	84CaLoFuCa.253
21	1	22.03099157	0.00001668	0	0	0	23	7	17	0	0	0	23	6	18	01ScBeHuLi.53
21	1	22.03110165	0.00020014	0	0	0	23	7	17	0	0	0	23	6	18	84CaLoFuCa.297
21	1	25.45049957	0.00027127	0	0	0	22	8	14	0	0	0	22	7	15	84CaLoFuCa.372
21	1	30.11382436	0.00020014	0	0	0	26	4	22	0	0	0	25	3	23	84CaLoFuCa.454
21	1	30.71043693	0.00028038	0	0	0	25	5	21	0	0	0	24	4	20	84CaLoFuCa.461
21	1	33.95738226	0.00020014	0	0	0	24	6	18	0	0	0	23	5	19	84CaLoFuCa.518
21	1	36.76275557	0.00020014	0	0	0	23	7	17	0	0	0	22	6	16	84CaLoFuCa.565
21	1	39.52383158	0.00039173	0	0	0	22	8	14	0	0	0	21	7	15	84CaLoFuCa.601
21	1	47.28286378	0.00050395	0	0	0	25	5	21	0	0	0	24	2	22	84CaLoFuCa.685
	---
21	2	2753.38890000	0.00010000	0	0	2	30	8	22	0	0	0	29	7	23	12UlGrBeBo.3992
21	2	2753.38915932	0.00020916	0	0	2	30	8	22	0	0	0	29	7	23	93LaPiFlCa_C.1092
	---
21	3	2660.23440000	0.00068887	0	0	2	30	8	22	0	0	0	31	9	23	12UlGrBeBo.621
	---
	---
22	1	9.36671996	0.00001244	0	0	0	26	4	22	0	0	0	26	3	23	78Lovas.1258
22	1	15.12652698	0.00020014	0	0	0	25	5	21	0	0	0	25	4	22	84CaLoFuCa.132
22	1	20.04506159	0.00020014	0	0	0	27	3	25	0	0	0	26	2	24	84CaLoFuCa.253
22	1	22.03099157	0.00001668	0	0	0	23	7	17	0	0	0	23	6	18	01ScBeHuLi.53
22	1	22.03110165	0.00020014	0	0	0	23	7	17	0	0	0	23	6	18	84CaLoFuCa.297
22	1	25.45049957	0.00027127	0	0	0	22	8	14	0	0	0	22	7	15	84CaLoFuCa.372
22	1	30.11382436	0.00020014	0	0	0	26	4	22	0	0	0	25	3	23	84CaLoFuCa.454
22	1	30.71043693	0.00028038	0	0	0	25	5	21	0	0	0	24	4	20	84CaLoFuCa.461
22	1	33.95738226	0.00020014	0	0	0	24	6	18	0	0	0	23	5	19	84CaLoFuCa.518
22	1	36.76275557	0.00020014	0	0	0	23	7	17	0	0	0	22	6	16	84CaLoFuCa.565
22	1	39.52383158	0.00039173	0	0	0	22	8	14	0	0	0	21	7	15	84CaLoFuCa.601
22	1	47.28286378	0.00050395	0	0	0	25	5	21	0	0	0	24	2	22	84CaLoFuCa.685
	---
22	2	2851.51690000	0.00012811	2	1	0	30	8	22	0	0	0	29	7	23	12UlGrBeBo.5716
	---
22	3	2758.36280000	0.00010000	2	1	0	30	8	22	0	0	0	31	9	23	12UlGrBeBo.4147
	---

==============
Component #35: 	11 vertices. 
	Path length: 1.	Utility factor = 11

	---
1	1	1348.09764000	0.00036608	0	0	1	4	1	4	0	0	0	4	3	1	13UlOnGrBe.9753
1	1	1358.77325000	0.00011620	0	0	1	4	2	3	0	0	0	5	2	4	13UlOnGrBe.10263
1	1	1358.96133000	0.00027968	0	0	1	4	1	4	0	0	0	5	1	5	13UlOnGrBe.10276
1	1	1360.06212000	0.00037684	0	0	1	2	2	1	0	0	0	3	2	2	13UlOnGrBe.10346
1	1	1361.88222000	0.00046851	0	0	1	2	1	2	0	0	0	2	1	1	13UlOnGrBe.10470
1	1	1361.94261000	0.00029161	0	0	1	4	2	3	0	0	0	4	2	2	13UlOnGrBe.10472
1	1	1361.97405000	0.00019594	0	0	1	3	2	1	0	0	0	3	2	2	13UlOnGrBe.10474
1	1	1361.97405000	0.00025124	0	0	1	2	2	1	0	0	0	2	2	0	13UlOnGrBe.10473
1	1	1363.25892000	0.00047495	0	0	1	2	1	2	0	0	0	1	1	1	13UlOnGrBe.10493
1	1	1363.88623000	0.00034534	0	0	1	3	2	1	0	0	0	2	2	0	13UlOnGrBe.10502
1	1	1364.46576000	0.00033046	0	0	1	4	1	4	0	0	0	3	1	3	13UlOnGrBe.10506
1	1	1364.50944000	0.00028174	0	0	1	4	2	3	0	0	0	3	2	2	13UlOnGrBe.10507
	---

==============
Component #1: 	32 vertices. 
	Path length: 4.	Utility factor = 8

	---
1	1	9.36671996	0.00001244	0	0	0	26	4	22	0	0	0	26	3	23	78Lovas.1258
1	1	15.12652698	0.00020014	0	0	0	25	5	21	0	0	0	25	4	22	84CaLoFuCa.132
1	1	20.04506159	0.00020014	0	0	0	27	3	25	0	0	0	26	2	24	84CaLoFuCa.253
1	1	22.03099157	0.00001668	0	0	0	23	7	17	0	0	0	23	6	18	01ScBeHuLi.53
1	1	22.03110165	0.00020014	0	0	0	23	7	17	0	0	0	23	6	18	84CaLoFuCa.297
1	1	25.45049957	0.00027127	0	0	0	22	8	14	0	0	0	22	7	15	84CaLoFuCa.372
1	1	30.11382436	0.00020014	0	0	0	26	4	22	0	0	0	25	3	23	84CaLoFuCa.454
1	1	30.71043693	0.00028038	0	0	0	25	5	21	0	0	0	24	4	20	84CaLoFuCa.461
1	1	33.95738226	0.00020014	0	0	0	24	6	18	0	0	0	23	5	19	84CaLoFuCa.518
1	1	36.76275557	0.00020014	0	0	0	23	7	17	0	0	0	22	6	16	84CaLoFuCa.565
1	1	39.52383158	0.00039173	0	0	0	22	8	14	0	0	0	21	7	15	84CaLoFuCa.601
1	1	47.28286378	0.00050395	0	0	0	25	5	21	0	0	0	24	2	22	84CaLoFuCa.685
	---
1	2	20.61929202	0.00020014	0	0	0	34	2	32	0	0	0	33	3	31	84CaLoFuCa.263
1	2	20.61932871	0.00001849	0	0	0	34	2	32	0	0	0	33	3	31	01ScBeHuLi.7
1	2	33.42021079	0.00020014	0	0	0	33	5	29	0	0	0	32	4	28	84CaLoFuCa.510
1	2	38.91240877	0.00047983	0	0	0	32	6	26	0	0	0	31	5	27	84CaLoFuCa.596
1	2	40.90772190	0.00046917	0	0	0	34	4	30	0	0	0	33	3	31	84CaLoFuCa.615
1	2	47.92574168	0.00020014	0	0	0	34	3	31	0	0	0	33	2	32	84CaLoFuCa.690
1	2	52.05509722	0.00020014	0	0	0	33	5	29	0	0	0	32	2	30	84CaLoFuCa.740
1	2	54.36926418	0.00044962	0	0	0	34	2	32	0	0	0	33	1	33	84CaLoFuCa.765
	---
1	3	40.19302768	0.00020014	0	0	0	34	6	28	0	0	0	33	5	29	84CaLoFuCa.607
	---
1	4	12.77530106	0.00075469	0	0	0	42	4	38	0	0	0	42	3	39	84CaLoFuCa.87
1	4	18.35112353	0.00022773	0	0	0	41	6	36	0	0	0	41	5	37	84CaLoFuCa.206
1	4	21.30708097	0.00001668	0	0	0	41	7	35	0	0	0	41	6	36	01ScBeHuLi.22
1	4	21.30713434	0.00020014	0	0	0	41	7	35	0	0	0	41	6	36	84CaLoFuCa.279
1	4	25.00148907	0.00020014	0	0	0	39	8	32	0	0	0	39	7	33	84CaLoFuCa.352
1	4	28.57682816	0.00042381	0	0	0	38	9	29	0	0	0	38	8	30	84CaLoFuCa.424
1	4	32.04642746	0.00020014	0	0	0	37	10	28	0	0	0	37	9	29	84CaLoFuCa.486
1	4	35.44270939	0.00020014	0	0	0	36	11	25	0	0	0	36	10	26	84CaLoFuCa.552
1	4	44.53096078	0.00020014	0	0	0	40	6	34	0	0	0	39	5	35	84CaLoFuCa.657
1	4	48.42428643	0.00029392	0	0	0	42	7	35	0	0	0	41	6	36	84CaLoFuCa.700
1	4	49.47207767	0.00020014	0	0	0	38	8	30	0	0	0	37	7	31	84CaLoFuCa.709
1	4	51.21745130	0.00020014	0	0	0	41	8	34	0	0	0	40	7	33	84CaLoFuCa.732
1	4	52.33372323	0.00020014	0	0	0	37	9	29	0	0	0	36	8	28	84CaLoFuCa.744
1	4	54.17743152	0.00028125	0	0	0	40	9	31	0	0	0	39	8	32	84CaLoFuCa.761
1	4	55.11738152	0.00020014	0	0	0	36	10	26	0	0	0	35	9	27	84CaLoFuCa.770
1	4	56.99257826	0.00020014	0	0	0	39	10	30	0	0	0	38	9	29	84CaLoFuCa.794
1	4	59.74244652	0.00020014	0	0	0	38	11	27	0	0	0	37	10	28	84CaLoFuCa.825
1	4	65.07783605	0.00020014	0	0	0	43	6	38	0	0	0	42	3	39	84CaLoFuCa.900
	---
	---
2	1	9.36671996	0.00001244	0	0	0	26	4	22	0	0	0	26	3	23	78Lovas.1258
2	1	15.12652698	0.00020014	0	0	0	25	5	21	0	0	0	25	4	22	84CaLoFuCa.132
2	1	20.04506159	0.00020014	0	0	0	27	3	25	0	0	0	26	2	24	84CaLoFuCa.253
2	1	22.03099157	0.00001668	0	0	0	23	7	17	0	0	0	23	6	18	01ScBeHuLi.53
2	1	22.03110165	0.00020014	0	0	0	23	7	17	0	0	0	23	6	18	84CaLoFuCa.297
2	1	25.45049957	0.00027127	0	0	0	22	8	14	0	0	0	22	7	15	84CaLoFuCa.372
2	1	30.11382436	0.00020014	0	0	0	26	4	22	0	0	0	25	3	23	84CaLoFuCa.454
2	1	30.71043693	0.00028038	0	0	0	25	5	21	0	0	0	24	4	20	84CaLoFuCa.461
2	1	33.95738226	0.00020014	0	0	0	24	6	18	0	0	0	23	5	19	84CaLoFuCa.518
2	1	36.76275557	0.00020014	0	0	0	23	7	17	0	0	0	22	6	16	84CaLoFuCa.565
2	1	39.52383158	0.00039173	0	0	0	22	8	14	0	0	0	21	7	15	84CaLoFuCa.601
2	1	47.28286378	0.00050395	0	0	0	25	5	21	0	0	0	24	2	22	84CaLoFuCa.685
	---
2	2	41.70463965	0.00020014	0	0	0	31	7	25	0	0	0	30	6	24	84CaLoFuCa.624
2	2	44.56144853	0.00020014	0	0	0	30	8	22	0	0	0	29	7	23	84CaLoFuCa.658
2	2	47.33299845	0.00031414	0	0	0	29	9	21	0	0	0	28	8	20	84CaLoFuCa.686
	---
2	3	45.80394107	0.00020014	0	0	0	32	8	24	0	0	0	31	7	25	84CaLoFuCa.669
	---
2	4	12.77530106	0.00075469	0	0	0	42	4	38	0	0	0	42	3	39	84CaLoFuCa.87
2	4	18.35112353	0.00022773	0	0	0	41	6	36	0	0	0	41	5	37	84CaLoFuCa.206
2	4	21.30708097	0.00001668	0	0	0	41	7	35	0	0	0	41	6	36	01ScBeHuLi.22
2	4	21.30713434	0.00020014	0	0	0	41	7	35	0	0	0	41	6	36	84CaLoFuCa.279
2	4	25.00148907	0.00020014	0	0	0	39	8	32	0	0	0	39	7	33	84CaLoFuCa.352
2	4	28.57682816	0.00042381	0	0	0	38	9	29	0	0	0	38	8	30	84CaLoFuCa.424
2	4	32.04642746	0.00020014	0	0	0	37	10	28	0	0	0	37	9	29	84CaLoFuCa.486
2	4	35.44270939	0.00020014	0	0	0	36	11	25	0	0	0	36	10	26	84CaLoFuCa.552
2	4	44.53096078	0.00020014	0	0	0	40	6	34	0	0	0	39	5	35	84CaLoFuCa.657
2	4	48.42428643	0.00029392	0	0	0	42	7	35	0	0	0	41	6	36	84CaLoFuCa.700
2	4	49.47207767	0.00020014	0	0	0	38	8	30	0	0	0	37	7	31	84CaLoFuCa.709
2	4	51.21745130	0.00020014	0	0	0	41	8	34	0	0	0	40	7	33	84CaLoFuCa.732
2	4	52.33372323	0.00020014	0	0	0	37	9	29	0	0	0	36	8	28	84CaLoFuCa.744
2	4	54.17743152	0.00028125	0	0	0	40	9	31	0	0	0	39	8	32	84CaLoFuCa.761
2	4	55.11738152	0.00020014	0	0	0	36	10	26	0	0	0	35	9	27	84CaLoFuCa.770
2	4	56.99257826	0.00020014	0	0	0	39	10	30	0	0	0	38	9	29	84CaLoFuCa.794
2	4	59.74244652	0.00020014	0	0	0	38	11	27	0	0	0	37	10	28	84CaLoFuCa.825
2	4	65.07783605	0.00020014	0	0	0	43	6	38	0	0	0	42	3	39	84CaLoFuCa.900
	---
	---
3	1	9.36671996	0.00001244	0	0	0	26	4	22	0	0	0	26	3	23	78Lovas.1258
3	1	15.12652698	0.00020014	0	0	0	25	5	21	0	0	0	25	4	22	84CaLoFuCa.132
3	1	20.04506159	0.00020014	0	0	0	27	3	25	0	0	0	26	2	24	84CaLoFuCa.253
3	1	22.03099157	0.00001668	0	0	0	23	7	17	0	0	0	23	6	18	01ScBeHuLi.53
3	1	22.03110165	0.00020014	0	0	0	23	7	17	0	0	0	23	6	18	84CaLoFuCa.297
3	1	25.45049957	0.00027127	0	0	0	22	8	14	0	0	0	22	7	15	84CaLoFuCa.372
3	1	30.11382436	0.00020014	0	0	0	26	4	22	0	0	0	25	3	23	84CaLoFuCa.454
3	1	30.71043693	0.00028038	0	0	0	25	5	21	0	0	0	24	4	20	84CaLoFuCa.461
3	1	33.95738226	0.00020014	0	0	0	24	6	18	0	0	0	23	5	19	84CaLoFuCa.518
3	1	36.76275557	0.00020014	0	0	0	23	7	17	0	0	0	22	6	16	84CaLoFuCa.565
3	1	39.52383158	0.00039173	0	0	0	22	8	14	0	0	0	21	7	15	84CaLoFuCa.601
3	1	47.28286378	0.00050395	0	0	0	25	5	21	0	0	0	24	2	22	84CaLoFuCa.685
	---
3	2	1170.53883000	0.00010000	1	0	0	34	2	32	0	0	0	33	3	31	13UlOnGrBe.5115
3	2	1204.28940000	0.00020483	1	0	0	34	2	32	0	0	0	33	1	33	13UlOnGrBe.6385
	---
3	3	1095.95859000	0.00010000	1	0	0	34	2	32	0	0	0	35	5	31	13UlOnGrBe.2349
	---
3	4	12.77530106	0.00075469	0	0	0	42	4	38	0	0	0	42	3	39	84CaLoFuCa.87
3	4	18.35112353	0.00022773	0	0	0	41	6	36	0	0	0	41	5	37	84CaLoFuCa.206
3	4	21.30708097	0.00001668	0	0	0	41	7	35	0	0	0	41	6	36	01ScBeHuLi.22
3	4	21.30713434	0.00020014	0	0	0	41	7	35	0	0	0	41	6	36	84CaLoFuCa.279
3	4	25.00148907	0.00020014	0	0	0	39	8	32	0	0	0	39	7	33	84CaLoFuCa.352
3	4	28.57682816	0.00042381	0	0	0	38	9	29	0	0	0	38	8	30	84CaLoFuCa.424
3	4	32.04642746	0.00020014	0	0	0	37	10	28	0	0	0	37	9	29	84CaLoFuCa.486
3	4	35.44270939	0.00020014	0	0	0	36	11	25	0	0	0	36	10	26	84CaLoFuCa.552
3	4	44.53096078	0.00020014	0	0	0	40	6	34	0	0	0	39	5	35	84CaLoFuCa.657
3	4	48.42428643	0.00029392	0	0	0	42	7	35	0	0	0	41	6	36	84CaLoFuCa.700
3	4	49.47207767	0.00020014	0	0	0	38	8	30	0	0	0	37	7	31	84CaLoFuCa.709
3	4	51.21745130	0.00020014	0	0	0	41	8	34	0	0	0	40	7	33	84CaLoFuCa.732
3	4	52.33372323	0.00020014	0	0	0	37	9	29	0	0	0	36	8	28	84CaLoFuCa.744
3	4	54.17743152	0.00028125	0	0	0	40	9	31	0	0	0	39	8	32	84CaLoFuCa.761
3	4	55.11738152	0.00020014	0	0	0	36	10	26	0	0	0	35	9	27	84CaLoFuCa.770
3	4	56.99257826	0.00020014	0	0	0	39	10	30	0	0	0	38	9	29	84CaLoFuCa.794
3	4	59.74244652	0.00020014	0	0	0	38	11	27	0	0	0	37	10	28	84CaLoFuCa.825
3	4	65.07783605	0.00020014	0	0	0	43	6	38	0	0	0	42	3	39	84CaLoFuCa.900
	---
	---
4	1	9.36671996	0.00001244	0	0	0	26	4	22	0	0	0	26	3	23	78Lovas.1258
4	1	15.12652698	0.00020014	0	0	0	25	5	21	0	0	0	25	4	22	84CaLoFuCa.132
4	1	20.04506159	0.00020014	0	0	0	27	3	25	0	0	0	26	2	24	84CaLoFuCa.253
4	1	22.03099157	0.00001668	0	0	0	23	7	17	0	0	0	23	6	18	01ScBeHuLi.53
4	1	22.03110165	0.00020014	0	0	0	23	7	17	0	0	0	23	6	18	84CaLoFuCa.297
4	1	25.45049957	0.00027127	0	0	0	22	8	14	0	0	0	22	7	15	84CaLoFuCa.372
4	1	30.11382436	0.00020014	0	0	0	26	4	22	0	0	0	25	3	23	84CaLoFuCa.454
4	1	30.71043693	0.00028038	0	0	0	25	5	21	0	0	0	24	4	20	84CaLoFuCa.461
4	1	33.95738226	0.00020014	0	0	0	24	6	18	0	0	0	23	5	19	84CaLoFuCa.518
4	1	36.76275557	0.00020014	0	0	0	23	7	17	0	0	0	22	6	16	84CaLoFuCa.565
4	1	39.52383158	0.00039173	0	0	0	22	8	14	0	0	0	21	7	15	84CaLoFuCa.601
4	1	47.28286378	0.00050395	0	0	0	25	5	21	0	0	0	24	2	22	84CaLoFuCa.685
	---
4	2	1183.44880000	0.00010000	1	0	0	33	5	29	0	0	0	32	4	28	13UlOnGrBe.5683
4	2	1202.08384000	0.00010000	1	0	0	33	5	29	0	0	0	32	2	30	13UlOnGrBe.6326
	---
4	3	1109.83548000	0.00010000	1	0	0	33	5	29	0	0	0	34	6	28	13UlOnGrBe.2845
	---
4	4	12.77530106	0.00075469	0	0	0	42	4	38	0	0	0	42	3	39	84CaLoFuCa.87
4	4	18.35112353	0.00022773	0	0	0	41	6	36	0	0	0	41	5	37	84CaLoFuCa.206
4	4	21.30708097	0.00001668	0	0	0	41	7	35	0	0	0	41	6	36	01ScBeHuLi.22
4	4	21.30713434	0.00020014	0	0	0	41	7	35	0	0	0	41	6	36	84CaLoFuCa.279
4	4	25.00148907	0.00020014	0	0	0	39	8	32	0	0	0	39	7	33	84CaLoFuCa.352
4	4	28.57682816	0.00042381	0	0	0	38	9	29	0	0	0	38	8	30	84CaLoFuCa.424
4	4	32.04642746	0.00020014	0	0	0	37	10	28	0	0	0	37	9	29	84CaLoFuCa.486
4	4	35.44270939	0.00020014	0	0	0	36	11	25	0	0	0	36	10	26	84CaLoFuCa.552
4	4	44.53096078	0.00020014	0	0	0	40	6	34	0	0	0	39	5	35	84CaLoFuCa.657
4	4	48.42428643	0.00029392	0	0	0	42	7	35	0	0	0	41	6	36	84CaLoFuCa.700
4	4	49.47207767	0.00020014	0	0	0	38	8	30	0	0	0	37	7	31	84CaLoFuCa.709
4	4	51.21745130	0.00020014	0	0	0	41	8	34	0	0	0	40	7	33	84CaLoFuCa.732
4	4	52.33372323	0.00020014	0	0	0	37	9	29	0	0	0	36	8	28	84CaLoFuCa.744
4	4	54.17743152	0.00028125	0	0	0	40	9	31	0	0	0	39	8	32	84CaLoFuCa.761
4	4	55.11738152	0.00020014	0	0	0	36	10	26	0	0	0	35	9	27	84CaLoFuCa.770
4	4	56.99257826	0.00020014	0	0	0	39	10	30	0	0	0	38	9	29	84CaLoFuCa.794
4	4	59.74244652	0.00020014	0	0	0	38	11	27	0	0	0	37	10	28	84CaLoFuCa.825
4	4	65.07783605	0.00020014	0	0	0	43	6	38	0	0	0	42	3	39	84CaLoFuCa.900
	---
	---
5	1	9.36671996	0.00001244	0	0	0	26	4	22	0	0	0	26	3	23	78Lovas.1258
5	1	15.12652698	0.00020014	0	0	0	25	5	21	0	0	0	25	4	22	84CaLoFuCa.132
5	1	20.04506159	0.00020014	0	0	0	27	3	25	0	0	0	26	2	24	84CaLoFuCa.253
5	1	22.03099157	0.00001668	0	0	0	23	7	17	0	0	0	23	6	18	01ScBeHuLi.53
5	1	22.03110165	0.00020014	0	0	0	23	7	17	0	0	0	23	6	18	84CaLoFuCa.297
5	1	25.45049957	0.00027127	0	0	0	22	8	14	0	0	0	22	7	15	84CaLoFuCa.372
5	1	30.11382436	0.00020014	0	0	0	26	4	22	0	0	0	25	3	23	84CaLoFuCa.454
5	1	30.71043693	0.00028038	0	0	0	25	5	21	0	0	0	24	4	20	84CaLoFuCa.461
5	1	33.95738226	0.00020014	0	0	0	24	6	18	0	0	0	23	5	19	84CaLoFuCa.518
5	1	36.76275557	0.00020014	0	0	0	23	7	17	0	0	0	22	6	16	84CaLoFuCa.565
5	1	39.52383158	0.00039173	0	0	0	22	8	14	0	0	0	21	7	15	84CaLoFuCa.601
5	1	47.28286378	0.00050395	0	0	0	25	5	21	0	0	0	24	2	22	84CaLoFuCa.685
	---
5	2	1189.07143000	0.00010000	1	0	0	32	6	26	0	0	0	31	5	27	13UlOnGrBe.5904
5	2	1189.26611000	0.00037310	1	0	0	32	6	26	0	0	0	32	3	29	13UlOnGrBe.5910
5	2	1192.00096000	0.00010000	1	0	0	31	7	25	0	0	0	30	6	24	13UlOnGrBe.6006
5	2	1218.34583000	0.00028148	1	0	0	32	6	26	0	0	0	31	3	29	13UlOnGrBe.6826
5	2	1223.41335000	0.00018990	1	0	0	31	7	25	0	0	0	30	4	26	13UlOnGrBe.6976
	---
5	3	1104.49234000	0.00010000	1	0	0	31	7	25	0	0	0	32	8	24	13UlOnGrBe.2639
5	3	1107.26199000	0.00010000	1	0	0	32	6	26	0	0	0	33	7	27	13UlOnGrBe.2746
	---
5	4	12.77530106	0.00075469	0	0	0	42	4	38	0	0	0	42	3	39	84CaLoFuCa.87
5	4	18.35112353	0.00022773	0	0	0	41	6	36	0	0	0	41	5	37	84CaLoFuCa.206
5	4	21.30708097	0.00001668	0	0	0	41	7	35	0	0	0	41	6	36	01ScBeHuLi.22
5	4	21.30713434	0.00020014	0	0	0	41	7	35	0	0	0	41	6	36	84CaLoFuCa.279
5	4	25.00148907	0.00020014	0	0	0	39	8	32	0	0	0	39	7	33	84CaLoFuCa.352
5	4	28.57682816	0.00042381	0	0	0	38	9	29	0	0	0	38	8	30	84CaLoFuCa.424
5	4	32.04642746	0.00020014	0	0	0	37	10	28	0	0	0	37	9	29	84CaLoFuCa.486
5	4	35.44270939	0.00020014	0	0	0	36	11	25	0	0	0	36	10	26	84CaLoFuCa.552
5	4	44.53096078	0.00020014	0	0	0	40	6	34	0	0	0	39	5	35	84CaLoFuCa.657
5	4	48.42428643	0.00029392	0	0	0	42	7	35	0	0	0	41	6	36	84CaLoFuCa.700
5	4	49.47207767	0.00020014	0	0	0	38	8	30	0	0	0	37	7	31	84CaLoFuCa.709
5	4	51.21745130	0.00020014	0	0	0	41	8	34	0	0	0	40	7	33	84CaLoFuCa.732
5	4	52.33372323	0.00020014	0	0	0	37	9	29	0	0	0	36	8	28	84CaLoFuCa.744
5	4	54.17743152	0.00028125	0	0	0	40	9	31	0	0	0	39	8	32	84CaLoFuCa.761
5	4	55.11738152	0.00020014	0	0	0	36	10	26	0	0	0	35	9	27	84CaLoFuCa.770
5	4	56.99257826	0.00020014	0	0	0	39	10	30	0	0	0	38	9	29	84CaLoFuCa.794
5	4	59.74244652	0.00020014	0	0	0	38	11	27	0	0	0	37	10	28	84CaLoFuCa.825
5	4	65.07783605	0.00020014	0	0	0	43	6	38	0	0	0	42	3	39	84CaLoFuCa.900
	---
	---
6	1	9.36671996	0.00001244	0	0	0	26	4	22	0	0	0	26	3	23	78Lovas.1258
6	1	15.12652698	0.00020014	0	0	0	25	5	21	0	0	0	25	4	22	84CaLoFuCa.132
6	1	20.04506159	0.00020014	0	0	0	27	3	25	0	0	0	26	2	24	84CaLoFuCa.253
6	1	22.03099157	0.00001668	0	0	0	23	7	17	0	0	0	23	6	18	01ScBeHuLi.53
6	1	22.03110165	0.00020014	0	0	0	23	7	17	0	0	0	23	6	18	84CaLoFuCa.297
6	1	25.45049957	0.00027127	0	0	0	22	8	14	0	0	0	22	7	15	84CaLoFuCa.372
6	1	30.11382436	0.00020014	0	0	0	26	4	22	0	0	0	25	3	23	84CaLoFuCa.454
6	1	30.71043693	0.00028038	0	0	0	25	5	21	0	0	0	24	4	20	84CaLoFuCa.461
6	1	33.95738226	0.00020014	0	0	0	24	6	18	0	0	0	23	5	19	84CaLoFuCa.518
6	1	36.76275557	0.00020014	0	0	0	23	7	17	0	0	0	22	6	16	84CaLoFuCa.565
6	1	39.52383158	0.00039173	0	0	0	22	8	14	0	0	0	21	7	15	84CaLoFuCa.601
6	1	47.28286378	0.00050395	0	0	0	25	5	21	0	0	0	24	2	22	84CaLoFuCa.685
	---
6	2	1190.75345000	0.00010000	1	0	0	34	4	30	0	0	0	33	3	31	13UlOnGrBe.5973
	---
6	3	1116.17328000	0.00010000	1	0	0	34	4	30	0	0	0	35	5	31	13UlOnGrBe.3094
	---
6	4	12.77530106	0.00075469	0	0	0	42	4	38	0	0	0	42	3	39	84CaLoFuCa.87
6	4	18.35112353	0.00022773	0	0	0	41	6	36	0	0	0	41	5	37	84CaLoFuCa.206
6	4	21.30708097	0.00001668	0	0	0	41	7	35	0	0	0	41	6	36	01ScBeHuLi.22
6	4	21.30713434	0.00020014	0	0	0	41	7	35	0	0	0	41	6	36	84CaLoFuCa.279
6	4	25.00148907	0.00020014	0	0	0	39	8	32	0	0	0	39	7	33	84CaLoFuCa.352
6	4	28.57682816	0.00042381	0	0	0	38	9	29	0	0	0	38	8	30	84CaLoFuCa.424
6	4	32.04642746	0.00020014	0	0	0	37	10	28	0	0	0	37	9	29	84CaLoFuCa.486
6	4	35.44270939	0.00020014	0	0	0	36	11	25	0	0	0	36	10	26	84CaLoFuCa.552
6	4	44.53096078	0.00020014	0	0	0	40	6	34	0	0	0	39	5	35	84CaLoFuCa.657
6	4	48.42428643	0.00029392	0	0	0	42	7	35	0	0	0	41	6	36	84CaLoFuCa.700
6	4	49.47207767	0.00020014	0	0	0	38	8	30	0	0	0	37	7	31	84CaLoFuCa.709
6	4	51.21745130	0.00020014	0	0	0	41	8	34	0	0	0	40	7	33	84CaLoFuCa.732
6	4	52.33372323	0.00020014	0	0	0	37	9	29	0	0	0	36	8	28	84CaLoFuCa.744
6	4	54.17743152	0.00028125	0	0	0	40	9	31	0	0	0	39	8	32	84CaLoFuCa.761
6	4	55.11738152	0.00020014	0	0	0	36	10	26	0	0	0	35	9	27	84CaLoFuCa.770
6	4	56.99257826	0.00020014	0	0	0	39	10	30	0	0	0	38	9	29	84CaLoFuCa.794
6	4	59.74244652	0.00020014	0	0	0	38	11	27	0	0	0	37	10	28	84CaLoFuCa.825
6	4	65.07783605	0.00020014	0	0	0	43	6	38	0	0	0	42	3	39	84CaLoFuCa.900
	---
	---
7	1	9.36671996	0.00001244	0	0	0	26	4	22	0	0	0	26	3	23	78Lovas.1258
7	1	15.12652698	0.00020014	0	0	0	25	5	21	0	0	0	25	4	22	84CaLoFuCa.132
7	1	20.04506159	0.00020014	0	0	0	27	3	25	0	0	0	26	2	24	84CaLoFuCa.253
7	1	22.03099157	0.00001668	0	0	0	23	7	17	0	0	0	23	6	18	01ScBeHuLi.53
7	1	22.03110165	0.00020014	0	0	0	23	7	17	0	0	0	23	6	18	84CaLoFuCa.297
7	1	25.45049957	0.00027127	0	0	0	22	8	14	0	0	0	22	7	15	84CaLoFuCa.372
7	1	30.11382436	0.00020014	0	0	0	26	4	22	0	0	0	25	3	23	84CaLoFuCa.454
7	1	30.71043693	0.00028038	0	0	0	25	5	21	0	0	0	24	4	20	84CaLoFuCa.461
7	1	33.95738226	0.00020014	0	0	0	24	6	18	0	0	0	23	5	19	84CaLoFuCa.518
7	1	36.76275557	0.00020014	0	0	0	23	7	17	0	0	0	22	6	16	84CaLoFuCa.565
7	1	39.52383158	0.00039173	0	0	0	22	8	14	0	0	0	21	7	15	84CaLoFuCa.601
7	1	47.28286378	0.00050395	0	0	0	25	5	21	0	0	0	24	2	22	84CaLoFuCa.685
	---
7	2	1194.99212000	0.00010000	1	0	0	30	8	22	0	0	0	29	7	23	13UlOnGrBe.6104
	---
7	3	1101.83817000	0.00010000	1	0	0	30	8	22	0	0	0	31	9	23	13UlOnGrBe.2544
	---
7	4	12.77530106	0.00075469	0	0	0	42	4	38	0	0	0	42	3	39	84CaLoFuCa.87
7	4	18.35112353	0.00022773	0	0	0	41	6	36	0	0	0	41	5	37	84CaLoFuCa.206
7	4	21.30708097	0.00001668	0	0	0	41	7	35	0	0	0	41	6	36	01ScBeHuLi.22
7	4	21.30713434	0.00020014	0	0	0	41	7	35	0	0	0	41	6	36	84CaLoFuCa.279
7	4	25.00148907	0.00020014	0	0	0	39	8	32	0	0	0	39	7	33	84CaLoFuCa.352
7	4	28.57682816	0.00042381	0	0	0	38	9	29	0	0	0	38	8	30	84CaLoFuCa.424
7	4	32.04642746	0.00020014	0	0	0	37	10	28	0	0	0	37	9	29	84CaLoFuCa.486
7	4	35.44270939	0.00020014	0	0	0	36	11	25	0	0	0	36	10	26	84CaLoFuCa.552
7	4	44.53096078	0.00020014	0	0	0	40	6	34	0	0	0	39	5	35	84CaLoFuCa.657
7	4	48.42428643	0.00029392	0	0	0	42	7	35	0	0	0	41	6	36	84CaLoFuCa.700
7	4	49.47207767	0.00020014	0	0	0	38	8	30	0	0	0	37	7	31	84CaLoFuCa.709
7	4	51.21745130	0.00020014	0	0	0	41	8	34	0	0	0	40	7	33	84CaLoFuCa.732
7	4	52.33372323	0.00020014	0	0	0	37	9	29	0	0	0	36	8	28	84CaLoFuCa.744
7	4	54.17743152	0.00028125	0	0	0	40	9	31	0	0	0	39	8	32	84CaLoFuCa.761
7	4	55.11738152	0.00020014	0	0	0	36	10	26	0	0	0	35	9	27	84CaLoFuCa.770
7	4	56.99257826	0.00020014	0	0	0	39	10	30	0	0	0	38	9	29	84CaLoFuCa.794
7	4	59.74244652	0.00020014	0	0	0	38	11	27	0	0	0	37	10	28	84CaLoFuCa.825
7	4	65.07783605	0.00020014	0	0	0	43	6	38	0	0	0	42	3	39	84CaLoFuCa.900
	---
	---
8	1	9.36671996	0.00001244	0	0	0	26	4	22	0	0	0	26	3	23	78Lovas.1258
8	1	15.12652698	0.00020014	0	0	0	25	5	21	0	0	0	25	4	22	84CaLoFuCa.132
8	1	20.04506159	0.00020014	0	0	0	27	3	25	0	0	0	26	2	24	84CaLoFuCa.253
8	1	22.03099157	0.00001668	0	0	0	23	7	17	0	0	0	23	6	18	01ScBeHuLi.53
8	1	22.03110165	0.00020014	0	0	0	23	7	17	0	0	0	23	6	18	84CaLoFuCa.297
8	1	25.45049957	0.00027127	0	0	0	22	8	14	0	0	0	22	7	15	84CaLoFuCa.372
8	1	30.11382436	0.00020014	0	0	0	26	4	22	0	0	0	25	3	23	84CaLoFuCa.454
8	1	30.71043693	0.00028038	0	0	0	25	5	21	0	0	0	24	4	20	84CaLoFuCa.461
8	1	33.95738226	0.00020014	0	0	0	24	6	18	0	0	0	23	5	19	84CaLoFuCa.518
8	1	36.76275557	0.00020014	0	0	0	23	7	17	0	0	0	22	6	16	84CaLoFuCa.565
8	1	39.52383158	0.00039173	0	0	0	22	8	14	0	0	0	21	7	15	84CaLoFuCa.601
8	1	47.28286378	0.00050395	0	0	0	25	5	21	0	0	0	24	2	22	84CaLoFuCa.685
	---
8	2	1218.69811000	0.00034922	1	0	0	34	5	29	0	0	0	33	2	32	13UlOnGrBe.6837
	---
8	3	1107.45825000	0.00054505	1	0	0	34	5	29	0	0	0	33	8	26	13UlOnGrBe.2753
8	3	1110.04855000	0.00010000	1	0	0	34	5	29	0	0	0	35	6	30	13UlOnGrBe.2852
8	3	1132.48069000	0.00010000	1	0	0	34	5	29	0	0	0	34	6	28	13UlOnGrBe.3746
	---
8	4	12.77530106	0.00075469	0	0	0	42	4	38	0	0	0	42	3	39	84CaLoFuCa.87
8	4	18.35112353	0.00022773	0	0	0	41	6	36	0	0	0	41	5	37	84CaLoFuCa.206
8	4	21.30708097	0.00001668	0	0	0	41	7	35	0	0	0	41	6	36	01ScBeHuLi.22
8	4	21.30713434	0.00020014	0	0	0	41	7	35	0	0	0	41	6	36	84CaLoFuCa.279
8	4	25.00148907	0.00020014	0	0	0	39	8	32	0	0	0	39	7	33	84CaLoFuCa.352
8	4	28.57682816	0.00042381	0	0	0	38	9	29	0	0	0	38	8	30	84CaLoFuCa.424
8	4	32.04642746	0.00020014	0	0	0	37	10	28	0	0	0	37	9	29	84CaLoFuCa.486
8	4	35.44270939	0.00020014	0	0	0	36	11	25	0	0	0	36	10	26	84CaLoFuCa.552
8	4	44.53096078	0.00020014	0	0	0	40	6	34	0	0	0	39	5	35	84CaLoFuCa.657
8	4	48.42428643	0.00029392	0	0	0	42	7	35	0	0	0	41	6	36	84CaLoFuCa.700
8	4	49.47207767	0.00020014	0	0	0	38	8	30	0	0	0	37	7	31	84CaLoFuCa.709
8	4	51.21745130	0.00020014	0	0	0	41	8	34	0	0	0	40	7	33	84CaLoFuCa.732
8	4	52.33372323	0.00020014	0	0	0	37	9	29	0	0	0	36	8	28	84CaLoFuCa.744
8	4	54.17743152	0.00028125	0	0	0	40	9	31	0	0	0	39	8	32	84CaLoFuCa.761
8	4	55.11738152	0.00020014	0	0	0	36	10	26	0	0	0	35	9	27	84CaLoFuCa.770
8	4	56.99257826	0.00020014	0	0	0	39	10	30	0	0	0	38	9	29	84CaLoFuCa.794
8	4	59.74244652	0.00020014	0	0	0	38	11	27	0	0	0	37	10	28	84CaLoFuCa.825
8	4	65.07783605	0.00020014	0	0	0	43	6	38	0	0	0	42	3	39	84CaLoFuCa.900
	---
	---
9	1	9.36671996	0.00001244	0	0	0	26	4	22	0	0	0	26	3	23	78Lovas.1258
9	1	15.12652698	0.00020014	0	0	0	25	5	21	0	0	0	25	4	22	84CaLoFuCa.132
9	1	20.04506159	0.00020014	0	0	0	27	3	25	0	0	0	26	2	24	84CaLoFuCa.253
9	1	22.03099157	0.00001668	0	0	0	23	7	17	0	0	0	23	6	18	01ScBeHuLi.53
9	1	22.03110165	0.00020014	0	0	0	23	7	17	0	0	0	23	6	18	84CaLoFuCa.297
9	1	25.45049957	0.00027127	0	0	0	22	8	14	0	0	0	22	7	15	84CaLoFuCa.372
9	1	30.11382436	0.00020014	0	0	0	26	4	22	0	0	0	25	3	23	84CaLoFuCa.454
9	1	30.71043693	0.00028038	0	0	0	25	5	21	0	0	0	24	4	20	84CaLoFuCa.461
9	1	33.95738226	0.00020014	0	0	0	24	6	18	0	0	0	23	5	19	84CaLoFuCa.518
9	1	36.76275557	0.00020014	0	0	0	23	7	17	0	0	0	22	6	16	84CaLoFuCa.565
9	1	39.52383158	0.00039173	0	0	0	22	8	14	0	0	0	21	7	15	84CaLoFuCa.601
9	1	47.28286378	0.00050395	0	0	0	25	5	21	0	0	0	24	2	22	84CaLoFuCa.685
	---
9	2	1220.29176000	0.00066858	1	0	0	34	6	28	0	0	0	33	3	31	13UlOnGrBe.6887
	---
9	3	1064.03021000	0.00036000	1	0	0	33	7	27	0	0	0	33	10	24	13UlOnGrBe.1312
9	3	1124.84226000	0.00037623	1	0	0	33	7	27	0	0	0	33	8	26	13UlOnGrBe.3439
9	3	1128.35091000	0.00036054	1	0	0	34	6	28	0	0	0	34	7	27	13UlOnGrBe.3581
9	3	1145.71183000	0.00038016	1	0	0	34	6	28	0	0	0	35	5	31	13UlOnGrBe.4220
9	3	1145.98333000	0.00034194	1	0	0	33	7	27	0	0	0	32	8	24	13UlOnGrBe.4231
9	3	1149.86418000	0.00038730	1	0	0	33	7	27	0	0	0	34	6	28	13UlOnGrBe.4364
9	3	1150.17589000	0.00037795	1	0	0	34	6	28	0	0	0	33	7	27	13UlOnGrBe.4374
	---
9	4	12.77530106	0.00075469	0	0	0	42	4	38	0	0	0	42	3	39	84CaLoFuCa.87
9	4	18.35112353	0.00022773	0	0	0	41	6	36	0	0	0	41	5	37	84CaLoFuCa.206
9	4	21.30708097	0.00001668	0	0	0	41	7	35	0	0	0	41	6	36	01ScBeHuLi.22
9	4	21.30713434	0.00020014	0	0	0	41	7	35	0	0	0	41	6	36	84CaLoFuCa.279
9	4	25.00148907	0.00020014	0	0	0	39	8	32	0	0	0	39	7	33	84CaLoFuCa.352
9	4	28.57682816	0.00042381	0	0	0	38	9	29	0	0	0	38	8	30	84CaLoFuCa.424
9	4	32.04642746	0.00020014	0	0	0	37	10	28	0	0	0	37	9	29	84CaLoFuCa.486
9	4	35.44270939	0.00020014	0	0	0	36	11	25	0	0	0	36	10	26	84CaLoFuCa.552
9	4	44.53096078	0.00020014	0	0	0	40	6	34	0	0	0	39	5	35	84CaLoFuCa.657
9	4	48.42428643	0.00029392	0	0	0	42	7	35	0	0	0	41	6	36	84CaLoFuCa.700
9	4	49.47207767	0.00020014	0	0	0	38	8	30	0	0	0	37	7	31	84CaLoFuCa.709
9	4	51.21745130	0.00020014	0	0	0	41	8	34	0	0	0	40	7	33	84CaLoFuCa.732
9	4	52.33372323	0.00020014	0	0	0	37	9	29	0	0	0	36	8	28	84CaLoFuCa.744
9	4	54.17743152	0.00028125	0	0	0	40	9	31	0	0	0	39	8	32	84CaLoFuCa.761
9	4	55.11738152	0.00020014	0	0	0	36	10	26	0	0	0	35	9	27	84CaLoFuCa.770
9	4	56.99257826	0.00020014	0	0	0	39	10	30	0	0	0	38	9	29	84CaLoFuCa.794
9	4	59.74244652	0.00020014	0	0	0	38	11	27	0	0	0	37	10	28	84CaLoFuCa.825
9	4	65.07783605	0.00020014	0	0	0	43	6	38	0	0	0	42	3	39	84CaLoFuCa.900
	---
	---
10	1	9.36671996	0.00001244	0	0	0	26	4	22	0	0	0	26	3	23	78Lovas.1258
10	1	15.12652698	0.00020014	0	0	0	25	5	21	0	0	0	25	4	22	84CaLoFuCa.132
10	1	20.04506159	0.00020014	0	0	0	27	3	25	0	0	0	26	2	24	84CaLoFuCa.253
10	1	22.03099157	0.00001668	0	0	0	23	7	17	0	0	0	23	6	18	01ScBeHuLi.53
10	1	22.03110165	0.00020014	0	0	0	23	7	17	0	0	0	23	6	18	84CaLoFuCa.297
10	1	25.45049957	0.00027127	0	0	0	22	8	14	0	0	0	22	7	15	84CaLoFuCa.372
10	1	30.11382436	0.00020014	0	0	0	26	4	22	0	0	0	25	3	23	84CaLoFuCa.454
10	1	30.71043693	0.00028038	0	0	0	25	5	21	0	0	0	24	4	20	84CaLoFuCa.461
10	1	33.95738226	0.00020014	0	0	0	24	6	18	0	0	0	23	5	19	84CaLoFuCa.518
10	1	36.76275557	0.00020014	0	0	0	23	7	17	0	0	0	22	6	16	84CaLoFuCa.565
10	1	39.52383158	0.00039173	0	0	0	22	8	14	0	0	0	21	7	15	84CaLoFuCa.601
10	1	47.28286378	0.00050395	0	0	0	25	5	21	0	0	0	24	2	22	84CaLoFuCa.685
	---
10	2	2325.86408000	0.00040229	2	0	0	33	5	29	0	0	0	32	4	28	98LaFlGu.1160
	---
10	3	2252.25037000	0.00010000	2	0	0	33	5	29	0	0	0	34	6	28	98LaFlGu.228
	---
10	4	12.77530106	0.00075469	0	0	0	42	4	38	0	0	0	42	3	39	84CaLoFuCa.87
10	4	18.35112353	0.00022773	0	0	0	41	6	36	0	0	0	41	5	37	84CaLoFuCa.206
10	4	21.30708097	0.00001668	0	0	0	41	7	35	0	0	0	41	6	36	01ScBeHuLi.22
10	4	21.30713434	0.00020014	0	0	0	41	7	35	0	0	0	41	6	36	84CaLoFuCa.279
10	4	25.00148907	0.00020014	0	0	0	39	8	32	0	0	0	39	7	33	84CaLoFuCa.352
10	4	28.57682816	0.00042381	0	0	0	38	9	29	0	0	0	38	8	30	84CaLoFuCa.424
10	4	32.04642746	0.00020014	0	0	0	37	10	28	0	0	0	37	9	29	84CaLoFuCa.486
10	4	35.44270939	0.00020014	0	0	0	36	11	25	0	0	0	36	10	26	84CaLoFuCa.552
10	4	44.53096078	0.00020014	0	0	0	40	6	34	0	0	0	39	5	35	84CaLoFuCa.657
10	4	48.42428643	0.00029392	0	0	0	42	7	35	0	0	0	41	6	36	84CaLoFuCa.700
10	4	49.47207767	0.00020014	0	0	0	38	8	30	0	0	0	37	7	31	84CaLoFuCa.709
10	4	51.21745130	0.00020014	0	0	0	41	8	34	0	0	0	40	7	33	84CaLoFuCa.732
10	4	52.33372323	0.00020014	0	0	0	37	9	29	0	0	0	36	8	28	84CaLoFuCa.744
10	4	54.17743152	0.00028125	0	0	0	40	9	31	0	0	0	39	8	32	84CaLoFuCa.761
10	4	55.11738152	0.00020014	0	0	0	36	10	26	0	0	0	35	9	27	84CaLoFuCa.770
10	4	56.99257826	0.00020014	0	0	0	39	10	30	0	0	0	38	9	29	84CaLoFuCa.794
10	4	59.74244652	0.00020014	0	0	0	38	11	27	0	0	0	37	10	28	84CaLoFuCa.825
10	4	65.07783605	0.00020014	0	0	0	43	6	38	0	0	0	42	3	39	84CaLoFuCa.900
	---
	---
11	1	9.36671996	0.00001244	0	0	0	26	4	22	0	0	0	26	3	23	78Lovas.1258
11	1	15.12652698	0.00020014	0	0	0	25	5	21	0	0	0	25	4	22	84CaLoFuCa.132
11	1	20.04506159	0.00020014	0	0	0	27	3	25	0	0	0	26	2	24	84CaLoFuCa.253
11	1	22.03099157	0.00001668	0	0	0	23	7	17	0	0	0	23	6	18	01ScBeHuLi.53
11	1	22.03110165	0.00020014	0	0	0	23	7	17	0	0	0	23	6	18	84CaLoFuCa.297
11	1	25.45049957	0.00027127	0	0	0	22	8	14	0	0	0	22	7	15	84CaLoFuCa.372
11	1	30.11382436	0.00020014	0	0	0	26	4	22	0	0	0	25	3	23	84CaLoFuCa.454
11	1	30.71043693	0.00028038	0	0	0	25	5	21	0	0	0	24	4	20	84CaLoFuCa.461
11	1	33.95738226	0.00020014	0	0	0	24	6	18	0	0	0	23	5	19	84CaLoFuCa.518
11	1	36.76275557	0.00020014	0	0	0	23	7	17	0	0	0	22	6	16	84CaLoFuCa.565
11	1	39.52383158	0.00039173	0	0	0	22	8	14	0	0	0	21	7	15	84CaLoFuCa.601
11	1	47.28286378	0.00050395	0	0	0	25	5	21	0	0	0	24	2	22	84CaLoFuCa.685
	---
11	2	2331.61689000	0.00021542	2	0	0	32	6	26	0	0	0	31	5	27	98LaFlGu.1240
	---
11	3	2249.80701000	0.00020599	2	0	0	32	6	26	0	0	0	33	7	27	98LaFlGu.203
	---
11	4	12.77530106	0.00075469	0	0	0	42	4	38	0	0	0	42	3	39	84CaLoFuCa.87
11	4	18.35112353	0.00022773	0	0	0	41	6	36	0	0	0	41	5	37	84CaLoFuCa.206
11	4	21.30708097	0.00001668	0	0	0	41	7	35	0	0	0	41	6	36	01ScBeHuLi.22
11	4	21.30713434	0.00020014	0	0	0	41	7	35	0	0	0	41	6	36	84CaLoFuCa.279
11	4	25.00148907	0.00020014	0	0	0	39	8	32	0	0	0	39	7	33	84CaLoFuCa.352
11	4	28.57682816	0.00042381	0	0	0	38	9	29	0	0	0	38	8	30	84CaLoFuCa.424
11	4	32.04642746	0.00020014	0	0	0	37	10	28	0	0	0	37	9	29	84CaLoFuCa.486
11	4	35.44270939	0.00020014	0	0	0	36	11	25	0	0	0	36	10	26	84CaLoFuCa.552
11	4	44.53096078	0.00020014	0	0	0	40	6	34	0	0	0	39	5	35	84CaLoFuCa.657
11	4	48.42428643	0.00029392	0	0	0	42	7	35	0	0	0	41	6	36	84CaLoFuCa.700
11	4	49.47207767	0.00020014	0	0	0	38	8	30	0	0	0	37	7	31	84CaLoFuCa.709
11	4	51.21745130	0.00020014	0	0	0	41	8	34	0	0	0	40	7	33	84CaLoFuCa.732
11	4	52.33372323	0.00020014	0	0	0	37	9	29	0	0	0	36	8	28	84CaLoFuCa.744
11	4	54.17743152	0.00028125	0	0	0	40	9	31	0	0	0	39	8	32	84CaLoFuCa.761
11	4	55.11738152	0.00020014	0	0	0	36	10	26	0	0	0	35	9	27	84CaLoFuCa.770
11	4	56.99257826	0.00020014	0	0	0	39	10	30	0	0	0	38	9	29	84CaLoFuCa.794
11	4	59.74244652	0.00020014	0	0	0	38	11	27	0	0	0	37	10	28	84CaLoFuCa.825
11	4	65.07783605	0.00020014	0	0	0	43	6	38	0	0	0	42	3	39	84CaLoFuCa.900
	---
	---
12	1	9.36671996	0.00001244	0	0	0	26	4	22	0	0	0	26	3	23	78Lovas.1258
12	1	15.12652698	0.00020014	0	0	0	25	5	21	0	0	0	25	4	22	84CaLoFuCa.132
12	1	20.04506159	0.00020014	0	0	0	27	3	25	0	0	0	26	2	24	84CaLoFuCa.253
12	1	22.03099157	0.00001668	0	0	0	23	7	17	0	0	0	23	6	18	01ScBeHuLi.53
12	1	22.03110165	0.00020014	0	0	0	23	7	17	0	0	0	23	6	18	84CaLoFuCa.297
12	1	25.45049957	0.00027127	0	0	0	22	8	14	0	0	0	22	7	15	84CaLoFuCa.372
12	1	30.11382436	0.00020014	0	0	0	26	4	22	0	0	0	25	3	23	84CaLoFuCa.454
12	1	30.71043693	0.00028038	0	0	0	25	5	21	0	0	0	24	4	20	84CaLoFuCa.461
12	1	33.95738226	0.00020014	0	0	0	24	6	18	0	0	0	23	5	19	84CaLoFuCa.518
12	1	36.76275557	0.00020014	0	0	0	23	7	17	0	0	0	22	6	16	84CaLoFuCa.565
12	1	39.52383158	0.00039173	0	0	0	22	8	14	0	0	0	21	7	15	84CaLoFuCa.601
12	1	47.28286378	0.00050395	0	0	0	25	5	21	0	0	0	24	2	22	84CaLoFuCa.685
	---
12	2	2334.68177000	0.00023725	2	0	0	31	7	25	0	0	0	30	6	24	98LaFlGu.1278
	---
12	3	2247.17291000	0.00010000	2	0	0	31	7	25	0	0	0	32	8	24	98LaFlGu.177
	---
12	4	12.77530106	0.00075469	0	0	0	42	4	38	0	0	0	42	3	39	84CaLoFuCa.87
12	4	18.35112353	0.00022773	0	0	0	41	6	36	0	0	0	41	5	37	84CaLoFuCa.206
12	4	21.30708097	0.00001668	0	0	0	41	7	35	0	0	0	41	6	36	01ScBeHuLi.22
12	4	21.30713434	0.00020014	0	0	0	41	7	35	0	0	0	41	6	36	84CaLoFuCa.279
12	4	25.00148907	0.00020014	0	0	0	39	8	32	0	0	0	39	7	33	84CaLoFuCa.352
12	4	28.57682816	0.00042381	0	0	0	38	9	29	0	0	0	38	8	30	84CaLoFuCa.424
12	4	32.04642746	0.00020014	0	0	0	37	10	28	0	0	0	37	9	29	84CaLoFuCa.486
12	4	35.44270939	0.00020014	0	0	0	36	11	25	0	0	0	36	10	26	84CaLoFuCa.552
12	4	44.53096078	0.00020014	0	0	0	40	6	34	0	0	0	39	5	35	84CaLoFuCa.657
12	4	48.42428643	0.00029392	0	0	0	42	7	35	0	0	0	41	6	36	84CaLoFuCa.700
12	4	49.47207767	0.00020014	0	0	0	38	8	30	0	0	0	37	7	31	84CaLoFuCa.709
12	4	51.21745130	0.00020014	0	0	0	41	8	34	0	0	0	40	7	33	84CaLoFuCa.732
12	4	52.33372323	0.00020014	0	0	0	37	9	29	0	0	0	36	8	28	84CaLoFuCa.744
12	4	54.17743152	0.00028125	0	0	0	40	9	31	0	0	0	39	8	32	84CaLoFuCa.761
12	4	55.11738152	0.00020014	0	0	0	36	10	26	0	0	0	35	9	27	84CaLoFuCa.770
12	4	56.99257826	0.00020014	0	0	0	39	10	30	0	0	0	38	9	29	84CaLoFuCa.794
12	4	59.74244652	0.00020014	0	0	0	38	11	27	0	0	0	37	10	28	84CaLoFuCa.825
12	4	65.07783605	0.00020014	0	0	0	43	6	38	0	0	0	42	3	39	84CaLoFuCa.900
	---
	---
13	1	9.36671996	0.00001244	0	0	0	26	4	22	0	0	0	26	3	23	78Lovas.1258
13	1	15.12652698	0.00020014	0	0	0	25	5	21	0	0	0	25	4	22	84CaLoFuCa.132
13	1	20.04506159	0.00020014	0	0	0	27	3	25	0	0	0	26	2	24	84CaLoFuCa.253
13	1	22.03099157	0.00001668	0	0	0	23	7	17	0	0	0	23	6	18	01ScBeHuLi.53
13	1	22.03110165	0.00020014	0	0	0	23	7	17	0	0	0	23	6	18	84CaLoFuCa.297
13	1	25.45049957	0.00027127	0	0	0	22	8	14	0	0	0	22	7	15	84CaLoFuCa.372
13	1	30.11382436	0.00020014	0	0	0	26	4	22	0	0	0	25	3	23	84CaLoFuCa.454
13	1	30.71043693	0.00028038	0	0	0	25	5	21	0	0	0	24	4	20	84CaLoFuCa.461
13	1	33.95738226	0.00020014	0	0	0	24	6	18	0	0	0	23	5	19	84CaLoFuCa.518
13	1	36.76275557	0.00020014	0	0	0	23	7	17	0	0	0	22	6	16	84CaLoFuCa.565
13	1	39.52383158	0.00039173	0	0	0	22	8	14	0	0	0	21	7	15	84CaLoFuCa.601
13	1	47.28286378	0.00050395	0	0	0	25	5	21	0	0	0	24	2	22	84CaLoFuCa.685
	---
13	2	2337.80626000	0.00010000	2	0	0	30	8	22	0	0	0	29	7	23	98LaFlGu.1312
	---
13	3	2244.65224000	0.00012041	2	0	0	30	8	22	0	0	0	31	9	23	98LaFlGu.155
	---
13	4	12.77530106	0.00075469	0	0	0	42	4	38	0	0	0	42	3	39	84CaLoFuCa.87
13	4	18.35112353	0.00022773	0	0	0	41	6	36	0	0	0	41	5	37	84CaLoFuCa.206
13	4	21.30708097	0.00001668	0	0	0	41	7	35	0	0	0	41	6	36	01ScBeHuLi.22
13	4	21.30713434	0.00020014	0	0	0	41	7	35	0	0	0	41	6	36	84CaLoFuCa.279
13	4	25.00148907	0.00020014	0	0	0	39	8	32	0	0	0	39	7	33	84CaLoFuCa.352
13	4	28.57682816	0.00042381	0	0	0	38	9	29	0	0	0	38	8	30	84CaLoFuCa.424
13	4	32.04642746	0.00020014	0	0	0	37	10	28	0	0	0	37	9	29	84CaLoFuCa.486
13	4	35.44270939	0.00020014	0	0	0	36	11	25	0	0	0	36	10	26	84CaLoFuCa.552
13	4	44.53096078	0.00020014	0	0	0	40	6	34	0	0	0	39	5	35	84CaLoFuCa.657
13	4	48.42428643	0.00029392	0	0	0	42	7	35	0	0	0	41	6	36	84CaLoFuCa.700
13	4	49.47207767	0.00020014	0	0	0	38	8	30	0	0	0	37	7	31	84CaLoFuCa.709
13	4	51.21745130	0.00020014	0	0	0	41	8	34	0	0	0	40	7	33	84CaLoFuCa.732
13	4	52.33372323	0.00020014	0	0	0	37	9	29	0	0	0	36	8	28	84CaLoFuCa.744
13	4	54.17743152	0.00028125	0	0	0	40	9	31	0	0	0	39	8	32	84CaLoFuCa.761
13	4	55.11738152	0.00020014	0	0	0	36	10	26	0	0	0	35	9	27	84CaLoFuCa.770
13	4	56.99257826	0.00020014	0	0	0	39	10	30	0	0	0	38	9	29	84CaLoFuCa.794
13	4	59.74244652	0.00020014	0	0	0	38	11	27	0	0	0	37	10	28	84CaLoFuCa.825
13	4	65.07783605	0.00020014	0	0	0	43	6	38	0	0	0	42	3	39	84CaLoFuCa.900
	---
	---
14	1	9.36671996	0.00001244	0	0	0	26	4	22	0	0	0	26	3	23	78Lovas.1258
14	1	15.12652698	0.00020014	0	0	0	25	5	21	0	0	0	25	4	22	84CaLoFuCa.132
14	1	20.04506159	0.00020014	0	0	0	27	3	25	0	0	0	26	2	24	84CaLoFuCa.253
14	1	22.03099157	0.00001668	0	0	0	23	7	17	0	0	0	23	6	18	01ScBeHuLi.53
14	1	22.03110165	0.00020014	0	0	0	23	7	17	0	0	0	23	6	18	84CaLoFuCa.297
14	1	25.45049957	0.00027127	0	0	0	22	8	14	0	0	0	22	7	15	84CaLoFuCa.372
14	1	30.11382436	0.00020014	0	0	0	26	4	22	0	0	0	25	3	23	84CaLoFuCa.454
14	1	30.71043693	0.00028038	0	0	0	25	5	21	0	0	0	24	4	20	84CaLoFuCa.461
14	1	33.95738226	0.00020014	0	0	0	24	6	18	0	0	0	23	5	19	84CaLoFuCa.518
14	1	36.76275557	0.00020014	0	0	0	23	7	17	0	0	0	22	6	16	84CaLoFuCa.565
14	1	39.52383158	0.00039173	0	0	0	22	8	14	0	0	0	21	7	15	84CaLoFuCa.601
14	1	47.28286378	0.00050395	0	0	0	25	5	21	0	0	0	24	2	22	84CaLoFuCa.685
	---
14	2	2701.77030000	0.00024528	0	0	2	31	5	27	0	0	0	32	4	28	12UlGrBeBo.2059
14	2	2711.78445764	0.00010000	0	0	2	31	5	27	0	0	0	30	6	24	93LaPiFlCa_C.517
14	2	2711.78450000	0.00010000	0	0	2	31	5	27	0	0	0	30	6	24	12UlGrBeBo.2377
14	2	2743.19690000	0.00019129	0	0	2	31	5	27	0	0	0	30	4	26	12UlGrBeBo.3666
14	2	2760.64790000	0.00071842	0	0	2	31	5	27	0	0	0	30	2	28	12UlGrBeBo.4214
	---
14	3	2624.27500000	0.00096840	0	0	2	31	5	27	0	0	0	32	8	24	12UlGrBeBo.49
	---
14	4	12.77530106	0.00075469	0	0	0	42	4	38	0	0	0	42	3	39	84CaLoFuCa.87
14	4	18.35112353	0.00022773	0	0	0	41	6	36	0	0	0	41	5	37	84CaLoFuCa.206
14	4	21.30708097	0.00001668	0	0	0	41	7	35	0	0	0	41	6	36	01ScBeHuLi.22
14	4	21.30713434	0.00020014	0	0	0	41	7	35	0	0	0	41	6	36	84CaLoFuCa.279
14	4	25.00148907	0.00020014	0	0	0	39	8	32	0	0	0	39	7	33	84CaLoFuCa.352
14	4	28.57682816	0.00042381	0	0	0	38	9	29	0	0	0	38	8	30	84CaLoFuCa.424
14	4	32.04642746	0.00020014	0	0	0	37	10	28	0	0	0	37	9	29	84CaLoFuCa.486
14	4	35.44270939	0.00020014	0	0	0	36	11	25	0	0	0	36	10	26	84CaLoFuCa.552
14	4	44.53096078	0.00020014	0	0	0	40	6	34	0	0	0	39	5	35	84CaLoFuCa.657
14	4	48.42428643	0.00029392	0	0	0	42	7	35	0	0	0	41	6	36	84CaLoFuCa.700
14	4	49.47207767	0.00020014	0	0	0	38	8	30	0	0	0	37	7	31	84CaLoFuCa.709
14	4	51.21745130	0.00020014	0	0	0	41	8	34	0	0	0	40	7	33	84CaLoFuCa.732
14	4	52.33372323	0.00020014	0	0	0	37	9	29	0	0	0	36	8	28	84CaLoFuCa.744
14	4	54.17743152	0.00028125	0	0	0	40	9	31	0	0	0	39	8	32	84CaLoFuCa.761
14	4	55.11738152	0.00020014	0	0	0	36	10	26	0	0	0	35	9	27	84CaLoFuCa.770
14	4	56.99257826	0.00020014	0	0	0	39	10	30	0	0	0	38	9	29	84CaLoFuCa.794
14	4	59.74244652	0.00020014	0	0	0	38	11	27	0	0	0	37	10	28	84CaLoFuCa.825
14	4	65.07783605	0.00020014	0	0	0	43	6	38	0	0	0	42	3	39	84CaLoFuCa.900
	---
	---
15	1	9.36671996	0.00001244	0	0	0	26	4	22	0	0	0	26	3	23	78Lovas.1258
15	1	15.12652698	0.00020014	0	0	0	25	5	21	0	0	0	25	4	22	84CaLoFuCa.132
15	1	20.04506159	0.00020014	0	0	0	27	3	25	0	0	0	26	2	24	84CaLoFuCa.253
15	1	22.03099157	0.00001668	0	0	0	23	7	17	0	0	0	23	6	18	01ScBeHuLi.53
15	1	22.03110165	0.00020014	0	0	0	23	7	17	0	0	0	23	6	18	84CaLoFuCa.297
15	1	25.45049957	0.00027127	0	0	0	22	8	14	0	0	0	22	7	15	84CaLoFuCa.372
15	1	30.11382436	0.00020014	0	0	0	26	4	22	0	0	0	25	3	23	84CaLoFuCa.454
15	1	30.71043693	0.00028038	0	0	0	25	5	21	0	0	0	24	4	20	84CaLoFuCa.461
15	1	33.95738226	0.00020014	0	0	0	24	6	18	0	0	0	23	5	19	84CaLoFuCa.518
15	1	36.76275557	0.00020014	0	0	0	23	7	17	0	0	0	22	6	16	84CaLoFuCa.565
15	1	39.52383158	0.00039173	0	0	0	22	8	14	0	0	0	21	7	15	84CaLoFuCa.601
15	1	47.28286378	0.00050395	0	0	0	25	5	21	0	0	0	24	2	22	84CaLoFuCa.685
	---
15	2	2707.21090000	0.00022958	0	0	2	32	4	28	0	0	0	33	3	31	12UlGrBeBo.2227
15	2	2718.90450000	0.00010000	0	0	2	32	4	28	0	0	0	31	5	27	12UlGrBeBo.2670
15	2	2718.90452622	0.00013844	0	0	2	32	4	28	0	0	0	31	5	27	93LaPiFlCa_C.583
15	2	2748.17910000	0.00010000	0	0	2	32	4	28	0	0	0	31	3	29	12UlGrBeBo.3836
15	2	2748.17917036	0.00018110	0	0	2	32	4	28	0	0	0	31	3	29	93LaPiFlCa_C.1025
	---
15	3	2637.09430000	0.00074014	0	0	2	32	4	28	0	0	0	33	7	27	12UlGrBeBo.165
	---
15	4	12.77530106	0.00075469	0	0	0	42	4	38	0	0	0	42	3	39	84CaLoFuCa.87
15	4	18.35112353	0.00022773	0	0	0	41	6	36	0	0	0	41	5	37	84CaLoFuCa.206
15	4	21.30708097	0.00001668	0	0	0	41	7	35	0	0	0	41	6	36	01ScBeHuLi.22
15	4	21.30713434	0.00020014	0	0	0	41	7	35	0	0	0	41	6	36	84CaLoFuCa.279
15	4	25.00148907	0.00020014	0	0	0	39	8	32	0	0	0	39	7	33	84CaLoFuCa.352
15	4	28.57682816	0.00042381	0	0	0	38	9	29	0	0	0	38	8	30	84CaLoFuCa.424
15	4	32.04642746	0.00020014	0	0	0	37	10	28	0	0	0	37	9	29	84CaLoFuCa.486
15	4	35.44270939	0.00020014	0	0	0	36	11	25	0	0	0	36	10	26	84CaLoFuCa.552
15	4	44.53096078	0.00020014	0	0	0	40	6	34	0	0	0	39	5	35	84CaLoFuCa.657
15	4	48.42428643	0.00029392	0	0	0	42	7	35	0	0	0	41	6	36	84CaLoFuCa.700
15	4	49.47207767	0.00020014	0	0	0	38	8	30	0	0	0	37	7	31	84CaLoFuCa.709
15	4	51.21745130	0.00020014	0	0	0	41	8	34	0	0	0	40	7	33	84CaLoFuCa.732
15	4	52.33372323	0.00020014	0	0	0	37	9	29	0	0	0	36	8	28	84CaLoFuCa.744
15	4	54.17743152	0.00028125	0	0	0	40	9	31	0	0	0	39	8	32	84CaLoFuCa.761
15	4	55.11738152	0.00020014	0	0	0	36	10	26	0	0	0	35	9	27	84CaLoFuCa.770
15	4	56.99257826	0.00020014	0	0	0	39	10	30	0	0	0	38	9	29	84CaLoFuCa.794
15	4	59.74244652	0.00020014	0	0	0	38	11	27	0	0	0	37	10	28	84CaLoFuCa.825
15	4	65.07783605	0.00020014	0	0	0	43	6	38	0	0	0	42	3	39	84CaLoFuCa.900
	---
	---
16	1	9.36671996	0.00001244	0	0	0	26	4	22	0	0	0	26	3	23	78Lovas.1258
16	1	15.12652698	0.00020014	0	0	0	25	5	21	0	0	0	25	4	22	84CaLoFuCa.132
16	1	20.04506159	0.00020014	0	0	0	27	3	25	0	0	0	26	2	24	84CaLoFuCa.253
16	1	22.03099157	0.00001668	0	0	0	23	7	17	0	0	0	23	6	18	01ScBeHuLi.53
16	1	22.03110165	0.00020014	0	0	0	23	7	17	0	0	0	23	6	18	84CaLoFuCa.297
16	1	25.45049957	0.00027127	0	0	0	22	8	14	0	0	0	22	7	15	84CaLoFuCa.372
16	1	30.11382436	0.00020014	0	0	0	26	4	22	0	0	0	25	3	23	84CaLoFuCa.454
16	1	30.71043693	0.00028038	0	0	0	25	5	21	0	0	0	24	4	20	84CaLoFuCa.461
16	1	33.95738226	0.00020014	0	0	0	24	6	18	0	0	0	23	5	19	84CaLoFuCa.518
16	1	36.76275557	0.00020014	0	0	0	23	7	17	0	0	0	22	6	16	84CaLoFuCa.565
16	1	39.52383158	0.00039173	0	0	0	22	8	14	0	0	0	21	7	15	84CaLoFuCa.601
16	1	47.28286378	0.00050395	0	0	0	25	5	21	0	0	0	24	2	22	84CaLoFuCa.685
	---
16	2	2722.77870000	0.00010000	0	0	2	32	5	27	0	0	0	32	4	28	12UlGrBeBo.2817
16	2	2722.77885544	0.00012844	0	0	2	32	5	27	0	0	0	32	4	28	93LaPiFlCa_C.622
	---
16	3	2645.28540000	0.00091548	0	0	2	32	5	27	0	0	0	32	8	24	12UlGrBeBo.300
	---
16	4	12.77530106	0.00075469	0	0	0	42	4	38	0	0	0	42	3	39	84CaLoFuCa.87
16	4	18.35112353	0.00022773	0	0	0	41	6	36	0	0	0	41	5	37	84CaLoFuCa.206
16	4	21.30708097	0.00001668	0	0	0	41	7	35	0	0	0	41	6	36	01ScBeHuLi.22
16	4	21.30713434	0.00020014	0	0	0	41	7	35	0	0	0	41	6	36	84CaLoFuCa.279
16	4	25.00148907	0.00020014	0	0	0	39	8	32	0	0	0	39	7	33	84CaLoFuCa.352
16	4	28.57682816	0.00042381	0	0	0	38	9	29	0	0	0	38	8	30	84CaLoFuCa.424
16	4	32.04642746	0.00020014	0	0	0	37	10	28	0	0	0	37	9	29	84CaLoFuCa.486
16	4	35.44270939	0.00020014	0	0	0	36	11	25	0	0	0	36	10	26	84CaLoFuCa.552
16	4	44.53096078	0.00020014	0	0	0	40	6	34	0	0	0	39	5	35	84CaLoFuCa.657
16	4	48.42428643	0.00029392	0	0	0	42	7	35	0	0	0	41	6	36	84CaLoFuCa.700
16	4	49.47207767	0.00020014	0	0	0	38	8	30	0	0	0	37	7	31	84CaLoFuCa.709
16	4	51.21745130	0.00020014	0	0	0	41	8	34	0	0	0	40	7	33	84CaLoFuCa.732
16	4	52.33372323	0.00020014	0	0	0	37	9	29	0	0	0	36	8	28	84CaLoFuCa.744
16	4	54.17743152	0.00028125	0	0	0	40	9	31	0	0	0	39	8	32	84CaLoFuCa.761
16	4	55.11738152	0.00020014	0	0	0	36	10	26	0	0	0	35	9	27	84CaLoFuCa.770
16	4	56.99257826	0.00020014	0	0	0	39	10	30	0	0	0	38	9	29	84CaLoFuCa.794
16	4	59.74244652	0.00020014	0	0	0	38	11	27	0	0	0	37	10	28	84CaLoFuCa.825
16	4	65.07783605	0.00020014	0	0	0	43	6	38	0	0	0	42	3	39	84CaLoFuCa.900
	---
	---
17	1	9.36671996	0.00001244	0	0	0	26	4	22	0	0	0	26	3	23	78Lovas.1258
17	1	15.12652698	0.00020014	0	0	0	25	5	21	0	0	0	25	4	22	84CaLoFuCa.132
17	1	20.04506159	0.00020014	0	0	0	27	3	25	0	0	0	26	2	24	84CaLoFuCa.253
17	1	22.03099157	0.00001668	0	0	0	23	7	17	0	0	0	23	6	18	01ScBeHuLi.53
17	1	22.03110165	0.00020014	0	0	0	23	7	17	0	0	0	23	6	18	84CaLoFuCa.297
17	1	25.45049957	0.00027127	0	0	0	22	8	14	0	0	0	22	7	15	84CaLoFuCa.372
17	1	30.11382436	0.00020014	0	0	0	26	4	22	0	0	0	25	3	23	84CaLoFuCa.454
17	1	30.71043693	0.00028038	0	0	0	25	5	21	0	0	0	24	4	20	84CaLoFuCa.461
17	1	33.95738226	0.00020014	0	0	0	24	6	18	0	0	0	23	5	19	84CaLoFuCa.518
17	1	36.76275557	0.00020014	0	0	0	23	7	17	0	0	0	22	6	16	84CaLoFuCa.565
17	1	39.52383158	0.00039173	0	0	0	22	8	14	0	0	0	21	7	15	84CaLoFuCa.601
17	1	47.28286378	0.00050395	0	0	0	25	5	21	0	0	0	24	2	22	84CaLoFuCa.685
	---
17	2	2724.87660000	0.00012014	0	0	2	33	4	30	0	0	0	33	3	31	12UlGrBeBo.2914
17	2	2724.87663502	0.00010000	0	0	2	33	4	30	0	0	0	33	3	31	93LaPiFlCa_C.657
17	2	2736.76350000	0.00094840	0	0	2	33	4	30	0	0	0	32	3	29	12UlGrBeBo.3415
	---
17	3	2632.93590000	0.00041192	0	0	2	33	4	30	0	0	0	34	7	27	12UlGrBeBo.114
17	3	2654.76100000	0.00051902	0	0	2	33	4	30	0	0	0	33	7	27	12UlGrBeBo.488
	---
17	4	12.77530106	0.00075469	0	0	0	42	4	38	0	0	0	42	3	39	84CaLoFuCa.87
17	4	18.35112353	0.00022773	0	0	0	41	6	36	0	0	0	41	5	37	84CaLoFuCa.206
17	4	21.30708097	0.00001668	0	0	0	41	7	35	0	0	0	41	6	36	01ScBeHuLi.22
17	4	21.30713434	0.00020014	0	0	0	41	7	35	0	0	0	41	6	36	84CaLoFuCa.279
17	4	25.00148907	0.00020014	0	0	0	39	8	32	0	0	0	39	7	33	84CaLoFuCa.352
17	4	28.57682816	0.00042381	0	0	0	38	9	29	0	0	0	38	8	30	84CaLoFuCa.424
17	4	32.04642746	0.00020014	0	0	0	37	10	28	0	0	0	37	9	29	84CaLoFuCa.486
17	4	35.44270939	0.00020014	0	0	0	36	11	25	0	0	0	36	10	26	84CaLoFuCa.552
17	4	44.53096078	0.00020014	0	0	0	40	6	34	0	0	0	39	5	35	84CaLoFuCa.657
17	4	48.42428643	0.00029392	0	0	0	42	7	35	0	0	0	41	6	36	84CaLoFuCa.700
17	4	49.47207767	0.00020014	0	0	0	38	8	30	0	0	0	37	7	31	84CaLoFuCa.709
17	4	51.21745130	0.00020014	0	0	0	41	8	34	0	0	0	40	7	33	84CaLoFuCa.732
17	4	52.33372323	0.00020014	0	0	0	37	9	29	0	0	0	36	8	28	84CaLoFuCa.744
17	4	54.17743152	0.00028125	0	0	0	40	9	31	0	0	0	39	8	32	84CaLoFuCa.761
17	4	55.11738152	0.00020014	0	0	0	36	10	26	0	0	0	35	9	27	84CaLoFuCa.770
17	4	56.99257826	0.00020014	0	0	0	39	10	30	0	0	0	38	9	29	84CaLoFuCa.794
17	4	59.74244652	0.00020014	0	0	0	38	11	27	0	0	0	37	10	28	84CaLoFuCa.825
17	4	65.07783605	0.00020014	0	0	0	43	6	38	0	0	0	42	3	39	84CaLoFuCa.900
	---
	---
18	1	9.36671996	0.00001244	0	0	0	26	4	22	0	0	0	26	3	23	78Lovas.1258
18	1	15.12652698	0.00020014	0	0	0	25	5	21	0	0	0	25	4	22	84CaLoFuCa.132
18	1	20.04506159	0.00020014	0	0	0	27	3	25	0	0	0	26	2	24	84CaLoFuCa.253
18	1	22.03099157	0.00001668	0	0	0	23	7	17	0	0	0	23	6	18	01ScBeHuLi.53
18	1	22.03110165	0.00020014	0	0	0	23	7	17	0	0	0	23	6	18	84CaLoFuCa.297
18	1	25.45049957	0.00027127	0	0	0	22	8	14	0	0	0	22	7	15	84CaLoFuCa.372
18	1	30.11382436	0.00020014	0	0	0	26	4	22	0	0	0	25	3	23	84CaLoFuCa.454
18	1	30.71043693	0.00028038	0	0	0	25	5	21	0	0	0	24	4	20	84CaLoFuCa.461
18	1	33.95738226	0.00020014	0	0	0	24	6	18	0	0	0	23	5	19	84CaLoFuCa.518
18	1	36.76275557	0.00020014	0	0	0	23	7	17	0	0	0	22	6	16	84CaLoFuCa.565
18	1	39.52383158	0.00039173	0	0	0	22	8	14	0	0	0	21	7	15	84CaLoFuCa.601
18	1	47.28286378	0.00050395	0	0	0	25	5	21	0	0	0	24	2	22	84CaLoFuCa.685
	---
18	2	2743.32280000	0.00010000	0	0	2	33	5	29	0	0	0	32	4	28	12UlGrBeBo.3673
	---
18	3	2669.70930000	0.00016270	0	0	2	33	5	29	0	0	0	34	6	28	12UlGrBeBo.885
	---
18	4	12.77530106	0.00075469	0	0	0	42	4	38	0	0	0	42	3	39	84CaLoFuCa.87
18	4	18.35112353	0.00022773	0	0	0	41	6	36	0	0	0	41	5	37	84CaLoFuCa.206
18	4	21.30708097	0.00001668	0	0	0	41	7	35	0	0	0	41	6	36	01ScBeHuLi.22
18	4	21.30713434	0.00020014	0	0	0	41	7	35	0	0	0	41	6	36	84CaLoFuCa.279
18	4	25.00148907	0.00020014	0	0	0	39	8	32	0	0	0	39	7	33	84CaLoFuCa.352
18	4	28.57682816	0.00042381	0	0	0	38	9	29	0	0	0	38	8	30	84CaLoFuCa.424
18	4	32.04642746	0.00020014	0	0	0	37	10	28	0	0	0	37	9	29	84CaLoFuCa.486
18	4	35.44270939	0.00020014	0	0	0	36	11	25	0	0	0	36	10	26	84CaLoFuCa.552
18	4	44.53096078	0.00020014	0	0	0	40	6	34	0	0	0	39	5	35	84CaLoFuCa.657
18	4	48.42428643	0.00029392	0	0	0	42	7	35	0	0	0	41	6	36	84CaLoFuCa.700
18	4	49.47207767	0.00020014	0	0	0	38	8	30	0	0	0	37	7	31	84CaLoFuCa.709
18	4	51.21745130	0.00020014	0	0	0	41	8	34	0	0	0	40	7	33	84CaLoFuCa.732
18	4	52.33372323	0.00020014	0	0	0	37	9	29	0	0	0	36	8	28	84CaLoFuCa.744
18	4	54.17743152	0.00028125	0	0	0	40	9	31	0	0	0	39	8	32	84CaLoFuCa.761
18	4	55.11738152	0.00020014	0	0	0	36	10	26	0	0	0	35	9	27	84CaLoFuCa.770
18	4	56.99257826	0.00020014	0	0	0	39	10	30	0	0	0	38	9	29	84CaLoFuCa.794
18	4	59.74244652	0.00020014	0	0	0	38	11	27	0	0	0	37	10	28	84CaLoFuCa.825
18	4	65.07783605	0.00020014	0	0	0	43	6	38	0	0	0	42	3	39	84CaLoFuCa.900
	---
	---
19	1	9.36671996	0.00001244	0	0	0	26	4	22	0	0	0	26	3	23	78Lovas.1258
19	1	15.12652698	0.00020014	0	0	0	25	5	21	0	0	0	25	4	22	84CaLoFuCa.132
19	1	20.04506159	0.00020014	0	0	0	27	3	25	0	0	0	26	2	24	84CaLoFuCa.253
19	1	22.03099157	0.00001668	0	0	0	23	7	17	0	0	0	23	6	18	01ScBeHuLi.53
19	1	22.03110165	0.00020014	0	0	0	23	7	17	0	0	0	23	6	18	84CaLoFuCa.297
19	1	25.45049957	0.00027127	0	0	0	22	8	14	0	0	0	22	7	15	84CaLoFuCa.372
19	1	30.11382436	0.00020014	0	0	0	26	4	22	0	0	0	25	3	23	84CaLoFuCa.454
19	1	30.71043693	0.00028038	0	0	0	25	5	21	0	0	0	24	4	20	84CaLoFuCa.461
19	1	33.95738226	0.00020014	0	0	0	24	6	18	0	0	0	23	5	19	84CaLoFuCa.518
19	1	36.76275557	0.00020014	0	0	0	23	7	17	0	0	0	22	6	16	84CaLoFuCa.565
19	1	39.52383158	0.00039173	0	0	0	22	8	14	0	0	0	21	7	15	84CaLoFuCa.601
19	1	47.28286378	0.00050395	0	0	0	25	5	21	0	0	0	24	2	22	84CaLoFuCa.685
	---
19	2	2748.54550000	0.00010000	0	0	2	32	6	26	0	0	0	31	5	27	12UlGrBeBo.3848
	---
19	3	2633.90190000	0.00061573	0	0	2	32	6	26	0	0	0	32	9	23	12UlGrBeBo.130
19	3	2666.73630000	0.00041235	0	0	2	32	6	26	0	0	0	33	7	27	12UlGrBeBo.781
	---
19	4	12.77530106	0.00075469	0	0	0	42	4	38	0	0	0	42	3	39	84CaLoFuCa.87
19	4	18.35112353	0.00022773	0	0	0	41	6	36	0	0	0	41	5	37	84CaLoFuCa.206
19	4	21.30708097	0.00001668	0	0	0	41	7	35	0	0	0	41	6	36	01ScBeHuLi.22
19	4	21.30713434	0.00020014	0	0	0	41	7	35	0	0	0	41	6	36	84CaLoFuCa.279
19	4	25.00148907	0.00020014	0	0	0	39	8	32	0	0	0	39	7	33	84CaLoFuCa.352
19	4	28.57682816	0.00042381	0	0	0	38	9	29	0	0	0	38	8	30	84CaLoFuCa.424
19	4	32.04642746	0.00020014	0	0	0	37	10	28	0	0	0	37	9	29	84CaLoFuCa.486
19	4	35.44270939	0.00020014	0	0	0	36	11	25	0	0	0	36	10	26	84CaLoFuCa.552
19	4	44.53096078	0.00020014	0	0	0	40	6	34	0	0	0	39	5	35	84CaLoFuCa.657
19	4	48.42428643	0.00029392	0	0	0	42	7	35	0	0	0	41	6	36	84CaLoFuCa.700
19	4	49.47207767	0.00020014	0	0	0	38	8	30	0	0	0	37	7	31	84CaLoFuCa.709
19	4	51.21745130	0.00020014	0	0	0	41	8	34	0	0	0	40	7	33	84CaLoFuCa.732
19	4	52.33372323	0.00020014	0	0	0	37	9	29	0	0	0	36	8	28	84CaLoFuCa.744
19	4	54.17743152	0.00028125	0	0	0	40	9	31	0	0	0	39	8	32	84CaLoFuCa.761
19	4	55.11738152	0.00020014	0	0	0	36	10	26	0	0	0	35	9	27	84CaLoFuCa.770
19	4	56.99257826	0.00020014	0	0	0	39	10	30	0	0	0	38	9	29	84CaLoFuCa.794
19	4	59.74244652	0.00020014	0	0	0	38	11	27	0	0	0	37	10	28	84CaLoFuCa.825
19	4	65.07783605	0.00020014	0	0	0	43	6	38	0	0	0	42	3	39	84CaLoFuCa.900
	---
	---
20	1	9.36671996	0.00001244	0	0	0	26	4	22	0	0	0	26	3	23	78Lovas.1258
20	1	15.12652698	0.00020014	0	0	0	25	5	21	0	0	0	25	4	22	84CaLoFuCa.132
20	1	20.04506159	0.00020014	0	0	0	27	3	25	0	0	0	26	2	24	84CaLoFuCa.253
20	1	22.03099157	0.00001668	0	0	0	23	7	17	0	0	0	23	6	18	01ScBeHuLi.53
20	1	22.03110165	0.00020014	0	0	0	23	7	17	0	0	0	23	6	18	84CaLoFuCa.297
20	1	25.45049957	0.00027127	0	0	0	22	8	14	0	0	0	22	7	15	84CaLoFuCa.372
20	1	30.11382436	0.00020014	0	0	0	26	4	22	0	0	0	25	3	23	84CaLoFuCa.454
20	1	30.71043693	0.00028038	0	0	0	25	5	21	0	0	0	24	4	20	84CaLoFuCa.461
20	1	33.95738226	0.00020014	0	0	0	24	6	18	0	0	0	23	5	19	84CaLoFuCa.518
20	1	36.76275557	0.00020014	0	0	0	23	7	17	0	0	0	22	6	16	84CaLoFuCa.565
20	1	39.52383158	0.00039173	0	0	0	22	8	14	0	0	0	21	7	15	84CaLoFuCa.601
20	1	47.28286378	0.00050395	0	0	0	25	5	21	0	0	0	24	2	22	84CaLoFuCa.685
	---
20	2	2750.97230000	0.00010000	0	0	2	31	7	25	0	0	0	30	6	24	12UlGrBeBo.3922
20	2	2750.97234980	0.00010000	0	0	2	31	7	25	0	0	0	30	6	24	93LaPiFlCa_C.1067
	---
20	3	2663.46370000	0.00010000	0	0	2	31	7	25	0	0	0	32	8	24	12UlGrBeBo.696
	---
20	4	12.77530106	0.00075469	0	0	0	42	4	38	0	0	0	42	3	39	84CaLoFuCa.87
20	4	18.35112353	0.00022773	0	0	0	41	6	36	0	0	0	41	5	37	84CaLoFuCa.206
20	4	21.30708097	0.00001668	0	0	0	41	7	35	0	0	0	41	6	36	01ScBeHuLi.22
20	4	21.30713434	0.00020014	0	0	0	41	7	35	0	0	0	41	6	36	84CaLoFuCa.279
20	4	25.00148907	0.00020014	0	0	0	39	8	32	0	0	0	39	7	33	84CaLoFuCa.352
20	4	28.57682816	0.00042381	0	0	0	38	9	29	0	0	0	38	8	30	84CaLoFuCa.424
20	4	32.04642746	0.00020014	0	0	0	37	10	28	0	0	0	37	9	29	84CaLoFuCa.486
20	4	35.44270939	0.00020014	0	0	0	36	11	25	0	0	0	36	10	26	84CaLoFuCa.552
20	4	44.53096078	0.00020014	0	0	0	40	6	34	0	0	0	39	5	35	84CaLoFuCa.657
20	4	48.42428643	0.00029392	0	0	0	42	7	35	0	0	0	41	6	36	84CaLoFuCa.700
20	4	49.47207767	0.00020014	0	0	0	38	8	30	0	0	0	37	7	31	84CaLoFuCa.709
20	4	51.21745130	0.00020014	0	0	0	41	8	34	0	0	0	40	7	33	84CaLoFuCa.732
20	4	52.33372323	0.00020014	0	0	0	37	9	29	0	0	0	36	8	28	84CaLoFuCa.744
20	4	54.17743152	0.00028125	0	0	0	40	9	31	0	0	0	39	8	32	84CaLoFuCa.761
20	4	55.11738152	0.00020014	0	0	0	36	10	26	0	0	0	35	9	27	84CaLoFuCa.770
20	4	56.99257826	0.00020014	0	0	0	39	10	30	0	0	0	38	9	29	84CaLoFuCa.794
20	4	59.74244652	0.00020014	0	0	0	38	11	27	0	0	0	37	10	28	84CaLoFuCa.825
20	4	65.07783605	0.00020014	0	0	0	43	6	38	0	0	0	42	3	39	84CaLoFuCa.900
	---
	---
21	1	9.36671996	0.00001244	0	0	0	26	4	22	0	0	0	26	3	23	78Lovas.1258
21	1	15.12652698	0.00020014	0	0	0	25	5	21	0	0	0	25	4	22	84CaLoFuCa.132
21	1	20.04506159	0.00020014	0	0	0	27	3	25	0	0	0	26	2	24	84CaLoFuCa.253
21	1	22.03099157	0.00001668	0	0	0	23	7	17	0	0	0	23	6	18	01ScBeHuLi.53
21	1	22.03110165	0.00020014	0	0	0	23	7	17	0	0	0	23	6	18	84CaLoFuCa.297
21	1	25.45049957	0.00027127	0	0	0	22	8	14	0	0	0	22	7	15	84CaLoFuCa.372
21	1	30.11382436	0.00020014	0	0	0	26	4	22	0	0	0	25	3	23	84CaLoFuCa.454
21	1	30.71043693	0.00028038	0	0	0	25	5	21	0	0	0	24	4	20	84CaLoFuCa.461
21	1	33.95738226	0.00020014	0	0	0	24	6	18	0	0	0	23	5	19	84CaLoFuCa.518
21	1	36.76275557	0.00020014	0	0	0	23	7	17	0	0	0	22	6	16	84CaLoFuCa.565
21	1	39.52383158	0.00039173	0	0	0	22	8	14	0	0	0	21	7	15	84CaLoFuCa.601
21	1	47.28286378	0.00050395	0	0	0	25	5	21	0	0	0	24	2	22	84CaLoFuCa.685
	---
21	2	2753.38890000	0.00010000	0	0	2	30	8	22	0	0	0	29	7	23	12UlGrBeBo.3992
21	2	2753.38915932	0.00020916	0	0	2	30	8	22	0	0	0	29	7	23	93LaPiFlCa_C.1092
	---
21	3	2660.23440000	0.00068887	0	0	2	30	8	22	0	0	0	31	9	23	12UlGrBeBo.621
	---
21	4	12.77530106	0.00075469	0	0	0	42	4	38	0	0	0	42	3	39	84CaLoFuCa.87
21	4	18.35112353	0.00022773	0	0	0	41	6	36	0	0	0	41	5	37	84CaLoFuCa.206
21	4	21.30708097	0.00001668	0	0	0	41	7	35	0	0	0	41	6	36	01ScBeHuLi.22
21	4	21.30713434	0.00020014	0	0	0	41	7	35	0	0	0	41	6	36	84CaLoFuCa.279
21	4	25.00148907	0.00020014	0	0	0	39	8	32	0	0	0	39	7	33	84CaLoFuCa.352
21	4	28.57682816	0.00042381	0	0	0	38	9	29	0	0	0	38	8	30	84CaLoFuCa.424
21	4	32.04642746	0.00020014	0	0	0	37	10	28	0	0	0	37	9	29	84CaLoFuCa.486
21	4	35.44270939	0.00020014	0	0	0	36	11	25	0	0	0	36	10	26	84CaLoFuCa.552
21	4	44.53096078	0.00020014	0	0	0	40	6	34	0	0	0	39	5	35	84CaLoFuCa.657
21	4	48.42428643	0.00029392	0	0	0	42	7	35	0	0	0	41	6	36	84CaLoFuCa.700
21	4	49.47207767	0.00020014	0	0	0	38	8	30	0	0	0	37	7	31	84CaLoFuCa.709
21	4	51.21745130	0.00020014	0	0	0	41	8	34	0	0	0	40	7	33	84CaLoFuCa.732
21	4	52.33372323	0.00020014	0	0	0	37	9	29	0	0	0	36	8	28	84CaLoFuCa.744
21	4	54.17743152	0.00028125	0	0	0	40	9	31	0	0	0	39	8	32	84CaLoFuCa.761
21	4	55.11738152	0.00020014	0	0	0	36	10	26	0	0	0	35	9	27	84CaLoFuCa.770
21	4	56.99257826	0.00020014	0	0	0	39	10	30	0	0	0	38	9	29	84CaLoFuCa.794
21	4	59.74244652	0.00020014	0	0	0	38	11	27	0	0	0	37	10	28	84CaLoFuCa.825
21	4	65.07783605	0.00020014	0	0	0	43	6	38	0	0	0	42	3	39	84CaLoFuCa.900
	---
	---
22	1	9.36671996	0.00001244	0	0	0	26	4	22	0	0	0	26	3	23	78Lovas.1258
22	1	15.12652698	0.00020014	0	0	0	25	5	21	0	0	0	25	4	22	84CaLoFuCa.132
22	1	20.04506159	0.00020014	0	0	0	27	3	25	0	0	0	26	2	24	84CaLoFuCa.253
22	1	22.03099157	0.00001668	0	0	0	23	7	17	0	0	0	23	6	18	01ScBeHuLi.53
22	1	22.03110165	0.00020014	0	0	0	23	7	17	0	0	0	23	6	18	84CaLoFuCa.297
22	1	25.45049957	0.00027127	0	0	0	22	8	14	0	0	0	22	7	15	84CaLoFuCa.372
22	1	30.11382436	0.00020014	0	0	0	26	4	22	0	0	0	25	3	23	84CaLoFuCa.454
22	1	30.71043693	0.00028038	0	0	0	25	5	21	0	0	0	24	4	20	84CaLoFuCa.461
22	1	33.95738226	0.00020014	0	0	0	24	6	18	0	0	0	23	5	19	84CaLoFuCa.518
22	1	36.76275557	0.00020014	0	0	0	23	7	17	0	0	0	22	6	16	84CaLoFuCa.565
22	1	39.52383158	0.00039173	0	0	0	22	8	14	0	0	0	21	7	15	84CaLoFuCa.601
22	1	47.28286378	0.00050395	0	0	0	25	5	21	0	0	0	24	2	22	84CaLoFuCa.685
	---
22	2	2851.51690000	0.00012811	2	1	0	30	8	22	0	0	0	29	7	23	12UlGrBeBo.5716
	---
22	3	2758.36280000	0.00010000	2	1	0	30	8	22	0	0	0	31	9	23	12UlGrBeBo.4147
	---
22	4	12.77530106	0.00075469	0	0	0	42	4	38	0	0	0	42	3	39	84CaLoFuCa.87
22	4	18.35112353	0.00022773	0	0	0	41	6	36	0	0	0	41	5	37	84CaLoFuCa.206
22	4	21.30708097	0.00001668	0	0	0	41	7	35	0	0	0	41	6	36	01ScBeHuLi.22
22	4	21.30713434	0.00020014	0	0	0	41	7	35	0	0	0	41	6	36	84CaLoFuCa.279
22	4	25.00148907	0.00020014	0	0	0	39	8	32	0	0	0	39	7	33	84CaLoFuCa.352
22	4	28.57682816	0.00042381	0	0	0	38	9	29	0	0	0	38	8	30	84CaLoFuCa.424
22	4	32.04642746	0.00020014	0	0	0	37	10	28	0	0	0	37	9	29	84CaLoFuCa.486
22	4	35.44270939	0.00020014	0	0	0	36	11	25	0	0	0	36	10	26	84CaLoFuCa.552
22	4	44.53096078	0.00020014	0	0	0	40	6	34	0	0	0	39	5	35	84CaLoFuCa.657
22	4	48.42428643	0.00029392	0	0	0	42	7	35	0	0	0	41	6	36	84CaLoFuCa.700
22	4	49.47207767	0.00020014	0	0	0	38	8	30	0	0	0	37	7	31	84CaLoFuCa.709
22	4	51.21745130	0.00020014	0	0	0	41	8	34	0	0	0	40	7	33	84CaLoFuCa.732
22	4	52.33372323	0.00020014	0	0	0	37	9	29	0	0	0	36	8	28	84CaLoFuCa.744
22	4	54.17743152	0.00028125	0	0	0	40	9	31	0	0	0	39	8	32	84CaLoFuCa.761
22	4	55.11738152	0.00020014	0	0	0	36	10	26	0	0	0	35	9	27	84CaLoFuCa.770
22	4	56.99257826	0.00020014	0	0	0	39	10	30	0	0	0	38	9	29	84CaLoFuCa.794
22	4	59.74244652	0.00020014	0	0	0	38	11	27	0	0	0	37	10	28	84CaLoFuCa.825
22	4	65.07783605	0.00020014	0	0	0	43	6	38	0	0	0	42	3	39	84CaLoFuCa.900
	---
