# Supplementary material for: Selecting lines for spectroscopic (re)measurements to improve the accuracy of absolute energies of rovibronic quantum states
Source: J Cheminform. 2021 Sep 16;13:67. doi: 10.1186/s13321-021-00534-y (PMC8447658; doi:10.1186/s13321-021-00534-y)
Supplement: Supplementary file 11 — Additional file 11. 32SO2_1.10(− 6).txt: CSC output of the 32S16O2 molecule at the 1∗10−6 cm−1 uncertainty threshold. [file 13321_2021_534_MOESM11_ESM.txt]

32SO2			Uncertainty threshold: 1e-006 cm^(-1)

|H_0| = 3

Summary: 
Component #107: 	32 vertices. 	Path length: 1.	Utility factor = 32
Component #58: 	16 vertices. 	Path length: 2.	Utility factor = 8

==============
Component #107: 	32 vertices. 
	Path length: 1.	Utility factor = 32

	---
1	1	3.47004694	0.00000267	0	0	0	3	1	3	0	0	0	2	0	2	78Lovas.519
	---

==============
Component #58: 	16 vertices. 
	Path length: 2.	Utility factor = 8

	---
1	1	3.47004694	0.00000267	0	0	0	3	1	3	0	0	0	2	0	2	78Lovas.519
	---
1	2	6.78440990	0.00000511	0	0	0	12	0	12	0	0	0	11	1	11	78Lovas.954
	---
