# Supplementary material for: Selecting lines for spectroscopic (re)measurements to improve the accuracy of absolute energies of rovibronic quantum states
Source: J Cheminform. 2021 Sep 16;13:67. doi: 10.1186/s13321-021-00534-y (PMC8447658; doi:10.1186/s13321-021-00534-y)
Supplement: Supplementary file 16 — Additional file 16. H212C16O_1.10(− 3).txt: CSC output of the H212C16O molecule at the 1∗10−3 cm−1 uncertainty threshold. [file 13321_2021_534_MOESM16_ESM.txt]

H212C16O			Uncertainty threshold: 0.001 cm^(-1)

|H_0| = 4221

Summary: 
Component #4: 	18 vertices. 	Path length: 1.	Utility factor = 18
Component #3: 	16 vertices. 	Path length: 1.	Utility factor = 16

==============
Component #4: 	18 vertices. 
	Path length: 1.	Utility factor = 18

	---
1	1	1141.478920000	1.000e-03	0	0	0	0	0	0	11	11	1	0	0	0	0	0	0	0	0	0	88NaReDaJo_S5.3226
1	1	1170.500630000	1.000e-03	0	0	0	0	0	0	12	11	2	0	0	0	0	0	0	0	0	0	88NaReDaJo_S5.3227
1	1	1201.938850000	1.000e-03	0	0	0	0	0	0	13	11	3	0	0	0	0	0	0	0	0	0	88NaReDaJo_S5.3228
	---

==============
Component #3: 	16 vertices. 
	Path length: 1.	Utility factor = 16

	---
1	1	972.494690000	1.000e-03	0	0	0	0	0	0	11	10	2	0	0	0	0	0	0	0	0	0	88NaReDaJo_S5.3229
1	1	1001.539870000	1.000e-03	0	0	0	0	0	0	12	10	3	0	0	0	0	0	0	0	0	0	88NaReDaJo_S5.3230
1	1	1033.003730000	1.000e-03	0	0	0	0	0	0	13	10	4	0	0	0	0	0	0	0	0	0	88NaReDaJo_S5.3231
	---
