# Supplementary material for: Selecting lines for spectroscopic (re)measurements to improve the accuracy of absolute energies of rovibronic quantum states
Source: J Cheminform. 2021 Sep 16;13:67. doi: 10.1186/s13321-021-00534-y (PMC8447658; doi:10.1186/s13321-021-00534-y)
Supplement: Supplementary file 17 — Additional file 17. H212C16O_1.10(− 4).txt: CSC output of the H212C16O molecule at the 1∗10−4 cm−1 uncertainty threshold. [file 13321_2021_534_MOESM17_ESM.txt]

H212C16O			Uncertainty threshold: 0.0001 cm^(-1)

|H_0| = 41

Summary: 
Component #17: 	72 vertices. 	Path length: 2.	Utility factor = 36
Component #12: 	14 vertices. 	Path length: 1.	Utility factor = 14
Component #20: 	29 vertices. 	Path length: 2.	Utility factor = 14.5
Component #7: 	14 vertices. 	Path length: 1.	Utility factor = 14
Component #1: 	13 vertices. 	Path length: 1.	Utility factor = 13
Component #14: 	10 vertices. 	Path length: 1.	Utility factor = 10
Component #9: 	10 vertices. 	Path length: 1.	Utility factor = 10
Component #40: 	8 vertices. 	Path length: 1.	Utility factor = 8
Component #10: 	8 vertices. 	Path length: 1.	Utility factor = 8
Component #41: 	8 vertices. 	Path length: 1.	Utility factor = 8
Component #4: 	8 vertices. 	Path length: 1.	Utility factor = 8
Component #38: 	8 vertices. 	Path length: 1.	Utility factor = 8
Component #15: 	8 vertices. 	Path length: 1.	Utility factor = 8
Component #22: 	23 vertices. 	Path length: 4.	Utility factor = 5.75
Component #658: 	8 vertices. 	Path length: 2.	Utility factor = 4
Component #21: 	19 vertices. 	Path length: 6.	Utility factor = 3.16667
Component #1226: 	9 vertices. 	Path length: 4.	Utility factor = 2.25
Component #1135: 	10 vertices. 	Path length: 4.	Utility factor = 2.5
Component #36: 	8 vertices. 	Path length: 3.	Utility factor = 2.66667
Component #37: 	10 vertices. 	Path length: 4.	Utility factor = 2.5
Component #39: 	8 vertices. 	Path length: 6.	Utility factor = 1.33333
Component #52: 	8 vertices. 	Path length: 8.	Utility factor = 1
Component #58: 	8 vertices. 	Path length: 12.	Utility factor = 0.666667
Component #57: 	8 vertices. 	Path length: 11.	Utility factor = 0.727273

==============
Component #17: 	72 vertices. 
	Path length: 2.	Utility factor = 36

	---
1	1	3470.902310000	5.477e-03	0	2	0	0	0	0	6	2	5	0	0	0	0	0	0	6	2	4	17TaAdNg.432
1	1	3485.625600000	1.000e-03	0	2	0	0	0	0	6	2	5	0	0	0	0	0	0	5	2	4	17TaAdNg.502
1	1	3485.644000000	1.894e-02	0	2	0	0	0	0	6	2	5	0	0	0	0	0	0	5	2	4	73Toth.215
	---
1	2	3454.072810000	6.015e-03	0	2	0	0	0	0	6	2	5	0	0	0	0	0	0	7	2	6	17TaAdNg.272
	---
	---
2	1	3471.224640000	7.246e-03	0	2	0	0	0	0	6	2	4	0	0	0	0	0	0	6	2	5	17TaAdNg.447
2	1	3485.713280000	1.274e-03	0	2	0	0	0	0	6	2	4	0	0	0	0	0	0	5	2	3	17TaAdNg.507
2	1	3485.715000000	2.994e-03	0	2	0	0	0	0	6	2	4	0	0	0	0	0	0	5	2	3	73Toth.217
	---
2	2	3453.954460000	2.219e-03	0	2	0	0	0	0	6	2	4	0	0	0	0	0	0	7	2	5	17TaAdNg.271
2	2	3453.953000000	1.000e-03	0	2	0	0	0	0	6	2	4	0	0	0	0	0	0	7	2	5	73Toth.98
	---
	---
3	1	3485.528850000	1.717e-03	0	2	0	0	0	0	6	0	6	0	0	0	0	0	0	5	0	5	17TaAdNg.501
3	1	3485.531000000	1.000e-03	0	2	0	0	0	0	6	0	6	0	0	0	0	0	0	5	0	5	73Toth.214
	---
3	2	3454.165940000	1.284e-03	0	2	0	0	0	0	6	0	6	0	0	0	0	0	0	7	0	7	17TaAdNg.277
	---
	---
4	1	3487.679840000	1.000e-03	0	2	0	0	0	0	7	0	7	0	0	0	0	0	0	6	0	6	17TaAdNg.512
4	1	3487.681000000	1.000e-03	0	2	0	0	0	0	7	0	7	0	0	0	0	0	0	6	0	6	73Toth.220
	---
4	2	3451.570710000	1.000e-03	0	2	0	0	0	0	7	0	7	0	0	0	0	0	0	8	0	8	17TaAdNg.264
4	2	3451.572000000	1.000e-03	0	2	0	0	0	0	7	0	7	0	0	0	0	0	0	8	0	8	73Toth.94
	---
	---
5	1	3487.822200000	2.233e-03	0	2	0	0	0	0	7	2	6	0	0	0	0	0	0	6	2	5	17TaAdNg.513
5	1	3487.823000000	3.033e-03	0	2	0	0	0	0	7	2	6	0	0	0	0	0	0	6	2	5	73Toth.221
	---
5	2	3451.437410000	1.206e-03	0	2	0	0	0	0	7	2	6	0	0	0	0	0	0	8	2	7	17TaAdNg.259
5	2	3470.542170000	1.849e-03	0	2	0	0	0	0	7	2	6	0	0	0	0	0	0	7	2	5	17TaAdNg.414
5	2	3470.532000000	8.321e-03	0	2	0	0	0	0	7	2	6	0	0	0	0	0	0	7	2	5	73Toth.168
	---
	---
6	1	3487.963970000	1.201e-03	0	2	0	0	0	0	7	2	5	0	0	0	0	0	0	6	2	4	17TaAdNg.520
6	1	3487.960000000	5.171e-03	0	2	0	0	0	0	7	2	5	0	0	0	0	0	0	6	2	4	73Toth.223
	---
6	2	3451.254440000	1.012e-03	0	2	0	0	0	0	7	2	5	0	0	0	0	0	0	8	2	6	17TaAdNg.256
6	2	3451.255000000	1.000e-03	0	2	0	0	0	0	7	2	5	0	0	0	0	0	0	8	2	6	73Toth.90
6	2	3471.155000000	7.837e-03	0	2	0	0	0	0	7	2	5	0	0	0	0	0	0	7	2	6	73Toth.179
	---
	---
7	1	1731.128000000	1.000e-04	0	1	0	0	0	0	5	2	3	0	0	0	0	0	0	6	2	4	10JaLaTcGa.146
7	1	1757.960600000	1.000e-04	0	1	0	0	0	0	5	2	3	0	0	0	0	0	0	4	2	2	10JaLaTcGa.171
7	1	1760.322000000	1.000e-04	0	1	0	0	0	0	6	2	4	0	0	0	0	0	0	5	2	3	10JaLaTcGa.665
7	1	1731.130220000	1.000e-04	0	1	0	0	0	0	5	2	3	0	0	0	0	0	0	6	2	4	07TcPeLa.3465
7	1	1745.844150000	1.000e-04	0	1	0	0	0	0	6	2	4	0	0	0	0	0	0	6	2	5	07TcPeLa.3639
7	1	1745.858800000	2.686e-04	0	1	0	0	0	0	5	2	3	0	0	0	0	0	0	5	2	4	07TcPeLa.3640
7	1	1757.962870000	1.000e-04	0	1	0	0	0	0	5	2	3	0	0	0	0	0	0	4	2	2	07TcPeLa.3684
7	1	1760.324260000	1.000e-04	0	1	0	0	0	0	6	2	4	0	0	0	0	0	0	5	2	3	07TcPeLa.3694
7	1	1731.130000000	3.022e-04	0	1	0	0	0	0	5	2	3	0	0	0	0	0	0	6	2	4	82BrJoMcWo.102
7	1	1757.962500000	4.058e-04	0	1	0	0	0	0	5	2	3	0	0	0	0	0	0	4	2	2	82BrJoMcWo.143
7	1	1760.324100000	2.026e-04	0	1	0	0	0	0	6	2	4	0	0	0	0	0	0	5	2	3	82BrJoMcWo.148
7	1	1745.859000000	4.686e-04	0	1	0	0	0	0	5	2	3	0	0	0	0	0	0	5	2	4	81SwSa.60
7	1	1745.845000000	8.170e-04	0	1	0	0	0	0	6	2	4	0	0	0	0	0	0	6	2	5	81SwSa.61
	---
7	2	1728.562300000	1.000e-04	0	1	0	0	0	0	6	2	4	0	0	0	0	0	0	7	2	5	10JaLaTcGa.144
7	2	1728.564450000	1.000e-04	0	1	0	0	0	0	6	2	4	0	0	0	0	0	0	7	2	5	07TcPeLa.3455
7	2	1728.564300000	2.372e-04	0	1	0	0	0	0	6	2	4	0	0	0	0	0	0	7	2	5	82BrJoMcWo.97
	---
	---
8	1	1757.912100000	3.812e-04	0	1	0	0	0	0	5	2	4	0	0	0	0	0	0	4	2	3	10JaLaTcGa.172
8	1	1760.237000000	3.361e-04	0	1	0	0	0	0	6	2	5	0	0	0	0	0	0	5	2	4	10JaLaTcGa.663
8	1	1731.211210000	1.036e-04	0	1	0	0	0	0	5	2	4	0	0	0	0	0	0	6	2	5	07TcPeLa.3468
8	1	1745.509950000	7.606e-04	0	1	0	0	0	0	6	2	5	0	0	0	0	0	0	6	2	4	07TcPeLa.3616
8	1	1745.690420000	8.060e-04	0	1	0	0	0	0	5	2	4	0	0	0	0	0	0	5	2	3	07TcPeLa.3626
8	1	1757.914350000	3.583e-04	0	1	0	0	0	0	5	2	4	0	0	0	0	0	0	4	2	3	07TcPeLa.3679
8	1	1760.239240000	3.002e-04	0	1	0	0	0	0	6	2	5	0	0	0	0	0	0	5	2	4	07TcPeLa.3688
8	1	1731.210500000	6.064e-04	0	1	0	0	0	0	5	2	4	0	0	0	0	0	0	6	2	5	82BrJoMcWo.103
8	1	1757.914200000	2.083e-04	0	1	0	0	0	0	5	2	4	0	0	0	0	0	0	4	2	3	82BrJoMcWo.142
8	1	1760.239100000	1.602e-04	0	1	0	0	0	0	6	2	5	0	0	0	0	0	0	5	2	4	82BrJoMcWo.147
8	1	1745.508000000	2.711e-03	0	1	0	0	0	0	6	2	5	0	0	0	0	0	0	6	2	4	81SwSa.62
	---
8	2	1728.693030000	3.275e-04	0	1	0	0	0	0	6	2	5	0	0	0	0	0	0	7	2	6	07TcPeLa.3457
8	2	1728.692700000	1.000e-04	0	1	0	0	0	0	6	2	5	0	0	0	0	0	0	7	2	6	82BrJoMcWo.98
	---
	---
9	1	1757.860400000	1.433e-04	0	1	0	0	0	0	5	0	5	0	0	0	0	0	0	4	0	4	10JaLaTcGa.175
9	1	1760.154700000	1.000e-04	0	1	0	0	0	0	6	0	6	0	0	0	0	0	0	5	0	5	10JaLaTcGa.178
9	1	1731.269970000	1.388e-04	0	1	0	0	0	0	5	0	5	0	0	0	0	0	0	6	0	6	07TcPeLa.3472
9	1	1757.862650000	1.204e-04	0	1	0	0	0	0	5	0	5	0	0	0	0	0	0	4	0	4	07TcPeLa.3678
9	1	1760.157010000	1.240e-04	0	1	0	0	0	0	6	0	6	0	0	0	0	0	0	5	0	5	07TcPeLa.3687
9	1	1731.269600000	2.312e-04	0	1	0	0	0	0	5	0	5	0	0	0	0	0	0	6	0	6	82BrJoMcWo.104
9	1	1757.862400000	1.296e-04	0	1	0	0	0	0	5	0	5	0	0	0	0	0	0	4	0	4	82BrJoMcWo.141
9	1	1760.156600000	2.860e-04	0	1	0	0	0	0	6	0	6	0	0	0	0	0	0	5	0	5	82BrJoMcWo.146
	---
9	2	1728.791080000	1.052e-04	0	1	0	0	0	0	6	0	6	0	0	0	0	0	0	7	0	7	07TcPeLa.3462
9	2	1728.790900000	1.000e-04	0	1	0	0	0	0	6	0	6	0	0	0	0	0	0	7	0	7	82BrJoMcWo.99
	---
	---
10	1	1762.678500000	1.000e-04	0	1	0	0	0	0	7	2	5	0	0	0	0	0	0	6	2	4	10JaLaTcGa.181
10	1	1762.542800000	1.295e-04	0	1	0	0	0	0	7	2	6	0	0	0	0	0	0	6	2	5	10JaLaTcGa.183
10	1	1762.545050000	1.006e-04	0	1	0	0	0	0	7	2	6	0	0	0	0	0	0	6	2	5	07TcPeLa.3698
10	1	1762.680820000	1.213e-04	0	1	0	0	0	0	7	2	5	0	0	0	0	0	0	6	2	4	07TcPeLa.3702
10	1	1762.544800000	1.494e-04	0	1	0	0	0	0	7	2	6	0	0	0	0	0	0	6	2	5	82BrJoMcWo.152
10	1	1762.680500000	1.987e-04	0	1	0	0	0	0	7	2	5	0	0	0	0	0	0	6	2	4	82BrJoMcWo.153
	---
10	2	1720.698200000	2.121e-04	0	1	0	0	0	0	9	2	7	0	0	0	0	0	0	10	2	8	10JaLaTcGa.114
10	2	1721.057400000	1.000e-04	0	1	0	0	0	0	9	2	8	0	0	0	0	0	0	10	2	9	10JaLaTcGa.120
10	2	1723.614500000	1.000e-04	0	1	0	0	0	0	8	2	7	0	0	0	0	0	0	9	2	8	10JaLaTcGa.129
10	2	1723.347500000	2.073e-04	0	1	0	0	0	0	8	2	6	0	0	0	0	0	0	9	2	7	10JaLaTcGa.132
10	2	1725.968900000	1.516e-04	0	1	0	0	0	0	7	2	5	0	0	0	0	0	0	8	2	6	10JaLaTcGa.135
10	2	1726.159100000	1.454e-04	0	1	0	0	0	0	7	2	6	0	0	0	0	0	0	8	2	7	10JaLaTcGa.138
10	2	1764.829100000	1.551e-04	0	1	0	0	0	0	8	2	7	0	0	0	0	0	0	7	2	6	10JaLaTcGa.185
10	2	1765.031700000	1.946e-04	0	1	0	0	0	0	8	2	6	0	0	0	0	0	0	7	2	5	10JaLaTcGa.186
10	2	1767.095300000	1.440e-04	0	1	0	0	0	0	9	2	8	0	0	0	0	0	0	8	2	7	10JaLaTcGa.187
10	2	1726.159000000	1.000e-04	0	1	0	0	0	0	7	2	6	0	0	0	0	0	0	8	2	7	10JaLaTcGa.658
10	2	1720.700330000	1.173e-04	0	1	0	0	0	0	9	2	7	0	0	0	0	0	0	10	2	8	07TcPeLa.3416
10	2	1721.059570000	1.000e-04	0	1	0	0	0	0	9	2	8	0	0	0	0	0	0	10	2	9	07TcPeLa.3422
10	2	1723.349640000	1.192e-04	0	1	0	0	0	0	8	2	6	0	0	0	0	0	0	9	2	7	07TcPeLa.3430
10	2	1723.616740000	1.000e-04	0	1	0	0	0	0	8	2	7	0	0	0	0	0	0	9	2	8	07TcPeLa.3435
10	2	1725.971060000	1.000e-04	0	1	0	0	0	0	7	2	5	0	0	0	0	0	0	8	2	6	07TcPeLa.3443
10	2	1726.161160000	1.000e-04	0	1	0	0	0	0	7	2	6	0	0	0	0	0	0	8	2	7	07TcPeLa.3448
10	2	1744.517470000	1.787e-04	0	1	0	0	0	0	9	2	8	0	0	0	0	0	0	9	2	7	07TcPeLa.3562
10	2	1746.061390000	1.000e-04	0	1	0	0	0	0	9	2	7	0	0	0	0	0	0	9	2	8	07TcPeLa.3651
10	2	1764.831320000	1.000e-04	0	1	0	0	0	0	8	2	7	0	0	0	0	0	0	7	2	6	07TcPeLa.3706
10	2	1765.033910000	1.225e-04	0	1	0	0	0	0	8	2	6	0	0	0	0	0	0	7	2	5	07TcPeLa.3714
10	2	1767.097540000	1.000e-04	0	1	0	0	0	0	9	2	8	0	0	0	0	0	0	8	2	7	07TcPeLa.3718
10	2	1767.384300000	1.000e-04	0	1	0	0	0	0	9	2	7	0	0	0	0	0	0	8	2	6	07TcPeLa.3727
10	2	1720.700000000	2.127e-04	0	1	0	0	0	0	9	2	7	0	0	0	0	0	0	10	2	8	82BrJoMcWo.78
10	2	1721.059200000	4.439e-04	0	1	0	0	0	0	9	2	8	0	0	0	0	0	0	10	2	9	82BrJoMcWo.81
10	2	1723.349500000	1.000e-04	0	1	0	0	0	0	8	2	6	0	0	0	0	0	0	9	2	7	82BrJoMcWo.85
10	2	1723.616300000	3.474e-04	0	1	0	0	0	0	8	2	7	0	0	0	0	0	0	9	2	8	82BrJoMcWo.88
10	2	1725.970800000	1.800e-04	0	1	0	0	0	0	7	2	5	0	0	0	0	0	0	8	2	6	82BrJoMcWo.92
10	2	1726.160700000	4.865e-04	0	1	0	0	0	0	7	2	6	0	0	0	0	0	0	8	2	7	82BrJoMcWo.93
10	2	1764.831100000	1.268e-04	0	1	0	0	0	0	8	2	7	0	0	0	0	0	0	7	2	6	82BrJoMcWo.157
10	2	1765.033800000	1.000e-04	0	1	0	0	0	0	8	2	6	0	0	0	0	0	0	7	2	5	82BrJoMcWo.158
10	2	1767.097300000	1.408e-04	0	1	0	0	0	0	9	2	8	0	0	0	0	0	0	8	2	7	82BrJoMcWo.162
10	2	1767.383900000	3.386e-04	0	1	0	0	0	0	9	2	7	0	0	0	0	0	0	8	2	6	82BrJoMcWo.164
10	2	1746.063000000	1.630e-03	0	1	0	0	0	0	9	2	7	0	0	0	0	0	0	9	2	8	81SwSa.63
	---
	---
11	1	1762.418200000	1.601e-04	0	1	0	0	0	0	7	0	7	0	0	0	0	0	0	6	0	6	10JaLaTcGa.182
11	1	1762.420470000	1.514e-04	0	1	0	0	0	0	7	0	7	0	0	0	0	0	0	6	0	6	07TcPeLa.3697
11	1	1762.420000000	3.186e-04	0	1	0	0	0	0	7	0	7	0	0	0	0	0	0	6	0	6	82BrJoMcWo.151
	---
11	2	1726.308500000	1.170e-04	0	1	0	0	0	0	7	0	7	0	0	0	0	0	0	8	0	8	10JaLaTcGa.141
11	2	1726.310720000	1.050e-04	0	1	0	0	0	0	7	0	7	0	0	0	0	0	0	8	0	8	07TcPeLa.3452
11	2	1726.310400000	2.150e-04	0	1	0	0	0	0	7	0	7	0	0	0	0	0	0	8	0	8	82BrJoMcWo.94
	---
	---
12	1	2796.539000000	5.324e-04	1	0	0	0	0	0	6	2	4	0	0	0	0	0	0	5	2	3	10JaLaTcGa.437
12	1	2782.063600000	5.714e-04	1	0	0	0	0	0	6	2	4	0	0	0	0	0	0	6	2	5	79BrHuPi.1084
12	1	2796.542900000	2.482e-04	1	0	0	0	0	0	6	2	4	0	0	0	0	0	0	5	2	3	79BrHuPi.1278
12	1	2796.530000000	1.315e-02	1	0	0	0	0	0	6	2	4	0	0	0	0	0	0	5	2	3	76NaYaKu.210
	---
12	2	2764.779200000	6.081e-04	1	0	0	0	0	0	6	2	4	0	0	0	0	0	0	7	2	5	10JaLaTcGa.418
12	2	2764.784200000	8.172e-04	1	0	0	0	0	0	6	2	4	0	0	0	0	0	0	7	2	5	79BrHuPi.701
	---
	---
13	1	2796.447200000	4.299e-04	1	0	0	0	0	0	6	2	5	0	0	0	0	0	0	5	2	4	10JaLaTcGa.440
13	1	2781.723200000	1.836e-04	1	0	0	0	0	0	6	2	5	0	0	0	0	0	0	6	2	4	79BrHuPi.1075
13	1	2796.451600000	3.545e-04	1	0	0	0	0	0	6	2	5	0	0	0	0	0	0	5	2	4	79BrHuPi.1274
13	1	2796.470000000	1.875e-02	1	0	0	0	0	0	6	2	5	0	0	0	0	0	0	5	2	4	76NaYaKu.171
	---
13	2	2764.904900000	1.083e-04	1	0	0	0	0	0	6	2	5	0	0	0	0	0	0	7	2	6	79BrHuPi.704
13	2	2764.930000000	2.499e-02	1	0	0	0	0	0	6	2	5	0	0	0	0	0	0	7	2	6	76NaYaKu.190
13	2	2764.830000000	7.501e-02	1	0	0	0	0	0	6	2	5	0	0	0	0	0	0	7	2	6	76NaYaKu.234
	---
	---
14	1	2865.993600000	1.518e-04	0	0	0	0	1	0	7	1	7	0	0	0	0	0	0	6	0	6	10JaLaTcGa.520
14	1	2865.997700000	2.426e-04	0	0	0	0	1	0	7	1	7	0	0	0	0	0	0	6	0	6	79BrHuPi.2212
14	1	2865.990000000	1.000e-02	0	0	0	0	1	0	7	1	7	0	0	0	0	0	0	6	0	6	76NaYaKu.815
	---
14	2	2829.884000000	1.000e-04	0	0	0	0	1	0	7	1	7	0	0	0	0	0	0	8	0	8	10JaLaTcGa.486
14	2	2796.229700000	2.074e-04	0	0	0	0	1	0	7	1	7	0	0	0	0	0	0	8	2	6	79BrHuPi.1269
14	2	2816.121000000	2.032e-04	0	0	0	0	1	0	7	1	7	0	0	0	0	0	0	7	2	6	79BrHuPi.1614
14	2	2829.920000000	3.225e-02	0	0	0	0	1	0	7	1	7	0	0	0	0	0	0	8	0	8	76NaYaKu.842
14	2	2816.150000000	2.880e-02	0	0	0	0	1	0	7	1	7	0	0	0	0	0	0	7	2	6	76NaYaKu.868
14	2	2796.220000000	1.000e-02	0	0	0	0	1	0	7	1	7	0	0	0	0	0	0	8	2	6	76NaYaKu.892
	---
	---
15	1	1148.161100000	1.000e-04	0	0	0	1	0	0	3	1	3	0	0	0	0	0	0	2	2	1	07TcPeLa.710
15	1	1125.567500000	1.000e-04	0	0	0	1	0	0	5	1	5	0	0	0	0	0	0	6	2	5	88NaReDaJo_S4.702
15	1	1127.520700000	1.840e-04	0	0	0	1	0	0	5	1	4	0	0	0	0	0	0	6	2	4	88NaReDaJo_S4.710
15	1	1128.403900000	1.000e-04	0	0	0	1	0	0	4	1	4	0	0	0	0	0	0	5	2	4	88NaReDaJo_S4.714
15	1	1129.733700000	1.162e-04	0	0	0	1	0	0	4	1	3	0	0	0	0	0	0	5	2	3	88NaReDaJo_S4.721
15	1	1131.159000000	1.205e-04	0	0	0	1	0	0	3	1	3	0	0	0	0	0	0	4	2	3	88NaReDaJo_S4.728
15	1	1131.971000000	1.000e-04	0	0	0	1	0	0	3	1	2	0	0	0	0	0	0	4	2	2	88NaReDaJo_S4.731
15	1	1133.832600000	1.000e-04	0	0	0	1	0	0	2	1	2	0	0	0	0	0	0	3	2	2	88NaReDaJo_S4.742
15	1	1134.244500000	1.390e-04	0	0	0	1	0	0	2	1	1	0	0	0	0	0	0	3	2	1	88NaReDaJo_S4.744
15	1	1136.424900000	2.720e-04	0	0	0	1	0	0	1	1	1	0	0	0	0	0	0	2	2	1	88NaReDaJo_S4.754
15	1	1136.562200000	1.896e-03	0	0	0	1	0	0	1	1	0	0	0	0	0	0	0	2	2	0	88NaReDaJo_S4.756
15	1	1139.467500000	1.589e-04	0	0	0	1	0	0	6	1	6	0	0	0	0	0	0	6	2	4	88NaReDaJo_S4.768
15	1	1140.047600000	1.000e-04	0	0	0	1	0	0	5	1	5	0	0	0	0	0	0	5	2	3	88NaReDaJo_S4.771
15	1	1140.508400000	1.298e-04	0	0	0	1	0	0	4	1	4	0	0	0	0	0	0	4	2	2	88NaReDaJo_S4.773
15	1	1140.861800000	1.350e-04	0	0	0	1	0	0	3	1	3	0	0	0	0	0	0	3	2	1	88NaReDaJo_S4.776
15	1	1141.117900000	1.000e-04	0	0	0	1	0	0	2	1	2	0	0	0	0	0	0	2	2	0	88NaReDaJo_S4.777
15	1	1141.543800000	2.622e-04	0	0	0	1	0	0	2	1	1	0	0	0	0	0	0	2	2	1	88NaReDaJo_S4.780
15	1	1141.721400000	1.332e-04	0	0	0	1	0	0	3	1	2	0	0	0	0	0	0	3	2	2	88NaReDaJo_S4.781
15	1	1141.956600000	1.000e-04	0	0	0	1	0	0	4	1	3	0	0	0	0	0	0	4	2	3	88NaReDaJo_S4.782
15	1	1142.249000000	1.131e-04	0	0	0	1	0	0	5	1	4	0	0	0	0	0	0	5	2	4	88NaReDaJo_S4.785
15	1	1142.597700000	1.000e-04	0	0	0	1	0	0	6	1	5	0	0	0	0	0	0	6	2	5	88NaReDaJo_S4.788
15	1	1151.659300000	1.000e-04	0	0	0	1	0	0	4	1	3	0	0	0	0	0	0	3	2	1	88NaReDaJo_S4.843
15	1	1154.195700000	1.298e-04	0	0	0	1	0	0	6	1	6	0	0	0	0	0	0	5	2	4	88NaReDaJo_S4.857
15	1	1154.353300000	1.876e-04	0	0	0	1	0	0	5	1	4	0	0	0	0	0	0	4	2	2	88NaReDaJo_S4.858
15	1	1157.077800000	1.000e-04	0	0	0	1	0	0	6	1	5	0	0	0	0	0	0	5	2	3	88NaReDaJo_S4.868
15	1	1159.818400000	2.373e-04	0	0	0	1	0	0	7	1	6	0	0	0	0	0	0	6	2	4	88NaReDaJo_S4.886
15	1	1160.579100000	1.000e-04	0	0	0	1	0	0	5	1	4	0	0	0	0	0	0	6	0	6	88NaReDaJo_S4.895
15	1	1162.639700000	1.000e-04	0	0	0	1	0	0	4	1	3	0	0	0	0	0	0	5	0	5	88NaReDaJo_S4.912
15	1	1164.789600000	1.920e-04	0	0	0	1	0	0	3	1	2	0	0	0	0	0	0	4	0	4	88NaReDaJo_S4.930
15	1	1167.018900000	1.059e-04	0	0	0	1	0	0	2	1	1	0	0	0	0	0	0	3	0	3	88NaReDaJo_S4.967
15	1	1172.525500000	1.000e-04	0	0	0	1	0	0	6	1	6	0	0	0	0	0	0	6	0	6	88NaReDaJo_S4.1022
15	1	1172.953400000	1.682e-04	0	0	0	1	0	0	5	1	5	0	0	0	0	0	0	5	0	5	88NaReDaJo_S4.1026
15	1	1173.326700000	1.000e-04	0	0	0	1	0	0	4	1	4	0	0	0	0	0	0	4	0	4	88NaReDaJo_S4.1029
15	1	1173.635500000	3.201e-04	0	0	0	1	0	0	3	1	3	0	0	0	0	0	0	3	0	3	88NaReDaJo_S4.1032
15	1	1173.874000000	1.000e-04	0	0	0	1	0	0	2	1	2	0	0	0	0	0	0	2	0	2	88NaReDaJo_S4.1036
15	1	1174.036000000	1.956e-04	0	0	0	1	0	0	1	1	1	0	0	0	0	0	0	1	0	1	88NaReDaJo_S4.1038
15	1	1176.606900000	1.865e-04	0	0	0	1	0	0	1	1	0	0	0	0	0	0	0	0	0	0	88NaReDaJo_S4.1053
15	1	1179.154600000	1.000e-04	0	0	0	1	0	0	2	1	1	0	0	0	0	0	0	1	0	1	88NaReDaJo_S4.1069
15	1	1181.762600000	1.000e-04	0	0	0	1	0	0	3	1	2	0	0	0	0	0	0	2	0	2	88NaReDaJo_S4.1090
15	1	1184.433400000	1.226e-04	0	0	0	1	0	0	4	1	3	0	0	0	0	0	0	3	0	3	88NaReDaJo_S4.1138
15	1	1187.171900000	1.000e-04	0	0	0	1	0	0	5	1	4	0	0	0	0	0	0	4	0	4	88NaReDaJo_S4.1159
15	1	1189.983700000	1.000e-04	0	0	0	1	0	0	6	1	5	0	0	0	0	0	0	5	0	5	88NaReDaJo_S4.1180
15	1	1192.876900000	1.000e-04	0	0	0	1	0	0	7	1	6	0	0	0	0	0	0	6	0	6	88NaReDaJo_S4.1245
15	1	1173.332000000	5.389e-03	0	0	0	1	0	0	4	1	4	0	0	0	0	0	0	4	0	4	77AlJoMc.831
15	1	1172.946000000	7.568e-03	0	0	0	1	0	0	5	1	5	0	0	0	0	0	0	5	0	5	77AlJoMc.832
15	1	1172.519000000	6.587e-03	0	0	0	1	0	0	6	1	6	0	0	0	0	0	0	6	0	6	77AlJoMc.833
	---
15	2	1123.109400000	4.814e-04	0	0	0	1	0	0	7	1	6	0	0	0	0	0	0	8	2	6	88NaReDaJo_S4.688
15	2	1125.317800000	2.076e-04	0	0	0	1	0	0	6	1	5	0	0	0	0	0	0	7	2	5	88NaReDaJo_S4.698
15	2	1143.000900000	2.708e-04	0	0	0	1	0	0	7	1	6	0	0	0	0	0	0	7	2	6	88NaReDaJo_S4.789
15	2	1143.456000000	1.000e-04	0	0	0	1	0	0	8	1	7	0	0	0	0	0	0	8	2	7	88NaReDaJo_S4.793
15	2	1155.038800000	1.105e-04	0	0	0	1	0	0	8	1	7	0	0	0	0	0	0	9	0	9	88NaReDaJo_S4.860
15	2	1158.617900000	1.000e-04	0	0	0	1	0	0	6	1	5	0	0	0	0	0	0	7	0	7	88NaReDaJo_S4.878
15	2	1162.560200000	1.033e-04	0	0	0	1	0	0	8	1	7	0	0	0	0	0	0	7	2	5	88NaReDaJo_S4.911
15	2	1195.859900000	1.000e-04	0	0	0	1	0	0	8	1	7	0	0	0	0	0	0	7	0	7	88NaReDaJo_S4.1263
	---
	---
16	1	1242.048400000	1.000e-04	0	0	0	0	0	1	6	1	5	0	0	0	0	0	0	5	2	4	07TcPeLa.1513
16	1	1242.859800000	1.000e-04	0	0	0	0	0	1	5	1	5	0	0	0	0	0	0	6	0	6	07TcPeLa.1516
16	1	1245.015900000	2.283e-04	0	0	0	0	0	1	7	1	6	0	0	0	0	0	0	6	2	5	07TcPeLa.1522
16	1	1245.648200000	1.115e-04	0	0	0	0	0	1	4	1	4	0	0	0	0	0	0	5	0	5	07TcPeLa.1524
16	1	1212.452500000	4.109e-04	0	0	0	0	0	1	5	1	4	0	0	0	0	0	0	6	2	5	88NaReDaJo_S4.1415
16	1	1212.742000000	3.307e-04	0	0	0	0	0	1	4	1	4	0	0	0	0	0	0	5	2	3	88NaReDaJo_S4.1419
16	1	1214.482200000	1.000e-04	0	0	0	0	0	1	4	1	3	0	0	0	0	0	0	5	2	4	88NaReDaJo_S4.1441
16	1	1215.562800000	1.000e-04	0	0	0	0	0	1	3	1	3	0	0	0	0	0	0	4	2	2	88NaReDaJo_S4.1449
16	1	1216.592800000	1.000e-04	0	0	0	0	0	1	3	1	2	0	0	0	0	0	0	4	2	3	88NaReDaJo_S4.1455
16	1	1224.007300000	1.000e-04	0	0	0	0	0	1	6	1	6	0	0	0	0	0	0	6	2	5	88NaReDaJo_S4.1508
16	1	1224.529900000	1.000e-04	0	0	0	0	0	1	5	1	5	0	0	0	0	0	0	5	2	4	88NaReDaJo_S4.1510
16	1	1224.965200000	1.036e-04	0	0	0	0	0	1	4	1	4	0	0	0	0	0	0	4	2	3	88NaReDaJo_S4.1511
16	1	1225.313000000	1.000e-04	0	0	0	0	0	1	3	1	3	0	0	0	0	0	0	3	2	2	88NaReDaJo_S4.1513
16	1	1226.295700000	1.582e-04	0	0	0	0	0	1	3	1	2	0	0	0	0	0	0	3	2	1	88NaReDaJo_S4.1521
16	1	1226.586500000	1.499e-04	0	0	0	0	0	1	4	1	3	0	0	0	0	0	0	4	2	2	88NaReDaJo_S4.1526
16	1	1226.932300000	1.000e-04	0	0	0	0	0	1	5	1	4	0	0	0	0	0	0	5	2	3	88NaReDaJo_S4.1529
16	1	1227.320100000	1.000e-04	0	0	0	0	0	1	6	1	5	0	0	0	0	0	0	6	2	4	88NaReDaJo_S4.1531
16	1	1234.667800000	1.000e-04	0	0	0	0	0	1	4	1	4	0	0	0	0	0	0	3	2	1	88NaReDaJo_S4.1589
16	1	1236.337000000	1.505e-04	0	0	0	0	0	1	4	1	3	0	0	0	0	0	0	3	2	2	88NaReDaJo_S4.1600
16	1	1238.487600000	1.794e-04	0	0	0	0	0	1	6	1	6	0	0	0	0	0	0	5	2	3	88NaReDaJo_S4.1614
16	1	1239.155000000	1.000e-04	0	0	0	0	0	1	5	1	4	0	0	0	0	0	0	4	2	3	88NaReDaJo_S4.1617
16	1	1242.048300000	1.000e-04	0	0	0	0	0	1	6	1	5	0	0	0	0	0	0	5	2	4	88NaReDaJo_S4.1630
16	1	1242.859900000	1.000e-04	0	0	0	0	0	1	5	1	5	0	0	0	0	0	0	6	0	6	88NaReDaJo_S4.1633
16	1	1245.015700000	1.000e-04	0	0	0	0	0	1	7	1	6	0	0	0	0	0	0	6	2	5	88NaReDaJo_S4.1639
16	1	1245.648300000	1.000e-04	0	0	0	0	0	1	4	1	4	0	0	0	0	0	0	5	0	5	88NaReDaJo_S4.1643
16	1	1248.381100000	1.000e-04	0	0	0	0	0	1	3	1	3	0	0	0	0	0	0	4	0	4	88NaReDaJo_S4.1656
16	1	1251.048200000	3.392e-04	0	0	0	0	0	1	2	1	2	0	0	0	0	0	0	3	0	3	88NaReDaJo_S4.1662
16	1	1253.642100000	1.856e-04	0	0	0	0	0	1	1	1	1	0	0	0	0	0	0	2	0	2	88NaReDaJo_S4.1667
16	1	1258.664800000	1.000e-04	0	0	0	0	0	1	1	1	0	0	0	0	0	0	0	1	0	1	88NaReDaJo_S4.1688
16	1	1258.824900000	1.000e-04	0	0	0	0	0	1	2	1	1	0	0	0	0	0	0	2	0	2	88NaReDaJo_S4.1689
16	1	1259.069600000	1.000e-04	0	0	0	0	0	1	3	1	2	0	0	0	0	0	0	3	0	3	88NaReDaJo_S4.1691
16	1	1259.404800000	1.907e-04	0	0	0	0	0	1	4	1	3	0	0	0	0	0	0	4	0	4	88NaReDaJo_S4.1695
16	1	1259.838400000	2.105e-04	0	0	0	0	0	1	5	1	4	0	0	0	0	0	0	5	0	5	88NaReDaJo_S4.1697
16	1	1260.378200000	1.459e-04	0	0	0	0	0	1	6	1	5	0	0	0	0	0	0	6	0	6	88NaReDaJo_S4.1698
16	1	1263.184400000	1.000e-04	0	0	0	0	0	1	2	1	2	0	0	0	0	0	0	1	0	1	88NaReDaJo_S4.1711
16	1	1265.354300000	1.316e-04	0	0	0	0	0	1	3	1	3	0	0	0	0	0	0	2	0	2	88NaReDaJo_S4.1720
16	1	1267.442000000	1.000e-04	0	0	0	0	0	1	4	1	4	0	0	0	0	0	0	3	0	3	88NaReDaJo_S4.1725
16	1	1269.452600000	1.000e-04	0	0	0	0	0	1	5	1	5	0	0	0	0	0	0	4	0	4	88NaReDaJo_S4.1733
16	1	1271.393400000	1.000e-04	0	0	0	0	0	1	6	1	6	0	0	0	0	0	0	5	0	5	88NaReDaJo_S4.1742
16	1	1271.390000000	3.401e-03	0	0	0	0	0	1	6	1	6	0	0	0	0	0	0	5	0	5	77AlJoMc.719
16	1	1269.452000000	1.000e-03	0	0	0	0	0	1	5	1	5	0	0	0	0	0	0	4	0	4	77AlJoMc.722
16	1	1267.441000000	1.037e-03	0	0	0	0	0	1	4	1	4	0	0	0	0	0	0	3	0	3	77AlJoMc.725
16	1	1265.351000000	3.432e-03	0	0	0	0	0	1	3	1	3	0	0	0	0	0	0	2	0	2	77AlJoMc.727
16	1	1263.180000000	4.440e-03	0	0	0	0	0	1	2	1	2	0	0	0	0	0	0	1	0	1	77AlJoMc.731
16	1	1260.379000000	1.000e-03	0	0	0	0	0	1	6	1	5	0	0	0	0	0	0	6	0	6	77AlJoMc.736
16	1	1259.837000000	1.190e-03	0	0	0	0	0	1	5	1	4	0	0	0	0	0	0	5	0	5	77AlJoMc.737
16	1	1259.401000000	3.991e-03	0	0	0	0	0	1	4	1	3	0	0	0	0	0	0	4	0	4	77AlJoMc.738
16	1	1259.072000000	2.303e-03	0	0	0	0	0	1	3	1	2	0	0	0	0	0	0	3	0	3	77AlJoMc.740
16	1	1258.821000000	3.862e-03	0	0	0	0	0	1	2	1	1	0	0	0	0	0	0	2	0	2	77AlJoMc.741
16	1	1258.661000000	3.821e-03	0	0	0	0	0	1	1	1	0	0	0	0	0	0	0	1	0	1	77AlJoMc.742
16	1	1227.316000000	4.100e-03	0	0	0	0	0	1	6	1	5	0	0	0	0	0	0	6	2	4	77AlJoMc.773
16	1	1226.929000000	3.209e-03	0	0	0	0	0	1	5	1	4	0	0	0	0	0	0	5	2	3	77AlJoMc.774
16	1	1226.292000000	3.542e-03	0	0	0	0	0	1	3	1	2	0	0	0	0	0	0	3	2	1	77AlJoMc.775
16	1	1225.311000000	2.028e-03	0	0	0	0	0	1	3	1	3	0	0	0	0	0	0	3	2	2	77AlJoMc.778
16	1	1224.972000000	6.904e-03	0	0	0	0	0	1	4	1	4	0	0	0	0	0	0	4	2	3	77AlJoMc.779
16	1	1224.529000000	1.000e-03	0	0	0	0	0	1	5	1	5	0	0	0	0	0	0	5	2	4	77AlJoMc.780
16	1	1224.008000000	1.000e-03	0	0	0	0	0	1	6	1	6	0	0	0	0	0	0	6	2	5	77AlJoMc.783
	---
16	2	1240.027900000	4.097e-04	0	0	0	0	0	1	6	1	6	0	0	0	0	0	0	7	0	7	07TcPeLa.1503
16	2	1206.727800000	1.448e-04	0	0	0	0	0	1	6	1	6	0	0	0	0	0	0	7	2	5	88NaReDaJo_S4.1385
16	2	1206.840800000	1.000e-04	0	0	0	0	0	1	8	1	7	0	0	0	0	0	0	9	2	8	88NaReDaJo_S4.1386
16	2	1208.632000000	1.000e-04	0	0	0	0	0	1	7	1	6	0	0	0	0	0	0	8	2	7	88NaReDaJo_S4.1391
16	2	1210.502200000	1.082e-04	0	0	0	0	0	1	6	1	5	0	0	0	0	0	0	7	2	6	88NaReDaJo_S4.1398
16	2	1227.736100000	1.000e-04	0	0	0	0	0	1	7	1	6	0	0	0	0	0	0	7	2	5	88NaReDaJo_S4.1533
16	2	1228.163700000	1.000e-04	0	0	0	0	0	1	8	1	7	0	0	0	0	0	0	8	2	6	88NaReDaJo_S4.1541
16	2	1240.027500000	1.000e-04	0	0	0	0	0	1	6	1	6	0	0	0	0	0	0	7	0	7	88NaReDaJo_S4.1620
16	2	1248.055500000	1.000e-04	0	0	0	0	0	1	8	1	7	0	0	0	0	0	0	7	2	6	88NaReDaJo_S4.1654
16	2	1261.035700000	1.610e-04	0	0	0	0	0	1	7	1	6	0	0	0	0	0	0	7	0	7	88NaReDaJo_S4.1702
16	2	1261.821900000	1.191e-04	0	0	0	0	0	1	8	1	7	0	0	0	0	0	0	8	0	8	88NaReDaJo_S4.1705
16	2	1261.819000000	3.019e-03	0	0	0	0	0	1	8	1	7	0	0	0	0	0	0	8	0	8	77AlJoMc.734
16	2	1261.032000000	3.861e-03	0	0	0	0	0	1	7	1	6	0	0	0	0	0	0	7	0	7	77AlJoMc.735
16	2	1228.150000000	1.376e-02	0	0	0	0	0	1	8	1	7	0	0	0	0	0	0	8	2	6	77AlJoMc.769
16	2	1227.750000000	1.397e-02	0	0	0	0	0	1	7	1	6	0	0	0	0	0	0	7	2	5	77AlJoMc.772
	---
	---
17	1	5665.427000000	1.394e-03	0	0	0	0	2	0	6	0	6	0	0	0	0	0	0	5	0	5	07SaBaHaRi.13
	---
17	2	5634.058300000	1.394e-03	0	0	0	0	2	0	6	0	6	0	0	0	0	0	0	7	0	7	07SaBaHaRi.12
	---
	---
18	1	5667.687100000	1.298e-03	0	0	0	0	2	0	7	0	7	0	0	0	0	0	0	6	0	6	07SaBaHaRi.15
	---
18	2	5631.574800000	1.298e-03	0	0	0	0	2	0	7	0	7	0	0	0	0	0	0	8	0	8	07SaBaHaRi.14
	---
	---
19	1	5665.344800000	2.778e-03	0	0	0	0	2	0	6	2	5	0	0	0	0	0	0	5	2	4	07SaBaHaRi.130
19	1	5650.609600000	4.193e-03	0	0	0	0	2	0	6	2	5	0	0	0	0	0	0	6	2	4	07SaBaHaRi.132
	---
19	2	5633.797200000	1.415e-03	0	0	0	0	2	0	6	2	5	0	0	0	0	0	0	7	2	6	07SaBaHaRi.131
	---
	---
20	1	5667.693800000	1.000e-03	0	0	0	0	2	0	7	2	6	0	0	0	0	0	0	6	2	5	07SaBaHaRi.134
	---
20	2	5631.309000000	1.000e-03	0	0	0	0	2	0	7	2	6	0	0	0	0	0	0	8	2	7	07SaBaHaRi.133
20	2	5650.414700000	1.000e-03	0	0	0	0	2	0	7	2	6	0	0	0	0	0	0	7	2	5	07SaBaHaRi.135
	---
	---
21	1	5665.433800000	1.495e-03	0	0	0	0	2	0	6	2	4	0	0	0	0	0	0	5	2	3	07SaBaHaRi.177
21	1	5650.955200000	1.000e-03	0	0	0	0	2	0	6	2	4	0	0	0	0	0	0	6	2	5	07SaBaHaRi.178
	---
21	2	5633.677000000	1.470e-03	0	0	0	0	2	0	6	2	4	0	0	0	0	0	0	7	2	5	07SaBaHaRi.176
	---
	---
22	1	5667.801900000	1.000e-03	0	0	0	0	2	0	7	2	5	0	0	0	0	0	0	6	2	4	07SaBaHaRi.180
	---
22	2	5631.093600000	1.000e-03	0	0	0	0	2	0	7	2	5	0	0	0	0	0	0	8	2	6	07SaBaHaRi.179
22	2	5650.985400000	1.000e-03	0	0	0	0	2	0	7	2	5	0	0	0	0	0	0	7	2	6	07SaBaHaRi.181
	---
	---
23	1	2343.840900000	1.000e-04	0	0	0	2	0	0	7	0	7	0	0	0	0	0	0	6	0	6	94ItNaTa.11
	---
23	2	2307.731200000	1.000e-04	0	0	0	2	0	0	7	0	7	0	0	0	0	0	0	8	0	8	94ItNaTa.5
	---
	---
24	1	2334.083000000	4.173e-04	0	0	0	2	0	0	6	2	4	0	0	0	0	0	0	5	2	3	94ItNaTa.40
	---
24	2	2302.322400000	4.173e-04	0	0	0	2	0	0	6	2	4	0	0	0	0	0	0	7	2	5	94ItNaTa.36
	---
	---
25	1	2336.382400000	5.406e-04	0	0	0	2	0	0	7	2	5	0	0	0	0	0	0	6	2	4	94ItNaTa.41
	---
25	2	2299.671600000	5.406e-04	0	0	0	2	0	0	7	2	5	0	0	0	0	0	0	8	2	6	94ItNaTa.35
	---
	---
26	1	2334.024900000	2.814e-04	0	0	0	2	0	0	6	2	5	0	0	0	0	0	0	5	2	4	94ItNaTa.54
	---
26	2	2302.478100000	2.814e-04	0	0	0	2	0	0	6	2	5	0	0	0	0	0	0	7	2	6	94ItNaTa.51
	---
	---
27	1	2336.295500000	1.000e-04	0	0	0	2	0	0	7	2	6	0	0	0	0	0	0	6	2	5	94ItNaTa.55
	---
27	2	2299.911900000	1.000e-04	0	0	0	2	0	0	7	2	6	0	0	0	0	0	0	8	2	7	94ItNaTa.50
	---
	---
28	1	2508.741000000	1.444e-04	0	0	0	0	0	2	6	0	6	0	0	0	0	0	0	5	0	5	94ItNaTa.143
	---
28	2	2477.374800000	1.444e-04	0	0	0	0	0	2	6	0	6	0	0	0	0	0	0	7	0	7	94ItNaTa.98
	---
	---
29	1	2511.111900000	1.000e-04	0	0	0	0	0	2	7	0	7	0	0	0	0	0	0	6	0	6	94ItNaTa.144
	---
29	2	2475.002100000	1.000e-04	0	0	0	0	0	2	7	0	7	0	0	0	0	0	0	8	0	8	94ItNaTa.97
	---
	---
30	1	2521.086700000	1.673e-04	0	0	0	0	0	2	6	2	4	0	0	0	0	0	0	5	2	3	94ItNaTa.177
	---
30	2	2489.326600000	1.673e-04	0	0	0	0	0	2	6	2	4	0	0	0	0	0	0	7	2	5	94ItNaTa.137
	---
	---
31	1	2523.301200000	3.309e-03	0	0	0	0	0	2	7	2	5	0	0	0	0	0	0	6	2	4	94ItNaTa.178
	---
31	2	2486.598100000	3.309e-03	0	0	0	0	0	2	7	2	5	0	0	0	0	0	0	8	2	6	94ItNaTa.136
	---
	---
32	1	2521.062600000	2.314e-04	0	0	0	0	0	2	6	2	5	0	0	0	0	0	0	5	2	4	94ItNaTa.189
	---
32	2	2489.515900000	2.314e-04	0	0	0	0	0	2	6	2	5	0	0	0	0	0	0	7	2	6	94ItNaTa.183
	---
	---
33	1	2523.299800000	1.219e-03	0	0	0	0	0	2	7	2	6	0	0	0	0	0	0	6	2	5	94ItNaTa.190
	---
33	2	2486.913600000	1.219e-03	0	0	0	0	0	2	7	2	6	0	0	0	0	0	0	8	2	7	94ItNaTa.182
	---
	---
34	1	1156.032800000	1.000e-04	0	0	0	1	0	0	7	1	7	0	0	0	0	0	0	6	2	5	88NaReDaJo_S4.864
	---
34	2	1138.753300000	1.000e-04	0	0	0	1	0	0	7	1	7	0	0	0	0	0	0	7	2	5	88NaReDaJo_S4.765
34	2	1172.054700000	1.638e-03	0	0	0	1	0	0	7	1	7	0	0	0	0	0	0	7	0	7	88NaReDaJo_S4.1018
34	2	1172.054000000	1.000e-03	0	0	0	1	0	0	7	1	7	0	0	0	0	0	0	7	0	7	77AlJoMc.835
	---
	---
35	1	1240.215500000	1.000e-04	0	0	0	0	0	1	7	1	7	0	0	0	0	0	0	6	2	4	88NaReDaJo_S4.1623
35	1	1273.273800000	1.263e-04	0	0	0	0	0	1	7	1	7	0	0	0	0	0	0	6	0	6	88NaReDaJo_S4.1746
35	1	1273.271000000	2.674e-03	0	0	0	0	0	1	7	1	7	0	0	0	0	0	0	6	0	6	77AlJoMc.717
	---
35	2	1203.505600000	1.089e-04	0	0	0	0	0	1	7	1	7	0	0	0	0	0	0	8	2	6	88NaReDaJo_S4.1344
35	2	1223.397500000	1.000e-04	0	0	0	0	0	1	7	1	7	0	0	0	0	0	0	7	2	6	88NaReDaJo_S4.1500
35	2	1237.163800000	1.701e-04	0	0	0	0	0	1	7	1	7	0	0	0	0	0	0	8	0	8	88NaReDaJo_S4.1607
35	2	1223.419000000	2.158e-02	0	0	0	0	0	1	7	1	7	0	0	0	0	0	0	7	2	6	77AlJoMc.784
	---
	---
36	1	1317.221700000	2.923e-04	0	0	0	0	0	1	7	3	5	0	0	0	0	0	0	6	2	4	88NaReDaJo_S4.1953
36	1	1317.220000000	1.992e-03	0	0	0	0	0	1	7	3	5	0	0	0	0	0	0	6	2	4	77AlJoMc.591
	---
36	2	1300.402500000	1.484e-03	0	0	0	0	0	1	7	3	5	0	0	0	0	0	0	7	2	6	88NaReDaJo_S4.1882
36	2	1300.402700000	6.332e-04	0	0	0	0	0	1	8	3	6	0	0	0	0	0	0	8	2	7	88NaReDaJo_S4.1883
36	2	1319.505800000	3.839e-04	0	0	0	0	0	1	8	3	6	0	0	0	0	0	0	7	2	5	88NaReDaJo_S4.1960
36	2	1319.507000000	1.000e-03	0	0	0	0	0	1	8	3	6	0	0	0	0	0	0	7	2	5	77AlJoMc.588
36	2	1300.418000000	1.593e-02	0	0	0	0	0	1	8	3	6	0	0	0	0	0	0	8	2	7	77AlJoMc.625
36	2	1300.418000000	1.402e-02	0	0	0	0	0	1	7	3	5	0	0	0	0	0	0	7	2	6	77AlJoMc.629
	---
	---
37	1	1317.390500000	1.000e-04	0	0	0	0	0	1	7	3	4	0	0	0	0	0	0	6	2	5	88NaReDaJo_S4.1955
37	1	1317.385000000	5.495e-03	0	0	0	0	0	1	7	3	4	0	0	0	0	0	0	6	2	5	77AlJoMc.590
	---
37	2	1299.918600000	1.185e-04	0	0	0	0	0	1	8	3	5	0	0	0	0	0	0	8	2	6	88NaReDaJo_S4.1878
37	2	1300.111200000	3.505e-04	0	0	0	0	0	1	7	3	4	0	0	0	0	0	0	7	2	5	88NaReDaJo_S4.1879
37	2	1319.810300000	1.079e-04	0	0	0	0	0	1	8	3	5	0	0	0	0	0	0	7	2	6	88NaReDaJo_S4.1963
37	2	1319.795000000	1.519e-02	0	0	0	0	0	1	8	3	5	0	0	0	0	0	0	7	2	6	77AlJoMc.587
37	2	1300.106000000	4.850e-03	0	0	0	0	0	1	7	3	4	0	0	0	0	0	0	7	2	5	77AlJoMc.636
37	2	1299.916000000	2.481e-03	0	0	0	0	0	1	8	3	5	0	0	0	0	0	0	8	2	6	77AlJoMc.637
	---
	---
38	1	1485.781200000	1.245e-04	0	0	1	0	0	0	5	0	5	0	0	0	0	0	0	6	0	6	88NaReDaJo_S4.2684
38	1	1488.144500000	1.000e-04	0	0	1	0	0	0	4	0	4	0	0	0	0	0	0	5	0	5	88NaReDaJo_S4.2695
38	1	1490.523500000	1.000e-04	0	0	1	0	0	0	3	0	3	0	0	0	0	0	0	4	0	4	88NaReDaJo_S4.2705
38	1	1492.917500000	1.000e-04	0	0	1	0	0	0	2	0	2	0	0	0	0	0	0	3	0	3	88NaReDaJo_S4.2713
38	1	1505.053400000	1.000e-04	0	0	1	0	0	0	2	0	2	0	0	0	0	0	0	1	0	1	88NaReDaJo_S4.2871
38	1	1507.496600000	2.358e-04	0	0	1	0	0	0	3	0	3	0	0	0	0	0	0	2	0	2	88NaReDaJo_S4.2900
38	1	1509.938200000	1.000e-04	0	0	1	0	0	0	4	0	4	0	0	0	0	0	0	3	0	3	88NaReDaJo_S4.2919
38	1	1512.374000000	2.262e-04	0	0	1	0	0	0	5	0	5	0	0	0	0	0	0	4	0	4	88NaReDaJo_S4.2929
38	1	1514.800100000	1.592e-04	0	0	1	0	0	0	6	0	6	0	0	0	0	0	0	5	0	5	88NaReDaJo_S4.2940
38	1	1485.784000000	2.925e-03	0	0	1	0	0	0	5	0	5	0	0	0	0	0	0	6	0	6	77AlJoMcb.9
38	1	1488.136000000	8.534e-03	0	0	1	0	0	0	4	0	4	0	0	0	0	0	0	5	0	5	77AlJoMcb.16
38	1	1490.522000000	1.574e-03	0	0	1	0	0	0	3	0	3	0	0	0	0	0	0	4	0	4	77AlJoMcb.21
38	1	1492.919000000	1.411e-03	0	0	1	0	0	0	2	0	2	0	0	0	0	0	0	3	0	3	77AlJoMcb.26
38	1	1505.042000000	1.149e-02	0	0	1	0	0	0	2	0	2	0	0	0	0	0	0	1	0	1	77AlJoMcb.38
38	1	1507.488000000	8.836e-03	0	0	1	0	0	0	3	0	3	0	0	0	0	0	0	2	0	2	77AlJoMcb.41
38	1	1509.932000000	6.259e-03	0	0	1	0	0	0	4	0	4	0	0	0	0	0	0	3	0	3	77AlJoMcb.46
38	1	1512.373000000	1.000e-03	0	0	1	0	0	0	5	0	5	0	0	0	0	0	0	4	0	4	77AlJoMcb.51
38	1	1514.803000000	3.059e-03	0	0	1	0	0	0	6	0	6	0	0	0	0	0	0	5	0	5	77AlJoMcb.58
	---
38	2	1483.434100000	1.000e-04	0	0	1	0	0	0	6	0	6	0	0	0	0	0	0	7	0	7	88NaReDaJo_S4.2672
38	2	1483.445000000	1.097e-02	0	0	1	0	0	0	6	0	6	0	0	0	0	0	0	7	0	7	77AlJoMcb.3
	---
	---
39	1	1485.886100000	1.175e-04	0	0	1	0	0	0	5	2	3	0	0	0	0	0	0	6	2	4	88NaReDaJo_S4.2685
39	1	1488.299100000	1.178e-04	0	0	1	0	0	0	4	2	2	0	0	0	0	0	0	5	2	3	88NaReDaJo_S4.2696
39	1	1490.713300000	1.137e-04	0	0	1	0	0	0	3	2	1	0	0	0	0	0	0	4	2	2	88NaReDaJo_S4.2706
39	1	1507.748600000	1.000e-04	0	0	1	0	0	0	3	2	1	0	0	0	0	0	0	2	2	0	88NaReDaJo_S4.2902
39	1	1510.224500000	1.000e-04	0	0	1	0	0	0	4	2	2	0	0	0	0	0	0	3	2	1	88NaReDaJo_S4.2921
39	1	1512.718900000	1.000e-04	0	0	1	0	0	0	5	2	3	0	0	0	0	0	0	4	2	2	88NaReDaJo_S4.2931
39	1	1515.234400000	1.000e-04	0	0	1	0	0	0	6	2	4	0	0	0	0	0	0	5	2	3	88NaReDaJo_S4.2944
39	1	1485.892000000	5.782e-03	0	0	1	0	0	0	5	2	3	0	0	0	0	0	0	6	2	4	77AlJoMcb.10
39	1	1488.309000000	1.002e-02	0	0	1	0	0	0	4	2	2	0	0	0	0	0	0	5	2	3	77AlJoMcb.18
39	1	1490.725000000	1.181e-02	0	0	1	0	0	0	3	2	1	0	0	0	0	0	0	4	2	2	77AlJoMcb.23
39	1	1507.755000000	6.424e-03	0	0	1	0	0	0	3	2	1	0	0	0	0	0	0	2	2	0	77AlJoMcb.42
39	1	1510.203000000	2.153e-02	0	0	1	0	0	0	4	2	2	0	0	0	0	0	0	3	2	1	77AlJoMcb.47
39	1	1512.711000000	7.821e-03	0	0	1	0	0	0	5	2	3	0	0	0	0	0	0	4	2	2	77AlJoMcb.53
39	1	1515.233000000	1.475e-03	0	0	1	0	0	0	6	2	4	0	0	0	0	0	0	5	2	3	77AlJoMcb.60
	---
39	2	1483.474600000	1.091e-04	0	0	1	0	0	0	6	2	4	0	0	0	0	0	0	7	2	5	88NaReDaJo_S4.2673
39	2	1483.445000000	2.971e-02	0	0	1	0	0	0	6	2	4	0	0	0	0	0	0	7	2	5	77AlJoMcb.2
	---
	---
40	1	1485.956600000	1.000e-04	0	0	1	0	0	0	5	2	4	0	0	0	0	0	0	6	2	5	88NaReDaJo_S4.2686
40	1	1488.340900000	1.491e-04	0	0	1	0	0	0	4	2	3	0	0	0	0	0	0	5	2	4	88NaReDaJo_S4.2697
40	1	1490.735200000	1.000e-04	0	0	1	0	0	0	3	2	2	0	0	0	0	0	0	4	2	3	88NaReDaJo_S4.2707
40	1	1493.138700000	1.107e-04	0	0	1	0	0	0	2	2	1	0	0	0	0	0	0	3	2	2	88NaReDaJo_S4.2716
40	1	1507.737300000	1.000e-04	0	0	1	0	0	0	3	2	2	0	0	0	0	0	0	2	2	1	88NaReDaJo_S4.2901
40	1	1510.195800000	1.769e-04	0	0	1	0	0	0	4	2	3	0	0	0	0	0	0	3	2	2	88NaReDaJo_S4.2920
40	1	1512.659300000	1.225e-04	0	0	1	0	0	0	5	2	4	0	0	0	0	0	0	4	2	3	88NaReDaJo_S4.2930
40	1	1515.127900000	1.000e-04	0	0	1	0	0	0	6	2	5	0	0	0	0	0	0	5	2	4	88NaReDaJo_S4.2943
40	1	1493.152000000	1.341e-02	0	0	1	0	0	0	2	2	1	0	0	0	0	0	0	3	2	2	77AlJoMc.216
40	1	1485.957000000	1.000e-03	0	0	1	0	0	0	5	2	4	0	0	0	0	0	0	6	2	5	77AlJoMcb.11
40	1	1488.309000000	3.205e-02	0	0	1	0	0	0	4	2	3	0	0	0	0	0	0	5	2	4	77AlJoMcb.17
40	1	1490.725000000	1.013e-02	0	0	1	0	0	0	3	2	2	0	0	0	0	0	0	4	2	3	77AlJoMcb.22
40	1	1493.114000000	2.459e-02	0	0	1	0	0	0	2	2	1	0	0	0	0	0	0	3	2	2	77AlJoMcb.27
40	1	1507.755000000	1.766e-02	0	0	1	0	0	0	3	2	2	0	0	0	0	0	0	2	2	1	77AlJoMcb.43
40	1	1510.203000000	7.377e-03	0	0	1	0	0	0	4	2	3	0	0	0	0	0	0	3	2	2	77AlJoMcb.48
40	1	1512.672000000	1.258e-02	0	0	1	0	0	0	5	2	4	0	0	0	0	0	0	4	2	3	77AlJoMcb.52
40	1	1515.134000000	6.028e-03	0	0	1	0	0	0	6	2	5	0	0	0	0	0	0	5	2	4	77AlJoMcb.59
	---
40	2	1483.581700000	1.000e-04	0	0	1	0	0	0	6	2	5	0	0	0	0	0	0	7	2	6	88NaReDaJo_S4.2674
40	2	1483.581000000	1.000e-03	0	0	1	0	0	0	6	2	5	0	0	0	0	0	0	7	2	6	77AlJoMcb.4
	---
	---
41	1	1517.212500000	1.907e-04	0	0	1	0	0	0	7	0	7	0	0	0	0	0	0	6	0	6	88NaReDaJo_S4.2955
41	1	1517.210000000	2.691e-03	0	0	1	0	0	0	7	0	7	0	0	0	0	0	0	6	0	6	77AlJoMcb.65
	---
41	2	1478.786900000	1.000e-04	0	0	1	0	0	0	8	0	8	0	0	0	0	0	0	9	0	9	88NaReDaJo_S4.2641
41	2	1481.103100000	1.129e-04	0	0	1	0	0	0	7	0	7	0	0	0	0	0	0	8	0	8	88NaReDaJo_S4.2658
41	2	1519.608300000	1.178e-04	0	0	1	0	0	0	8	0	8	0	0	0	0	0	0	7	0	7	88NaReDaJo_S4.2970
41	2	1519.608000000	1.000e-03	0	0	1	0	0	0	8	0	8	0	0	0	0	0	0	7	0	7	77AlJoMc.109
41	2	1481.081000000	2.199e-02	0	0	1	0	0	0	7	0	7	0	0	0	0	0	0	8	0	8	77AlJoMc.272
41	2	1478.792000000	5.060e-03	0	0	1	0	0	0	8	0	8	0	0	0	0	0	0	9	0	9	77AlJoMc.287
	---
	---
42	1	1517.600300000	1.260e-04	0	0	1	0	0	0	7	2	6	0	0	0	0	0	0	6	2	5	88NaReDaJo_S4.2956
42	1	1517.774500000	1.000e-04	0	0	1	0	0	0	7	2	5	0	0	0	0	0	0	6	2	4	88NaReDaJo_S4.2957
42	1	1517.597000000	3.426e-03	0	0	1	0	0	0	7	2	6	0	0	0	0	0	0	6	2	5	77AlJoMcb.66
42	1	1517.771000000	3.439e-03	0	0	1	0	0	0	7	2	5	0	0	0	0	0	0	6	2	4	77AlJoMcb.67
	---
42	2	1478.657100000	1.000e-04	0	0	1	0	0	0	8	2	6	0	0	0	0	0	0	9	2	7	88NaReDaJo_S4.2640
42	2	1478.861500000	1.014e-04	0	0	1	0	0	0	8	2	7	0	0	0	0	0	0	9	2	8	88NaReDaJo_S4.2642
42	2	1481.064700000	1.000e-04	0	0	1	0	0	0	7	2	5	0	0	0	0	0	0	8	2	6	88NaReDaJo_S4.2657
42	2	1481.216600000	1.000e-04	0	0	1	0	0	0	7	2	6	0	0	0	0	0	0	8	2	7	88NaReDaJo_S4.2659
42	2	1520.076100000	1.220e-04	0	0	1	0	0	0	8	2	7	0	0	0	0	0	0	7	2	6	88NaReDaJo_S4.2971
42	2	1520.341400000	1.000e-04	0	0	1	0	0	0	8	2	6	0	0	0	0	0	0	7	2	5	88NaReDaJo_S4.2974
42	2	1520.346000000	4.580e-03	0	0	1	0	0	0	8	2	6	0	0	0	0	0	0	7	2	5	77AlJoMc.107
42	2	1520.078000000	2.022e-03	0	0	1	0	0	0	8	2	7	0	0	0	0	0	0	7	2	6	77AlJoMc.108
42	2	1481.217000000	1.000e-03	0	0	1	0	0	0	7	2	6	0	0	0	0	0	0	8	2	7	77AlJoMc.271
42	2	1481.081000000	1.628e-02	0	0	1	0	0	0	7	2	5	0	0	0	0	0	0	8	2	6	77AlJoMc.273
42	2	1478.862000000	1.000e-03	0	0	1	0	0	0	8	2	7	0	0	0	0	0	0	9	2	8	77AlJoMc.286
42	2	1478.655000000	2.154e-03	0	0	1	0	0	0	8	2	6	0	0	0	0	0	0	9	2	7	77AlJoMc.288
	---
	---
43	1	4389.796100000	3.827e-04	0	0	1	0	1	0	6	3	4	0	0	0	0	0	0	5	2	3	85TiChKuHu.266
	---
43	2	4358.037100000	3.827e-04	0	0	1	0	1	0	6	3	4	0	0	0	0	0	0	7	2	5	85TiChKuHu.160
	---
	---
44	1	4392.210900000	1.244e-04	0	0	1	0	1	0	7	3	5	0	0	0	0	0	0	6	2	4	85TiChKuHu.270
	---
44	2	4355.500800000	2.569e-04	0	0	1	0	1	0	7	3	5	0	0	0	0	0	0	8	2	6	85TiChKuHu.156
44	2	4375.392900000	1.325e-04	0	0	1	0	1	0	7	3	5	0	0	0	0	0	0	7	2	6	85TiChKuHu.232
	---
	---
45	1	4392.357700000	8.229e-04	0	0	1	0	1	0	7	3	4	0	0	0	0	0	0	6	2	5	85TiChKuHu.272
	---
45	2	4375.079700000	8.229e-04	0	0	1	0	1	0	7	3	4	0	0	0	0	0	0	7	2	5	85TiChKuHu.227
	---
	---
46	1	4744.317300000	1.271e-04	0	2	0	0	0	1	6	1	5	0	0	0	0	0	0	6	0	6	85TiChKuHu.417
	---
46	2	4694.441300000	1.271e-04	0	2	0	0	0	1	6	1	5	0	0	0	0	0	0	7	2	6	85TiChKuHu.379
	---
	---
47	1	4756.918200000	1.324e-04	0	2	0	0	0	1	7	1	7	0	0	0	0	0	0	6	0	6	85TiChKuHu.444
	---
47	2	4687.150500000	1.324e-04	0	2	0	0	0	1	7	1	7	0	0	0	0	0	0	8	2	6	85TiChKuHu.373
	---
	---
48	1	4797.037700000	2.041e-04	0	2	0	0	0	1	7	3	5	0	0	0	0	0	0	6	2	4	85TiChKuHu.573
	---
48	2	4780.220100000	2.041e-04	0	2	0	0	0	1	7	3	5	0	0	0	0	0	0	7	2	6	85TiChKuHu.522
	---
	---
49	1	4797.208100000	1.271e-04	0	2	0	0	0	1	7	3	4	0	0	0	0	0	0	6	2	5	85TiChKuHu.574
	---
49	2	4779.928200000	1.271e-04	0	2	0	0	0	1	7	3	4	0	0	0	0	0	0	7	2	5	85TiChKuHu.520
	---
	---
50	1	5193.304800000	1.000e-04	0	3	0	0	0	0	7	0	7	0	0	0	0	0	0	6	0	6	85TiChKuHu.907
	---
50	2	5157.195000000	1.000e-04	0	3	0	0	0	0	7	0	7	0	0	0	0	0	0	8	0	8	85TiChKuHu.826
	---
	---
51	1	2709.467600000	1.162e-02	0	0	1	0	0	1	6	1	6	0	0	0	0	0	0	5	2	3	79BrHuPi.74
51	1	2742.385200000	1.000e-04	0	0	1	0	0	1	6	1	6	0	0	0	0	0	0	5	0	5	79BrHuPi.406
	---
51	2	2711.019300000	1.000e-04	0	0	1	0	0	1	6	1	6	0	0	0	0	0	0	7	0	7	79BrHuPi.89
	---
	---
52	1	2743.487200000	6.518e-04	0	0	1	0	0	1	7	1	7	0	0	0	0	0	0	6	0	6	79BrHuPi.424
	---
52	2	2707.378800000	6.518e-04	0	0	1	0	0	1	7	1	7	0	0	0	0	0	0	8	0	8	79BrHuPi.57
	---
	---
53	1	2790.464500000	3.946e-03	0	0	1	0	0	1	7	3	5	0	0	0	0	0	0	6	2	4	79BrHuPi.1191
	---
53	2	2773.638600000	3.946e-03	0	0	1	0	0	1	7	3	5	0	0	0	0	0	0	7	2	6	79BrHuPi.865
	---
	---
54	1	2790.629600000	1.271e-04	0	0	1	0	0	1	7	3	4	0	0	0	0	0	0	6	2	5	79BrHuPi.1192
	---
54	2	2773.349700000	1.271e-04	0	0	1	0	0	1	7	3	4	0	0	0	0	0	0	7	2	5	79BrHuPi.856
	---
	---
55	1	2796.930200000	4.556e-04	1	0	0	0	0	0	6	0	6	0	0	0	0	0	0	5	0	5	79BrHuPi.1286
55	1	2796.920000000	1.066e-02	1	0	0	0	0	0	6	0	6	0	0	0	0	0	0	5	0	5	76NaYaKu.6
	---
55	2	2765.565200000	4.556e-04	1	0	0	0	0	0	6	0	6	0	0	0	0	0	0	7	0	7	79BrHuPi.710
55	2	2765.580000000	1.526e-02	1	0	0	0	0	0	6	0	6	0	0	0	0	0	0	7	0	7	76NaYaKu.37
	---
	---
56	1	2798.894900000	4.359e-04	1	0	0	0	0	0	7	2	6	0	0	0	0	0	0	6	2	5	79BrHuPi.1329
56	1	2798.940000000	4.466e-02	1	0	0	0	0	0	7	2	6	0	0	0	0	0	0	6	2	5	76NaYaKu.172
	---
56	2	2762.507800000	2.012e-04	1	0	0	0	0	0	7	2	6	0	0	0	0	0	0	8	2	7	10JaLaTcGa.415
56	2	2762.511500000	1.000e-04	1	0	0	0	0	0	7	2	6	0	0	0	0	0	0	8	2	7	79BrHuPi.680
56	2	2781.616400000	7.099e-04	1	0	0	0	0	0	7	2	6	0	0	0	0	0	0	7	2	5	79BrHuPi.1073
56	2	2762.530000000	1.843e-02	1	0	0	0	0	0	7	2	6	0	0	0	0	0	0	8	2	7	76NaYaKu.191
	---
	---
57	1	2799.041300000	5.423e-04	1	0	0	0	0	0	7	2	5	0	0	0	0	0	0	6	2	4	79BrHuPi.1332
57	1	2799.060000000	1.816e-02	1	0	0	0	0	0	7	2	5	0	0	0	0	0	0	6	2	4	76NaYaKu.211
	---
57	2	2762.332300000	1.765e-04	1	0	0	0	0	0	7	2	5	0	0	0	0	0	0	8	2	6	79BrHuPi.676
57	2	2782.224200000	3.658e-04	1	0	0	0	0	0	7	2	5	0	0	0	0	0	0	7	2	6	79BrHuPi.1088
57	2	2762.340000000	1.000e-02	1	0	0	0	0	0	7	2	5	0	0	0	0	0	0	8	2	6	76NaYaKu.235
	---
	---
58	1	2799.298300000	1.018e-04	1	0	0	0	0	0	7	0	7	0	0	0	0	0	0	6	0	6	79BrHuPi.1336
58	1	2799.290000000	1.000e-02	1	0	0	0	0	0	7	0	7	0	0	0	0	0	0	6	0	6	76NaYaKu.7
	---
58	2	2763.188800000	1.018e-04	1	0	0	0	0	0	7	0	7	0	0	0	0	0	0	8	0	8	79BrHuPi.688
58	2	2763.200000000	1.130e-02	1	0	0	0	0	0	7	0	7	0	0	0	0	0	0	8	0	8	76NaYaKu.38
	---
	---
59	1	2816.742000000	8.516e-04	0	0	0	0	1	0	6	1	6	0	0	0	0	0	0	6	2	5	79BrHuPi.1627
59	1	2831.223400000	4.288e-04	0	0	0	0	1	0	6	1	6	0	0	0	0	0	0	5	2	3	79BrHuPi.1860
59	1	2864.128800000	1.520e-04	0	0	0	0	1	0	6	1	6	0	0	0	0	0	0	5	0	5	79BrHuPi.2195
59	1	2864.180000000	5.105e-02	0	0	0	0	1	0	6	1	6	0	0	0	0	0	0	5	0	5	76NaYaKu.814
59	1	2816.740000000	1.000e-02	0	0	0	0	1	0	6	1	6	0	0	0	0	0	0	6	2	5	76NaYaKu.867
	---
59	2	2832.759200000	1.783e-04	0	0	0	0	1	0	6	1	6	0	0	0	0	0	0	7	0	7	10JaLaTcGa.491
59	2	2799.463400000	1.941e-04	0	0	0	0	1	0	6	1	6	0	0	0	0	0	0	7	2	5	79BrHuPi.1340
59	2	2832.763600000	5.591e-04	0	0	0	0	1	0	6	1	6	0	0	0	0	0	0	7	0	7	79BrHuPi.1879
59	2	2832.800000000	3.696e-02	0	0	0	0	1	0	6	1	6	0	0	0	0	0	0	7	0	7	76NaYaKu.841
59	2	2799.470000000	1.000e-02	0	0	0	0	1	0	6	1	6	0	0	0	0	0	0	7	2	5	76NaYaKu.891
	---
	---
60	1	2819.997600000	1.000e-04	0	0	0	0	1	0	6	1	5	0	0	0	0	0	0	6	2	4	79BrHuPi.1697
60	1	2834.729400000	3.550e-03	0	0	0	0	1	0	6	1	5	0	0	0	0	0	0	5	2	4	79BrHuPi.1895
60	1	2853.056200000	3.333e-04	0	0	0	0	1	0	6	1	5	0	0	0	0	0	0	6	0	6	79BrHuPi.2103
60	1	2853.060000000	1.000e-02	0	0	0	0	1	0	6	1	5	0	0	0	0	0	0	6	0	6	76NaYaKu.906
60	1	2819.960000000	3.762e-02	0	0	0	0	1	0	6	1	5	0	0	0	0	0	0	6	2	4	76NaYaKu.926
	---
60	2	2803.179300000	3.126e-04	0	0	0	0	1	0	6	1	5	0	0	0	0	0	0	7	2	6	79BrHuPi.1402
60	2	2803.160000000	1.961e-02	0	0	0	0	1	0	6	1	5	0	0	0	0	0	0	7	2	6	76NaYaKu.951
	---
	---
61	1	2837.660700000	3.855e-04	0	0	0	0	1	0	7	1	6	0	0	0	0	0	0	6	2	5	79BrHuPi.1925
	---
61	2	2820.381400000	1.000e-04	0	0	0	0	1	0	7	1	6	0	0	0	0	0	0	7	2	5	79BrHuPi.1702
61	2	2853.681700000	4.252e-04	0	0	0	0	1	0	7	1	6	0	0	0	0	0	0	7	0	7	79BrHuPi.2107
61	2	2853.700000000	1.873e-02	0	0	0	0	1	0	7	1	6	0	0	0	0	0	0	7	0	7	76NaYaKu.907
61	2	2820.400000000	1.856e-02	0	0	0	0	1	0	7	1	6	0	0	0	0	0	0	7	2	5	76NaYaKu.927
61	2	2801.250000000	2.732e-02	0	0	0	0	1	0	7	1	6	0	0	0	0	0	0	8	2	7	76NaYaKu.952
	---
	---
62	1	2882.382100000	1.993e-02	0	0	0	0	1	0	6	3	3	0	0	0	0	0	0	6	2	4	79BrHuPi.2331
62	1	2882.566800000	9.718e-04	0	0	0	0	1	0	6	3	4	0	0	0	0	0	0	6	2	5	79BrHuPi.2338
62	1	2897.045900000	1.000e-04	0	0	0	0	1	0	6	3	4	0	0	0	0	0	0	5	2	3	79BrHuPi.2467
62	1	2897.030000000	1.595e-02	0	0	0	0	1	0	6	3	4	0	0	0	0	0	0	5	2	3	76NaYaKu.1237
62	1	2882.580000000	1.417e-02	0	0	0	0	1	0	6	3	4	0	0	0	0	0	0	6	2	5	76NaYaKu.1252
62	1	2897.170000000	3.974e-02	0	0	0	0	1	0	6	3	3	0	0	0	0	0	0	5	2	4	76NaYaKu.1303
62	1	2882.370000000	3.203e-02	0	0	0	0	1	0	6	3	3	0	0	0	0	0	0	6	2	4	76NaYaKu.1323
	---
62	2	2865.285200000	9.824e-04	0	0	0	0	1	0	6	3	4	0	0	0	0	0	0	7	2	5	79BrHuPi.2203
62	2	2865.563000000	2.102e-02	0	0	0	0	1	0	6	3	3	0	0	0	0	0	0	7	2	6	79BrHuPi.2209
62	2	2865.250000000	3.618e-02	0	0	0	0	1	0	6	3	4	0	0	0	0	0	0	7	2	5	76NaYaKu.1264
62	2	2865.570000000	1.402e-02	0	0	0	0	1	0	6	3	3	0	0	0	0	0	0	7	2	6	76NaYaKu.1343
	---
	---
63	1	2898.584800000	1.000e-04	0	1	0	1	0	0	7	1	6	0	0	0	0	0	0	6	2	4	79BrHuPi.2485
	---
63	2	2881.766600000	1.000e-04	0	1	0	1	0	0	7	1	6	0	0	0	0	0	0	7	2	6	79BrHuPi.2323
	---
	---
64	1	2899.412800000	3.094e-04	0	0	0	0	1	0	7	3	5	0	0	0	0	0	0	6	2	4	79BrHuPi.2490
64	1	2899.390000000	2.311e-02	0	0	0	0	1	0	7	3	5	0	0	0	0	0	0	6	2	4	76NaYaKu.1238
	---
64	2	2862.703000000	3.906e-04	0	0	0	0	1	0	7	3	5	0	0	0	0	0	0	8	2	6	79BrHuPi.2183
64	2	2882.592300000	2.801e-03	0	0	0	0	1	0	7	3	5	0	0	0	0	0	0	7	2	6	79BrHuPi.2342
64	2	2882.580000000	1.510e-02	0	0	0	0	1	0	7	3	5	0	0	0	0	0	0	7	2	6	76NaYaKu.1253
64	2	2862.700000000	1.000e-02	0	0	0	0	1	0	7	3	5	0	0	0	0	0	0	8	2	6	76NaYaKu.1265
	---
	---
65	1	2899.524200000	1.411e-04	0	0	0	0	1	0	7	3	4	0	0	0	0	0	0	6	2	5	79BrHuPi.2491
65	1	2899.550000000	2.594e-02	0	0	0	0	1	0	7	3	4	0	0	0	0	0	0	6	2	5	76NaYaKu.1304
	---
65	2	2863.140100000	1.960e-04	0	0	0	0	1	0	7	3	4	0	0	0	0	0	0	8	2	7	79BrHuPi.2189
65	2	2882.244000000	4.131e-04	0	0	0	0	1	0	7	3	4	0	0	0	0	0	0	7	2	5	79BrHuPi.2328
65	2	2882.270000000	2.559e-02	0	0	0	0	1	0	7	3	4	0	0	0	0	0	0	7	2	5	76NaYaKu.1324
65	2	2863.140000000	1.000e-02	0	0	0	0	1	0	7	3	4	0	0	0	0	0	0	8	2	7	76NaYaKu.1344
	---

==============
Component #12: 	14 vertices. 
	Path length: 1.	Utility factor = 14

	---
1	1	1242.048400000	1.000e-04	0	0	0	0	0	1	6	1	5	0	0	0	0	0	0	5	2	4	07TcPeLa.1513
1	1	1242.859800000	1.000e-04	0	0	0	0	0	1	5	1	5	0	0	0	0	0	0	6	0	6	07TcPeLa.1516
1	1	1245.015900000	2.283e-04	0	0	0	0	0	1	7	1	6	0	0	0	0	0	0	6	2	5	07TcPeLa.1522
1	1	1245.648200000	1.115e-04	0	0	0	0	0	1	4	1	4	0	0	0	0	0	0	5	0	5	07TcPeLa.1524
1	1	1212.452500000	4.109e-04	0	0	0	0	0	1	5	1	4	0	0	0	0	0	0	6	2	5	88NaReDaJo_S4.1415
1	1	1212.742000000	3.307e-04	0	0	0	0	0	1	4	1	4	0	0	0	0	0	0	5	2	3	88NaReDaJo_S4.1419
1	1	1214.482200000	1.000e-04	0	0	0	0	0	1	4	1	3	0	0	0	0	0	0	5	2	4	88NaReDaJo_S4.1441
1	1	1215.562800000	1.000e-04	0	0	0	0	0	1	3	1	3	0	0	0	0	0	0	4	2	2	88NaReDaJo_S4.1449
1	1	1216.592800000	1.000e-04	0	0	0	0	0	1	3	1	2	0	0	0	0	0	0	4	2	3	88NaReDaJo_S4.1455
1	1	1224.007300000	1.000e-04	0	0	0	0	0	1	6	1	6	0	0	0	0	0	0	6	2	5	88NaReDaJo_S4.1508
1	1	1224.529900000	1.000e-04	0	0	0	0	0	1	5	1	5	0	0	0	0	0	0	5	2	4	88NaReDaJo_S4.1510
1	1	1224.965200000	1.036e-04	0	0	0	0	0	1	4	1	4	0	0	0	0	0	0	4	2	3	88NaReDaJo_S4.1511
1	1	1225.313000000	1.000e-04	0	0	0	0	0	1	3	1	3	0	0	0	0	0	0	3	2	2	88NaReDaJo_S4.1513
1	1	1226.295700000	1.582e-04	0	0	0	0	0	1	3	1	2	0	0	0	0	0	0	3	2	1	88NaReDaJo_S4.1521
1	1	1226.586500000	1.499e-04	0	0	0	0	0	1	4	1	3	0	0	0	0	0	0	4	2	2	88NaReDaJo_S4.1526
1	1	1226.932300000	1.000e-04	0	0	0	0	0	1	5	1	4	0	0	0	0	0	0	5	2	3	88NaReDaJo_S4.1529
1	1	1227.320100000	1.000e-04	0	0	0	0	0	1	6	1	5	0	0	0	0	0	0	6	2	4	88NaReDaJo_S4.1531
1	1	1234.667800000	1.000e-04	0	0	0	0	0	1	4	1	4	0	0	0	0	0	0	3	2	1	88NaReDaJo_S4.1589
1	1	1236.337000000	1.505e-04	0	0	0	0	0	1	4	1	3	0	0	0	0	0	0	3	2	2	88NaReDaJo_S4.1600
1	1	1238.487600000	1.794e-04	0	0	0	0	0	1	6	1	6	0	0	0	0	0	0	5	2	3	88NaReDaJo_S4.1614
1	1	1239.155000000	1.000e-04	0	0	0	0	0	1	5	1	4	0	0	0	0	0	0	4	2	3	88NaReDaJo_S4.1617
1	1	1242.048300000	1.000e-04	0	0	0	0	0	1	6	1	5	0	0	0	0	0	0	5	2	4	88NaReDaJo_S4.1630
1	1	1242.859900000	1.000e-04	0	0	0	0	0	1	5	1	5	0	0	0	0	0	0	6	0	6	88NaReDaJo_S4.1633
1	1	1245.015700000	1.000e-04	0	0	0	0	0	1	7	1	6	0	0	0	0	0	0	6	2	5	88NaReDaJo_S4.1639
1	1	1245.648300000	1.000e-04	0	0	0	0	0	1	4	1	4	0	0	0	0	0	0	5	0	5	88NaReDaJo_S4.1643
1	1	1248.381100000	1.000e-04	0	0	0	0	0	1	3	1	3	0	0	0	0	0	0	4	0	4	88NaReDaJo_S4.1656
1	1	1251.048200000	3.392e-04	0	0	0	0	0	1	2	1	2	0	0	0	0	0	0	3	0	3	88NaReDaJo_S4.1662
1	1	1253.642100000	1.856e-04	0	0	0	0	0	1	1	1	1	0	0	0	0	0	0	2	0	2	88NaReDaJo_S4.1667
1	1	1258.664800000	1.000e-04	0	0	0	0	0	1	1	1	0	0	0	0	0	0	0	1	0	1	88NaReDaJo_S4.1688
1	1	1258.824900000	1.000e-04	0	0	0	0	0	1	2	1	1	0	0	0	0	0	0	2	0	2	88NaReDaJo_S4.1689
1	1	1259.069600000	1.000e-04	0	0	0	0	0	1	3	1	2	0	0	0	0	0	0	3	0	3	88NaReDaJo_S4.1691
1	1	1259.404800000	1.907e-04	0	0	0	0	0	1	4	1	3	0	0	0	0	0	0	4	0	4	88NaReDaJo_S4.1695
1	1	1259.838400000	2.105e-04	0	0	0	0	0	1	5	1	4	0	0	0	0	0	0	5	0	5	88NaReDaJo_S4.1697
1	1	1260.378200000	1.459e-04	0	0	0	0	0	1	6	1	5	0	0	0	0	0	0	6	0	6	88NaReDaJo_S4.1698
1	1	1263.184400000	1.000e-04	0	0	0	0	0	1	2	1	2	0	0	0	0	0	0	1	0	1	88NaReDaJo_S4.1711
1	1	1265.354300000	1.316e-04	0	0	0	0	0	1	3	1	3	0	0	0	0	0	0	2	0	2	88NaReDaJo_S4.1720
1	1	1267.442000000	1.000e-04	0	0	0	0	0	1	4	1	4	0	0	0	0	0	0	3	0	3	88NaReDaJo_S4.1725
1	1	1269.452600000	1.000e-04	0	0	0	0	0	1	5	1	5	0	0	0	0	0	0	4	0	4	88NaReDaJo_S4.1733
1	1	1271.393400000	1.000e-04	0	0	0	0	0	1	6	1	6	0	0	0	0	0	0	5	0	5	88NaReDaJo_S4.1742
1	1	1271.390000000	3.401e-03	0	0	0	0	0	1	6	1	6	0	0	0	0	0	0	5	0	5	77AlJoMc.719
1	1	1269.452000000	1.000e-03	0	0	0	0	0	1	5	1	5	0	0	0	0	0	0	4	0	4	77AlJoMc.722
1	1	1267.441000000	1.037e-03	0	0	0	0	0	1	4	1	4	0	0	0	0	0	0	3	0	3	77AlJoMc.725
1	1	1265.351000000	3.432e-03	0	0	0	0	0	1	3	1	3	0	0	0	0	0	0	2	0	2	77AlJoMc.727
1	1	1263.180000000	4.440e-03	0	0	0	0	0	1	2	1	2	0	0	0	0	0	0	1	0	1	77AlJoMc.731
1	1	1260.379000000	1.000e-03	0	0	0	0	0	1	6	1	5	0	0	0	0	0	0	6	0	6	77AlJoMc.736
1	1	1259.837000000	1.190e-03	0	0	0	0	0	1	5	1	4	0	0	0	0	0	0	5	0	5	77AlJoMc.737
1	1	1259.401000000	3.991e-03	0	0	0	0	0	1	4	1	3	0	0	0	0	0	0	4	0	4	77AlJoMc.738
1	1	1259.072000000	2.303e-03	0	0	0	0	0	1	3	1	2	0	0	0	0	0	0	3	0	3	77AlJoMc.740
1	1	1258.821000000	3.862e-03	0	0	0	0	0	1	2	1	1	0	0	0	0	0	0	2	0	2	77AlJoMc.741
1	1	1258.661000000	3.821e-03	0	0	0	0	0	1	1	1	0	0	0	0	0	0	0	1	0	1	77AlJoMc.742
1	1	1227.316000000	4.100e-03	0	0	0	0	0	1	6	1	5	0	0	0	0	0	0	6	2	4	77AlJoMc.773
1	1	1226.929000000	3.209e-03	0	0	0	0	0	1	5	1	4	0	0	0	0	0	0	5	2	3	77AlJoMc.774
1	1	1226.292000000	3.542e-03	0	0	0	0	0	1	3	1	2	0	0	0	0	0	0	3	2	1	77AlJoMc.775
1	1	1225.311000000	2.028e-03	0	0	0	0	0	1	3	1	3	0	0	0	0	0	0	3	2	2	77AlJoMc.778
1	1	1224.972000000	6.904e-03	0	0	0	0	0	1	4	1	4	0	0	0	0	0	0	4	2	3	77AlJoMc.779
1	1	1224.529000000	1.000e-03	0	0	0	0	0	1	5	1	5	0	0	0	0	0	0	5	2	4	77AlJoMc.780
1	1	1224.008000000	1.000e-03	0	0	0	0	0	1	6	1	6	0	0	0	0	0	0	6	2	5	77AlJoMc.783
	---

==============
Component #20: 	29 vertices. 
	Path length: 2.	Utility factor = 14.5

	---
1	1	3467.630680000	3.825e-03	0	2	0	0	0	0	6	1	6	0	0	0	0	0	0	6	1	5	17TaAdNg.333
1	1	3485.086920000	1.444e-03	0	2	0	0	0	0	6	1	6	0	0	0	0	0	0	5	1	5	17TaAdNg.500
1	1	3467.643000000	8.495e-03	0	2	0	0	0	0	6	1	6	0	0	0	0	0	0	6	1	5	73Toth.132
1	1	3485.090000000	1.636e-03	0	2	0	0	0	0	6	1	6	0	0	0	0	0	0	5	1	5	73Toth.213
	---
1	2	3454.602780000	1.540e-03	0	2	0	0	0	0	6	1	6	0	0	0	0	0	0	7	1	7	17TaAdNg.282
1	2	3454.601000000	3.320e-03	0	2	0	0	0	0	6	1	6	0	0	0	0	0	0	7	1	7	73Toth.103
	---
	---
2	1	3471.090280000	1.000e-03	0	2	0	0	0	0	6	3	4	0	0	0	0	0	0	6	3	3	17TaAdNg.440
2	1	3485.674330000	1.519e-03	0	2	0	0	0	0	6	3	4	0	0	0	0	0	0	5	3	3	17TaAdNg.503
2	1	3471.090000000	1.000e-03	0	2	0	0	0	0	6	3	4	0	0	0	0	0	0	6	3	3	73Toth.177
2	1	3485.681000000	5.151e-03	0	2	0	0	0	0	6	3	4	0	0	0	0	0	0	5	3	3	73Toth.216
	---
2	2	3454.072810000	2.680e-03	0	2	0	0	0	0	6	3	4	0	0	0	0	0	0	7	3	5	17TaAdNg.274
	---
	---
3	1	3471.090280000	2.887e-03	0	2	0	0	0	0	6	3	3	0	0	0	0	0	0	6	3	4	17TaAdNg.441
3	1	3485.674330000	1.632e-03	0	2	0	0	0	0	6	3	3	0	0	0	0	0	0	5	3	2	17TaAdNg.504
	---
3	2	3454.072810000	1.165e-03	0	2	0	0	0	0	6	3	3	0	0	0	0	0	0	7	3	4	17TaAdNg.273
3	2	3454.075000000	3.355e-03	0	2	0	0	0	0	6	3	3	0	0	0	0	0	0	7	3	4	73Toth.99
	---
	---
4	1	3474.460220000	1.000e-03	0	2	0	0	0	0	6	1	5	0	0	0	0	0	0	6	1	6	17TaAdNg.475
4	1	3486.118070000	1.000e-03	0	2	0	0	0	0	6	1	5	0	0	0	0	0	0	5	1	4	17TaAdNg.510
4	1	3474.453000000	6.275e-03	0	2	0	0	0	0	6	1	5	0	0	0	0	0	0	6	1	6	73Toth.194
4	1	3486.123000000	5.271e-03	0	2	0	0	0	0	6	1	5	0	0	0	0	0	0	5	1	4	73Toth.218
	---
4	2	3453.545440000	1.000e-03	0	2	0	0	0	0	6	1	5	0	0	0	0	0	0	7	1	6	17TaAdNg.270
4	2	3453.544000000	1.000e-03	0	2	0	0	0	0	6	1	5	0	0	0	0	0	0	7	1	6	73Toth.97
	---
	---
5	1	3487.187830000	1.000e-03	0	2	0	0	0	0	7	1	7	0	0	0	0	0	0	6	1	6	17TaAdNg.511
5	1	3487.184000000	2.843e-03	0	2	0	0	0	0	7	1	7	0	0	0	0	0	0	6	1	6	73Toth.219
	---
5	2	3452.034350000	1.000e-03	0	2	0	0	0	0	7	1	7	0	0	0	0	0	0	8	1	8	17TaAdNg.269
5	2	3466.274170000	1.740e-03	0	2	0	0	0	0	7	1	7	0	0	0	0	0	0	7	1	6	17TaAdNg.318
5	2	3452.033000000	1.000e-03	0	2	0	0	0	0	7	1	7	0	0	0	0	0	0	8	1	8	73Toth.96
5	2	3466.285000000	1.257e-02	0	2	0	0	0	0	7	1	7	0	0	0	0	0	0	7	1	6	73Toth.122
	---
	---
6	1	3487.885940000	3.372e-03	0	2	0	0	0	0	7	3	5	0	0	0	0	0	0	6	3	4	17TaAdNg.514
6	1	3487.898000000	8.688e-03	0	2	0	0	0	0	7	3	5	0	0	0	0	0	0	6	3	4	73Toth.222
	---
6	2	3451.413160000	7.587e-03	0	2	0	0	0	0	7	3	5	0	0	0	0	0	0	8	3	6	17TaAdNg.258
6	2	3470.870060000	2.270e-03	0	2	0	0	0	0	7	3	5	0	0	0	0	0	0	7	3	4	17TaAdNg.428
6	2	3470.882000000	1.421e-02	0	2	0	0	0	0	7	3	5	0	0	0	0	0	0	7	3	4	73Toth.174
	---
	---
7	1	3487.885940000	1.079e-03	0	2	0	0	0	0	7	3	4	0	0	0	0	0	0	6	3	3	17TaAdNg.515
	---
7	2	3451.413160000	2.913e-03	0	2	0	0	0	0	7	3	4	0	0	0	0	0	0	8	3	5	17TaAdNg.257
7	2	3470.870060000	1.833e-03	0	2	0	0	0	0	7	3	4	0	0	0	0	0	0	7	3	5	17TaAdNg.429
7	2	3451.426000000	1.575e-02	0	2	0	0	0	0	7	3	4	0	0	0	0	0	0	8	3	5	73Toth.91
	---
	---
8	1	3488.399600000	1.000e-03	0	2	0	0	0	0	7	1	6	0	0	0	0	0	0	6	1	5	17TaAdNg.523
8	1	3488.403000000	3.537e-03	0	2	0	0	0	0	7	1	6	0	0	0	0	0	0	6	1	5	73Toth.224
	---
8	2	3450.840180000	1.000e-03	0	2	0	0	0	0	7	1	6	0	0	0	0	0	0	8	1	7	17TaAdNg.255
8	2	3475.368250000	1.028e-03	0	2	0	0	0	0	7	1	6	0	0	0	0	0	0	7	1	7	17TaAdNg.476
8	2	3450.841000000	1.000e-03	0	2	0	0	0	0	7	1	6	0	0	0	0	0	0	8	1	7	73Toth.89
8	2	3475.366000000	3.278e-03	0	2	0	0	0	0	7	1	6	0	0	0	0	0	0	7	1	7	73Toth.195
	---
	---
9	1	1742.272700000	1.518e-04	0	1	0	0	0	0	6	1	6	0	0	0	0	0	0	6	1	5	10JaLaTcGa.151
9	1	1742.274850000	1.000e-04	0	1	0	0	0	0	6	1	6	0	0	0	0	0	0	6	1	5	07TcPeLa.3510
9	1	1759.728700000	1.000e-04	0	1	0	0	0	0	6	1	6	0	0	0	0	0	0	5	1	5	07TcPeLa.3686
9	1	1759.728600000	1.000e-04	0	1	0	0	0	0	6	1	6	0	0	0	0	0	0	5	1	5	82BrJoMcWo.145
	---
9	2	1729.244550000	1.000e-04	0	1	0	0	0	0	6	1	6	0	0	0	0	0	0	7	1	7	07TcPeLa.3463
9	2	1729.244500000	1.158e-04	0	1	0	0	0	0	6	1	6	0	0	0	0	0	0	7	1	7	82BrJoMcWo.100
	---
	---
10	1	1748.189300000	1.000e-04	0	1	0	0	0	0	5	1	4	0	0	0	0	0	0	5	1	5	10JaLaTcGa.156
10	1	1749.059800000	1.495e-04	0	1	0	0	0	0	6	1	5	0	0	0	0	0	0	6	1	6	10JaLaTcGa.158
10	1	1758.312500000	1.594e-04	0	1	0	0	0	0	5	1	4	0	0	0	0	0	0	4	1	3	10JaLaTcGa.176
10	1	1730.737630000	1.000e-04	0	1	0	0	0	0	5	1	4	0	0	0	0	0	0	6	1	5	07TcPeLa.3464
10	1	1748.191610000	1.364e-04	0	1	0	0	0	0	5	1	4	0	0	0	0	0	0	5	1	5	07TcPeLa.3657
10	1	1758.314710000	1.000e-04	0	1	0	0	0	0	5	1	4	0	0	0	0	0	0	4	1	3	07TcPeLa.3685
10	1	1760.720390000	1.000e-04	0	1	0	0	0	0	6	1	5	0	0	0	0	0	0	5	1	4	07TcPeLa.3695
10	1	1763.106050000	1.000e-04	0	1	0	0	0	0	7	1	6	0	0	0	0	0	0	6	1	5	07TcPeLa.3703
10	1	1730.737400000	2.147e-04	0	1	0	0	0	0	5	1	4	0	0	0	0	0	0	6	1	5	82BrJoMcWo.101
10	1	1748.191000000	4.736e-04	0	1	0	0	0	0	5	1	4	0	0	0	0	0	0	5	1	5	82BrJoMcWo.126
10	1	1758.314500000	1.140e-04	0	1	0	0	0	0	5	1	4	0	0	0	0	0	0	4	1	3	82BrJoMcWo.144
10	1	1760.720300000	1.000e-04	0	1	0	0	0	0	6	1	5	0	0	0	0	0	0	5	1	4	82BrJoMcWo.149
10	1	1763.105800000	1.536e-04	0	1	0	0	0	0	7	1	6	0	0	0	0	0	0	6	1	5	82BrJoMcWo.154
	---
10	2	1722.934300000	1.981e-04	0	1	0	0	0	0	8	1	7	0	0	0	0	0	0	9	1	8	10JaLaTcGa.125
10	2	1725.544600000	1.000e-04	0	1	0	0	0	0	7	1	6	0	0	0	0	0	0	8	1	7	10JaLaTcGa.136
10	2	1728.145500000	2.358e-04	0	1	0	0	0	0	6	1	5	0	0	0	0	0	0	7	1	6	10JaLaTcGa.145
10	2	1722.936200000	1.296e-04	0	1	0	0	0	0	8	1	7	0	0	0	0	0	0	9	1	8	07TcPeLa.3429
10	2	1725.546820000	1.000e-04	0	1	0	0	0	0	7	1	6	0	0	0	0	0	0	8	1	7	07TcPeLa.3442
10	2	1728.147570000	1.000e-04	0	1	0	0	0	0	6	1	5	0	0	0	0	0	0	7	1	6	07TcPeLa.3454
10	2	1751.231800000	1.800e-04	0	1	0	0	0	0	8	1	7	0	0	0	0	0	0	8	1	8	07TcPeLa.3662
10	2	1765.470840000	4.076e-04	0	1	0	0	0	0	8	1	7	0	0	0	0	0	0	7	1	6	07TcPeLa.3715
10	2	1722.936100000	2.296e-04	0	1	0	0	0	0	8	1	7	0	0	0	0	0	0	9	1	8	82BrJoMcWo.84
10	2	1725.546500000	2.650e-04	0	1	0	0	0	0	7	1	6	0	0	0	0	0	0	8	1	7	82BrJoMcWo.91
10	2	1728.147300000	1.986e-04	0	1	0	0	0	0	6	1	5	0	0	0	0	0	0	7	1	6	82BrJoMcWo.96
10	2	1765.470300000	1.324e-04	0	1	0	0	0	0	8	1	7	0	0	0	0	0	0	7	1	6	82BrJoMcWo.159
	---
	---
11	1	1757.936000000	1.000e-04	0	1	0	0	0	0	5	3	2	0	0	0	0	0	0	4	3	1	10JaLaTcGa.174
11	1	1760.271200000	3.634e-04	0	1	0	0	0	0	6	3	3	0	0	0	0	0	0	5	3	2	10JaLaTcGa.179
11	1	1760.271400000	1.634e-04	0	1	0	0	0	0	6	3	3	0	0	0	0	0	0	5	3	2	10JaLaTcGa.664
11	1	1731.202970000	5.169e-04	0	1	0	0	0	0	5	3	3	0	0	0	0	0	0	6	3	4	07TcPeLa.3466
11	1	1731.202970000	6.871e-04	0	1	0	0	0	0	5	3	2	0	0	0	0	0	0	6	3	3	07TcPeLa.3467
11	1	1745.690420000	6.243e-04	0	1	0	0	0	0	6	3	3	0	0	0	0	0	0	6	3	4	07TcPeLa.3627
11	1	1745.787140000	3.763e-04	0	1	0	0	0	0	5	3	2	0	0	0	0	0	0	5	3	3	07TcPeLa.3632
11	1	1745.787140000	8.581e-04	0	1	0	0	0	0	5	3	3	0	0	0	0	0	0	5	3	2	07TcPeLa.3633
11	1	1757.938370000	1.000e-04	0	1	0	0	0	0	5	3	2	0	0	0	0	0	0	4	3	1	07TcPeLa.3680
11	1	1757.938370000	5.663e-04	0	1	0	0	0	0	5	3	3	0	0	0	0	0	0	4	3	2	07TcPeLa.3681
11	1	1760.273270000	6.926e-04	0	1	0	0	0	0	6	3	4	0	0	0	0	0	0	5	3	3	07TcPeLa.3689
11	1	1760.273270000	5.693e-04	0	1	0	0	0	0	6	3	3	0	0	0	0	0	0	5	3	2	07TcPeLa.3690
11	1	1745.786000000	2.819e-04	0	1	0	0	0	0	5	3	3	0	0	0	0	0	0	5	3	2	81SwSa.42
	---
11	2	1728.671090000	1.128e-03	0	1	0	0	0	0	6	3	4	0	0	0	0	0	0	7	3	5	07TcPeLa.3456
	---
	---
12	1	2796.325100000	5.641e-04	1	0	0	0	0	0	6	1	6	0	0	0	0	0	0	5	1	5	10JaLaTcGa.438
12	1	2778.875900000	4.793e-04	1	0	0	0	0	0	6	1	6	0	0	0	0	0	0	6	1	5	79BrHuPi.995
12	1	2796.329200000	1.000e-04	1	0	0	0	0	0	6	1	6	0	0	0	0	0	0	5	1	5	79BrHuPi.1273
12	1	2796.320000000	1.000e-02	1	0	0	0	0	0	6	1	6	0	0	0	0	0	0	5	1	5	76NaYaKu.66
	---
12	2	2765.845400000	1.644e-04	1	0	0	0	0	0	6	1	6	0	0	0	0	0	0	7	1	7	79BrHuPi.716
12	2	2765.870000000	2.476e-02	1	0	0	0	0	0	6	1	6	0	0	0	0	0	0	7	1	7	76NaYaKu.94
	---
	---
13	1	2799.874500000	3.828e-04	1	0	0	0	0	0	7	1	6	0	0	0	0	0	0	6	1	5	10JaLaTcGa.446
13	1	2799.878600000	1.000e-04	1	0	0	0	0	0	7	1	6	0	0	0	0	0	0	6	1	5	79BrHuPi.1345
13	1	2799.880000000	1.000e-02	1	0	0	0	0	0	7	1	6	0	0	0	0	0	0	6	1	5	76NaYaKu.122
	---
13	2	2762.319600000	2.857e-04	1	0	0	0	0	0	7	1	6	0	0	0	0	0	0	8	1	7	79BrHuPi.675
13	2	2786.845300000	3.018e-03	1	0	0	0	0	0	7	1	6	0	0	0	0	0	0	7	1	7	79BrHuPi.1159
13	2	2762.340000000	2.069e-02	1	0	0	0	0	0	7	1	6	0	0	0	0	0	0	8	1	7	76NaYaKu.149
	---
	---
14	1	2868.752900000	2.185e-04	0	0	0	0	1	0	6	2	5	0	0	0	0	0	0	6	1	6	10JaLaTcGa.526
14	1	2868.757000000	1.724e-04	0	0	0	0	1	0	6	2	5	0	0	0	0	0	0	6	1	6	88ClVa.4
14	1	2880.415000000	2.821e-04	0	0	0	0	1	0	6	2	5	0	0	0	0	0	0	5	1	4	88ClVa.24
14	1	2801.545800000	5.152e-04	0	0	0	0	1	0	6	2	5	0	0	0	0	0	0	6	3	4	79BrHuPi.1376
14	1	2816.121000000	7.080e-03	0	0	0	0	1	0	6	2	5	0	0	0	0	0	0	5	3	2	79BrHuPi.1615
14	1	2868.756800000	1.000e-04	0	0	0	0	1	0	6	2	5	0	0	0	0	0	0	6	1	6	79BrHuPi.2228
14	1	2880.415200000	1.000e-04	0	0	0	0	1	0	6	2	5	0	0	0	0	0	0	5	1	4	79BrHuPi.2313
14	1	2880.460000000	4.472e-02	0	0	0	0	1	0	6	2	5	0	0	0	0	0	0	5	1	4	76NaYaKu.975
14	1	2868.770000000	1.317e-02	0	0	0	0	1	0	6	2	5	0	0	0	0	0	0	6	1	6	76NaYaKu.1002
14	1	2816.150000000	2.192e-02	0	0	0	0	1	0	6	2	5	0	0	0	0	0	0	5	3	2	76NaYaKu.1047
14	1	2801.590000000	4.472e-02	0	0	0	0	1	0	6	2	5	0	0	0	0	0	0	6	3	4	76NaYaKu.1067
	---
14	2	2784.523600000	1.630e-04	0	0	0	0	1	0	6	2	5	0	0	0	0	0	0	7	3	4	79BrHuPi.1135
14	2	2847.842500000	1.000e-04	0	0	0	0	1	0	6	2	5	0	0	0	0	0	0	7	1	6	79BrHuPi.2057
14	2	2847.880000000	3.759e-02	0	0	0	0	1	0	6	2	5	0	0	0	0	0	0	7	1	6	76NaYaKu.1026
14	2	2784.510000000	1.376e-02	0	0	0	0	1	0	6	2	5	0	0	0	0	0	0	7	3	4	76NaYaKu.1094
	---
	---
15	1	2883.001200000	2.529e-04	0	0	0	0	1	0	6	2	4	0	0	0	0	0	0	5	1	5	10JaLaTcGa.556
15	1	2801.717900000	3.586e-04	0	0	0	0	1	0	6	2	4	0	0	0	0	0	0	6	3	3	79BrHuPi.1388
15	1	2816.302400000	3.748e-04	0	0	0	0	1	0	6	2	4	0	0	0	0	0	0	5	3	3	79BrHuPi.1621
15	1	2865.550800000	1.000e-04	0	0	0	0	1	0	6	2	4	0	0	0	0	0	0	6	1	5	79BrHuPi.2208
15	1	2883.005200000	5.253e-04	0	0	0	0	1	0	6	2	4	0	0	0	0	0	0	5	1	5	79BrHuPi.2349
15	1	2882.970000000	3.467e-02	0	0	0	0	1	0	6	2	4	0	0	0	0	0	0	5	1	5	76NaYaKu.1116
15	1	2865.570000000	1.918e-02	0	0	0	0	1	0	6	2	4	0	0	0	0	0	0	6	1	5	76NaYaKu.1136
15	1	2816.300000000	1.000e-02	0	0	0	0	1	0	6	2	4	0	0	0	0	0	0	5	3	3	76NaYaKu.1173
15	1	2801.700000000	1.754e-02	0	0	0	0	1	0	6	2	4	0	0	0	0	0	0	6	3	3	76NaYaKu.1195
	---
15	2	2784.701800000	6.154e-04	0	0	0	0	1	0	6	2	4	0	0	0	0	0	0	7	3	5	79BrHuPi.1138
15	2	2852.520500000	1.307e-04	0	0	0	0	1	0	6	2	4	0	0	0	0	0	0	7	1	7	79BrHuPi.2100
15	2	2852.530000000	1.000e-02	0	0	0	0	1	0	6	2	4	0	0	0	0	0	0	7	1	7	76NaYaKu.1159
15	2	2784.710000000	1.000e-02	0	0	0	0	1	0	6	2	4	0	0	0	0	0	0	7	3	5	76NaYaKu.1215
	---
	---
16	1	2914.455800000	3.167e-03	0	0	0	0	1	0	7	4	4	0	0	0	0	0	0	6	3	3	10JaLaTcGa.582
16	1	2914.459800000	3.398e-03	0	0	0	0	1	0	7	4	4	0	0	0	0	0	0	6	3	3	79BrHuPi.2588
16	1	2914.450000000	1.000e-02	0	0	0	0	1	0	7	4	4	0	0	0	0	0	0	6	3	3	76NaYaKu.1387
	---
16	2	2875.461700000	2.380e-04	0	0	0	0	1	0	8	4	5	0	0	0	0	0	0	9	3	6	79BrHuPi.2275
16	2	2875.481400000	1.572e-04	0	0	0	0	1	0	8	4	4	0	0	0	0	0	0	9	3	7	79BrHuPi.2276
16	2	2877.982800000	3.171e-03	0	0	0	0	1	0	7	4	4	0	0	0	0	0	0	8	3	5	79BrHuPi.2294
16	2	2877.992600000	2.915e-03	0	0	0	0	1	0	7	4	3	0	0	0	0	0	0	8	3	6	79BrHuPi.2295
16	2	2897.358800000	1.000e-04	0	0	0	0	1	0	8	4	4	0	0	0	0	0	0	8	3	5	79BrHuPi.2476
16	2	2897.369300000	5.009e-04	0	0	0	0	1	0	8	4	5	0	0	0	0	0	0	8	3	6	79BrHuPi.2477
16	2	2916.819300000	1.166e-03	0	0	0	0	1	0	8	4	4	0	0	0	0	0	0	7	3	5	79BrHuPi.2595
16	2	2916.820000000	1.000e-02	0	0	0	0	1	0	8	4	5	0	0	0	0	0	0	7	3	4	76NaYaKu.1388
16	2	2877.990000000	1.037e-02	0	0	0	0	1	0	7	4	4	0	0	0	0	0	0	8	3	5	76NaYaKu.1421
16	2	2875.460000000	1.000e-02	0	0	0	0	1	0	8	4	5	0	0	0	0	0	0	9	3	6	76NaYaKu.1422
16	2	2897.420000000	1.673e-02	0	0	0	0	1	0	7	4	3	0	0	0	0	0	0	7	3	4	76NaYaKu.1499
16	2	2897.370000000	1.118e-02	0	0	0	0	1	0	8	4	4	0	0	0	0	0	0	8	3	5	76NaYaKu.1500
	---
	---
17	1	3009.787500000	5.341e-04	0	1	0	0	0	1	7	0	7	0	0	0	0	0	0	6	1	6	10JaLaTcGa.633
	---
17	2	2974.634700000	1.538e-04	0	1	0	0	0	1	7	0	7	0	0	0	0	0	0	8	1	8	10JaLaTcGa.618
17	2	2974.639300000	6.002e-04	0	1	0	0	0	1	7	0	7	0	0	0	0	0	0	8	1	8	79BrHuPi.3003
17	2	2988.877600000	1.000e-04	0	1	0	0	0	1	7	0	7	0	0	0	0	0	0	7	1	6	79BrHuPi.3119
	---
	---
18	1	2795.554600000	4.681e-04	1	0	0	0	0	0	6	3	4	0	0	0	0	0	0	5	3	3	10JaLaTcGa.714
18	1	2780.974000000	5.508e-04	1	0	0	0	0	0	6	3	4	0	0	0	0	0	0	6	3	3	79BrHuPi.1059
18	1	2795.558600000	1.000e-04	1	0	0	0	0	0	6	3	4	0	0	0	0	0	0	5	3	3	79BrHuPi.1259
18	1	2795.550000000	1.000e-02	1	0	0	0	0	0	6	3	4	0	0	0	0	0	0	5	3	3	76NaYaKu.297
	---
18	2	2763.956200000	2.123e-03	1	0	0	0	0	0	6	3	4	0	0	0	0	0	0	7	3	5	79BrHuPi.697
18	2	2763.990000000	3.168e-02	1	0	0	0	0	0	6	3	4	0	0	0	0	0	0	7	3	5	76NaYaKu.322
	---
	---
19	1	4357.878000000	3.379e-03	0	0	1	0	1	0	6	2	4	0	0	0	0	0	0	6	1	5	09CiMaCi.32
19	1	4375.328000000	4.796e-04	0	0	1	0	1	0	6	2	4	0	0	0	0	0	0	5	1	5	85TiChKuHu.231
	---
19	2	4277.026700000	4.796e-04	0	0	1	0	1	0	6	2	4	0	0	0	0	0	0	7	3	5	85TiChKuHu.51
	---
	---
20	1	1108.994700000	3.215e-04	0	0	0	1	0	0	4	2	3	0	0	0	0	0	0	5	3	3	07TcPeLa.509
20	1	1186.184600000	2.666e-04	0	0	0	1	0	0	3	2	2	0	0	0	0	0	0	3	1	2	07TcPeLa.1034
20	1	1106.495800000	1.279e-04	0	0	0	1	0	0	5	2	4	0	0	0	0	0	0	6	3	4	88NaReDaJo_S4.592
20	1	1106.573700000	1.314e-04	0	0	0	1	0	0	5	2	3	0	0	0	0	0	0	6	3	3	88NaReDaJo_S4.593
20	1	1108.995700000	6.785e-04	0	0	0	1	0	0	4	2	3	0	0	0	0	0	0	5	3	3	88NaReDaJo_S4.601
20	1	1109.028300000	2.243e-04	0	0	0	1	0	0	4	2	2	0	0	0	0	0	0	5	3	2	88NaReDaJo_S4.602
20	1	1111.475400000	1.000e-04	0	0	0	1	0	0	3	2	2	0	0	0	0	0	0	4	3	2	88NaReDaJo_S4.614
20	1	1111.486400000	2.034e-04	0	0	0	1	0	0	3	2	1	0	0	0	0	0	0	4	3	1	88NaReDaJo_S4.616
20	1	1113.940900000	8.556e-04	0	0	0	1	0	0	2	2	1	0	0	0	0	0	0	3	3	1	88NaReDaJo_S4.632
20	1	1113.941100000	1.200e-03	0	0	0	1	0	0	2	2	0	0	0	0	0	0	0	3	3	0	88NaReDaJo_S4.634
20	1	1120.989400000	1.814e-04	0	0	0	1	0	0	6	2	5	0	0	0	0	0	0	6	3	3	88NaReDaJo_S4.669
20	1	1121.078700000	1.000e-04	0	0	0	1	0	0	5	2	4	0	0	0	0	0	0	5	3	2	88NaReDaJo_S4.670
20	1	1121.148900000	1.027e-03	0	0	0	1	0	0	6	2	4	0	0	0	0	0	0	6	3	4	88NaReDaJo_S4.671
20	1	1121.149000000	3.219e-03	0	0	0	1	0	0	4	2	3	0	0	0	0	0	0	4	3	1	88NaReDaJo_S4.672
20	1	1121.160400000	1.598e-03	0	0	0	1	0	0	5	2	3	0	0	0	0	0	0	5	3	3	88NaReDaJo_S4.673
20	1	1121.179900000	1.461e-04	0	0	0	1	0	0	4	2	2	0	0	0	0	0	0	4	3	2	88NaReDaJo_S4.675
20	1	1121.195100000	3.415e-04	0	0	0	1	0	0	3	2	2	0	0	0	0	0	0	3	3	0	88NaReDaJo_S4.676
20	1	1130.865000000	3.387e-04	0	0	0	1	0	0	4	2	3	0	0	0	0	0	0	3	3	1	88NaReDaJo_S4.727
20	1	1133.230500000	2.553e-04	0	0	0	1	0	0	5	2	4	0	0	0	0	0	0	4	3	2	88NaReDaJo_S4.738
20	1	1133.309500000	1.000e-04	0	0	0	1	0	0	5	2	3	0	0	0	0	0	0	4	3	1	88NaReDaJo_S4.739
20	1	1135.574800000	1.000e-04	0	0	0	1	0	0	6	2	5	0	0	0	0	0	0	5	3	3	88NaReDaJo_S4.750
20	1	1135.732700000	1.000e-04	0	0	0	1	0	0	6	2	4	0	0	0	0	0	0	5	3	2	88NaReDaJo_S4.752
20	1	1170.406900000	1.000e-04	0	0	0	1	0	0	5	2	3	0	0	0	0	0	0	6	1	5	88NaReDaJo_S4.1003
20	1	1173.315600000	1.266e-04	0	0	0	1	0	0	4	2	2	0	0	0	0	0	0	5	1	4	88NaReDaJo_S4.1028
20	1	1173.707500000	1.000e-04	0	0	0	1	0	0	5	2	4	0	0	0	0	0	0	6	1	6	88NaReDaJo_S4.1033
20	1	1176.160700000	1.844e-04	0	0	0	1	0	0	3	2	1	0	0	0	0	0	0	4	1	3	88NaReDaJo_S4.1051
20	1	1177.759900000	2.019e-04	0	0	0	1	0	0	3	2	2	0	0	0	0	0	0	4	1	4	88NaReDaJo_S4.1058
20	1	1179.895800000	2.930e-04	0	0	0	1	0	0	2	2	1	0	0	0	0	0	0	3	1	3	88NaReDaJo_S4.1073
20	1	1184.822700000	1.558e-04	0	0	0	1	0	0	6	2	5	0	0	0	0	0	0	6	1	5	88NaReDaJo_S4.1141
20	1	1185.365800000	1.252e-04	0	0	0	1	0	0	5	2	4	0	0	0	0	0	0	5	1	4	88NaReDaJo_S4.1145
20	1	1185.819900000	1.618e-04	0	0	0	1	0	0	4	2	3	0	0	0	0	0	0	4	1	3	88NaReDaJo_S4.1148
20	1	1186.184300000	1.000e-04	0	0	0	1	0	0	3	2	2	0	0	0	0	0	0	3	1	2	88NaReDaJo_S4.1151
20	1	1186.458200000	1.352e-04	0	0	0	1	0	0	2	2	1	0	0	0	0	0	0	2	1	1	88NaReDaJo_S4.1152
20	1	1186.943800000	1.744e-04	0	0	0	1	0	0	2	2	0	0	0	0	0	0	0	2	1	2	88NaReDaJo_S4.1154
20	1	1187.162500000	2.901e-04	0	0	0	1	0	0	3	2	1	0	0	0	0	0	0	3	1	3	88NaReDaJo_S4.1158
20	1	1187.464900000	1.271e-04	0	0	0	1	0	0	4	2	2	0	0	0	0	0	0	4	1	4	88NaReDaJo_S4.1162
20	1	1187.860900000	1.981e-04	0	0	0	1	0	0	5	2	3	0	0	0	0	0	0	5	1	5	88NaReDaJo_S4.1165
20	1	1188.361600000	1.300e-04	0	0	0	1	0	0	6	2	4	0	0	0	0	0	0	6	1	6	88NaReDaJo_S4.1168
20	1	1191.477800000	2.626e-03	0	0	0	1	0	0	2	2	0	0	0	0	0	0	0	1	1	0	88NaReDaJo_S4.1197
20	1	1191.639200000	1.000e-04	0	0	0	1	0	0	2	2	1	0	0	0	0	0	0	1	1	1	88NaReDaJo_S4.1202
20	1	1193.724300000	1.183e-04	0	0	0	1	0	0	3	2	1	0	0	0	0	0	0	2	1	1	88NaReDaJo_S4.1250
20	1	1194.196300000	2.155e-04	0	0	0	1	0	0	3	2	2	0	0	0	0	0	0	2	1	2	88NaReDaJo_S4.1255
20	1	1195.889200000	1.956e-04	0	0	0	1	0	0	4	2	2	0	0	0	0	0	0	3	1	2	88NaReDaJo_S4.1264
20	1	1196.821500000	1.127e-04	0	0	0	1	0	0	4	2	3	0	0	0	0	0	0	3	1	3	88NaReDaJo_S4.1272
20	1	1197.984000000	1.576e-04	0	0	0	1	0	0	5	2	3	0	0	0	0	0	0	4	1	3	88NaReDaJo_S4.1289
20	1	1199.514900000	1.000e-04	0	0	0	1	0	0	5	2	4	0	0	0	0	0	0	4	1	4	88NaReDaJo_S4.1297
20	1	1200.019900000	1.000e-04	0	0	0	1	0	0	6	2	4	0	0	0	0	0	0	5	1	4	88NaReDaJo_S4.1300
20	1	1202.276000000	7.147e-04	0	0	0	1	0	0	6	2	5	0	0	0	0	0	0	5	1	5	88NaReDaJo_S4.1331
20	1	1202.244000000	3.271e-02	0	0	0	1	0	0	6	2	5	0	0	0	0	0	0	5	1	5	77AlJoMc.792
20	1	1200.011000000	8.925e-03	0	0	0	1	0	0	6	2	4	0	0	0	0	0	0	5	1	4	77AlJoMc.793
20	1	1199.518000000	3.028e-03	0	0	0	1	0	0	5	2	4	0	0	0	0	0	0	4	1	4	77AlJoMc.795
20	1	1196.826000000	4.613e-03	0	0	0	1	0	0	4	2	3	0	0	0	0	0	0	3	1	3	77AlJoMc.798
20	1	1195.878000000	1.100e-02	0	0	0	1	0	0	4	2	2	0	0	0	0	0	0	3	1	2	77AlJoMc.802
20	1	1194.192000000	4.084e-03	0	0	0	1	0	0	3	2	2	0	0	0	0	0	0	2	1	2	77AlJoMc.803
20	1	1193.732000000	7.818e-03	0	0	0	1	0	0	3	2	1	0	0	0	0	0	0	2	1	1	77AlJoMc.805
20	1	1191.658000000	1.875e-02	0	0	0	1	0	0	2	2	1	0	0	0	0	0	0	1	1	1	77AlJoMc.807
20	1	1191.470000000	1.043e-02	0	0	0	1	0	0	2	2	0	0	0	0	0	0	0	1	1	0	77AlJoMc.808
20	1	1188.365000000	3.530e-03	0	0	0	1	0	0	6	2	4	0	0	0	0	0	0	6	1	6	77AlJoMc.812
20	1	1187.469000000	4.227e-03	0	0	0	1	0	0	4	2	2	0	0	0	0	0	0	4	1	4	77AlJoMc.813
20	1	1187.167000000	4.790e-03	0	0	0	1	0	0	3	2	1	0	0	0	0	0	0	3	1	3	77AlJoMc.814
20	1	1186.456000000	2.065e-03	0	0	0	1	0	0	2	2	1	0	0	0	0	0	0	2	1	1	77AlJoMc.815
20	1	1186.188000000	3.667e-03	0	0	0	1	0	0	3	2	2	0	0	0	0	0	0	3	1	2	77AlJoMc.816
20	1	1185.833000000	1.294e-02	0	0	0	1	0	0	4	2	3	0	0	0	0	0	0	4	1	3	77AlJoMc.817
20	1	1185.368000000	2.075e-03	0	0	0	1	0	0	5	2	4	0	0	0	0	0	0	5	1	4	77AlJoMc.818
20	1	1184.843000000	2.014e-02	0	0	0	1	0	0	6	2	5	0	0	0	0	0	0	6	1	5	77AlJoMc.819
	---
20	2	1103.974300000	1.554e-04	0	0	0	1	0	0	6	2	5	0	0	0	0	0	0	7	3	5	88NaReDaJo_S4.585
20	2	1104.128300000	1.055e-04	0	0	0	1	0	0	6	2	4	0	0	0	0	0	0	7	3	4	88NaReDaJo_S4.586
20	2	1167.447100000	1.000e-04	0	0	0	1	0	0	6	2	4	0	0	0	0	0	0	7	1	6	88NaReDaJo_S4.972
20	2	1171.792200000	4.707e-04	0	0	0	1	0	0	6	2	5	0	0	0	0	0	0	7	1	7	88NaReDaJo_S4.1016
	---
	---
21	1	1205.859800000	1.605e-03	0	0	0	0	0	1	2	2	0	0	0	0	0	0	0	3	3	1	07TcPeLa.1248
21	1	1283.560700000	1.000e-04	0	0	0	0	0	1	2	2	0	0	0	0	0	0	0	1	1	1	07TcPeLa.1681
21	1	1287.819600000	1.000e-04	0	0	0	0	0	1	4	2	3	0	0	0	0	0	0	3	1	2	07TcPeLa.1701
21	1	1291.591400000	2.019e-04	0	0	0	0	0	1	5	2	3	0	0	0	0	0	0	4	1	4	07TcPeLa.1720
21	1	1198.495000000	1.000e-04	0	0	0	0	0	1	5	2	4	0	0	0	0	0	0	6	3	3	88NaReDaJo_S4.1293
21	1	1198.571900000	2.545e-04	0	0	0	0	0	1	5	2	3	0	0	0	0	0	0	6	3	4	88NaReDaJo_S4.1294
21	1	1200.959100000	1.000e-04	0	0	0	0	0	1	4	2	3	0	0	0	0	0	0	5	3	2	88NaReDaJo_S4.1304
21	1	1200.991600000	5.370e-04	0	0	0	0	0	1	4	2	2	0	0	0	0	0	0	5	3	3	88NaReDaJo_S4.1305
21	1	1203.413200000	1.000e-04	0	0	0	0	0	1	3	2	2	0	0	0	0	0	0	4	3	1	88NaReDaJo_S4.1341
21	1	1203.423800000	3.783e-04	0	0	0	0	0	1	3	2	1	0	0	0	0	0	0	4	3	2	88NaReDaJo_S4.1342
21	1	1205.859700000	1.705e-03	0	0	0	0	0	1	2	2	0	0	0	0	0	0	0	3	3	1	88NaReDaJo_S4.1367
21	1	1205.860000000	8.939e-04	0	0	0	0	0	1	2	2	1	0	0	0	0	0	0	3	3	0	88NaReDaJo_S4.1368
21	1	1213.039500000	1.000e-04	0	0	0	0	0	1	6	2	5	0	0	0	0	0	0	6	3	4	88NaReDaJo_S4.1423
21	1	1213.079900000	3.208e-04	0	0	0	0	0	1	5	2	4	0	0	0	0	0	0	5	3	3	88NaReDaJo_S4.1424
21	1	1213.110600000	1.000e-04	0	0	0	0	0	1	4	2	3	0	0	0	0	0	0	4	3	2	88NaReDaJo_S4.1425
21	1	1213.132700000	1.000e-04	0	0	0	0	0	1	3	2	2	0	0	0	0	0	0	3	3	1	88NaReDaJo_S4.1426
21	1	1213.142700000	1.964e-04	0	0	0	0	0	1	4	2	2	0	0	0	0	0	0	4	3	1	88NaReDaJo_S4.1427
21	1	1213.142800000	7.618e-04	0	0	0	0	0	1	3	2	1	0	0	0	0	0	0	3	3	0	88NaReDaJo_S4.1428
21	1	1213.154500000	4.496e-04	0	0	0	0	0	1	5	2	3	0	0	0	0	0	0	5	3	2	88NaReDaJo_S4.1429
21	1	1213.187500000	4.222e-04	0	0	0	0	0	1	6	2	4	0	0	0	0	0	0	6	3	3	88NaReDaJo_S4.1430
21	1	1222.829800000	2.275e-04	0	0	0	0	0	1	4	2	3	0	0	0	0	0	0	3	3	0	88NaReDaJo_S4.1497
21	1	1225.230800000	1.801e-04	0	0	0	0	0	1	5	2	4	0	0	0	0	0	0	4	3	1	88NaReDaJo_S4.1512
21	1	1227.622300000	1.000e-04	0	0	0	0	0	1	6	2	5	0	0	0	0	0	0	5	3	2	88NaReDaJo_S4.1532
21	1	1227.773000000	1.556e-04	0	0	0	0	0	1	6	2	4	0	0	0	0	0	0	5	3	3	88NaReDaJo_S4.1534
21	1	1262.329200000	9.382e-04	0	0	0	0	0	1	5	2	4	0	0	0	0	0	0	6	1	5	88NaReDaJo_S4.1707
21	1	1265.246300000	1.000e-04	0	0	0	0	0	1	4	2	3	0	0	0	0	0	0	5	1	4	88NaReDaJo_S4.1719
21	1	1265.783400000	2.973e-04	0	0	0	0	0	1	5	2	3	0	0	0	0	0	0	6	1	6	88NaReDaJo_S4.1722
21	1	1267.693500000	5.369e-04	0	0	0	0	0	1	4	2	2	0	0	0	0	0	0	5	1	5	88NaReDaJo_S4.1727
21	1	1268.087400000	1.000e-04	0	0	0	0	0	1	3	2	2	0	0	0	0	0	0	4	1	3	88NaReDaJo_S4.1731
21	1	1269.708500000	4.051e-04	0	0	0	0	0	1	3	2	1	0	0	0	0	0	0	4	1	4	88NaReDaJo_S4.1734
21	1	1270.848600000	1.000e-04	0	0	0	0	0	1	2	2	1	0	0	0	0	0	0	3	1	2	88NaReDaJo_S4.1739
21	1	1271.817400000	1.000e-04	0	0	0	0	0	1	2	2	0	0	0	0	0	0	0	3	1	3	88NaReDaJo_S4.1744
21	1	1277.021200000	1.000e-04	0	0	0	0	0	1	6	2	4	0	0	0	0	0	0	6	1	5	88NaReDaJo_S4.1769
21	1	1277.442100000	1.000e-04	0	0	0	0	0	1	5	2	3	0	0	0	0	0	0	5	1	4	88NaReDaJo_S4.1771
21	1	1277.817500000	3.226e-04	0	0	0	0	0	1	4	2	2	0	0	0	0	0	0	4	1	3	88NaReDaJo_S4.1774
21	1	1278.133200000	1.000e-04	0	0	0	0	0	1	3	2	1	0	0	0	0	0	0	3	1	2	88NaReDaJo_S4.1775
21	1	1278.380000000	5.745e-04	0	0	0	0	0	1	2	2	0	0	0	0	0	0	0	2	1	1	88NaReDaJo_S4.1777
21	1	1278.861300000	8.680e-04	0	0	0	0	0	1	2	2	1	0	0	0	0	0	0	2	1	2	88NaReDaJo_S4.1780
21	1	1279.089000000	2.584e-04	0	0	0	0	0	1	3	2	2	0	0	0	0	0	0	3	1	3	88NaReDaJo_S4.1782
21	1	1279.395700000	3.291e-04	0	0	0	0	0	1	4	2	3	0	0	0	0	0	0	4	1	4	88NaReDaJo_S4.1783
21	1	1279.782500000	3.793e-04	0	0	0	0	0	1	5	2	4	0	0	0	0	0	0	5	1	5	88NaReDaJo_S4.1784
21	1	1280.251400000	2.597e-04	0	0	0	0	0	1	6	2	5	0	0	0	0	0	0	6	1	6	88NaReDaJo_S4.1786
21	1	1283.397600000	3.678e-04	0	0	0	0	0	1	2	2	1	0	0	0	0	0	0	1	1	0	88NaReDaJo_S4.1800
21	1	1283.580700000	2.009e-02	0	0	0	0	0	1	2	2	0	0	0	0	0	0	0	1	1	1	88NaReDaJo_S4.1801
21	1	1285.650900000	1.866e-04	0	0	0	0	0	1	3	2	2	0	0	0	0	0	0	2	1	1	88NaReDaJo_S4.1808
21	1	1286.144800000	1.000e-04	0	0	0	0	0	1	3	2	1	0	0	0	0	0	0	2	1	2	88NaReDaJo_S4.1816
21	1	1287.819900000	2.976e-04	0	0	0	0	0	1	4	2	3	0	0	0	0	0	0	3	1	2	88NaReDaJo_S4.1821
21	1	1288.818700000	1.972e-04	0	0	0	0	0	1	4	2	2	0	0	0	0	0	0	3	1	3	88NaReDaJo_S4.1827
21	1	1289.905600000	3.389e-04	0	0	0	0	0	1	5	2	4	0	0	0	0	0	0	4	1	3	88NaReDaJo_S4.1832
21	1	1291.591100000	1.000e-04	0	0	0	0	0	1	5	2	3	0	0	0	0	0	0	4	1	4	88NaReDaJo_S4.1840
21	1	1291.909700000	1.051e-04	0	0	0	0	0	1	6	2	5	0	0	0	0	0	0	5	1	4	88NaReDaJo_S4.1842
21	1	1294.475100000	1.000e-04	0	0	0	0	0	1	6	2	4	0	0	0	0	0	0	5	1	5	88NaReDaJo_S4.1851
21	1	1294.476000000	1.000e-03	0	0	0	0	0	1	6	2	4	0	0	0	0	0	0	5	1	5	77AlJoMc.655
21	1	1291.905000000	4.595e-03	0	0	0	0	0	1	6	2	5	0	0	0	0	0	0	5	1	4	77AlJoMc.661
21	1	1291.594000000	2.802e-03	0	0	0	0	0	1	5	2	3	0	0	0	0	0	0	4	1	4	77AlJoMc.663
21	1	1289.905000000	1.000e-03	0	0	0	0	0	1	5	2	4	0	0	0	0	0	0	4	1	3	77AlJoMc.666
21	1	1288.818000000	1.000e-03	0	0	0	0	0	1	4	2	2	0	0	0	0	0	0	3	1	3	77AlJoMc.669
21	1	1287.817000000	2.602e-03	0	0	0	0	0	1	4	2	3	0	0	0	0	0	0	3	1	2	77AlJoMc.671
21	1	1286.139000000	5.888e-03	0	0	0	0	0	1	3	2	1	0	0	0	0	0	0	2	1	2	77AlJoMc.675
21	1	1285.652000000	1.287e-03	0	0	0	0	0	1	3	2	2	0	0	0	0	0	0	2	1	1	77AlJoMc.678
21	1	1283.555000000	5.610e-03	0	0	0	0	0	1	2	2	0	0	0	0	0	0	0	1	1	1	77AlJoMc.683
21	1	1283.398000000	1.000e-03	0	0	0	0	0	1	2	2	1	0	0	0	0	0	0	1	1	0	77AlJoMc.684
21	1	1280.247000000	4.140e-03	0	0	0	0	0	1	6	2	5	0	0	0	0	0	0	6	1	6	77AlJoMc.692
21	1	1279.779000000	3.121e-03	0	0	0	0	0	1	5	2	4	0	0	0	0	0	0	5	1	5	77AlJoMc.693
21	1	1279.395000000	1.000e-03	0	0	0	0	0	1	4	2	3	0	0	0	0	0	0	4	1	4	77AlJoMc.694
21	1	1279.086000000	2.742e-03	0	0	0	0	0	1	3	2	2	0	0	0	0	0	0	3	1	3	77AlJoMc.695
21	1	1278.849000000	1.143e-02	0	0	0	0	0	1	2	2	1	0	0	0	0	0	0	2	1	2	77AlJoMc.697
21	1	1278.381000000	1.574e-03	0	0	0	0	0	1	2	2	0	0	0	0	0	0	0	2	1	1	77AlJoMc.699
21	1	1278.134000000	1.000e-03	0	0	0	0	0	1	3	2	1	0	0	0	0	0	0	3	1	2	77AlJoMc.700
21	1	1277.819000000	1.823e-03	0	0	0	0	0	1	4	2	2	0	0	0	0	0	0	4	1	3	77AlJoMc.701
21	1	1277.442000000	1.000e-03	0	0	0	0	0	1	5	2	3	0	0	0	0	0	0	5	1	4	77AlJoMc.702
21	1	1277.018000000	3.197e-03	0	0	0	0	0	1	6	2	4	0	0	0	0	0	0	6	1	5	77AlJoMc.703
21	1	1198.587000000	1.485e-02	0	0	0	0	0	1	5	2	3	0	0	0	0	0	0	6	3	4	77AlJoMc.796
21	1	1198.501000000	6.013e-03	0	0	0	0	0	1	5	2	4	0	0	0	0	0	0	6	3	3	77AlJoMc.797
	---
21	2	1196.017700000	3.758e-04	0	0	0	0	0	1	6	2	5	0	0	0	0	0	0	7	3	4	88NaReDaJo_S4.1266
21	2	1196.172700000	1.000e-04	0	0	0	0	0	1	6	2	4	0	0	0	0	0	0	7	3	5	88NaReDaJo_S4.1268
21	2	1259.336500000	2.270e-04	0	0	0	0	0	1	6	2	5	0	0	0	0	0	0	7	1	6	88NaReDaJo_S4.1693
21	2	1263.990700000	3.115e-04	0	0	0	0	0	1	6	2	4	0	0	0	0	0	0	7	1	7	88NaReDaJo_S4.1714
21	2	1196.170000000	2.796e-03	0	0	0	0	0	1	6	2	4	0	0	0	0	0	0	7	3	5	77AlJoMc.799
21	2	1196.012000000	6.076e-03	0	0	0	0	0	1	6	2	5	0	0	0	0	0	0	7	3	4	77AlJoMc.800
	---
	---
22	1	1229.914400000	2.059e-04	0	0	0	0	0	1	4	0	4	0	0	0	0	0	0	5	1	5	07TcPeLa.1439
22	1	1239.027800000	2.357e-04	0	0	0	0	0	1	6	0	6	0	0	0	0	0	0	6	1	5	07TcPeLa.1499
22	1	1239.586100000	2.929e-04	0	0	0	0	0	1	5	0	5	0	0	0	0	0	0	5	1	4	07TcPeLa.1502
22	1	1240.037600000	1.464e-04	0	0	0	0	0	1	4	0	4	0	0	0	0	0	0	4	1	3	07TcPeLa.1504
22	1	1240.390700000	2.256e-04	0	0	0	0	0	1	3	0	3	0	0	0	0	0	0	3	1	2	07TcPeLa.1507
22	1	1240.649900000	1.000e-04	0	0	0	0	0	1	2	0	2	0	0	0	0	0	0	2	1	1	07TcPeLa.1508
22	1	1240.820300000	1.000e-04	0	0	0	0	0	1	1	0	1	0	0	0	0	0	0	1	1	0	07TcPeLa.1509
22	1	1245.831000000	1.000e-04	0	0	0	0	0	1	2	0	2	0	0	0	0	0	0	1	1	1	07TcPeLa.1525
22	1	1227.927200000	1.526e-04	0	0	0	0	0	1	5	0	5	0	0	0	0	0	0	6	1	6	88NaReDaJo_S4.1536
22	1	1229.914800000	1.941e-04	0	0	0	0	0	1	4	0	4	0	0	0	0	0	0	5	1	5	88NaReDaJo_S4.1557
22	1	1231.966500000	2.571e-04	0	0	0	0	0	1	3	0	3	0	0	0	0	0	0	4	1	4	88NaReDaJo_S4.1573
22	1	1234.087600000	2.363e-04	0	0	0	0	0	1	2	0	2	0	0	0	0	0	0	3	1	3	88NaReDaJo_S4.1586
22	1	1236.283600000	1.942e-04	0	0	0	0	0	1	1	0	1	0	0	0	0	0	0	2	1	2	88NaReDaJo_S4.1599
22	1	1239.027500000	1.000e-04	0	0	0	0	0	1	6	0	6	0	0	0	0	0	0	6	1	5	88NaReDaJo_S4.1616
22	1	1239.585800000	1.000e-04	0	0	0	0	0	1	5	0	5	0	0	0	0	0	0	5	1	4	88NaReDaJo_S4.1619
22	1	1240.037700000	1.000e-04	0	0	0	0	0	1	4	0	4	0	0	0	0	0	0	4	1	3	88NaReDaJo_S4.1621
22	1	1240.390400000	1.000e-04	0	0	0	0	0	1	3	0	3	0	0	0	0	0	0	3	1	2	88NaReDaJo_S4.1624
22	1	1240.649700000	1.081e-04	0	0	0	0	0	1	2	0	2	0	0	0	0	0	0	2	1	1	88NaReDaJo_S4.1625
22	1	1240.820100000	1.061e-04	0	0	0	0	0	1	1	0	1	0	0	0	0	0	0	1	1	0	88NaReDaJo_S4.1626
22	1	1245.830900000	1.000e-04	0	0	0	0	0	1	2	0	2	0	0	0	0	0	0	1	1	1	88NaReDaJo_S4.1644
22	1	1248.402100000	1.255e-04	0	0	0	0	0	1	3	0	3	0	0	0	0	0	0	2	1	2	88NaReDaJo_S4.1657
22	1	1251.039000000	1.000e-04	0	0	0	0	0	1	4	0	4	0	0	0	0	0	0	3	1	3	88NaReDaJo_S4.1661
22	1	1253.734600000	2.535e-04	0	0	0	0	0	1	5	0	5	0	0	0	0	0	0	4	1	4	88NaReDaJo_S4.1668
22	1	1256.481400000	1.000e-04	0	0	0	0	0	1	6	0	6	0	0	0	0	0	0	5	1	5	88NaReDaJo_S4.1678
22	1	1256.479000000	2.423e-03	0	0	0	0	0	1	6	0	6	0	0	0	0	0	0	5	1	5	77AlJoMc.743
22	1	1253.732000000	2.853e-03	0	0	0	0	0	1	5	0	5	0	0	0	0	0	0	4	1	4	77AlJoMc.744
22	1	1251.041000000	1.928e-03	0	0	0	0	0	1	4	0	4	0	0	0	0	0	0	3	1	3	77AlJoMc.745
22	1	1248.390000000	1.223e-02	0	0	0	0	0	1	3	0	3	0	0	0	0	0	0	2	1	2	77AlJoMc.746
22	1	1245.827000000	3.992e-03	0	0	0	0	0	1	2	0	2	0	0	0	0	0	0	1	1	1	77AlJoMc.747
22	1	1240.817000000	3.206e-03	0	0	0	0	0	1	1	0	1	0	0	0	0	0	0	1	1	0	77AlJoMc.748
22	1	1240.647000000	2.808e-03	0	0	0	0	0	1	2	0	2	0	0	0	0	0	0	2	1	1	77AlJoMc.749
22	1	1240.384000000	6.474e-03	0	0	0	0	0	1	3	0	3	0	0	0	0	0	0	3	1	2	77AlJoMc.750
22	1	1240.031000000	6.746e-03	0	0	0	0	0	1	4	0	4	0	0	0	0	0	0	4	1	3	77AlJoMc.751
22	1	1239.582000000	3.807e-03	0	0	0	0	0	1	5	0	5	0	0	0	0	0	0	5	1	4	77AlJoMc.752
22	1	1239.026000000	1.564e-03	0	0	0	0	0	1	6	0	6	0	0	0	0	0	0	6	1	5	77AlJoMc.753
22	1	1238.556000000	1.000e-03	0	0	0	0	0	1	0	0	0	0	0	0	0	0	0	1	1	1	77AlJoMc.754
22	1	1236.279000000	4.406e-03	0	0	0	0	0	1	1	0	1	0	0	0	0	0	0	2	1	2	77AlJoMc.758
22	1	1234.085000000	2.836e-03	0	0	0	0	0	1	2	0	2	0	0	0	0	0	0	3	1	3	77AlJoMc.761
22	1	1231.964000000	2.243e-03	0	0	0	0	0	1	3	0	3	0	0	0	0	0	0	4	1	4	77AlJoMc.763
22	1	1229.923000000	8.394e-03	0	0	0	0	0	1	4	0	4	0	0	0	0	0	0	5	1	5	77AlJoMc.765
22	1	1227.908000000	1.935e-02	0	0	0	0	0	1	5	0	5	0	0	0	0	0	0	6	1	6	77AlJoMc.771
	---
22	2	1225.997500000	1.207e-04	0	0	0	0	0	1	6	0	6	0	0	0	0	0	0	7	1	7	88NaReDaJo_S4.1519
22	2	1225.998000000	1.000e-03	0	0	0	0	0	1	6	0	6	0	0	0	0	0	0	7	1	7	77AlJoMc.777
	---
	---
23	1	1761.946030000	1.000e-04	0	1	0	0	0	0	7	1	7	0	0	0	0	0	0	6	1	6	07TcPeLa.3696
23	1	1761.945900000	1.383e-04	0	1	0	0	0	0	7	1	7	0	0	0	0	0	0	6	1	6	82BrJoMcWo.150
	---
23	2	1726.790700000	1.202e-04	0	1	0	0	0	0	7	1	7	0	0	0	0	0	0	8	1	8	10JaLaTcGa.139
23	2	1741.029500000	1.262e-04	0	1	0	0	0	0	7	1	7	0	0	0	0	0	0	7	1	6	10JaLaTcGa.150
23	2	1726.792880000	1.000e-04	0	1	0	0	0	0	7	1	7	0	0	0	0	0	0	8	1	8	07TcPeLa.3453
23	2	1741.031670000	1.000e-04	0	1	0	0	0	0	7	1	7	0	0	0	0	0	0	7	1	6	07TcPeLa.3500
23	2	1726.792600000	2.125e-04	0	1	0	0	0	0	7	1	7	0	0	0	0	0	0	8	1	8	82BrJoMcWo.95
	---
	---
24	1	1762.595160000	1.000e-04	0	1	0	0	0	0	7	3	4	0	0	0	0	0	0	6	3	3	07TcPeLa.3699
	---
24	2	1723.546200000	1.663e-04	0	1	0	0	0	0	8	3	5	0	0	0	0	0	0	9	3	6	10JaLaTcGa.133
24	2	1726.116300000	1.102e-04	0	1	0	0	0	0	7	3	4	0	0	0	0	0	0	8	3	5	10JaLaTcGa.142
24	2	1726.116400000	2.102e-04	0	1	0	0	0	0	7	3	4	0	0	0	0	0	0	8	3	5	10JaLaTcGa.657
24	2	1723.548260000	1.000e-04	0	1	0	0	0	0	8	3	5	0	0	0	0	0	0	9	3	6	07TcPeLa.3431
24	2	1726.119110000	6.884e-04	0	1	0	0	0	0	7	3	4	0	0	0	0	0	0	8	3	5	07TcPeLa.3444
24	2	1745.455880000	2.807e-04	0	1	0	0	0	0	8	3	5	0	0	0	0	0	0	8	3	6	07TcPeLa.3609
24	2	1745.580040000	1.000e-04	0	1	0	0	0	0	7	3	4	0	0	0	0	0	0	7	3	5	07TcPeLa.3620
24	2	1764.901980000	6.623e-04	0	1	0	0	0	0	8	3	5	0	0	0	0	0	0	7	3	4	07TcPeLa.3710
24	2	1723.548200000	1.000e-04	0	1	0	0	0	0	8	3	5	0	0	0	0	0	0	9	3	6	82BrJoMcWo.86
24	2	1745.580000000	1.000e-04	0	1	0	0	0	0	7	3	4	0	0	0	0	0	0	7	3	5	81SwSa.43
24	2	1745.455000000	5.993e-04	0	1	0	0	0	0	8	3	5	0	0	0	0	0	0	8	3	6	81SwSa.45
	---
	---
25	1	5665.077400000	1.000e-03	0	0	0	0	2	0	6	1	6	0	0	0	0	0	0	5	1	5	07SaBaHaRi.52
	---
25	2	5634.592300000	1.000e-03	0	0	0	0	2	0	6	1	6	0	0	0	0	0	0	7	1	7	07SaBaHaRi.51
	---
	---
26	1	5667.331600000	1.000e-03	0	0	0	0	2	0	7	1	7	0	0	0	0	0	0	6	1	6	07SaBaHaRi.54
	---
26	2	5632.178500000	1.000e-03	0	0	0	0	2	0	7	1	7	0	0	0	0	0	0	8	1	8	07SaBaHaRi.53
	---
	---
27	1	5666.110500000	1.000e-03	0	0	0	0	2	0	6	1	5	0	0	0	0	0	0	5	1	4	07SaBaHaRi.89
	---
27	2	5633.537500000	1.000e-03	0	0	0	0	2	0	6	1	5	0	0	0	0	0	0	7	1	6	07SaBaHaRi.90
	---
	---
28	1	5668.533800000	1.000e-03	0	0	0	0	2	0	7	1	6	0	0	0	0	0	0	6	1	5	07SaBaHaRi.91
	---
28	2	5630.974800000	1.000e-03	0	0	0	0	2	0	7	1	6	0	0	0	0	0	0	8	1	7	07SaBaHaRi.92
	---
	---
29	1	5664.805300000	1.000e-03	0	0	0	0	2	0	6	3	3	0	0	0	0	0	0	5	3	2	07SaBaHaRi.214
29	1	5650.224500000	1.724e-03	0	0	0	0	2	0	6	3	3	0	0	0	0	0	0	6	3	4	07SaBaHaRi.216
	---
29	2	5633.199800000	1.454e-03	0	0	0	0	2	0	6	3	3	0	0	0	0	0	0	7	3	4	07SaBaHaRi.215
	---
	---
30	1	5667.160700000	2.301e-03	0	0	0	0	2	0	7	3	4	0	0	0	0	0	0	6	3	3	07SaBaHaRi.219
	---
30	2	5650.141700000	1.573e-03	0	0	0	0	2	0	7	3	4	0	0	0	0	0	0	7	3	5	07SaBaHaRi.217
30	2	5630.680900000	1.000e-03	0	0	0	0	2	0	7	3	4	0	0	0	0	0	0	8	3	5	07SaBaHaRi.218
	---
	---
31	1	5664.706600000	1.000e-03	0	0	0	0	2	0	6	3	4	0	0	0	0	0	0	5	3	3	07SaBaHaRi.259
31	1	5650.119100000	1.431e-03	0	0	0	0	2	0	6	3	4	0	0	0	0	0	0	6	3	3	07SaBaHaRi.260
	---
31	2	5633.106000000	1.000e-03	0	0	0	0	2	0	6	3	4	0	0	0	0	0	0	7	3	5	07SaBaHaRi.258
	---
	---
32	1	5667.056400000	1.000e-03	0	0	0	0	2	0	7	3	5	0	0	0	0	0	0	6	3	4	07SaBaHaRi.262
	---
32	2	5630.588200000	1.000e-03	0	0	0	0	2	0	7	3	5	0	0	0	0	0	0	8	3	6	07SaBaHaRi.261
32	2	5650.036200000	1.000e-03	0	0	0	0	2	0	7	3	5	0	0	0	0	0	0	7	3	4	07SaBaHaRi.263
	---
	---
33	1	2339.572700000	4.720e-04	0	0	0	2	0	0	6	1	6	0	0	0	0	0	0	5	1	5	94ItNaTa.28
	---
33	2	2309.089600000	4.720e-04	0	0	0	2	0	0	6	1	6	0	0	0	0	0	0	7	1	7	94ItNaTa.21
	---
	---
34	1	2341.880600000	4.129e-04	0	0	0	2	0	0	7	1	7	0	0	0	0	0	0	6	1	6	94ItNaTa.29
	---
34	2	2306.728200000	4.129e-04	0	0	0	2	0	0	7	1	7	0	0	0	0	0	0	8	1	8	94ItNaTa.20
	---
	---
35	1	2339.828900000	2.660e-04	0	0	0	2	0	0	6	1	5	0	0	0	0	0	0	5	1	4	94ItNaTa.82
	---
35	2	2307.255500000	2.660e-04	0	0	0	2	0	0	6	1	5	0	0	0	0	0	0	7	1	6	94ItNaTa.73
	---
	---
36	1	2342.059800000	4.057e-04	0	0	0	2	0	0	7	1	6	0	0	0	0	0	0	6	1	5	94ItNaTa.83
	---
36	2	2304.499800000	4.057e-04	0	0	0	2	0	0	7	1	6	0	0	0	0	0	0	8	1	7	94ItNaTa.72
	---
	---
37	1	2324.952900000	1.158e-03	0	0	0	2	0	0	6	3	3	0	0	0	0	0	0	5	3	2	94ItNaTa.106
	---
37	2	2293.350900000	1.158e-03	0	0	0	2	0	0	6	3	3	0	0	0	0	0	0	7	3	4	94ItNaTa.64
	---
	---
38	1	2327.237100000	2.236e-03	0	0	0	2	0	0	7	3	4	0	0	0	0	0	0	6	3	3	94ItNaTa.107
	---
38	2	2290.764800000	2.236e-03	0	0	0	2	0	0	7	3	4	0	0	0	0	0	0	8	3	5	94ItNaTa.63
	---
	---
39	1	2324.952900000	8.203e-04	0	0	0	2	0	0	6	3	4	0	0	0	0	0	0	5	3	3	94ItNaTa.120
	---
39	2	2293.350900000	8.203e-04	0	0	0	2	0	0	6	3	4	0	0	0	0	0	0	7	3	5	94ItNaTa.115
	---
	---
40	1	2327.237100000	1.868e-03	0	0	0	2	0	0	7	3	5	0	0	0	0	0	0	6	3	4	94ItNaTa.121
	---
40	2	2290.764800000	1.868e-03	0	0	0	2	0	0	7	3	5	0	0	0	0	0	0	8	3	6	94ItNaTa.114
	---
	---
41	1	2512.667900000	2.840e-04	0	0	0	0	0	2	6	1	5	0	0	0	0	0	0	5	1	4	94ItNaTa.128
	---
41	2	2480.095600000	2.840e-04	0	0	0	0	0	2	6	1	5	0	0	0	0	0	0	7	1	6	94ItNaTa.213
	---
	---
42	1	2515.139400000	4.057e-04	0	0	0	0	0	2	7	1	6	0	0	0	0	0	0	6	1	5	94ItNaTa.129
	---
42	2	2477.579400000	4.057e-04	0	0	0	0	0	2	7	1	6	0	0	0	0	0	0	8	1	7	94ItNaTa.212
	---
	---
43	1	2511.630100000	4.720e-04	0	0	0	0	0	2	6	1	6	0	0	0	0	0	0	5	1	5	94ItNaTa.166
	---
43	2	2481.147000000	4.720e-04	0	0	0	0	0	2	6	1	6	0	0	0	0	0	0	7	1	7	94ItNaTa.156
	---
	---
44	1	2513.917800000	1.087e-03	0	0	0	0	0	2	7	1	7	0	0	0	0	0	0	6	1	6	94ItNaTa.167
	---
44	2	2478.762400000	1.087e-03	0	0	0	0	0	2	7	1	7	0	0	0	0	0	0	8	1	8	94ItNaTa.155
	---
	---
45	1	2533.981300000	1.358e-03	0	0	0	0	0	2	6	3	3	0	0	0	0	0	0	5	3	2	94ItNaTa.204
	---
45	2	2502.379700000	1.358e-03	0	0	0	0	0	2	6	3	3	0	0	0	0	0	0	7	3	4	94ItNaTa.199
	---
	---
46	1	2536.308600000	1.836e-03	0	0	0	0	0	2	7	3	4	0	0	0	0	0	0	6	3	3	94ItNaTa.205
	---
46	2	2499.835500000	1.836e-03	0	0	0	0	0	2	7	3	4	0	0	0	0	0	0	8	3	5	94ItNaTa.198
	---
	---
47	1	2536.308600000	2.268e-03	0	0	0	0	0	2	7	3	5	0	0	0	0	0	0	6	3	4	94ItNaTa.223
	---
47	2	2499.835500000	2.268e-03	0	0	0	0	0	2	7	3	5	0	0	0	0	0	0	8	3	6	94ItNaTa.253
	---
	---
48	1	2533.981300000	6.203e-04	0	0	0	0	0	2	6	3	4	0	0	0	0	0	0	5	3	3	94ItNaTa.259
	---
48	2	2502.379700000	6.203e-04	0	0	0	0	0	2	6	3	4	0	0	0	0	0	0	7	3	5	94ItNaTa.254
	---
	---
49	1	2441.469900000	5.933e-04	0	0	0	1	0	1	7	1	6	0	0	0	0	0	0	6	1	6	94ItNaTa.285
	---
49	2	2420.554300000	5.933e-04	0	0	0	1	0	1	7	1	6	0	0	0	0	0	0	7	1	6	94ItNaTa.241
	---
	---
50	1	1137.890400000	4.465e-03	0	0	0	1	0	0	7	2	6	0	0	0	0	0	0	6	3	4	88NaReDaJo_S4.761
50	1	1138.177500000	2.974e-04	0	0	0	1	0	0	7	2	5	0	0	0	0	0	0	6	3	3	88NaReDaJo_S4.762
50	1	1202.010200000	2.770e-04	0	0	0	1	0	0	7	2	5	0	0	0	0	0	0	6	1	5	88NaReDaJo_S4.1315
50	1	1205.106400000	1.000e-04	0	0	0	1	0	0	7	2	6	0	0	0	0	0	0	6	1	6	88NaReDaJo_S4.1356
	---
50	2	1098.846900000	1.461e-04	0	0	0	1	0	0	8	2	7	0	0	0	0	0	0	9	3	7	88NaReDaJo_S4.560
50	2	1099.297800000	1.000e-04	0	0	0	1	0	0	8	2	6	0	0	0	0	0	0	9	3	6	88NaReDaJo_S4.573
50	2	1101.426500000	1.999e-04	0	0	0	1	0	0	7	2	6	0	0	0	0	0	0	8	3	6	88NaReDaJo_S4.579
50	2	1101.700300000	1.304e-04	0	0	0	1	0	0	7	2	5	0	0	0	0	0	0	8	3	5	88NaReDaJo_S4.580
50	2	1120.724300000	1.000e-04	0	0	0	1	0	0	8	2	7	0	0	0	0	0	0	8	3	5	88NaReDaJo_S4.664
50	2	1120.873600000	2.569e-04	0	0	0	1	0	0	7	2	6	0	0	0	0	0	0	7	3	4	88NaReDaJo_S4.667
50	2	1121.160500000	1.577e-03	0	0	0	1	0	0	7	2	5	0	0	0	0	0	0	7	3	5	88NaReDaJo_S4.674
50	2	1121.205300000	1.407e-04	0	0	0	1	0	0	8	2	6	0	0	0	0	0	0	8	3	6	88NaReDaJo_S4.677
50	2	1140.186200000	2.450e-04	0	0	0	1	0	0	8	2	7	0	0	0	0	0	0	7	3	5	88NaReDaJo_S4.772
50	2	1140.652200000	1.000e-04	0	0	0	1	0	0	8	2	6	0	0	0	0	0	0	7	3	4	88NaReDaJo_S4.774
50	2	1161.436600000	1.506e-04	0	0	0	1	0	0	8	2	6	0	0	0	0	0	0	9	1	8	88NaReDaJo_S4.902
50	2	1164.450700000	5.884e-04	0	0	0	1	0	0	7	2	5	0	0	0	0	0	0	8	1	7	88NaReDaJo_S4.927
50	2	1168.189800000	1.000e-04	0	0	0	1	0	0	8	2	7	0	0	0	0	0	0	9	1	9	88NaReDaJo_S4.982
50	2	1169.954500000	1.318e-03	0	0	0	1	0	0	7	2	6	0	0	0	0	0	0	8	1	8	88NaReDaJo_S4.997
50	2	1183.475200000	1.000e-04	0	0	0	1	0	0	8	2	7	0	0	0	0	0	0	8	1	7	88NaReDaJo_S4.1114
50	2	1184.192200000	2.057e-04	0	0	0	1	0	0	7	2	6	0	0	0	0	0	0	7	1	6	88NaReDaJo_S4.1133
50	2	1188.980300000	1.000e-04	0	0	0	1	0	0	7	2	5	0	0	0	0	0	0	7	1	7	88NaReDaJo_S4.1171
50	2	1189.732000000	1.000e-04	0	0	0	1	0	0	8	2	6	0	0	0	0	0	0	8	1	8	88NaReDaJo_S4.1179
50	2	1203.970900000	1.000e-04	0	0	0	1	0	0	8	2	6	0	0	0	0	0	0	7	1	6	88NaReDaJo_S4.1349
50	2	1208.004200000	1.000e-04	0	0	0	1	0	0	8	2	7	0	0	0	0	0	0	7	1	7	88NaReDaJo_S4.1389
50	2	1189.731000000	1.041e-03	0	0	0	1	0	0	8	2	6	0	0	0	0	0	0	8	1	8	77AlJoMc.810
50	2	1188.986000000	5.708e-03	0	0	0	1	0	0	7	2	5	0	0	0	0	0	0	7	1	7	77AlJoMc.811
50	2	1184.186000000	5.994e-03	0	0	0	1	0	0	7	2	6	0	0	0	0	0	0	7	1	6	77AlJoMc.820
50	2	1183.466000000	9.167e-03	0	0	0	1	0	0	8	2	7	0	0	0	0	0	0	8	1	7	77AlJoMc.821
	---
	---
51	1	1142.588300000	1.386e-04	0	0	0	1	0	0	5	0	5	0	0	0	0	0	0	6	1	5	88NaReDaJo_S4.787
51	1	1145.581800000	2.219e-04	0	0	0	1	0	0	4	0	4	0	0	0	0	0	0	5	1	4	88NaReDaJo_S4.804
51	1	1148.470400000	1.000e-04	0	0	0	1	0	0	3	0	3	0	0	0	0	0	0	4	1	3	88NaReDaJo_S4.824
51	1	1151.260100000	1.000e-04	0	0	0	1	0	0	2	0	2	0	0	0	0	0	0	3	1	2	88NaReDaJo_S4.841
51	1	1153.954600000	1.000e-04	0	0	0	1	0	0	1	0	1	0	0	0	0	0	0	2	1	1	88NaReDaJo_S4.856
51	1	1156.556600000	1.000e-04	0	0	0	1	0	0	0	0	0	0	0	0	0	0	0	1	1	0	88NaReDaJo_S4.866
51	1	1159.135700000	1.039e-04	0	0	0	1	0	0	1	0	1	0	0	0	0	0	0	1	1	1	88NaReDaJo_S4.879
51	1	1159.271600000	1.994e-04	0	0	0	1	0	0	2	0	2	0	0	0	0	0	0	2	1	2	88NaReDaJo_S4.881
51	1	1159.471800000	1.000e-04	0	0	0	1	0	0	3	0	3	0	0	0	0	0	0	3	1	3	88NaReDaJo_S4.884
51	1	1159.730700000	1.000e-04	0	0	0	1	0	0	4	0	4	0	0	0	0	0	0	4	1	4	88NaReDaJo_S4.885
51	1	1160.042100000	1.000e-04	0	0	0	1	0	0	5	0	5	0	0	0	0	0	0	5	1	5	88NaReDaJo_S4.890
51	1	1160.397900000	1.000e-04	0	0	0	1	0	0	6	0	6	0	0	0	0	0	0	6	1	6	88NaReDaJo_S4.893
51	1	1163.808600000	1.000e-04	0	0	0	1	0	0	2	0	2	0	0	0	0	0	0	1	1	0	88NaReDaJo_S4.922
51	1	1166.033600000	1.000e-04	0	0	0	1	0	0	3	0	3	0	0	0	0	0	0	2	1	1	88NaReDaJo_S4.956
51	1	1168.154800000	1.000e-04	0	0	0	1	0	0	4	0	4	0	0	0	0	0	0	3	1	2	88NaReDaJo_S4.981
51	1	1170.165000000	1.608e-04	0	0	0	1	0	0	5	0	5	0	0	0	0	0	0	4	1	3	88NaReDaJo_S4.999
51	1	1172.054600000	1.680e-03	0	0	0	1	0	0	6	0	6	0	0	0	0	0	0	5	1	4	88NaReDaJo_S4.1017
	---
51	2	1139.483300000	1.120e-04	0	0	0	1	0	0	6	0	6	0	0	0	0	0	0	7	1	6	88NaReDaJo_S4.769
	---
	---
52	1	1173.818700000	1.000e-04	0	0	0	1	0	0	7	0	7	0	0	0	0	0	0	6	1	5	88NaReDaJo_S4.1035
	---
52	2	1136.259500000	1.000e-04	0	0	0	1	0	0	7	0	7	0	0	0	0	0	0	8	1	7	88NaReDaJo_S4.753
52	2	1160.788500000	1.000e-04	0	0	0	1	0	0	7	0	7	0	0	0	0	0	0	7	1	7	88NaReDaJo_S4.897
	---
	---
53	1	1223.420800000	7.922e-04	0	0	0	1	0	0	7	4	4	0	0	0	0	0	0	6	3	4	88NaReDaJo_S4.1501
53	1	1223.420900000	1.938e-03	0	0	0	1	0	0	7	4	3	0	0	0	0	0	0	6	3	3	88NaReDaJo_S4.1502
	---
53	2	1206.288400000	8.100e-04	0	0	0	1	0	0	8	4	5	0	0	0	0	0	0	8	3	5	88NaReDaJo_S4.1375
53	2	1206.295500000	1.770e-04	0	0	0	1	0	0	8	4	4	0	0	0	0	0	0	8	3	6	88NaReDaJo_S4.1376
53	2	1206.403000000	2.930e-03	0	0	0	1	0	0	7	4	4	0	0	0	0	0	0	7	3	4	88NaReDaJo_S4.1377
53	2	1206.403100000	7.358e-04	0	0	0	1	0	0	7	4	3	0	0	0	0	0	0	7	3	5	88NaReDaJo_S4.1378
53	2	1225.743600000	1.234e-03	0	0	0	1	0	0	8	4	4	0	0	0	0	0	0	7	3	4	88NaReDaJo_S4.1516
53	2	1225.749600000	3.637e-04	0	0	0	1	0	0	8	4	5	0	0	0	0	0	0	7	3	5	88NaReDaJo_S4.1517
	---
	---
54	1	1230.001800000	1.000e-04	0	0	0	0	0	1	7	2	6	0	0	0	0	0	0	6	3	3	88NaReDaJo_S4.1560
54	1	1230.272500000	1.000e-04	0	0	0	0	0	1	7	2	5	0	0	0	0	0	0	6	3	4	88NaReDaJo_S4.1563
54	1	1293.835400000	3.158e-04	0	0	0	0	0	1	7	2	6	0	0	0	0	0	0	6	1	5	88NaReDaJo_S4.1850
54	1	1297.484300000	2.070e-04	0	0	0	0	0	1	7	2	5	0	0	0	0	0	0	6	1	6	88NaReDaJo_S4.1866
54	1	1297.470000000	1.409e-02	0	0	0	0	0	1	7	2	5	0	0	0	0	0	0	6	1	6	77AlJoMc.643
54	1	1293.835000000	1.000e-03	0	0	0	0	0	1	7	2	6	0	0	0	0	0	0	6	1	5	77AlJoMc.656
	---
54	2	1213.354300000	1.485e-04	0	0	0	0	0	1	8	2	6	0	0	0	0	0	0	8	3	5	07TcPeLa.1313
54	2	1295.685200000	3.641e-04	0	0	0	0	0	1	8	2	7	0	0	0	0	0	0	7	1	6	07TcPeLa.1737
54	2	1191.011800000	1.000e-04	0	0	0	0	0	1	8	2	7	0	0	0	0	0	0	9	3	6	88NaReDaJo_S4.1191
54	2	1191.478000000	8.142e-04	0	0	0	0	0	1	8	2	6	0	0	0	0	0	0	9	3	7	88NaReDaJo_S4.1198
54	2	1193.525100000	1.000e-04	0	0	0	0	0	1	7	2	6	0	0	0	0	0	0	8	3	5	88NaReDaJo_S4.1248
54	2	1193.804100000	1.146e-04	0	0	0	0	0	1	7	2	5	0	0	0	0	0	0	8	3	6	88NaReDaJo_S4.1251
54	2	1212.918900000	2.417e-04	0	0	0	0	0	1	8	2	7	0	0	0	0	0	0	8	3	6	88NaReDaJo_S4.1421
54	2	1212.986600000	1.000e-04	0	0	0	0	0	1	7	2	6	0	0	0	0	0	0	7	3	5	88NaReDaJo_S4.1422
54	2	1213.255000000	3.972e-03	0	0	0	0	0	1	7	2	5	0	0	0	0	0	0	7	3	4	88NaReDaJo_S4.1431
54	2	1213.354400000	1.000e-04	0	0	0	0	0	1	8	2	6	0	0	0	0	0	0	8	3	5	88NaReDaJo_S4.1433
54	2	1232.366200000	1.000e-04	0	0	0	0	0	1	8	2	7	0	0	0	0	0	0	7	3	4	88NaReDaJo_S4.1574
54	2	1232.816100000	1.000e-04	0	0	0	0	0	1	8	2	6	0	0	0	0	0	0	7	3	5	88NaReDaJo_S4.1577
54	2	1253.150500000	2.330e-04	0	0	0	0	0	1	8	2	7	0	0	0	0	0	0	9	1	8	88NaReDaJo_S4.1666
54	2	1256.275600000	2.956e-04	0	0	0	0	0	1	7	2	6	0	0	0	0	0	0	8	1	7	88NaReDaJo_S4.1677
54	2	1260.819900000	1.283e-04	0	0	0	0	0	1	8	2	6	0	0	0	0	0	0	9	1	9	88NaReDaJo_S4.1699
54	2	1262.329300000	1.567e-03	0	0	0	0	0	1	7	2	5	0	0	0	0	0	0	8	1	8	88NaReDaJo_S4.1708
54	2	1276.104900000	4.065e-04	0	0	0	0	0	1	8	2	6	0	0	0	0	0	0	8	1	7	88NaReDaJo_S4.1765
54	2	1276.569200000	4.796e-04	0	0	0	0	0	1	7	2	5	0	0	0	0	0	0	7	1	6	88NaReDaJo_S4.1768
54	2	1280.805000000	1.009e-04	0	0	0	0	0	1	7	2	6	0	0	0	0	0	0	7	1	7	88NaReDaJo_S4.1789
54	2	1281.445900000	1.235e-04	0	0	0	0	0	1	8	2	7	0	0	0	0	0	0	8	1	8	88NaReDaJo_S4.1791
54	2	1295.684800000	1.000e-04	0	0	0	0	0	1	8	2	7	0	0	0	0	0	0	7	1	6	88NaReDaJo_S4.1857
54	2	1300.634600000	2.899e-04	0	0	0	0	0	1	8	2	6	0	0	0	0	0	0	7	1	7	88NaReDaJo_S4.1894
54	2	1300.633000000	1.310e-03	0	0	0	0	0	1	8	2	6	0	0	0	0	0	0	7	1	7	77AlJoMc.620
54	2	1295.679000000	5.836e-03	0	0	0	0	0	1	8	2	7	0	0	0	0	0	0	7	1	6	77AlJoMc.649
54	2	1281.447000000	1.000e-03	0	0	0	0	0	1	8	2	7	0	0	0	0	0	0	8	1	8	77AlJoMc.689
54	2	1280.801000000	3.899e-03	0	0	0	0	0	1	7	2	6	0	0	0	0	0	0	7	1	7	77AlJoMc.690
54	2	1276.556000000	1.368e-02	0	0	0	0	0	1	7	2	5	0	0	0	0	0	0	7	1	6	77AlJoMc.705
54	2	1276.106000000	1.000e-03	0	0	0	0	0	1	8	2	6	0	0	0	0	0	0	8	1	7	77AlJoMc.707
54	2	1193.530000000	4.962e-03	0	0	0	0	0	1	7	2	6	0	0	0	0	0	0	8	3	5	77AlJoMc.806
	---
	---
55	1	1259.269000000	2.131e-04	0	0	0	0	0	1	7	0	7	0	0	0	0	0	0	6	1	6	88NaReDaJo_S4.1692
55	1	1259.273000000	3.787e-03	0	0	0	0	0	1	7	0	7	0	0	0	0	0	0	6	1	6	77AlJoMc.739
	---
55	2	1224.115900000	1.000e-04	0	0	0	0	0	1	7	0	7	0	0	0	0	0	0	8	1	8	88NaReDaJo_S4.1509
55	2	1238.355100000	3.003e-04	0	0	0	0	0	1	7	0	7	0	0	0	0	0	0	7	1	6	88NaReDaJo_S4.1613
55	2	1238.356000000	1.200e-03	0	0	0	0	0	1	7	0	7	0	0	0	0	0	0	7	1	6	77AlJoMc.755
55	2	1224.115000000	1.000e-03	0	0	0	0	0	1	7	0	7	0	0	0	0	0	0	8	1	8	77AlJoMc.782
	---
	---
56	1	1308.926700000	9.490e-04	0	0	0	0	0	1	5	4	2	0	0	0	0	0	0	6	3	3	88NaReDaJo_S4.1930
56	1	1308.926800000	8.260e-04	0	0	0	0	0	1	5	4	1	0	0	0	0	0	0	6	3	4	88NaReDaJo_S4.1931
56	1	1311.401000000	2.132e-04	0	0	0	0	0	1	4	4	0	0	0	0	0	0	0	5	3	3	88NaReDaJo_S4.1938
56	1	1311.401100000	5.431e-04	0	0	0	0	0	1	4	4	1	0	0	0	0	0	0	5	3	2	88NaReDaJo_S4.1939
56	1	1323.459300000	9.924e-04	0	0	0	0	0	1	6	4	2	0	0	0	0	0	0	6	3	3	88NaReDaJo_S4.1998
56	1	1323.459300000	6.098e-04	0	0	0	0	0	1	6	4	3	0	0	0	0	0	0	6	3	4	88NaReDaJo_S4.1999
56	1	1323.510600000	1.790e-04	0	0	0	0	0	1	5	4	1	0	0	0	0	0	0	5	3	2	88NaReDaJo_S4.2000
56	1	1323.510700000	2.844e-04	0	0	0	0	0	1	5	4	2	0	0	0	0	0	0	5	3	3	88NaReDaJo_S4.2001
56	1	1323.551800000	1.726e-04	0	0	0	0	0	1	4	4	0	0	0	0	0	0	0	4	3	1	88NaReDaJo_S4.2002
56	1	1323.551900000	1.787e-04	0	0	0	0	0	1	4	4	1	0	0	0	0	0	0	4	3	2	88NaReDaJo_S4.2003
56	1	1333.271500000	1.000e-04	0	0	0	0	0	1	4	4	0	0	0	0	0	0	0	3	3	1	88NaReDaJo_S4.2015
56	1	1333.271600000	1.379e-04	0	0	0	0	0	1	4	4	1	0	0	0	0	0	0	3	3	0	88NaReDaJo_S4.2016
56	1	1335.661800000	1.000e-04	0	0	0	0	0	1	5	4	2	0	0	0	0	0	0	4	3	1	88NaReDaJo_S4.2020
56	1	1335.661900000	1.000e-04	0	0	0	0	0	1	5	4	1	0	0	0	0	0	0	4	3	2	88NaReDaJo_S4.2021
56	1	1338.043400000	6.952e-04	0	0	0	0	0	1	6	4	3	0	0	0	0	0	0	5	3	2	88NaReDaJo_S4.2026
56	1	1338.043400000	1.410e-04	0	0	0	0	0	1	6	4	2	0	0	0	0	0	0	5	3	3	88NaReDaJo_S4.2027
56	1	1338.039000000	4.541e-03	0	0	0	0	0	1	6	4	2	0	0	0	0	0	0	5	3	3	77AlJoMc.543
56	1	1338.039000000	3.705e-03	0	0	0	0	0	1	6	4	3	0	0	0	0	0	0	5	3	2	77AlJoMc.544
56	1	1335.654000000	7.744e-03	0	0	0	0	0	1	5	4	2	0	0	0	0	0	0	4	3	1	77AlJoMc.548
56	1	1335.654000000	7.943e-03	0	0	0	0	0	1	5	4	1	0	0	0	0	0	0	4	3	2	77AlJoMc.549
56	1	1333.269000000	2.462e-03	0	0	0	0	0	1	4	4	1	0	0	0	0	0	0	3	3	0	77AlJoMc.552
56	1	1333.269000000	2.530e-03	0	0	0	0	0	1	4	4	0	0	0	0	0	0	0	3	3	1	77AlJoMc.554
56	1	1323.502000000	8.984e-03	0	0	0	0	0	1	5	4	2	0	0	0	0	0	0	5	3	3	77AlJoMc.566
56	1	1323.502000000	8.421e-03	0	0	0	0	0	1	5	4	1	0	0	0	0	0	0	5	3	2	77AlJoMc.567
	---
56	2	1306.440800000	2.412e-03	0	0	0	0	0	1	6	4	3	0	0	0	0	0	0	7	3	4	88NaReDaJo_S4.1922
56	2	1306.440800000	2.382e-03	0	0	0	0	0	1	6	4	2	0	0	0	0	0	0	7	3	5	88NaReDaJo_S4.1923
	---
	---
57	1	1340.414500000	7.729e-04	0	0	0	0	0	1	7	4	4	0	0	0	0	0	0	6	3	3	88NaReDaJo_S4.2031
57	1	1340.414600000	1.758e-03	0	0	0	0	0	1	7	4	3	0	0	0	0	0	0	6	3	4	88NaReDaJo_S4.2032
57	1	1340.409000000	7.358e-03	0	0	0	0	0	1	7	4	3	0	0	0	0	0	0	6	3	4	77AlJoMc.540
57	1	1340.409000000	4.727e-03	0	0	0	0	0	1	7	4	4	0	0	0	0	0	0	6	3	3	77AlJoMc.541
	---
57	2	1301.418900000	1.136e-04	0	0	0	0	0	1	8	4	5	0	0	0	0	0	0	9	3	6	88NaReDaJo_S4.1901
57	2	1301.439000000	2.130e-03	0	0	0	0	0	1	8	4	4	0	0	0	0	0	0	9	3	7	88NaReDaJo_S4.1902
57	2	1303.942500000	5.545e-03	0	0	0	0	0	1	7	4	4	0	0	0	0	0	0	8	3	5	88NaReDaJo_S4.1914
57	2	1303.942500000	5.294e-03	0	0	0	0	0	1	7	4	3	0	0	0	0	0	0	8	3	6	88NaReDaJo_S4.1915
57	2	1323.316500000	1.892e-03	0	0	0	0	0	1	8	4	4	0	0	0	0	0	0	8	3	5	88NaReDaJo_S4.1993
57	2	1323.326400000	2.765e-04	0	0	0	0	0	1	8	4	5	0	0	0	0	0	0	8	3	6	88NaReDaJo_S4.1994
57	2	1323.395300000	4.634e-04	0	0	0	0	0	1	7	4	3	0	0	0	0	0	0	7	3	4	88NaReDaJo_S4.1995
57	2	1323.395400000	3.201e-03	0	0	0	0	0	1	7	4	4	0	0	0	0	0	0	7	3	5	88NaReDaJo_S4.1996
57	2	1342.775100000	4.939e-03	0	0	0	0	0	1	8	4	4	0	0	0	0	0	0	7	3	5	88NaReDaJo_S4.2036
57	2	1342.775200000	2.033e-03	0	0	0	0	0	1	8	4	5	0	0	0	0	0	0	7	3	4	88NaReDaJo_S4.2037
57	2	1342.770000000	1.004e-02	0	0	0	0	0	1	8	4	4	0	0	0	0	0	0	7	3	5	77AlJoMc.538
57	2	1342.770000000	3.167e-03	0	0	0	0	0	1	8	4	5	0	0	0	0	0	0	7	3	4	77AlJoMc.539
57	2	1323.401000000	6.163e-03	0	0	0	0	0	1	7	4	3	0	0	0	0	0	0	7	3	4	77AlJoMc.568
57	2	1323.401000000	2.399e-03	0	0	0	0	0	1	7	4	4	0	0	0	0	0	0	7	3	5	77AlJoMc.569
57	2	1323.316000000	2.392e-03	0	0	0	0	0	1	8	4	4	0	0	0	0	0	0	8	3	5	77AlJoMc.570
57	2	1323.316000000	1.012e-02	0	0	0	0	0	1	8	4	5	0	0	0	0	0	0	8	3	6	77AlJoMc.571
	---
	---
58	1	1485.395000000	1.000e-04	0	0	1	0	0	0	5	1	4	0	0	0	0	0	0	6	1	5	88NaReDaJo_S4.2683
58	1	1486.178300000	1.000e-04	0	0	1	0	0	0	5	1	5	0	0	0	0	0	0	6	1	6	88NaReDaJo_S4.2687
58	1	1487.828400000	2.623e-04	0	0	1	0	0	0	4	1	3	0	0	0	0	0	0	5	1	4	88NaReDaJo_S4.2694
58	1	1488.512400000	1.000e-04	0	0	1	0	0	0	4	1	4	0	0	0	0	0	0	5	1	5	88NaReDaJo_S4.2698
58	1	1490.278500000	1.000e-04	0	0	1	0	0	0	3	1	2	0	0	0	0	0	0	4	1	3	88NaReDaJo_S4.2704
58	1	1490.850000000	1.000e-04	0	0	1	0	0	0	3	1	3	0	0	0	0	0	0	4	1	4	88NaReDaJo_S4.2708
58	1	1492.744100000	1.334e-04	0	0	1	0	0	0	2	1	1	0	0	0	0	0	0	3	1	2	88NaReDaJo_S4.2712
58	1	1493.190900000	1.878e-04	0	0	1	0	0	0	2	1	2	0	0	0	0	0	0	3	1	3	88NaReDaJo_S4.2717
58	1	1495.225400000	1.000e-04	0	0	1	0	0	0	1	1	0	0	0	0	0	0	0	2	1	1	88NaReDaJo_S4.2721
58	1	1496.878600000	1.572e-04	0	0	1	0	0	0	6	1	6	0	0	0	0	0	0	6	1	5	88NaReDaJo_S4.2727
58	1	1497.836800000	1.000e-04	0	0	1	0	0	0	5	1	5	0	0	0	0	0	0	5	1	4	88NaReDaJo_S4.2729
58	1	1498.635400000	1.000e-04	0	0	1	0	0	0	4	1	4	0	0	0	0	0	0	4	1	3	88NaReDaJo_S4.2732
58	1	1499.274000000	1.906e-04	0	0	1	0	0	0	3	1	3	0	0	0	0	0	0	3	1	2	88NaReDaJo_S4.2733
58	1	1499.753200000	1.404e-04	0	0	1	0	0	0	2	1	2	0	0	0	0	0	0	2	1	1	88NaReDaJo_S4.2734
58	1	1500.406500000	1.000e-04	0	0	1	0	0	0	1	1	0	0	0	0	0	0	0	1	1	1	88NaReDaJo_S4.2738
58	1	1500.755600000	3.845e-04	0	0	1	0	0	0	2	1	1	0	0	0	0	0	0	2	1	2	88NaReDaJo_S4.2741
58	1	1501.279900000	1.000e-04	0	0	1	0	0	0	3	1	2	0	0	0	0	0	0	3	1	3	88NaReDaJo_S4.2761
58	1	1501.978600000	8.914e-04	0	0	1	0	0	0	4	1	3	0	0	0	0	0	0	4	1	4	88NaReDaJo_S4.2785
58	1	1502.848800000	1.000e-04	0	0	1	0	0	0	5	1	4	0	0	0	0	0	0	5	1	5	88NaReDaJo_S4.2814
58	1	1504.934300000	1.000e-04	0	0	1	0	0	0	2	1	2	0	0	0	0	0	0	1	1	1	88NaReDaJo_S4.2868
58	1	1505.292800000	1.000e-04	0	0	1	0	0	0	2	1	1	0	0	0	0	0	0	1	1	0	88NaReDaJo_S4.2877
58	1	1507.285900000	1.000e-04	0	0	1	0	0	0	3	1	3	0	0	0	0	0	0	2	1	2	88NaReDaJo_S4.2897
58	1	1507.841900000	1.000e-04	0	0	1	0	0	0	3	1	2	0	0	0	0	0	0	2	1	1	88NaReDaJo_S4.2905
58	1	1509.636800000	1.000e-04	0	0	1	0	0	0	4	1	4	0	0	0	0	0	0	3	1	3	88NaReDaJo_S4.2917
58	1	1510.402000000	1.000e-04	0	0	1	0	0	0	4	1	3	0	0	0	0	0	0	3	1	2	88NaReDaJo_S4.2922
58	1	1511.985900000	1.000e-04	0	0	1	0	0	0	5	1	5	0	0	0	0	0	0	4	1	4	88NaReDaJo_S4.2928
58	1	1512.971900000	1.000e-04	0	0	1	0	0	0	5	1	4	0	0	0	0	0	0	4	1	3	88NaReDaJo_S4.2934
58	1	1514.332300000	1.000e-04	0	0	1	0	0	0	6	1	6	0	0	0	0	0	0	5	1	5	88NaReDaJo_S4.2939
58	1	1515.550600000	1.000e-04	0	0	1	0	0	0	6	1	5	0	0	0	0	0	0	5	1	4	88NaReDaJo_S4.2947
58	1	1518.136100000	1.979e-04	0	0	1	0	0	0	7	1	6	0	0	0	0	0	0	6	1	5	88NaReDaJo_S4.2960
58	1	1498.638000000	2.536e-03	0	0	1	0	0	0	4	1	4	0	0	0	0	0	0	4	1	3	77AlJoMc.209
58	1	1497.842000000	5.161e-03	0	0	1	0	0	0	5	1	5	0	0	0	0	0	0	5	1	4	77AlJoMc.210
58	1	1485.397000000	2.041e-03	0	0	1	0	0	0	5	1	4	0	0	0	0	0	0	6	1	5	77AlJoMcb.8
58	1	1486.192000000	1.362e-02	0	0	1	0	0	0	5	1	5	0	0	0	0	0	0	6	1	6	77AlJoMcb.14
58	1	1487.825000000	3.662e-03	0	0	1	0	0	0	4	1	3	0	0	0	0	0	0	5	1	4	77AlJoMcb.15
58	1	1488.509000000	3.323e-03	0	0	1	0	0	0	4	1	4	0	0	0	0	0	0	5	1	5	77AlJoMcb.19
58	1	1490.278000000	1.000e-03	0	0	1	0	0	0	3	1	2	0	0	0	0	0	0	4	1	3	77AlJoMcb.20
58	1	1490.843000000	6.959e-03	0	0	1	0	0	0	3	1	3	0	0	0	0	0	0	4	1	4	77AlJoMcb.24
58	1	1492.748000000	3.767e-03	0	0	1	0	0	0	2	1	1	0	0	0	0	0	0	3	1	2	77AlJoMcb.25
58	1	1493.187000000	4.088e-03	0	0	1	0	0	0	2	1	2	0	0	0	0	0	0	3	1	3	77AlJoMcb.29
58	1	1495.222000000	3.334e-03	0	0	1	0	0	0	1	1	0	0	0	0	0	0	0	2	1	1	77AlJoMcb.30
58	1	1499.275000000	1.000e-03	0	0	1	0	0	0	3	1	3	0	0	0	0	0	0	3	1	2	77AlJoMcb.34
58	1	1499.758000000	4.940e-03	0	0	1	0	0	0	2	1	2	0	0	0	0	0	0	2	1	1	77AlJoMcb.35
58	1	1504.923000000	1.124e-02	0	0	1	0	0	0	2	1	2	0	0	0	0	0	0	1	1	1	77AlJoMcb.37
58	1	1505.286000000	6.785e-03	0	0	1	0	0	0	2	1	1	0	0	0	0	0	0	1	1	0	77AlJoMcb.39
58	1	1507.288000000	2.058e-03	0	0	1	0	0	0	3	1	3	0	0	0	0	0	0	2	1	2	77AlJoMcb.40
58	1	1507.835000000	6.832e-03	0	0	1	0	0	0	3	1	2	0	0	0	0	0	0	2	1	1	77AlJoMcb.44
58	1	1509.629000000	7.789e-03	0	0	1	0	0	0	4	1	4	0	0	0	0	0	0	3	1	3	77AlJoMcb.45
58	1	1510.399000000	2.940e-03	0	0	1	0	0	0	4	1	3	0	0	0	0	0	0	3	1	2	77AlJoMcb.49
58	1	1511.983000000	2.885e-03	0	0	1	0	0	0	5	1	5	0	0	0	0	0	0	4	1	4	77AlJoMcb.50
58	1	1512.968000000	3.958e-03	0	0	1	0	0	0	5	1	4	0	0	0	0	0	0	4	1	3	77AlJoMcb.54
58	1	1514.333000000	1.000e-03	0	0	1	0	0	0	6	1	6	0	0	0	0	0	0	5	1	5	77AlJoMcb.57
58	1	1515.550000000	1.000e-03	0	0	1	0	0	0	6	1	5	0	0	0	0	0	0	5	1	4	77AlJoMcb.63
58	1	1518.130000000	6.298e-03	0	0	1	0	0	0	7	1	6	0	0	0	0	0	0	6	1	5	77AlJoMcb.70
	---
58	2	1478.193400000	1.000e-04	0	0	1	0	0	0	8	1	7	0	0	0	0	0	0	9	1	8	88NaReDaJo_S4.2637
58	2	1480.577000000	1.093e-04	0	0	1	0	0	0	7	1	6	0	0	0	0	0	0	8	1	7	88NaReDaJo_S4.2654
58	2	1482.977600000	1.080e-04	0	0	1	0	0	0	6	1	5	0	0	0	0	0	0	7	1	6	88NaReDaJo_S4.2669
58	2	1505.106200000	1.000e-04	0	0	1	0	0	0	7	1	6	0	0	0	0	0	0	7	1	7	88NaReDaJo_S4.2872
58	2	1506.488800000	1.890e-04	0	0	1	0	0	0	8	1	7	0	0	0	0	0	0	8	1	8	88NaReDaJo_S4.2892
58	2	1520.727300000	1.234e-04	0	0	1	0	0	0	8	1	7	0	0	0	0	0	0	7	1	6	88NaReDaJo_S4.2977
58	2	1520.730000000	2.577e-03	0	0	1	0	0	0	8	1	7	0	0	0	0	0	0	7	1	6	77AlJoMc.104
58	2	1480.573000000	4.109e-03	0	0	1	0	0	0	7	1	6	0	0	0	0	0	0	8	1	7	77AlJoMc.276
58	2	1478.194000000	1.000e-03	0	0	1	0	0	0	8	1	7	0	0	0	0	0	0	9	1	8	77AlJoMc.291
58	2	1482.977000000	1.000e-03	0	0	1	0	0	0	6	1	5	0	0	0	0	0	0	7	1	6	77AlJoMcb.1
58	2	1483.846000000	2.258e-03	0	0	1	0	0	0	6	1	6	0	0	0	0	0	0	7	1	7	77AlJoMcb.5
	---
	---
59	1	1486.227100000	4.570e-04	0	0	1	0	0	0	5	3	2	0	0	0	0	0	0	6	3	3	88NaReDaJo_S4.2688
59	1	1486.227100000	6.273e-04	0	0	1	0	0	0	5	3	3	0	0	0	0	0	0	6	3	4	88NaReDaJo_S4.2689
59	1	1488.616900000	2.189e-04	0	0	1	0	0	0	4	3	2	0	0	0	0	0	0	5	3	3	88NaReDaJo_S4.2699
59	1	1488.617100000	4.048e-04	0	0	1	0	0	0	4	3	1	0	0	0	0	0	0	5	3	2	88NaReDaJo_S4.2700
59	1	1491.014300000	1.000e-04	0	0	1	0	0	0	3	3	0	0	0	0	0	0	0	4	3	1	88NaReDaJo_S4.2709
59	1	1491.014400000	1.000e-04	0	0	1	0	0	0	3	3	1	0	0	0	0	0	0	4	3	2	88NaReDaJo_S4.2710
59	1	1500.733800000	1.000e-04	0	0	1	0	0	0	3	3	1	0	0	0	0	0	0	3	3	0	88NaReDaJo_S4.2739
59	1	1500.733800000	1.000e-04	0	0	1	0	0	0	3	3	0	0	0	0	0	0	0	3	3	1	88NaReDaJo_S4.2740
59	1	1500.767800000	1.000e-04	0	0	1	0	0	0	4	3	2	0	0	0	0	0	0	4	3	1	88NaReDaJo_S4.2742
59	1	1500.767900000	3.170e-04	0	0	1	0	0	0	4	3	1	0	0	0	0	0	0	4	3	2	88NaReDaJo_S4.2743
59	1	1500.811200000	6.777e-04	0	0	1	0	0	0	5	3	3	0	0	0	0	0	0	5	3	2	88NaReDaJo_S4.2744
59	1	1500.811200000	6.765e-04	0	0	1	0	0	0	5	3	2	0	0	0	0	0	0	5	3	3	88NaReDaJo_S4.2745
59	1	1500.863200000	1.898e-03	0	0	1	0	0	0	6	3	4	0	0	0	0	0	0	6	3	3	88NaReDaJo_S4.2746
59	1	1500.863200000	2.162e-03	0	0	1	0	0	0	6	3	3	0	0	0	0	0	0	6	3	4	88NaReDaJo_S4.2747
59	1	1510.487500000	1.000e-04	0	0	1	0	0	0	4	3	2	0	0	0	0	0	0	3	3	1	88NaReDaJo_S4.2923
59	1	1510.487500000	1.005e-04	0	0	1	0	0	0	4	3	1	0	0	0	0	0	0	3	3	0	88NaReDaJo_S4.2924
59	1	1512.962300000	2.559e-04	0	0	1	0	0	0	5	3	3	0	0	0	0	0	0	4	3	2	88NaReDaJo_S4.2932
59	1	1512.962300000	3.358e-04	0	0	1	0	0	0	5	3	2	0	0	0	0	0	0	4	3	1	88NaReDaJo_S4.2933
59	1	1515.447400000	7.566e-04	0	0	1	0	0	0	6	3	3	0	0	0	0	0	0	5	3	2	88NaReDaJo_S4.2945
59	1	1515.447500000	9.642e-04	0	0	1	0	0	0	6	3	4	0	0	0	0	0	0	5	3	3	88NaReDaJo_S4.2946
59	1	1510.482000000	5.600e-03	0	0	1	0	0	0	4	3	1	0	0	0	0	0	0	3	3	0	77AlJoMc.144
59	1	1510.482000000	5.436e-03	0	0	1	0	0	0	4	3	2	0	0	0	0	0	0	3	3	1	77AlJoMc.145
59	1	1491.016000000	1.669e-03	0	0	1	0	0	0	3	3	1	0	0	0	0	0	0	4	3	2	77AlJoMc.220
59	1	1491.016000000	1.795e-03	0	0	1	0	0	0	3	3	0	0	0	0	0	0	0	4	3	1	77AlJoMc.221
59	1	1488.612000000	4.695e-03	0	0	1	0	0	0	4	3	1	0	0	0	0	0	0	5	3	2	77AlJoMc.229
59	1	1488.612000000	5.119e-03	0	0	1	0	0	0	4	3	2	0	0	0	0	0	0	5	3	3	77AlJoMc.230
59	1	1486.192000000	3.573e-02	0	0	1	0	0	0	5	3	3	0	0	0	0	0	0	6	3	4	77AlJoMcb.12
59	1	1486.192000000	3.464e-02	0	0	1	0	0	0	5	3	2	0	0	0	0	0	0	6	3	3	77AlJoMcb.13
59	1	1512.968000000	5.956e-03	0	0	1	0	0	0	5	3	3	0	0	0	0	0	0	4	3	2	77AlJoMcb.55
59	1	1512.968000000	5.364e-03	0	0	1	0	0	0	5	3	2	0	0	0	0	0	0	4	3	1	77AlJoMcb.56
59	1	1515.448000000	1.464e-03	0	0	1	0	0	0	6	3	4	0	0	0	0	0	0	5	3	3	77AlJoMcb.61
59	1	1515.448000000	1.000e-03	0	0	1	0	0	0	6	3	3	0	0	0	0	0	0	5	3	2	77AlJoMcb.62
	---
59	2	1483.846000000	1.000e-03	0	0	1	0	0	0	6	3	4	0	0	0	0	0	0	7	3	5	77AlJoMcb.6
59	2	1483.846000000	2.160e-03	0	0	1	0	0	0	6	3	3	0	0	0	0	0	0	7	3	4	77AlJoMcb.7
	---
	---
60	1	1516.674900000	1.000e-04	0	0	1	0	0	0	7	1	7	0	0	0	0	0	0	6	1	6	88NaReDaJo_S4.2952
60	1	1516.675000000	1.000e-03	0	0	1	0	0	0	7	1	7	0	0	0	0	0	0	6	1	6	77AlJoMcb.64
	---
60	2	1481.521900000	1.794e-04	0	0	1	0	0	0	7	1	7	0	0	0	0	0	0	8	1	8	88NaReDaJo_S4.2664
60	2	1495.760400000	1.330e-04	0	0	1	0	0	0	7	1	7	0	0	0	0	0	0	7	1	6	88NaReDaJo_S4.2724
60	2	1481.476000000	4.572e-02	0	0	1	0	0	0	7	1	7	0	0	0	0	0	0	8	1	8	77AlJoMc.268
	---
	---
61	1	1517.942600000	1.461e-03	0	0	1	0	0	0	7	3	5	0	0	0	0	0	0	6	3	4	88NaReDaJo_S4.2958
61	1	1517.939000000	2.139e-03	0	0	1	0	0	0	7	3	5	0	0	0	0	0	0	6	3	4	77AlJoMcb.68
	---
61	2	1479.106300000	3.037e-04	0	0	1	0	0	0	8	3	6	0	0	0	0	0	0	9	3	7	88NaReDaJo_S4.2644
61	2	1481.469600000	2.974e-03	0	0	1	0	0	0	7	3	5	0	0	0	0	0	0	8	3	6	88NaReDaJo_S4.2663
61	2	1500.919700000	1.000e-04	0	0	1	0	0	0	7	3	5	0	0	0	0	0	0	7	3	4	88NaReDaJo_S4.2748
61	2	1500.983700000	1.663e-04	0	0	1	0	0	0	8	3	6	0	0	0	0	0	0	8	3	5	88NaReDaJo_S4.2750
61	2	1520.445900000	3.873e-04	0	0	1	0	0	0	8	3	6	0	0	0	0	0	0	7	3	5	88NaReDaJo_S4.2975
61	2	1520.451000000	5.487e-03	0	0	1	0	0	0	8	3	6	0	0	0	0	0	0	7	3	5	77AlJoMc.105
61	2	1481.476000000	3.426e-03	0	0	1	0	0	0	7	3	5	0	0	0	0	0	0	8	3	6	77AlJoMc.269
61	2	1479.107000000	1.000e-03	0	0	1	0	0	0	8	3	6	0	0	0	0	0	0	9	3	7	77AlJoMc.285
	---
	---
62	1	1517.942600000	2.999e-03	0	0	1	0	0	0	7	3	4	0	0	0	0	0	0	6	3	3	88NaReDaJo_S4.2959
62	1	1517.939000000	6.599e-03	0	0	1	0	0	0	7	3	4	0	0	0	0	0	0	6	3	3	77AlJoMcb.69
	---
62	2	1481.469600000	7.732e-04	0	0	1	0	0	0	7	3	4	0	0	0	0	0	0	8	3	5	88NaReDaJo_S4.2662
62	2	1500.929700000	7.732e-04	0	0	1	0	0	0	7	3	4	0	0	0	0	0	0	7	3	5	88NaReDaJo_S4.2749
62	2	1481.476000000	7.173e-03	0	0	1	0	0	0	7	3	4	0	0	0	0	0	0	8	3	5	77AlJoMc.270
	---
	---
63	1	4325.084900000	1.000e-04	0	0	1	0	1	0	6	0	6	0	0	0	0	0	0	6	1	5	85TiChKuHu.121
63	1	4342.538500000	1.676e-04	0	0	1	0	1	0	6	0	6	0	0	0	0	0	0	5	1	5	85TiChKuHu.133
	---
63	2	4312.054700000	1.000e-04	0	0	1	0	1	0	6	0	6	0	0	0	0	0	0	7	1	7	85TiChKuHu.95
	---
	---
64	1	4345.319300000	1.000e-04	0	0	1	0	1	0	7	0	7	0	0	0	0	0	0	6	1	6	85TiChKuHu.140
	---
64	2	4310.165800000	2.206e-04	0	0	1	0	1	0	7	0	7	0	0	0	0	0	0	8	1	8	85TiChKuHu.94
64	2	4324.405000000	1.670e-04	0	0	1	0	1	0	7	0	7	0	0	0	0	0	0	7	1	6	85TiChKuHu.118
	---
	---
65	1	4361.055800000	1.000e-04	0	0	1	0	1	0	6	2	5	0	0	0	0	0	0	6	1	6	85TiChKuHu.174
65	1	4372.712500000	1.737e-03	0	0	1	0	1	0	6	2	5	0	0	0	0	0	0	5	1	4	85TiChKuHu.217
	---
65	2	4276.822700000	1.000e-04	0	0	1	0	1	0	6	2	5	0	0	0	0	0	0	7	3	4	85TiChKuHu.50
	---
	---
66	1	4374.662100000	6.106e-04	0	0	1	0	1	0	7	2	6	0	0	0	0	0	0	6	1	5	85TiChKuHu.224
	---
66	2	4274.353000000	3.361e-04	0	0	1	0	1	0	7	2	6	0	0	0	0	0	0	8	3	5	85TiChKuHu.46
66	2	4361.632800000	2.745e-04	0	0	1	0	1	0	7	2	6	0	0	0	0	0	0	7	1	7	85TiChKuHu.178
	---
	---
67	1	4378.405600000	1.000e-04	0	0	1	0	1	0	7	2	5	0	0	0	0	0	0	6	1	6	85TiChKuHu.246
	---
67	2	4357.491000000	1.000e-03	0	0	1	0	1	0	7	2	5	0	0	0	0	0	0	7	1	6	09CiMaCi.28
67	2	4274.725600000	1.000e-04	0	0	1	0	1	0	7	2	5	0	0	0	0	0	0	8	3	6	85TiChKuHu.47
67	2	4357.491200000	1.000e-04	0	0	1	0	1	0	7	2	5	0	0	0	0	0	0	7	1	6	85TiChKuHu.159
	---
	---
68	1	4723.444600000	1.000e-04	0	2	0	0	0	1	6	0	6	0	0	0	0	0	0	6	1	5	85TiChKuHu.405
	---
68	2	4710.414600000	1.000e-04	0	2	0	0	0	1	6	0	6	0	0	0	0	0	0	7	1	7	85TiChKuHu.395
	---
	---
69	1	4759.294800000	1.195e-04	0	2	0	0	0	1	6	2	4	0	0	0	0	0	0	6	1	5	85TiChKuHu.452
69	1	4776.748500000	1.000e-04	0	2	0	0	0	1	6	2	4	0	0	0	0	0	0	5	1	5	85TiChKuHu.503
	---
69	2	4678.446200000	1.000e-04	0	2	0	0	0	1	6	2	4	0	0	0	0	0	0	7	3	5	85TiChKuHu.361
	---
	---
70	1	4762.506300000	1.000e-04	0	2	0	0	0	1	6	2	5	0	0	0	0	0	0	6	1	6	85TiChKuHu.463
70	1	4774.164600000	1.000e-04	0	2	0	0	0	1	6	2	5	0	0	0	0	0	0	5	1	4	85TiChKuHu.495
	---
70	2	4678.273100000	1.000e-04	0	2	0	0	0	1	6	2	5	0	0	0	0	0	0	7	3	4	85TiChKuHu.360
	---
	---
71	1	4775.881200000	1.000e-04	0	2	0	0	0	1	7	2	6	0	0	0	0	0	0	6	1	5	85TiChKuHu.500
	---
71	2	4675.571000000	1.306e-04	0	2	0	0	0	1	7	2	6	0	0	0	0	0	0	8	3	5	85TiChKuHu.358
71	2	4762.851100000	1.078e-04	0	2	0	0	0	1	7	2	6	0	0	0	0	0	0	7	1	7	85TiChKuHu.464
	---
	---
72	1	4779.563900000	1.000e-04	0	2	0	0	0	1	7	2	5	0	0	0	0	0	0	6	1	6	85TiChKuHu.518
	---
72	2	4675.884000000	1.673e-04	0	2	0	0	0	1	7	2	5	0	0	0	0	0	0	8	3	6	85TiChKuHu.359
72	2	4758.649400000	1.269e-04	0	2	0	0	0	1	7	2	5	0	0	0	0	0	0	7	1	6	85TiChKuHu.451
	---
	---
73	1	5190.799700000	1.000e-04	0	3	0	0	0	0	6	1	6	0	0	0	0	0	0	5	1	5	85TiChKuHu.903
	---
73	2	5160.315700000	1.000e-04	0	3	0	0	0	0	6	1	6	0	0	0	0	0	0	7	1	7	85TiChKuHu.834
	---
	---
74	1	5192.787100000	1.000e-04	0	3	0	0	0	0	7	1	7	0	0	0	0	0	0	6	1	6	85TiChKuHu.906
	---
74	2	5157.634000000	1.000e-04	0	3	0	0	0	0	7	1	7	0	0	0	0	0	0	8	1	8	85TiChKuHu.830
	---
	---
75	1	5194.068300000	1.000e-04	0	3	0	0	0	0	7	1	6	0	0	0	0	0	0	6	1	5	85TiChKuHu.910
	---
75	2	5156.509100000	1.000e-04	0	3	0	0	0	0	7	1	6	0	0	0	0	0	0	8	1	7	85TiChKuHu.824
	---
	---
76	1	2702.348900000	2.317e-03	0	0	1	0	0	1	7	2	5	0	0	0	0	0	0	6	3	4	79BrHuPi.15
76	1	2769.558600000	4.739e-04	0	0	1	0	0	1	7	2	5	0	0	0	0	0	0	6	1	6	79BrHuPi.778
	---
76	2	2665.874500000	1.000e-04	0	0	1	0	0	1	7	2	5	0	0	0	0	0	0	8	3	6	10JaLaTcGa.296
76	2	2685.321500000	1.000e-04	0	0	1	0	0	1	7	2	5	0	0	0	0	0	0	7	3	4	10JaLaTcGa.312
76	2	2734.403400000	1.500e-03	0	0	1	0	0	1	7	2	5	0	0	0	0	0	0	8	1	8	79BrHuPi.313
76	2	2748.643400000	3.127e-04	0	0	1	0	0	1	7	2	5	0	0	0	0	0	0	7	1	6	79BrHuPi.506
	---
	---
77	1	2729.644400000	7.153e-04	0	0	1	0	0	1	7	0	7	0	0	0	0	0	0	6	1	6	79BrHuPi.255
	---
77	2	2694.486500000	4.750e-04	0	0	1	0	0	1	7	0	7	0	0	0	0	0	0	8	1	8	10JaLaTcGa.324
77	2	2708.725300000	4.690e-04	0	0	1	0	0	1	7	0	7	0	0	0	0	0	0	7	1	6	10JaLaTcGa.338
77	2	2708.729500000	2.287e-04	0	0	1	0	0	1	7	0	7	0	0	0	0	0	0	7	1	6	79BrHuPi.67
	---
	---
78	1	2749.037200000	1.000e-04	0	0	1	0	0	1	6	2	4	0	0	0	0	0	0	6	1	5	79BrHuPi.519
78	1	2766.491400000	2.991e-04	0	0	1	0	0	1	6	2	4	0	0	0	0	0	0	5	1	5	79BrHuPi.741
	---
78	2	2736.006800000	2.570e-04	0	0	1	0	0	1	6	2	4	0	0	0	0	0	0	7	1	7	79BrHuPi.333
	---
	---
79	1	2752.265500000	1.727e-04	0	0	1	0	0	1	6	2	5	0	0	0	0	0	0	6	1	6	79BrHuPi.558
79	1	2763.924300000	1.727e-04	0	0	1	0	0	1	6	2	5	0	0	0	0	0	0	5	1	4	79BrHuPi.693
	---
79	2	2731.349100000	2.159e-03	0	0	1	0	0	1	6	2	5	0	0	0	0	0	0	7	1	6	79BrHuPi.277
	---
	---
80	1	2765.902900000	1.537e-03	0	0	1	0	0	1	7	2	6	0	0	0	0	0	0	6	1	5	79BrHuPi.718
	---
80	2	2728.345400000	1.518e-04	0	0	1	0	0	1	7	2	6	0	0	0	0	0	0	8	1	7	79BrHuPi.235
80	2	2752.874100000	1.518e-04	0	0	1	0	0	1	7	2	6	0	0	0	0	0	0	7	1	7	79BrHuPi.573
	---
	---
81	1	2780.974000000	9.025e-04	1	0	0	0	0	0	6	3	3	0	0	0	0	0	0	6	3	4	79BrHuPi.1060
81	1	2795.558600000	9.025e-04	1	0	0	0	0	0	6	3	3	0	0	0	0	0	0	5	3	2	79BrHuPi.1260
	---
81	2	2763.956200000	2.819e-03	1	0	0	0	0	0	6	3	3	0	0	0	0	0	0	7	3	4	79BrHuPi.696
	---
	---
82	1	2797.372700000	4.369e-04	1	0	0	0	0	0	6	1	5	0	0	0	0	0	0	5	1	4	79BrHuPi.1287
82	1	2797.390000000	1.686e-02	1	0	0	0	0	0	6	1	5	0	0	0	0	0	0	5	1	4	76NaYaKu.121
	---
82	2	2764.796300000	3.942e-04	1	0	0	0	0	0	6	1	5	0	0	0	0	0	0	7	1	6	10JaLaTcGa.419
82	2	2764.801100000	8.311e-04	1	0	0	0	0	0	6	1	5	0	0	0	0	0	0	7	1	6	79BrHuPi.702
82	2	2764.830000000	2.973e-02	1	0	0	0	0	0	6	1	5	0	0	0	0	0	0	7	1	6	76NaYaKu.148
	---
	---
83	1	2797.615500000	4.731e-04	0	0	1	0	0	1	6	4	2	0	0	0	0	0	0	6	3	3	79BrHuPi.1293
83	1	2797.615500000	1.351e-03	0	0	1	0	0	1	6	4	3	0	0	0	0	0	0	6	3	4	79BrHuPi.1294
83	1	2812.200000000	3.536e-04	0	0	1	0	0	1	6	4	3	0	0	0	0	0	0	5	3	2	79BrHuPi.1550
83	1	2812.200000000	2.603e-04	0	0	1	0	0	1	6	4	2	0	0	0	0	0	0	5	3	3	79BrHuPi.1551
	---
83	2	2780.592600000	2.730e-03	0	0	1	0	0	1	6	4	3	0	0	0	0	0	0	7	3	4	79BrHuPi.1040
83	2	2780.592600000	7.301e-03	0	0	1	0	0	1	6	4	2	0	0	0	0	0	0	7	3	5	79BrHuPi.1041
	---
	---
84	1	2797.964800000	4.391e-04	1	0	0	0	0	0	7	3	5	0	0	0	0	0	0	6	3	4	79BrHuPi.1312
84	1	2797.970000000	1.000e-02	1	0	0	0	0	0	7	3	5	0	0	0	0	0	0	6	3	4	76NaYaKu.298
	---
84	2	2761.494100000	1.696e-03	1	0	0	0	0	0	7	3	5	0	0	0	0	0	0	8	3	6	79BrHuPi.668
84	2	2780.942400000	4.391e-04	1	0	0	0	0	0	7	3	5	0	0	0	0	0	0	7	3	4	79BrHuPi.1057
84	2	2761.510000000	1.420e-02	1	0	0	0	0	0	7	3	5	0	0	0	0	0	0	8	3	6	76NaYaKu.323
	---
	---
85	1	2798.649800000	1.000e-04	1	0	0	0	0	0	7	1	7	0	0	0	0	0	0	6	1	6	79BrHuPi.1324
85	1	2798.680000000	3.024e-02	1	0	0	0	0	0	7	1	7	0	0	0	0	0	0	6	1	6	76NaYaKu.67
	---
85	2	2763.492900000	1.000e-04	1	0	0	0	0	0	7	1	7	0	0	0	0	0	0	8	1	8	10JaLaTcGa.417
85	2	2763.496300000	2.337e-04	1	0	0	0	0	0	7	1	7	0	0	0	0	0	0	8	1	8	79BrHuPi.689
85	2	2777.735600000	2.539e-04	1	0	0	0	0	0	7	1	7	0	0	0	0	0	0	7	1	6	79BrHuPi.948
85	2	2763.520000000	2.347e-02	1	0	0	0	0	0	7	1	7	0	0	0	0	0	0	8	1	8	76NaYaKu.95
	---
	---
86	1	2814.692800000	6.912e-04	0	0	1	0	0	1	7	4	4	0	0	0	0	0	0	6	3	3	79BrHuPi.1593
	---
86	2	2778.216100000	7.635e-04	0	0	1	0	0	1	7	4	4	0	0	0	0	0	0	8	3	5	79BrHuPi.954
86	2	2797.674300000	2.683e-03	0	0	1	0	0	1	7	4	4	0	0	0	0	0	0	7	3	5	79BrHuPi.1296
	---
	---
87	1	2818.481300000	4.445e-02	0	0	0	0	1	0	7	2	6	0	0	0	0	0	0	6	3	3	79BrHuPi.1661
87	1	2818.796300000	1.765e-04	0	0	0	0	1	0	7	2	5	0	0	0	0	0	0	6	3	4	79BrHuPi.1670
87	1	2882.315200000	4.382e-02	0	0	0	0	1	0	7	2	6	0	0	0	0	0	0	6	1	5	79BrHuPi.2330
87	1	2886.008200000	1.808e-04	0	0	0	0	1	0	7	2	5	0	0	0	0	0	0	6	1	6	79BrHuPi.2378
87	1	2882.320000000	3.902e-02	0	0	0	0	1	0	7	2	6	0	0	0	0	0	0	6	1	5	76NaYaKu.976
87	1	2818.490000000	3.575e-02	0	0	0	0	1	0	7	2	6	0	0	0	0	0	0	6	3	3	76NaYaKu.1048
87	1	2886.010000000	1.000e-02	0	0	0	0	1	0	7	2	5	0	0	0	0	0	0	6	1	6	76NaYaKu.1117
87	1	2818.800000000	1.000e-02	0	0	0	0	1	0	7	2	5	0	0	0	0	0	0	6	3	4	76NaYaKu.1174
	---
87	2	2801.770700000	6.322e-04	0	0	0	0	1	0	7	2	5	0	0	0	0	0	0	7	3	4	10JaLaTcGa.449
87	2	2782.328600000	6.884e-04	0	0	0	0	1	0	7	2	5	0	0	0	0	0	0	8	3	6	79BrHuPi.1089
87	2	2801.465800000	4.482e-02	0	0	0	0	1	0	7	2	6	0	0	0	0	0	0	7	3	5	79BrHuPi.1375
87	2	2801.775200000	2.453e-04	0	0	0	0	1	0	7	2	5	0	0	0	0	0	0	7	3	4	79BrHuPi.1389
87	2	2844.754800000	4.504e-02	0	0	0	0	1	0	7	2	6	0	0	0	0	0	0	8	1	7	79BrHuPi.1999
87	2	2850.853200000	1.593e-03	0	0	0	0	1	0	7	2	5	0	0	0	0	0	0	8	1	8	79BrHuPi.2081
87	2	2865.093300000	3.058e-04	0	0	0	0	1	0	7	2	5	0	0	0	0	0	0	7	1	6	79BrHuPi.2201
87	2	2869.310000000	1.884e-02	0	0	0	0	1	0	7	2	6	0	0	0	0	0	0	7	1	7	76NaYaKu.1003
87	2	2844.770000000	2.984e-02	0	0	0	0	1	0	7	2	6	0	0	0	0	0	0	8	1	7	76NaYaKu.1027
87	2	2801.480000000	3.062e-02	0	0	0	0	1	0	7	2	6	0	0	0	0	0	0	7	3	5	76NaYaKu.1068
87	2	2782.040000000	1.000e-02	0	0	0	0	1	0	7	2	6	0	0	0	0	0	0	8	3	5	76NaYaKu.1095
87	2	2865.130000000	3.639e-02	0	0	0	0	1	0	7	2	5	0	0	0	0	0	0	7	1	6	76NaYaKu.1137
87	2	2850.870000000	1.521e-02	0	0	0	0	1	0	7	2	5	0	0	0	0	0	0	8	1	8	76NaYaKu.1160
87	2	2801.770000000	1.000e-02	0	0	0	0	1	0	7	2	5	0	0	0	0	0	0	7	3	4	76NaYaKu.1196
87	2	2782.350000000	2.209e-02	0	0	0	0	1	0	7	2	5	0	0	0	0	0	0	8	3	6	76NaYaKu.1216
	---
	---
88	1	2833.190500000	8.087e-04	0	0	0	0	1	0	6	0	6	0	0	0	0	0	0	6	1	5	79BrHuPi.1883
88	1	2850.645000000	1.676e-04	0	0	0	0	1	0	6	0	6	0	0	0	0	0	0	5	1	5	79BrHuPi.2078
88	1	2850.670000000	2.483e-02	0	0	0	0	1	0	6	0	6	0	0	0	0	0	0	5	1	5	76NaYaKu.717
88	1	2833.220000000	2.869e-02	0	0	0	0	1	0	6	0	6	0	0	0	0	0	0	6	1	5	76NaYaKu.752
	---
88	2	2820.162100000	9.763e-04	0	0	0	0	1	0	6	0	6	0	0	0	0	0	0	7	1	7	79BrHuPi.1698
88	2	2820.180000000	1.888e-02	0	0	0	0	1	0	6	0	6	0	0	0	0	0	0	7	1	7	76NaYaKu.780
	---
	---
89	1	2853.398200000	1.000e-04	0	0	0	0	1	0	7	0	7	0	0	0	0	0	0	6	1	6	79BrHuPi.2106
89	1	2853.400000000	1.000e-02	0	0	0	0	1	0	7	0	7	0	0	0	0	0	0	6	1	6	76NaYaKu.718
	---
89	2	2818.245400000	4.127e-04	0	0	0	0	1	0	7	0	7	0	0	0	0	0	0	8	1	8	79BrHuPi.1655
89	2	2832.483400000	3.997e-04	0	0	0	0	1	0	7	0	7	0	0	0	0	0	0	7	1	6	79BrHuPi.1877
89	2	2832.510000000	2.620e-02	0	0	0	0	1	0	7	0	7	0	0	0	0	0	0	7	1	6	76NaYaKu.753
89	2	2818.290000000	4.501e-02	0	0	0	0	1	0	7	0	7	0	0	0	0	0	0	8	1	8	76NaYaKu.781
	---
	---
90	1	2861.314100000	1.000e-04	0	1	0	1	0	0	6	2	5	0	0	0	0	0	0	6	3	3	79BrHuPi.2169
	---
90	2	2844.298900000	1.000e-04	0	1	0	1	0	0	6	2	5	0	0	0	0	0	0	7	3	5	79BrHuPi.1991
	---
	---
91	1	2897.507300000	2.159e-04	0	0	0	0	1	0	6	4	2	0	0	0	0	0	0	6	3	3	79BrHuPi.2478
91	1	2912.091800000	5.176e-04	0	0	0	0	1	0	6	4	2	0	0	0	0	0	0	5	3	3	79BrHuPi.2576
91	1	2912.091800000	1.000e-04	0	0	0	0	1	0	6	4	3	0	0	0	0	0	0	5	3	2	79BrHuPi.2577
91	1	2912.100000000	1.000e-02	0	0	0	0	1	0	6	4	3	0	0	0	0	0	0	5	3	2	76NaYaKu.1386
91	1	2897.520000000	1.292e-02	0	0	0	0	1	0	6	4	2	0	0	0	0	0	0	6	3	3	76NaYaKu.1498
	---
91	2	2880.488600000	1.214e-03	0	0	0	0	1	0	6	4	3	0	0	0	0	0	0	7	3	4	79BrHuPi.2314
91	2	2880.510000000	2.261e-02	0	0	0	0	1	0	6	4	3	0	0	0	0	0	0	7	3	4	76NaYaKu.1420
	---
	---
92	1	2962.541200000	3.109e-04	0	1	0	0	0	1	6	2	5	0	0	0	0	0	0	6	3	4	79BrHuPi.2884
	---
92	2	2945.520300000	3.109e-04	0	1	0	0	0	1	6	2	5	0	0	0	0	0	0	7	3	4	79BrHuPi.2764
	---
	---
93	1	2962.699000000	1.000e-04	0	1	0	0	0	1	6	2	4	0	0	0	0	0	0	6	3	3	79BrHuPi.2889
	---
93	2	2945.684000000	1.000e-04	0	1	0	0	0	1	6	2	4	0	0	0	0	0	0	7	3	5	79BrHuPi.2765
	---
	---
94	1	2968.472800000	1.000e-04	0	1	0	1	0	0	7	4	4	0	0	0	0	0	0	6	3	4	79BrHuPi.2941
	---
94	2	2951.451700000	5.051e-04	0	1	0	1	0	0	7	4	4	0	0	0	0	0	0	7	3	4	79BrHuPi.2814
	---
	---
95	1	2989.667400000	1.000e-04	0	1	0	0	0	1	6	0	6	0	0	0	0	0	0	6	1	5	79BrHuPi.3123
	---
95	2	2976.637300000	1.000e-04	0	1	0	0	0	1	6	0	6	0	0	0	0	0	0	7	1	7	79BrHuPi.3016
	---

==============
Component #7: 	14 vertices. 
	Path length: 1.	Utility factor = 14

	---
1	1	1148.161100000	1.000e-04	0	0	0	1	0	0	3	1	3	0	0	0	0	0	0	2	2	1	07TcPeLa.710
1	1	1125.567500000	1.000e-04	0	0	0	1	0	0	5	1	5	0	0	0	0	0	0	6	2	5	88NaReDaJo_S4.702
1	1	1127.520700000	1.840e-04	0	0	0	1	0	0	5	1	4	0	0	0	0	0	0	6	2	4	88NaReDaJo_S4.710
1	1	1128.403900000	1.000e-04	0	0	0	1	0	0	4	1	4	0	0	0	0	0	0	5	2	4	88NaReDaJo_S4.714
1	1	1129.733700000	1.162e-04	0	0	0	1	0	0	4	1	3	0	0	0	0	0	0	5	2	3	88NaReDaJo_S4.721
1	1	1131.159000000	1.205e-04	0	0	0	1	0	0	3	1	3	0	0	0	0	0	0	4	2	3	88NaReDaJo_S4.728
1	1	1131.971000000	1.000e-04	0	0	0	1	0	0	3	1	2	0	0	0	0	0	0	4	2	2	88NaReDaJo_S4.731
1	1	1133.832600000	1.000e-04	0	0	0	1	0	0	2	1	2	0	0	0	0	0	0	3	2	2	88NaReDaJo_S4.742
1	1	1134.244500000	1.390e-04	0	0	0	1	0	0	2	1	1	0	0	0	0	0	0	3	2	1	88NaReDaJo_S4.744
1	1	1136.424900000	2.720e-04	0	0	0	1	0	0	1	1	1	0	0	0	0	0	0	2	2	1	88NaReDaJo_S4.754
1	1	1136.562200000	1.896e-03	0	0	0	1	0	0	1	1	0	0	0	0	0	0	0	2	2	0	88NaReDaJo_S4.756
1	1	1139.467500000	1.589e-04	0	0	0	1	0	0	6	1	6	0	0	0	0	0	0	6	2	4	88NaReDaJo_S4.768
1	1	1140.047600000	1.000e-04	0	0	0	1	0	0	5	1	5	0	0	0	0	0	0	5	2	3	88NaReDaJo_S4.771
1	1	1140.508400000	1.298e-04	0	0	0	1	0	0	4	1	4	0	0	0	0	0	0	4	2	2	88NaReDaJo_S4.773
1	1	1140.861800000	1.350e-04	0	0	0	1	0	0	3	1	3	0	0	0	0	0	0	3	2	1	88NaReDaJo_S4.776
1	1	1141.117900000	1.000e-04	0	0	0	1	0	0	2	1	2	0	0	0	0	0	0	2	2	0	88NaReDaJo_S4.777
1	1	1141.543800000	2.622e-04	0	0	0	1	0	0	2	1	1	0	0	0	0	0	0	2	2	1	88NaReDaJo_S4.780
1	1	1141.721400000	1.332e-04	0	0	0	1	0	0	3	1	2	0	0	0	0	0	0	3	2	2	88NaReDaJo_S4.781
1	1	1141.956600000	1.000e-04	0	0	0	1	0	0	4	1	3	0	0	0	0	0	0	4	2	3	88NaReDaJo_S4.782
1	1	1142.249000000	1.131e-04	0	0	0	1	0	0	5	1	4	0	0	0	0	0	0	5	2	4	88NaReDaJo_S4.785
1	1	1142.597700000	1.000e-04	0	0	0	1	0	0	6	1	5	0	0	0	0	0	0	6	2	5	88NaReDaJo_S4.788
1	1	1151.659300000	1.000e-04	0	0	0	1	0	0	4	1	3	0	0	0	0	0	0	3	2	1	88NaReDaJo_S4.843
1	1	1154.195700000	1.298e-04	0	0	0	1	0	0	6	1	6	0	0	0	0	0	0	5	2	4	88NaReDaJo_S4.857
1	1	1154.353300000	1.876e-04	0	0	0	1	0	0	5	1	4	0	0	0	0	0	0	4	2	2	88NaReDaJo_S4.858
1	1	1157.077800000	1.000e-04	0	0	0	1	0	0	6	1	5	0	0	0	0	0	0	5	2	3	88NaReDaJo_S4.868
1	1	1159.818400000	2.373e-04	0	0	0	1	0	0	7	1	6	0	0	0	0	0	0	6	2	4	88NaReDaJo_S4.886
1	1	1160.579100000	1.000e-04	0	0	0	1	0	0	5	1	4	0	0	0	0	0	0	6	0	6	88NaReDaJo_S4.895
1	1	1162.639700000	1.000e-04	0	0	0	1	0	0	4	1	3	0	0	0	0	0	0	5	0	5	88NaReDaJo_S4.912
1	1	1164.789600000	1.920e-04	0	0	0	1	0	0	3	1	2	0	0	0	0	0	0	4	0	4	88NaReDaJo_S4.930
1	1	1167.018900000	1.059e-04	0	0	0	1	0	0	2	1	1	0	0	0	0	0	0	3	0	3	88NaReDaJo_S4.967
1	1	1172.525500000	1.000e-04	0	0	0	1	0	0	6	1	6	0	0	0	0	0	0	6	0	6	88NaReDaJo_S4.1022
1	1	1172.953400000	1.682e-04	0	0	0	1	0	0	5	1	5	0	0	0	0	0	0	5	0	5	88NaReDaJo_S4.1026
1	1	1173.326700000	1.000e-04	0	0	0	1	0	0	4	1	4	0	0	0	0	0	0	4	0	4	88NaReDaJo_S4.1029
1	1	1173.635500000	3.201e-04	0	0	0	1	0	0	3	1	3	0	0	0	0	0	0	3	0	3	88NaReDaJo_S4.1032
1	1	1173.874000000	1.000e-04	0	0	0	1	0	0	2	1	2	0	0	0	0	0	0	2	0	2	88NaReDaJo_S4.1036
1	1	1174.036000000	1.956e-04	0	0	0	1	0	0	1	1	1	0	0	0	0	0	0	1	0	1	88NaReDaJo_S4.1038
1	1	1176.606900000	1.865e-04	0	0	0	1	0	0	1	1	0	0	0	0	0	0	0	0	0	0	88NaReDaJo_S4.1053
1	1	1179.154600000	1.000e-04	0	0	0	1	0	0	2	1	1	0	0	0	0	0	0	1	0	1	88NaReDaJo_S4.1069
1	1	1181.762600000	1.000e-04	0	0	0	1	0	0	3	1	2	0	0	0	0	0	0	2	0	2	88NaReDaJo_S4.1090
1	1	1184.433400000	1.226e-04	0	0	0	1	0	0	4	1	3	0	0	0	0	0	0	3	0	3	88NaReDaJo_S4.1138
1	1	1187.171900000	1.000e-04	0	0	0	1	0	0	5	1	4	0	0	0	0	0	0	4	0	4	88NaReDaJo_S4.1159
1	1	1189.983700000	1.000e-04	0	0	0	1	0	0	6	1	5	0	0	0	0	0	0	5	0	5	88NaReDaJo_S4.1180
1	1	1192.876900000	1.000e-04	0	0	0	1	0	0	7	1	6	0	0	0	0	0	0	6	0	6	88NaReDaJo_S4.1245
1	1	1173.332000000	5.389e-03	0	0	0	1	0	0	4	1	4	0	0	0	0	0	0	4	0	4	77AlJoMc.831
1	1	1172.946000000	7.568e-03	0	0	0	1	0	0	5	1	5	0	0	0	0	0	0	5	0	5	77AlJoMc.832
1	1	1172.519000000	6.587e-03	0	0	0	1	0	0	6	1	6	0	0	0	0	0	0	6	0	6	77AlJoMc.833
	---

==============
Component #1: 	13 vertices. 
	Path length: 1.	Utility factor = 13

	---
1	1	1485.395000000	1.000e-04	0	0	1	0	0	0	5	1	4	0	0	0	0	0	0	6	1	5	88NaReDaJo_S4.2683
1	1	1486.178300000	1.000e-04	0	0	1	0	0	0	5	1	5	0	0	0	0	0	0	6	1	6	88NaReDaJo_S4.2687
1	1	1487.828400000	2.623e-04	0	0	1	0	0	0	4	1	3	0	0	0	0	0	0	5	1	4	88NaReDaJo_S4.2694
1	1	1488.512400000	1.000e-04	0	0	1	0	0	0	4	1	4	0	0	0	0	0	0	5	1	5	88NaReDaJo_S4.2698
1	1	1490.278500000	1.000e-04	0	0	1	0	0	0	3	1	2	0	0	0	0	0	0	4	1	3	88NaReDaJo_S4.2704
1	1	1490.850000000	1.000e-04	0	0	1	0	0	0	3	1	3	0	0	0	0	0	0	4	1	4	88NaReDaJo_S4.2708
1	1	1492.744100000	1.334e-04	0	0	1	0	0	0	2	1	1	0	0	0	0	0	0	3	1	2	88NaReDaJo_S4.2712
1	1	1493.190900000	1.878e-04	0	0	1	0	0	0	2	1	2	0	0	0	0	0	0	3	1	3	88NaReDaJo_S4.2717
1	1	1495.225400000	1.000e-04	0	0	1	0	0	0	1	1	0	0	0	0	0	0	0	2	1	1	88NaReDaJo_S4.2721
1	1	1496.878600000	1.572e-04	0	0	1	0	0	0	6	1	6	0	0	0	0	0	0	6	1	5	88NaReDaJo_S4.2727
1	1	1497.836800000	1.000e-04	0	0	1	0	0	0	5	1	5	0	0	0	0	0	0	5	1	4	88NaReDaJo_S4.2729
1	1	1498.635400000	1.000e-04	0	0	1	0	0	0	4	1	4	0	0	0	0	0	0	4	1	3	88NaReDaJo_S4.2732
1	1	1499.274000000	1.906e-04	0	0	1	0	0	0	3	1	3	0	0	0	0	0	0	3	1	2	88NaReDaJo_S4.2733
1	1	1499.753200000	1.404e-04	0	0	1	0	0	0	2	1	2	0	0	0	0	0	0	2	1	1	88NaReDaJo_S4.2734
1	1	1500.406500000	1.000e-04	0	0	1	0	0	0	1	1	0	0	0	0	0	0	0	1	1	1	88NaReDaJo_S4.2738
1	1	1500.755600000	3.845e-04	0	0	1	0	0	0	2	1	1	0	0	0	0	0	0	2	1	2	88NaReDaJo_S4.2741
1	1	1501.279900000	1.000e-04	0	0	1	0	0	0	3	1	2	0	0	0	0	0	0	3	1	3	88NaReDaJo_S4.2761
1	1	1501.978600000	8.914e-04	0	0	1	0	0	0	4	1	3	0	0	0	0	0	0	4	1	4	88NaReDaJo_S4.2785
1	1	1502.848800000	1.000e-04	0	0	1	0	0	0	5	1	4	0	0	0	0	0	0	5	1	5	88NaReDaJo_S4.2814
1	1	1504.934300000	1.000e-04	0	0	1	0	0	0	2	1	2	0	0	0	0	0	0	1	1	1	88NaReDaJo_S4.2868
1	1	1505.292800000	1.000e-04	0	0	1	0	0	0	2	1	1	0	0	0	0	0	0	1	1	0	88NaReDaJo_S4.2877
1	1	1507.285900000	1.000e-04	0	0	1	0	0	0	3	1	3	0	0	0	0	0	0	2	1	2	88NaReDaJo_S4.2897
1	1	1507.841900000	1.000e-04	0	0	1	0	0	0	3	1	2	0	0	0	0	0	0	2	1	1	88NaReDaJo_S4.2905
1	1	1509.636800000	1.000e-04	0	0	1	0	0	0	4	1	4	0	0	0	0	0	0	3	1	3	88NaReDaJo_S4.2917
1	1	1510.402000000	1.000e-04	0	0	1	0	0	0	4	1	3	0	0	0	0	0	0	3	1	2	88NaReDaJo_S4.2922
1	1	1511.985900000	1.000e-04	0	0	1	0	0	0	5	1	5	0	0	0	0	0	0	4	1	4	88NaReDaJo_S4.2928
1	1	1512.971900000	1.000e-04	0	0	1	0	0	0	5	1	4	0	0	0	0	0	0	4	1	3	88NaReDaJo_S4.2934
1	1	1514.332300000	1.000e-04	0	0	1	0	0	0	6	1	6	0	0	0	0	0	0	5	1	5	88NaReDaJo_S4.2939
1	1	1515.550600000	1.000e-04	0	0	1	0	0	0	6	1	5	0	0	0	0	0	0	5	1	4	88NaReDaJo_S4.2947
1	1	1518.136100000	1.979e-04	0	0	1	0	0	0	7	1	6	0	0	0	0	0	0	6	1	5	88NaReDaJo_S4.2960
1	1	1498.638000000	2.536e-03	0	0	1	0	0	0	4	1	4	0	0	0	0	0	0	4	1	3	77AlJoMc.209
1	1	1497.842000000	5.161e-03	0	0	1	0	0	0	5	1	5	0	0	0	0	0	0	5	1	4	77AlJoMc.210
1	1	1485.397000000	2.041e-03	0	0	1	0	0	0	5	1	4	0	0	0	0	0	0	6	1	5	77AlJoMcb.8
1	1	1486.192000000	1.362e-02	0	0	1	0	0	0	5	1	5	0	0	0	0	0	0	6	1	6	77AlJoMcb.14
1	1	1487.825000000	3.662e-03	0	0	1	0	0	0	4	1	3	0	0	0	0	0	0	5	1	4	77AlJoMcb.15
1	1	1488.509000000	3.323e-03	0	0	1	0	0	0	4	1	4	0	0	0	0	0	0	5	1	5	77AlJoMcb.19
1	1	1490.278000000	1.000e-03	0	0	1	0	0	0	3	1	2	0	0	0	0	0	0	4	1	3	77AlJoMcb.20
1	1	1490.843000000	6.959e-03	0	0	1	0	0	0	3	1	3	0	0	0	0	0	0	4	1	4	77AlJoMcb.24
1	1	1492.748000000	3.767e-03	0	0	1	0	0	0	2	1	1	0	0	0	0	0	0	3	1	2	77AlJoMcb.25
1	1	1493.187000000	4.088e-03	0	0	1	0	0	0	2	1	2	0	0	0	0	0	0	3	1	3	77AlJoMcb.29
1	1	1495.222000000	3.334e-03	0	0	1	0	0	0	1	1	0	0	0	0	0	0	0	2	1	1	77AlJoMcb.30
1	1	1499.275000000	1.000e-03	0	0	1	0	0	0	3	1	3	0	0	0	0	0	0	3	1	2	77AlJoMcb.34
1	1	1499.758000000	4.940e-03	0	0	1	0	0	0	2	1	2	0	0	0	0	0	0	2	1	1	77AlJoMcb.35
1	1	1504.923000000	1.124e-02	0	0	1	0	0	0	2	1	2	0	0	0	0	0	0	1	1	1	77AlJoMcb.37
1	1	1505.286000000	6.785e-03	0	0	1	0	0	0	2	1	1	0	0	0	0	0	0	1	1	0	77AlJoMcb.39
1	1	1507.288000000	2.058e-03	0	0	1	0	0	0	3	1	3	0	0	0	0	0	0	2	1	2	77AlJoMcb.40
1	1	1507.835000000	6.832e-03	0	0	1	0	0	0	3	1	2	0	0	0	0	0	0	2	1	1	77AlJoMcb.44
1	1	1509.629000000	7.789e-03	0	0	1	0	0	0	4	1	4	0	0	0	0	0	0	3	1	3	77AlJoMcb.45
1	1	1510.399000000	2.940e-03	0	0	1	0	0	0	4	1	3	0	0	0	0	0	0	3	1	2	77AlJoMcb.49
1	1	1511.983000000	2.885e-03	0	0	1	0	0	0	5	1	5	0	0	0	0	0	0	4	1	4	77AlJoMcb.50
1	1	1512.968000000	3.958e-03	0	0	1	0	0	0	5	1	4	0	0	0	0	0	0	4	1	3	77AlJoMcb.54
1	1	1514.333000000	1.000e-03	0	0	1	0	0	0	6	1	6	0	0	0	0	0	0	5	1	5	77AlJoMcb.57
1	1	1515.550000000	1.000e-03	0	0	1	0	0	0	6	1	5	0	0	0	0	0	0	5	1	4	77AlJoMcb.63
1	1	1518.130000000	6.298e-03	0	0	1	0	0	0	7	1	6	0	0	0	0	0	0	6	1	5	77AlJoMcb.70
	---

==============
Component #14: 	10 vertices. 
	Path length: 1.	Utility factor = 10

	---
1	1	1205.859800000	1.605e-03	0	0	0	0	0	1	2	2	0	0	0	0	0	0	0	3	3	1	07TcPeLa.1248
1	1	1283.560700000	1.000e-04	0	0	0	0	0	1	2	2	0	0	0	0	0	0	0	1	1	1	07TcPeLa.1681
1	1	1287.819600000	1.000e-04	0	0	0	0	0	1	4	2	3	0	0	0	0	0	0	3	1	2	07TcPeLa.1701
1	1	1291.591400000	2.019e-04	0	0	0	0	0	1	5	2	3	0	0	0	0	0	0	4	1	4	07TcPeLa.1720
1	1	1198.495000000	1.000e-04	0	0	0	0	0	1	5	2	4	0	0	0	0	0	0	6	3	3	88NaReDaJo_S4.1293
1	1	1198.571900000	2.545e-04	0	0	0	0	0	1	5	2	3	0	0	0	0	0	0	6	3	4	88NaReDaJo_S4.1294
1	1	1200.959100000	1.000e-04	0	0	0	0	0	1	4	2	3	0	0	0	0	0	0	5	3	2	88NaReDaJo_S4.1304
1	1	1200.991600000	5.370e-04	0	0	0	0	0	1	4	2	2	0	0	0	0	0	0	5	3	3	88NaReDaJo_S4.1305
1	1	1203.413200000	1.000e-04	0	0	0	0	0	1	3	2	2	0	0	0	0	0	0	4	3	1	88NaReDaJo_S4.1341
1	1	1203.423800000	3.783e-04	0	0	0	0	0	1	3	2	1	0	0	0	0	0	0	4	3	2	88NaReDaJo_S4.1342
1	1	1205.859700000	1.705e-03	0	0	0	0	0	1	2	2	0	0	0	0	0	0	0	3	3	1	88NaReDaJo_S4.1367
1	1	1205.860000000	8.939e-04	0	0	0	0	0	1	2	2	1	0	0	0	0	0	0	3	3	0	88NaReDaJo_S4.1368
1	1	1213.039500000	1.000e-04	0	0	0	0	0	1	6	2	5	0	0	0	0	0	0	6	3	4	88NaReDaJo_S4.1423
1	1	1213.079900000	3.208e-04	0	0	0	0	0	1	5	2	4	0	0	0	0	0	0	5	3	3	88NaReDaJo_S4.1424
1	1	1213.110600000	1.000e-04	0	0	0	0	0	1	4	2	3	0	0	0	0	0	0	4	3	2	88NaReDaJo_S4.1425
1	1	1213.132700000	1.000e-04	0	0	0	0	0	1	3	2	2	0	0	0	0	0	0	3	3	1	88NaReDaJo_S4.1426
1	1	1213.142700000	1.964e-04	0	0	0	0	0	1	4	2	2	0	0	0	0	0	0	4	3	1	88NaReDaJo_S4.1427
1	1	1213.142800000	7.618e-04	0	0	0	0	0	1	3	2	1	0	0	0	0	0	0	3	3	0	88NaReDaJo_S4.1428
1	1	1213.154500000	4.496e-04	0	0	0	0	0	1	5	2	3	0	0	0	0	0	0	5	3	2	88NaReDaJo_S4.1429
1	1	1213.187500000	4.222e-04	0	0	0	0	0	1	6	2	4	0	0	0	0	0	0	6	3	3	88NaReDaJo_S4.1430
1	1	1222.829800000	2.275e-04	0	0	0	0	0	1	4	2	3	0	0	0	0	0	0	3	3	0	88NaReDaJo_S4.1497
1	1	1225.230800000	1.801e-04	0	0	0	0	0	1	5	2	4	0	0	0	0	0	0	4	3	1	88NaReDaJo_S4.1512
1	1	1227.622300000	1.000e-04	0	0	0	0	0	1	6	2	5	0	0	0	0	0	0	5	3	2	88NaReDaJo_S4.1532
1	1	1227.773000000	1.556e-04	0	0	0	0	0	1	6	2	4	0	0	0	0	0	0	5	3	3	88NaReDaJo_S4.1534
1	1	1262.329200000	9.382e-04	0	0	0	0	0	1	5	2	4	0	0	0	0	0	0	6	1	5	88NaReDaJo_S4.1707
1	1	1265.246300000	1.000e-04	0	0	0	0	0	1	4	2	3	0	0	0	0	0	0	5	1	4	88NaReDaJo_S4.1719
1	1	1265.783400000	2.973e-04	0	0	0	0	0	1	5	2	3	0	0	0	0	0	0	6	1	6	88NaReDaJo_S4.1722
1	1	1267.693500000	5.369e-04	0	0	0	0	0	1	4	2	2	0	0	0	0	0	0	5	1	5	88NaReDaJo_S4.1727
1	1	1268.087400000	1.000e-04	0	0	0	0	0	1	3	2	2	0	0	0	0	0	0	4	1	3	88NaReDaJo_S4.1731
1	1	1269.708500000	4.051e-04	0	0	0	0	0	1	3	2	1	0	0	0	0	0	0	4	1	4	88NaReDaJo_S4.1734
1	1	1270.848600000	1.000e-04	0	0	0	0	0	1	2	2	1	0	0	0	0	0	0	3	1	2	88NaReDaJo_S4.1739
1	1	1271.817400000	1.000e-04	0	0	0	0	0	1	2	2	0	0	0	0	0	0	0	3	1	3	88NaReDaJo_S4.1744
1	1	1277.021200000	1.000e-04	0	0	0	0	0	1	6	2	4	0	0	0	0	0	0	6	1	5	88NaReDaJo_S4.1769
1	1	1277.442100000	1.000e-04	0	0	0	0	0	1	5	2	3	0	0	0	0	0	0	5	1	4	88NaReDaJo_S4.1771
1	1	1277.817500000	3.226e-04	0	0	0	0	0	1	4	2	2	0	0	0	0	0	0	4	1	3	88NaReDaJo_S4.1774
1	1	1278.133200000	1.000e-04	0	0	0	0	0	1	3	2	1	0	0	0	0	0	0	3	1	2	88NaReDaJo_S4.1775
1	1	1278.380000000	5.745e-04	0	0	0	0	0	1	2	2	0	0	0	0	0	0	0	2	1	1	88NaReDaJo_S4.1777
1	1	1278.861300000	8.680e-04	0	0	0	0	0	1	2	2	1	0	0	0	0	0	0	2	1	2	88NaReDaJo_S4.1780
1	1	1279.089000000	2.584e-04	0	0	0	0	0	1	3	2	2	0	0	0	0	0	0	3	1	3	88NaReDaJo_S4.1782
1	1	1279.395700000	3.291e-04	0	0	0	0	0	1	4	2	3	0	0	0	0	0	0	4	1	4	88NaReDaJo_S4.1783
1	1	1279.782500000	3.793e-04	0	0	0	0	0	1	5	2	4	0	0	0	0	0	0	5	1	5	88NaReDaJo_S4.1784
1	1	1280.251400000	2.597e-04	0	0	0	0	0	1	6	2	5	0	0	0	0	0	0	6	1	6	88NaReDaJo_S4.1786
1	1	1283.397600000	3.678e-04	0	0	0	0	0	1	2	2	1	0	0	0	0	0	0	1	1	0	88NaReDaJo_S4.1800
1	1	1283.580700000	2.009e-02	0	0	0	0	0	1	2	2	0	0	0	0	0	0	0	1	1	1	88NaReDaJo_S4.1801
1	1	1285.650900000	1.866e-04	0	0	0	0	0	1	3	2	2	0	0	0	0	0	0	2	1	1	88NaReDaJo_S4.1808
1	1	1286.144800000	1.000e-04	0	0	0	0	0	1	3	2	1	0	0	0	0	0	0	2	1	2	88NaReDaJo_S4.1816
1	1	1287.819900000	2.976e-04	0	0	0	0	0	1	4	2	3	0	0	0	0	0	0	3	1	2	88NaReDaJo_S4.1821
1	1	1288.818700000	1.972e-04	0	0	0	0	0	1	4	2	2	0	0	0	0	0	0	3	1	3	88NaReDaJo_S4.1827
1	1	1289.905600000	3.389e-04	0	0	0	0	0	1	5	2	4	0	0	0	0	0	0	4	1	3	88NaReDaJo_S4.1832
1	1	1291.591100000	1.000e-04	0	0	0	0	0	1	5	2	3	0	0	0	0	0	0	4	1	4	88NaReDaJo_S4.1840
1	1	1291.909700000	1.051e-04	0	0	0	0	0	1	6	2	5	0	0	0	0	0	0	5	1	4	88NaReDaJo_S4.1842
1	1	1294.475100000	1.000e-04	0	0	0	0	0	1	6	2	4	0	0	0	0	0	0	5	1	5	88NaReDaJo_S4.1851
1	1	1294.476000000	1.000e-03	0	0	0	0	0	1	6	2	4	0	0	0	0	0	0	5	1	5	77AlJoMc.655
1	1	1291.905000000	4.595e-03	0	0	0	0	0	1	6	2	5	0	0	0	0	0	0	5	1	4	77AlJoMc.661
1	1	1291.594000000	2.802e-03	0	0	0	0	0	1	5	2	3	0	0	0	0	0	0	4	1	4	77AlJoMc.663
1	1	1289.905000000	1.000e-03	0	0	0	0	0	1	5	2	4	0	0	0	0	0	0	4	1	3	77AlJoMc.666
1	1	1288.818000000	1.000e-03	0	0	0	0	0	1	4	2	2	0	0	0	0	0	0	3	1	3	77AlJoMc.669
1	1	1287.817000000	2.602e-03	0	0	0	0	0	1	4	2	3	0	0	0	0	0	0	3	1	2	77AlJoMc.671
1	1	1286.139000000	5.888e-03	0	0	0	0	0	1	3	2	1	0	0	0	0	0	0	2	1	2	77AlJoMc.675
1	1	1285.652000000	1.287e-03	0	0	0	0	0	1	3	2	2	0	0	0	0	0	0	2	1	1	77AlJoMc.678
1	1	1283.555000000	5.610e-03	0	0	0	0	0	1	2	2	0	0	0	0	0	0	0	1	1	1	77AlJoMc.683
1	1	1283.398000000	1.000e-03	0	0	0	0	0	1	2	2	1	0	0	0	0	0	0	1	1	0	77AlJoMc.684
1	1	1280.247000000	4.140e-03	0	0	0	0	0	1	6	2	5	0	0	0	0	0	0	6	1	6	77AlJoMc.692
1	1	1279.779000000	3.121e-03	0	0	0	0	0	1	5	2	4	0	0	0	0	0	0	5	1	5	77AlJoMc.693
1	1	1279.395000000	1.000e-03	0	0	0	0	0	1	4	2	3	0	0	0	0	0	0	4	1	4	77AlJoMc.694
1	1	1279.086000000	2.742e-03	0	0	0	0	0	1	3	2	2	0	0	0	0	0	0	3	1	3	77AlJoMc.695
1	1	1278.849000000	1.143e-02	0	0	0	0	0	1	2	2	1	0	0	0	0	0	0	2	1	2	77AlJoMc.697
1	1	1278.381000000	1.574e-03	0	0	0	0	0	1	2	2	0	0	0	0	0	0	0	2	1	1	77AlJoMc.699
1	1	1278.134000000	1.000e-03	0	0	0	0	0	1	3	2	1	0	0	0	0	0	0	3	1	2	77AlJoMc.700
1	1	1277.819000000	1.823e-03	0	0	0	0	0	1	4	2	2	0	0	0	0	0	0	4	1	3	77AlJoMc.701
1	1	1277.442000000	1.000e-03	0	0	0	0	0	1	5	2	3	0	0	0	0	0	0	5	1	4	77AlJoMc.702
1	1	1277.018000000	3.197e-03	0	0	0	0	0	1	6	2	4	0	0	0	0	0	0	6	1	5	77AlJoMc.703
1	1	1198.587000000	1.485e-02	0	0	0	0	0	1	5	2	3	0	0	0	0	0	0	6	3	4	77AlJoMc.796
1	1	1198.501000000	6.013e-03	0	0	0	0	0	1	5	2	4	0	0	0	0	0	0	6	3	3	77AlJoMc.797
	---

==============
Component #9: 	10 vertices. 
	Path length: 1.	Utility factor = 10

	---
1	1	1108.994700000	3.215e-04	0	0	0	1	0	0	4	2	3	0	0	0	0	0	0	5	3	3	07TcPeLa.509
1	1	1186.184600000	2.666e-04	0	0	0	1	0	0	3	2	2	0	0	0	0	0	0	3	1	2	07TcPeLa.1034
1	1	1106.495800000	1.279e-04	0	0	0	1	0	0	5	2	4	0	0	0	0	0	0	6	3	4	88NaReDaJo_S4.592
1	1	1106.573700000	1.314e-04	0	0	0	1	0	0	5	2	3	0	0	0	0	0	0	6	3	3	88NaReDaJo_S4.593
1	1	1108.995700000	6.785e-04	0	0	0	1	0	0	4	2	3	0	0	0	0	0	0	5	3	3	88NaReDaJo_S4.601
1	1	1109.028300000	2.243e-04	0	0	0	1	0	0	4	2	2	0	0	0	0	0	0	5	3	2	88NaReDaJo_S4.602
1	1	1111.475400000	1.000e-04	0	0	0	1	0	0	3	2	2	0	0	0	0	0	0	4	3	2	88NaReDaJo_S4.614
1	1	1111.486400000	2.034e-04	0	0	0	1	0	0	3	2	1	0	0	0	0	0	0	4	3	1	88NaReDaJo_S4.616
1	1	1113.940900000	8.556e-04	0	0	0	1	0	0	2	2	1	0	0	0	0	0	0	3	3	1	88NaReDaJo_S4.632
1	1	1113.941100000	1.200e-03	0	0	0	1	0	0	2	2	0	0	0	0	0	0	0	3	3	0	88NaReDaJo_S4.634
1	1	1120.989400000	1.814e-04	0	0	0	1	0	0	6	2	5	0	0	0	0	0	0	6	3	3	88NaReDaJo_S4.669
1	1	1121.078700000	1.000e-04	0	0	0	1	0	0	5	2	4	0	0	0	0	0	0	5	3	2	88NaReDaJo_S4.670
1	1	1121.148900000	1.027e-03	0	0	0	1	0	0	6	2	4	0	0	0	0	0	0	6	3	4	88NaReDaJo_S4.671
1	1	1121.149000000	3.219e-03	0	0	0	1	0	0	4	2	3	0	0	0	0	0	0	4	3	1	88NaReDaJo_S4.672
1	1	1121.160400000	1.598e-03	0	0	0	1	0	0	5	2	3	0	0	0	0	0	0	5	3	3	88NaReDaJo_S4.673
1	1	1121.179900000	1.461e-04	0	0	0	1	0	0	4	2	2	0	0	0	0	0	0	4	3	2	88NaReDaJo_S4.675
1	1	1121.195100000	3.415e-04	0	0	0	1	0	0	3	2	2	0	0	0	0	0	0	3	3	0	88NaReDaJo_S4.676
1	1	1130.865000000	3.387e-04	0	0	0	1	0	0	4	2	3	0	0	0	0	0	0	3	3	1	88NaReDaJo_S4.727
1	1	1133.230500000	2.553e-04	0	0	0	1	0	0	5	2	4	0	0	0	0	0	0	4	3	2	88NaReDaJo_S4.738
1	1	1133.309500000	1.000e-04	0	0	0	1	0	0	5	2	3	0	0	0	0	0	0	4	3	1	88NaReDaJo_S4.739
1	1	1135.574800000	1.000e-04	0	0	0	1	0	0	6	2	5	0	0	0	0	0	0	5	3	3	88NaReDaJo_S4.750
1	1	1135.732700000	1.000e-04	0	0	0	1	0	0	6	2	4	0	0	0	0	0	0	5	3	2	88NaReDaJo_S4.752
1	1	1170.406900000	1.000e-04	0	0	0	1	0	0	5	2	3	0	0	0	0	0	0	6	1	5	88NaReDaJo_S4.1003
1	1	1173.315600000	1.266e-04	0	0	0	1	0	0	4	2	2	0	0	0	0	0	0	5	1	4	88NaReDaJo_S4.1028
1	1	1173.707500000	1.000e-04	0	0	0	1	0	0	5	2	4	0	0	0	0	0	0	6	1	6	88NaReDaJo_S4.1033
1	1	1176.160700000	1.844e-04	0	0	0	1	0	0	3	2	1	0	0	0	0	0	0	4	1	3	88NaReDaJo_S4.1051
1	1	1177.759900000	2.019e-04	0	0	0	1	0	0	3	2	2	0	0	0	0	0	0	4	1	4	88NaReDaJo_S4.1058
1	1	1179.895800000	2.930e-04	0	0	0	1	0	0	2	2	1	0	0	0	0	0	0	3	1	3	88NaReDaJo_S4.1073
1	1	1184.822700000	1.558e-04	0	0	0	1	0	0	6	2	5	0	0	0	0	0	0	6	1	5	88NaReDaJo_S4.1141
1	1	1185.365800000	1.252e-04	0	0	0	1	0	0	5	2	4	0	0	0	0	0	0	5	1	4	88NaReDaJo_S4.1145
1	1	1185.819900000	1.618e-04	0	0	0	1	0	0	4	2	3	0	0	0	0	0	0	4	1	3	88NaReDaJo_S4.1148
1	1	1186.184300000	1.000e-04	0	0	0	1	0	0	3	2	2	0	0	0	0	0	0	3	1	2	88NaReDaJo_S4.1151
1	1	1186.458200000	1.352e-04	0	0	0	1	0	0	2	2	1	0	0	0	0	0	0	2	1	1	88NaReDaJo_S4.1152
1	1	1186.943800000	1.744e-04	0	0	0	1	0	0	2	2	0	0	0	0	0	0	0	2	1	2	88NaReDaJo_S4.1154
1	1	1187.162500000	2.901e-04	0	0	0	1	0	0	3	2	1	0	0	0	0	0	0	3	1	3	88NaReDaJo_S4.1158
1	1	1187.464900000	1.271e-04	0	0	0	1	0	0	4	2	2	0	0	0	0	0	0	4	1	4	88NaReDaJo_S4.1162
1	1	1187.860900000	1.981e-04	0	0	0	1	0	0	5	2	3	0	0	0	0	0	0	5	1	5	88NaReDaJo_S4.1165
1	1	1188.361600000	1.300e-04	0	0	0	1	0	0	6	2	4	0	0	0	0	0	0	6	1	6	88NaReDaJo_S4.1168
1	1	1191.477800000	2.626e-03	0	0	0	1	0	0	2	2	0	0	0	0	0	0	0	1	1	0	88NaReDaJo_S4.1197
1	1	1191.639200000	1.000e-04	0	0	0	1	0	0	2	2	1	0	0	0	0	0	0	1	1	1	88NaReDaJo_S4.1202
1	1	1193.724300000	1.183e-04	0	0	0	1	0	0	3	2	1	0	0	0	0	0	0	2	1	1	88NaReDaJo_S4.1250
1	1	1194.196300000	2.155e-04	0	0	0	1	0	0	3	2	2	0	0	0	0	0	0	2	1	2	88NaReDaJo_S4.1255
1	1	1195.889200000	1.956e-04	0	0	0	1	0	0	4	2	2	0	0	0	0	0	0	3	1	2	88NaReDaJo_S4.1264
1	1	1196.821500000	1.127e-04	0	0	0	1	0	0	4	2	3	0	0	0	0	0	0	3	1	3	88NaReDaJo_S4.1272
1	1	1197.984000000	1.576e-04	0	0	0	1	0	0	5	2	3	0	0	0	0	0	0	4	1	3	88NaReDaJo_S4.1289
1	1	1199.514900000	1.000e-04	0	0	0	1	0	0	5	2	4	0	0	0	0	0	0	4	1	4	88NaReDaJo_S4.1297
1	1	1200.019900000	1.000e-04	0	0	0	1	0	0	6	2	4	0	0	0	0	0	0	5	1	4	88NaReDaJo_S4.1300
1	1	1202.276000000	7.147e-04	0	0	0	1	0	0	6	2	5	0	0	0	0	0	0	5	1	5	88NaReDaJo_S4.1331
1	1	1202.244000000	3.271e-02	0	0	0	1	0	0	6	2	5	0	0	0	0	0	0	5	1	5	77AlJoMc.792
1	1	1200.011000000	8.925e-03	0	0	0	1	0	0	6	2	4	0	0	0	0	0	0	5	1	4	77AlJoMc.793
1	1	1199.518000000	3.028e-03	0	0	0	1	0	0	5	2	4	0	0	0	0	0	0	4	1	4	77AlJoMc.795
1	1	1196.826000000	4.613e-03	0	0	0	1	0	0	4	2	3	0	0	0	0	0	0	3	1	3	77AlJoMc.798
1	1	1195.878000000	1.100e-02	0	0	0	1	0	0	4	2	2	0	0	0	0	0	0	3	1	2	77AlJoMc.802
1	1	1194.192000000	4.084e-03	0	0	0	1	0	0	3	2	2	0	0	0	0	0	0	2	1	2	77AlJoMc.803
1	1	1193.732000000	7.818e-03	0	0	0	1	0	0	3	2	1	0	0	0	0	0	0	2	1	1	77AlJoMc.805
1	1	1191.658000000	1.875e-02	0	0	0	1	0	0	2	2	1	0	0	0	0	0	0	1	1	1	77AlJoMc.807
1	1	1191.470000000	1.043e-02	0	0	0	1	0	0	2	2	0	0	0	0	0	0	0	1	1	0	77AlJoMc.808
1	1	1188.365000000	3.530e-03	0	0	0	1	0	0	6	2	4	0	0	0	0	0	0	6	1	6	77AlJoMc.812
1	1	1187.469000000	4.227e-03	0	0	0	1	0	0	4	2	2	0	0	0	0	0	0	4	1	4	77AlJoMc.813
1	1	1187.167000000	4.790e-03	0	0	0	1	0	0	3	2	1	0	0	0	0	0	0	3	1	3	77AlJoMc.814
1	1	1186.456000000	2.065e-03	0	0	0	1	0	0	2	2	1	0	0	0	0	0	0	2	1	1	77AlJoMc.815
1	1	1186.188000000	3.667e-03	0	0	0	1	0	0	3	2	2	0	0	0	0	0	0	3	1	2	77AlJoMc.816
1	1	1185.833000000	1.294e-02	0	0	0	1	0	0	4	2	3	0	0	0	0	0	0	4	1	3	77AlJoMc.817
1	1	1185.368000000	2.075e-03	0	0	0	1	0	0	5	2	4	0	0	0	0	0	0	5	1	4	77AlJoMc.818
1	1	1184.843000000	2.014e-02	0	0	0	1	0	0	6	2	5	0	0	0	0	0	0	6	1	5	77AlJoMc.819
	---

==============
Component #40: 	8 vertices. 
	Path length: 1.	Utility factor = 8

	---
1	1	972.494690000	1.000e-03	0	0	0	0	0	0	11	10	2	0	0	0	0	0	0	0	0	0	88NaReDaJo_S5.3229
1	1	1001.539870000	1.000e-03	0	0	0	0	0	0	12	10	3	0	0	0	0	0	0	0	0	0	88NaReDaJo_S5.3230
1	1	1033.003730000	1.000e-03	0	0	0	0	0	0	13	10	4	0	0	0	0	0	0	0	0	0	88NaReDaJo_S5.3231
	---

==============
Component #10: 	8 vertices. 
	Path length: 1.	Utility factor = 8

	---
1	1	1197.075100000	3.398e-04	0	0	0	1	0	0	6	3	4	0	0	0	0	0	0	6	2	4	88NaReDaJo_S4.1274
1	1	1197.201400000	3.361e-04	0	0	0	1	0	0	5	3	3	0	0	0	0	0	0	5	2	3	88NaReDaJo_S4.1277
1	1	1197.285000000	5.213e-04	0	0	0	1	0	0	5	3	2	0	0	0	0	0	0	5	2	4	88NaReDaJo_S4.1279
1	1	1197.326300000	4.918e-04	0	0	0	1	0	0	4	3	1	0	0	0	0	0	0	4	2	3	88NaReDaJo_S4.1280
	---

==============
Component #41: 	8 vertices. 
	Path length: 1.	Utility factor = 8

	---
1	1	1141.478920000	1.000e-03	0	0	0	0	0	0	11	11	1	0	0	0	0	0	0	0	0	0	88NaReDaJo_S5.3226
1	1	1170.500630000	1.000e-03	0	0	0	0	0	0	12	11	2	0	0	0	0	0	0	0	0	0	88NaReDaJo_S5.3227
1	1	1201.938850000	1.000e-03	0	0	0	0	0	0	13	11	3	0	0	0	0	0	0	0	0	0	88NaReDaJo_S5.3228
	---

==============
Component #4: 	8 vertices. 
	Path length: 1.	Utility factor = 8

	---
1	1	1486.227100000	4.570e-04	0	0	1	0	0	0	5	3	2	0	0	0	0	0	0	6	3	3	88NaReDaJo_S4.2688
1	1	1486.227100000	6.273e-04	0	0	1	0	0	0	5	3	3	0	0	0	0	0	0	6	3	4	88NaReDaJo_S4.2689
1	1	1488.616900000	2.189e-04	0	0	1	0	0	0	4	3	2	0	0	0	0	0	0	5	3	3	88NaReDaJo_S4.2699
1	1	1488.617100000	4.048e-04	0	0	1	0	0	0	4	3	1	0	0	0	0	0	0	5	3	2	88NaReDaJo_S4.2700
1	1	1491.014300000	1.000e-04	0	0	1	0	0	0	3	3	0	0	0	0	0	0	0	4	3	1	88NaReDaJo_S4.2709
1	1	1491.014400000	1.000e-04	0	0	1	0	0	0	3	3	1	0	0	0	0	0	0	4	3	2	88NaReDaJo_S4.2710
1	1	1500.733800000	1.000e-04	0	0	1	0	0	0	3	3	1	0	0	0	0	0	0	3	3	0	88NaReDaJo_S4.2739
1	1	1500.733800000	1.000e-04	0	0	1	0	0	0	3	3	0	0	0	0	0	0	0	3	3	1	88NaReDaJo_S4.2740
1	1	1500.767800000	1.000e-04	0	0	1	0	0	0	4	3	2	0	0	0	0	0	0	4	3	1	88NaReDaJo_S4.2742
1	1	1500.767900000	3.170e-04	0	0	1	0	0	0	4	3	1	0	0	0	0	0	0	4	3	2	88NaReDaJo_S4.2743
1	1	1500.811200000	6.777e-04	0	0	1	0	0	0	5	3	3	0	0	0	0	0	0	5	3	2	88NaReDaJo_S4.2744
1	1	1500.811200000	6.765e-04	0	0	1	0	0	0	5	3	2	0	0	0	0	0	0	5	3	3	88NaReDaJo_S4.2745
1	1	1500.863200000	1.898e-03	0	0	1	0	0	0	6	3	4	0	0	0	0	0	0	6	3	3	88NaReDaJo_S4.2746
1	1	1500.863200000	2.162e-03	0	0	1	0	0	0	6	3	3	0	0	0	0	0	0	6	3	4	88NaReDaJo_S4.2747
1	1	1510.487500000	1.000e-04	0	0	1	0	0	0	4	3	2	0	0	0	0	0	0	3	3	1	88NaReDaJo_S4.2923
1	1	1510.487500000	1.005e-04	0	0	1	0	0	0	4	3	1	0	0	0	0	0	0	3	3	0	88NaReDaJo_S4.2924
1	1	1512.962300000	2.559e-04	0	0	1	0	0	0	5	3	3	0	0	0	0	0	0	4	3	2	88NaReDaJo_S4.2932
1	1	1512.962300000	3.358e-04	0	0	1	0	0	0	5	3	2	0	0	0	0	0	0	4	3	1	88NaReDaJo_S4.2933
1	1	1515.447400000	7.566e-04	0	0	1	0	0	0	6	3	3	0	0	0	0	0	0	5	3	2	88NaReDaJo_S4.2945
1	1	1515.447500000	9.642e-04	0	0	1	0	0	0	6	3	4	0	0	0	0	0	0	5	3	3	88NaReDaJo_S4.2946
1	1	1510.482000000	5.600e-03	0	0	1	0	0	0	4	3	1	0	0	0	0	0	0	3	3	0	77AlJoMc.144
1	1	1510.482000000	5.436e-03	0	0	1	0	0	0	4	3	2	0	0	0	0	0	0	3	3	1	77AlJoMc.145
1	1	1491.016000000	1.669e-03	0	0	1	0	0	0	3	3	1	0	0	0	0	0	0	4	3	2	77AlJoMc.220
1	1	1491.016000000	1.795e-03	0	0	1	0	0	0	3	3	0	0	0	0	0	0	0	4	3	1	77AlJoMc.221
1	1	1488.612000000	4.695e-03	0	0	1	0	0	0	4	3	1	0	0	0	0	0	0	5	3	2	77AlJoMc.229
1	1	1488.612000000	5.119e-03	0	0	1	0	0	0	4	3	2	0	0	0	0	0	0	5	3	3	77AlJoMc.230
1	1	1486.192000000	3.573e-02	0	0	1	0	0	0	5	3	3	0	0	0	0	0	0	6	3	4	77AlJoMcb.12
1	1	1486.192000000	3.464e-02	0	0	1	0	0	0	5	3	2	0	0	0	0	0	0	6	3	3	77AlJoMcb.13
1	1	1512.968000000	5.956e-03	0	0	1	0	0	0	5	3	3	0	0	0	0	0	0	4	3	2	77AlJoMcb.55
1	1	1512.968000000	5.364e-03	0	0	1	0	0	0	5	3	2	0	0	0	0	0	0	4	3	1	77AlJoMcb.56
1	1	1515.448000000	1.464e-03	0	0	1	0	0	0	6	3	4	0	0	0	0	0	0	5	3	3	77AlJoMcb.61
1	1	1515.448000000	1.000e-03	0	0	1	0	0	0	6	3	3	0	0	0	0	0	0	5	3	2	77AlJoMcb.62
	---

==============
Component #38: 	8 vertices. 
	Path length: 1.	Utility factor = 8

	---
1	1	681.570610000	1.000e-03	0	0	0	0	0	0	11	8	4	0	0	0	0	0	0	0	0	0	88NaReDaJo_S5.3232
1	1	710.657810000	1.000e-03	0	0	0	0	0	0	12	8	5	0	0	0	0	0	0	0	0	0	88NaReDaJo_S5.3233
1	1	742.167930000	1.000e-03	0	0	0	0	0	0	13	8	5	0	0	0	0	0	0	0	0	0	88NaReDaJo_S5.3234
	---

==============
Component #15: 	8 vertices. 
	Path length: 1.	Utility factor = 8

	---
1	1	1300.250800000	1.000e-04	0	0	0	0	0	1	6	3	3	0	0	0	0	0	0	6	2	4	88NaReDaJo_S4.1880
1	1	1300.348800000	1.000e-04	0	0	0	0	0	1	5	3	2	0	0	0	0	0	0	5	2	3	88NaReDaJo_S4.1881
1	1	1300.413900000	7.071e-04	0	0	0	0	0	1	4	3	1	0	0	0	0	0	0	4	2	2	88NaReDaJo_S4.1885
1	1	1300.413900000	7.401e-04	0	0	0	0	0	1	6	3	4	0	0	0	0	0	0	6	2	5	88NaReDaJo_S4.1886
1	1	1300.431300000	1.358e-04	0	0	0	0	0	1	5	3	3	0	0	0	0	0	0	5	2	4	88NaReDaJo_S4.1887
1	1	1300.450100000	1.000e-04	0	0	0	0	0	1	4	3	2	0	0	0	0	0	0	4	2	3	88NaReDaJo_S4.1889
1	1	1300.456700000	1.000e-04	0	0	0	0	0	1	3	3	0	0	0	0	0	0	0	3	2	1	88NaReDaJo_S4.1890
1	1	1300.468400000	1.325e-04	0	0	0	0	0	1	3	3	1	0	0	0	0	0	0	3	2	2	88NaReDaJo_S4.1891
1	1	1307.754900000	1.178e-03	0	0	0	0	0	1	3	3	1	0	0	0	0	0	0	2	2	0	88NaReDaJo_S4.1927
1	1	1307.754900000	1.213e-03	0	0	0	0	0	1	3	3	0	0	0	0	0	0	0	2	2	1	88NaReDaJo_S4.1928
1	1	1310.152900000	1.000e-04	0	0	0	0	0	1	4	3	2	0	0	0	0	0	0	3	2	1	88NaReDaJo_S4.1934
1	1	1310.164800000	1.000e-04	0	0	0	0	0	1	4	3	1	0	0	0	0	0	0	3	2	2	88NaReDaJo_S4.1935
1	1	1312.535600000	1.000e-04	0	0	0	0	0	1	5	3	3	0	0	0	0	0	0	4	2	2	88NaReDaJo_S4.1941
1	1	1312.571800000	2.169e-04	0	0	0	0	0	1	5	3	2	0	0	0	0	0	0	4	2	3	88NaReDaJo_S4.1942
1	1	1314.894700000	1.000e-04	0	0	0	0	0	1	6	3	4	0	0	0	0	0	0	5	2	3	88NaReDaJo_S4.1947
1	1	1314.980400000	1.329e-03	0	0	0	0	0	1	6	3	3	0	0	0	0	0	0	5	2	4	88NaReDaJo_S4.1948
1	1	1314.978000000	1.071e-03	0	0	0	0	0	1	6	3	3	0	0	0	0	0	0	5	2	4	77AlJoMc.593
1	1	1314.898000000	3.240e-03	0	0	0	0	0	1	6	3	4	0	0	0	0	0	0	5	2	3	77AlJoMc.594
1	1	1312.553000000	1.746e-02	0	0	0	0	0	1	5	3	3	0	0	0	0	0	0	4	2	2	77AlJoMc.597
1	1	1312.553000000	1.858e-02	0	0	0	0	0	1	5	3	2	0	0	0	0	0	0	4	2	3	77AlJoMc.598
1	1	1310.153000000	1.000e-03	0	0	0	0	0	1	4	3	2	0	0	0	0	0	0	3	2	1	77AlJoMc.601
1	1	1310.153000000	1.181e-02	0	0	0	0	0	1	4	3	1	0	0	0	0	0	0	3	2	2	77AlJoMc.602
1	1	1307.752000000	4.113e-03	0	0	0	0	0	1	3	3	0	0	0	0	0	0	0	2	2	1	77AlJoMc.605
1	1	1307.752000000	1.722e-03	0	0	0	0	0	1	3	3	1	0	0	0	0	0	0	2	2	0	77AlJoMc.606
1	1	1300.418000000	3.393e-03	0	0	0	0	0	1	4	3	1	0	0	0	0	0	0	4	2	2	77AlJoMc.623
1	1	1300.418000000	3.204e-02	0	0	0	0	0	1	4	3	2	0	0	0	0	0	0	4	2	3	77AlJoMc.626
1	1	1300.418000000	3.360e-03	0	0	0	0	0	1	6	3	4	0	0	0	0	0	0	6	2	5	77AlJoMc.630
1	1	1300.418000000	1.316e-02	0	0	0	0	0	1	5	3	3	0	0	0	0	0	0	5	2	4	77AlJoMc.632
1	1	1300.418000000	3.869e-02	0	0	0	0	0	1	3	3	0	0	0	0	0	0	0	3	2	1	77AlJoMc.633
1	1	1300.337000000	1.182e-02	0	0	0	0	0	1	5	3	2	0	0	0	0	0	0	5	2	3	77AlJoMc.634
1	1	1300.248000000	2.842e-03	0	0	0	0	0	1	6	3	3	0	0	0	0	0	0	6	2	4	77AlJoMc.635
	---
