# Supplementary material for: Selecting lines for spectroscopic (re)measurements to improve the accuracy of absolute energies of rovibronic quantum states
Source: J Cheminform. 2021 Sep 16;13:67. doi: 10.1186/s13321-021-00534-y (PMC8447658; doi:10.1186/s13321-021-00534-y)
Supplement: Supplementary file 19 — Additional file 19. H212C16O_1.10(− 6).txt: CSC output of the H212C16O molecule at the 1∗10−6 cm−1 uncertainty threshold. [file 13321_2021_534_MOESM19_ESM.txt]

H212C16O			Uncertainty threshold: 1e-006 cm^(-1)

|H_0| = 8

Summary: 
Component #1: 	12 vertices. 	Path length: 1.	Utility factor = 12
Component #2: 	8 vertices. 	Path length: 1.	Utility factor = 8

==============
Component #1: 	12 vertices. 
	Path length: 1.	Utility factor = 12

	---
1	1	10.539039100	2.300e-06	0	0	0	0	0	0	1	1	1	0	0	0	0	0	0	0	0	0	97CaHaDe.1
	---

==============
Component #2: 	8 vertices. 
	Path length: 1.	Utility factor = 8

	---
1	1	14.645391313	1.001e-06	0	0	0	0	0	0	6	2	4	0	0	0	0	0	0	5	2	3	96BoDePoLi_S2.136
1	1	20.718770450	6.671e-06	0	0	0	0	0	0	4	2	2	0	0	0	0	0	0	5	0	5	96BoDePoLi_S3.201
1	1	23.080003734	3.336e-06	0	0	0	0	0	0	3	2	1	0	0	0	0	0	0	4	0	4	96BoDePoLi_S3.206
	---
