# Supplementary material for: Selecting lines for spectroscopic (re)measurements to improve the accuracy of absolute energies of rovibronic quantum states
Source: J Cheminform. 2021 Sep 16;13:67. doi: 10.1186/s13321-021-00534-y (PMC8447658; doi:10.1186/s13321-021-00534-y)
Supplement: Supplementary file 20 — Additional file 20. H212C16O_5.10(− 3).txt: CSC output of the H212C16O molecule at the 5∗10−3 cm−1 uncertainty threshold. [file 13321_2021_534_MOESM20_ESM.txt]

H212C16O			Uncertainty threshold: 0.005 cm^(-1)

|H_0| = 4981

No suggestions.
