# Supplementary material for: Selecting lines for spectroscopic (re)measurements to improve the accuracy of absolute energies of rovibronic quantum states
Source: J Cheminform. 2021 Sep 16;13:67. doi: 10.1186/s13321-021-00534-y (PMC8447658; doi:10.1186/s13321-021-00534-y)
Supplement: Supplementary file 25 — Additional file 25. H216O_1.10(− 4).txt: CSC output of the H216O molecule at the 1∗10−4 cm−1 uncertainty threshold. [file 13321_2021_534_MOESM25_ESM.txt]

H216O			Uncertainty threshold: 0.0001 cm^(-1)

|H_0| = 1038

No suggestions.
