# Supplementary material for: Selecting lines for spectroscopic (re)measurements to improve the accuracy of absolute energies of rovibronic quantum states
Source: J Cheminform. 2021 Sep 16;13:67. doi: 10.1186/s13321-021-00534-y (PMC8447658; doi:10.1186/s13321-021-00534-y)
Supplement: Supplementary file 26 — Additional file 26. H216O_1.10(− 5).txt: CSC output of the H216O molecule at the 1∗10−5 cm−1 uncertainty threshold. [file 13321_2021_534_MOESM26_ESM.txt]

H216O			Uncertainty threshold: 1e-005 cm^(-1)

|H_0| = 212

Summary: 
Component #2081: 	45 vertices. 	Path length: 1.	Utility factor = 45
Component #2082: 	43 vertices. 	Path length: 1.	Utility factor = 43
Component #1958: 	29 vertices. 	Path length: 1.	Utility factor = 29
Component #6781: 	15 vertices. 	Path length: 1.	Utility factor = 15
Component #6997: 	12 vertices. 	Path length: 1.	Utility factor = 12
Component #6784: 	8 vertices. 	Path length: 1.	Utility factor = 8
Component #5441: 	8 vertices. 	Path length: 1.	Utility factor = 8
Component #6798: 	8 vertices. 	Path length: 1.	Utility factor = 8

==============
Component #2081: 	45 vertices. 
	Path length: 1.	Utility factor = 45

	---
1	1	1314.739900	1.000e-2	0	1	0	7	6	1	0	0	0	8	7	2	20compl_S2.4110
1	1	1314.740400	1.000e-2	0	1	0	7	6	1	0	0	0	8	7	2	20compl_S2.4111
1	1	1320.868750	1.000e-2	0	1	0	7	7	0	0	0	0	8	8	1	20compl_S2.4118
1	1	1339.148620	1.000e-2	0	1	0	6	6	1	0	0	0	7	7	0	20compl_S2.4130
1	1	1361.081900	1.000e-2	0	1	0	5	5	0	0	0	0	6	6	1	20compl_S2.4145
1	1	1361.084280	1.000e-2	0	1	0	5	5	0	0	0	0	6	6	1	20compl_S2.4146
1	1	1510.616400	1.000e-2	0	1	0	7	6	1	0	0	0	7	7	0	20compl_S2.4255
1	1	1893.721785	1.000e-2	0	1	0	7	7	0	0	0	0	7	6	1	20compl_S2.4675
1	1	1893.721800	1.000e-2	0	1	0	7	7	0	0	0	0	7	6	1	20compl_S2.4676
1	1	1991.889900	1.000e-2	0	1	0	6	6	1	0	0	0	5	5	0	20compl_S2.4820
1	1	1991.889906	1.000e-2	0	1	0	6	6	1	0	0	0	5	5	0	20compl_S2.4821
1	1	2064.853530	1.000e-2	0	1	0	7	7	0	0	0	0	6	6	1	20compl_S2.4889
1	1	6073.73329	6.000e-5	0	5	0	4	1	4	0	1	0	3	0	3	19VaTrDoKa.8
1	1	5695.61694	1.600e-3	1	0	1	4	1	3	0	1	0	4	1	4	19MiKaVaMo.4
1	1	5705.81503	1.000e-4	1	0	1	4	3	1	0	1	0	3	3	0	19MiKaVaMo.43
1	1	5706.48357	1.000e-4	0	0	2	6	2	5	0	1	0	6	3	4	19MiKaVaMo.46
1	1	5710.47444	5.172e-4	0	2	1	7	4	4	0	1	0	6	2	5	19MiKaVaMo.61
1	1	5712.44598	2.091e-3	0	0	2	7	5	2	0	1	0	6	6	1	19MiKaVaMo.74
1	1	5727.43420	2.745e-3	0	0	2	7	1	6	0	1	0	6	4	3	19MiKaVaMo.87
1	1	5728.17658	1.000e-4	2	0	0	3	2	1	0	1	0	2	1	2	19MiKaVaMo.92
1	1	5730.75501	6.166e-4	2	0	0	3	3	0	0	1	0	2	2	1	19MiKaVaMo.107
1	1	5733.22070	3.235e-4	0	0	2	7	1	6	0	1	0	7	2	5	19MiKaVaMo.124
1	1	5744.79713	1.562e-3	1	0	1	4	1	3	0	1	0	3	1	2	19MiKaVaMo.173
1	1	5746.79025	1.251e-3	1	2	0	7	4	3	0	1	0	6	1	6	19MiKaVaMo.179
1	1	5755.74444	1.324e-4	0	0	2	6	4	3	0	1	0	5	5	0	19MiKaVaMo.221
1	1	5759.27818	1.000e-4	0	0	2	5	0	5	0	1	0	5	1	4	19MiKaVaMo.239
1	1	5767.72129	4.652e-4	2	0	0	6	3	4	0	1	0	5	2	3	19MiKaVaMo.271
1	1	5769.67110	3.382e-3	2	0	0	5	3	2	0	1	0	5	0	5	19MiKaVaMo.282
1	1	5782.41831	3.893e-4	2	0	0	5	3	2	0	1	0	4	2	3	19MiKaVaMo.342
1	1	5791.83235	1.566e-3	1	0	1	4	3	1	0	1	0	4	1	4	19MiKaVaMo.390
1	1	5792.05846	1.000e-4	1	0	1	8	1	7	0	1	0	7	1	6	19MiKaVaMo.392
1	1	5828.54140	3.974e-4	2	0	0	8	6	3	0	1	0	7	5	2	19MiKaVaMo.551
1	1	5835.35909	7.796e-4	0	0	2	5	2	3	0	1	0	6	1	6	19MiKaVaMo.569
1	1	5835.79518	1.000e-4	0	5	0	5	0	5	0	1	0	6	1	6	19MiKaVaMo.570
1	1	5840.14470	4.539e-4	1	0	1	10	3	7	0	1	0	9	3	6	19MiKaVaMo.593
1	1	5841.01740	1.317e-4	1	0	1	4	3	1	0	1	0	3	1	2	19MiKaVaMo.597
1	1	5862.74443	1.469e-3	0	0	2	7	3	4	0	1	0	6	4	3	19MiKaVaMo.648
1	1	5868.53490	1.000e-4	0	0	2	7	3	4	0	1	0	7	2	5	19MiKaVaMo.669
1	1	5873.29612	1.550e-4	0	0	2	5	2	3	0	1	0	4	3	2	19MiKaVaMo.689
1	1	5873.73468	1.843e-3	0	5	0	5	0	5	0	1	0	4	3	2	19MiKaVaMo.691
1	1	5877.24877	1.440e-4	0	0	2	5	2	3	0	1	0	5	1	4	19MiKaVaMo.710
1	1	5877.68650	1.002e-3	0	5	0	5	0	5	0	1	0	5	1	4	19MiKaVaMo.711
1	1	5884.86511	1.666e-3	0	5	0	4	1	4	0	1	0	5	0	5	19MiKaVaMo.736
1	1	5890.17281	2.604e-3	0	0	2	6	4	3	0	1	0	6	3	4	19MiKaVaMo.755
1	1	5897.61527	1.623e-3	0	5	0	4	1	4	0	1	0	4	2	3	19MiKaVaMo.788
1	1	5914.91666	1.199e-3	2	0	0	7	2	5	0	1	0	6	1	6	19MiKaVaMo.834
1	1	5919.62025	2.802e-4	0	2	1	8	7	1	0	1	0	7	5	2	19MiKaVaMo.842
1	1	5929.95803	4.767e-4	0	0	2	2	2	1	0	1	0	1	1	0	19MiKaVaMo.878
1	1	5935.44290	5.000e-4	0	0	2	6	2	5	0	1	0	6	1	6	19MiKaVaMo.889
1	1	5938.54379	5.116e-4	0	0	2	5	0	5	0	1	0	4	1	4	19MiKaVaMo.896
1	1	5945.16964	3.861e-4	0	0	2	7	1	6	0	1	0	7	0	7	19MiKaVaMo.912
1	1	5946.41707	7.357e-4	2	0	0	9	3	6	0	1	0	8	2	7	19MiKaVaMo.913
1	1	5964.52735	4.478e-4	0	0	2	7	1	6	0	1	0	6	2	5	19MiKaVaMo.963
1	1	5977.33389	1.026e-3	0	0	2	6	2	5	0	1	0	5	1	4	19MiKaVaMo.1014
1	1	5695.61602	6.802e-4	1	0	1	4	1	3	0	1	0	4	1	4	19MiMoKaKa.10
1	1	5705.81412	8.423e-4	1	0	1	4	3	1	0	1	0	3	3	0	19MiMoKaKa.50
1	1	5706.48314	5.111e-4	0	0	2	6	2	5	0	1	0	6	3	4	19MiMoKaKa.54
1	1	5710.47412	1.972e-4	0	2	1	7	4	4	0	1	0	6	2	5	19MiMoKaKa.69
1	1	5728.17685	2.055e-4	2	0	0	3	2	1	0	1	0	2	1	2	19MiMoKaKa.111
1	1	5730.75567	1.000e-4	2	0	0	3	3	0	0	1	0	2	2	1	19MiMoKaKa.118
1	1	5733.22462	4.244e-3	0	0	2	7	1	6	0	1	0	7	2	5	19MiMoKaKa.135
1	1	5759.27749	5.960e-4	0	0	2	5	0	5	0	1	0	5	1	4	19MiMoKaKa.224
1	1	5767.72086	1.000e-4	2	0	0	6	3	4	0	1	0	5	2	3	19MiMoKaKa.258
1	1	5769.66838	6.623e-4	2	0	0	5	3	2	0	1	0	5	0	5	19MiMoKaKa.266
1	1	5782.41797	1.000e-4	2	0	0	5	3	2	0	1	0	4	2	3	19MiMoKaKa.304
1	1	5792.05917	7.935e-4	1	0	1	8	1	7	0	1	0	7	1	6	19MiMoKaKa.336
1	1	5797.46410	9.380e-4	2	0	0	6	5	2	0	1	0	5	4	1	19MiMoKaKa.350
1	1	5828.54184	1.000e-4	2	0	0	8	6	3	0	1	0	7	5	2	19MiMoKaKa.450
1	1	5835.35915	8.396e-4	0	0	2	5	2	3	0	1	0	6	1	6	19MiMoKaKa.469
1	1	5835.79525	1.000e-4	0	5	0	5	0	5	0	1	0	6	1	6	19MiMoKaKa.470
1	1	5847.70161	1.000e-4	0	0	2	6	2	5	0	1	0	5	3	2	19MiMoKaKa.511
1	1	1852.4049620	1.000e-4	0	1	0	5	4	1	0	0	0	5	1	4	17LoBiWa.5
1	1	1853.2319093	3.207e-4	0	1	0	5	5	0	0	0	0	6	2	5	17LoBiWa.7
1	1	1867.9250860	1.000e-4	0	1	0	7	4	3	0	0	0	7	1	6	17LoBiWa.43
1	1	1868.0539878	1.000e-4	0	1	0	4	3	2	0	0	0	3	0	3	17LoBiWa.44
1	1	1869.3455869	1.000e-4	0	1	0	5	4	1	0	0	0	4	3	2	17LoBiWa.48
1	1	1870.8048642	1.000e-4	0	1	0	10	3	8	0	0	0	9	2	7	17LoBiWa.50
1	1	1876.6317107	1.000e-4	0	1	0	7	3	4	0	0	0	7	0	7	17LoBiWa.58
1	1	1889.5693949	1.000e-4	0	1	0	6	4	3	0	0	0	5	3	2	17LoBiWa.79
1	1	1893.7170610	1.000e-4	0	1	0	7	7	0	0	0	0	7	6	1	17LoBiWa.88
1	1	1904.7607775	1.000e-4	0	1	0	4	4	1	0	0	0	4	1	4	17LoBiWa.124
1	1	1909.9638597	1.000e-4	0	1	0	7	3	4	0	0	0	6	2	5	17LoBiWa.130
1	1	1918.0353447	1.000e-4	0	1	0	5	5	0	0	0	0	4	4	1	17LoBiWa.146
1	1	1919.6867428	1.000e-4	0	1	0	9	4	5	0	0	0	9	1	8	17LoBiWa.151
1	1	1922.3408206	1.000e-4	0	1	0	8	4	5	0	0	0	7	3	4	17LoBiWa.158
1	1	1923.1604356	1.000e-4	0	1	0	7	4	3	0	0	0	6	3	4	17LoBiWa.161
1	1	1939.1245043	1.000e-4	0	1	0	9	5	4	0	0	0	9	2	7	17LoBiWa.188
1	1	1941.6274625	1.000e-4	0	1	0	10	4	7	0	0	0	9	3	6	17LoBiWa.191
1	1	1941.7572676	1.000e-4	0	1	0	7	5	2	0	0	0	7	2	5	17LoBiWa.192
1	1	1942.5160549	1.000e-4	0	1	0	6	5	2	0	0	0	5	4	1	17LoBiWa.195
1	1	1945.3401750	1.000e-4	0	1	0	7	2	5	0	0	0	6	1	6	17LoBiWa.209
1	1	1946.3642980	1.000e-4	0	1	0	6	3	4	0	0	0	5	0	5	17LoBiWa.212
1	1	1951.1290971	1.000e-4	0	1	0	6	4	3	0	0	0	6	1	6	17LoBiWa.226
1	1	1956.2333555	1.000e-4	0	1	0	4	4	1	0	0	0	3	1	2	17LoBiWa.234
1	1	1959.6323843	1.000e-4	0	1	0	5	5	0	0	0	0	5	2	3	17LoBiWa.245
1	1	1967.4423081	1.000e-4	0	1	0	7	5	2	0	0	0	6	4	3	17LoBiWa.254
1	1	1984.5020790	1.000e-4	0	1	0	9	3	6	0	0	0	9	0	9	17LoBiWa.286
1	1	1988.3958501	1.000e-4	0	1	0	8	5	4	0	0	0	7	4	3	17LoBiWa.295
1	1	1991.8864017	1.000e-4	0	1	0	6	6	1	0	0	0	5	5	0	17LoBiWa.301
1	1	1992.6503785	1.000e-4	0	1	0	9	4	5	0	0	0	8	3	6	17LoBiWa.306
1	1	1998.9239349	1.000e-4	0	1	0	6	4	3	0	0	0	5	1	4	17LoBiWa.320
1	1	1999.9458410	1.000e-4	0	1	0	6	5	2	0	0	0	6	2	5	17LoBiWa.323
1	1	2016.8347412	1.000e-4	0	1	0	7	6	1	0	0	0	6	5	2	17LoBiWa.352
1	1	2018.3374556	1.000e-4	0	1	0	9	5	4	0	0	0	8	4	5	17LoBiWa.353
1	1	2019.0702098	1.000e-4	0	1	0	9	3	6	0	0	0	8	2	7	17LoBiWa.355
1	1	2020.5347742	1.000e-4	0	1	0	8	4	5	0	0	0	8	1	8	17LoBiWa.360
1	1	2027.0240904	1.000e-4	0	1	0	5	4	1	0	0	0	4	1	4	17LoBiWa.376
1	1	2034.0327467	1.000e-4	0	1	0	8	5	4	0	0	0	8	2	7	17LoBiWa.386
1	1	2041.2883214	1.000e-4	0	1	0	8	6	3	0	0	0	7	5	2	17LoBiWa.398
1	1	2043.9490248	1.000e-4	0	1	0	8	3	6	0	0	0	7	0	7	17LoBiWa.404
1	1	2060.4833646	1.000e-4	0	1	0	8	4	5	0	0	0	7	1	6	17LoBiWa.430
1	1	2063.0769325	1.000e-4	0	1	0	7	6	1	0	0	0	7	3	4	17LoBiWa.436
1	1	2064.8536266	1.000e-4	0	1	0	7	7	0	0	0	0	6	6	1	17LoBiWa.438
1	1	2074.2354037	1.000e-4	0	1	0	9	2	7	0	0	0	8	1	8	17LoBiWa.453
1	1	2080.7969078	1.832e-3	0	1	0	5	5	0	0	0	0	5	0	5	17LoBiWa.463
1	1	2084.9846360	7.166e-4	0	1	0	6	6	1	0	0	0	6	3	4	17LoBiWa.466
1	1	2095.0078425	1.000e-4	0	1	0	8	6	3	0	0	0	8	3	6	17LoBiWa.494
1	1	2105.7807604	1.000e-4	0	1	0	5	5	0	0	0	0	4	2	3	17LoBiWa.515
1	1	2106.3465535	1.000e-4	0	1	0	6	5	2	0	0	0	5	2	3	17LoBiWa.516
1	1	2109.9971740	5.682e-4	0	1	0	10	4	7	0	0	0	10	1	10	17LoBiWa.520
1	1	2124.8867925	1.000e-4	0	1	0	7	4	3	0	0	0	6	1	6	17LoBiWa.552
1	1	2137.2231294	1.000e-4	0	1	0	8	5	4	0	0	0	7	2	5	17LoBiWa.570
1	1	2145.4669946	1.000e-4	0	1	0	10	4	7	0	0	0	9	1	8	17LoBiWa.584
1	1	2152.5580194	1.000e-4	0	1	0	10	3	8	0	0	0	9	0	9	17LoBiWa.596
1	1	2171.2556975	1.000e-4	0	1	0	7	5	2	0	0	0	6	2	5	17LoBiWa.617
1	1	2225.1506755	1.167e-4	0	1	0	6	6	1	0	0	0	5	3	2	17LoBiWa.689
1	1	2227.5099995	7.371e-4	0	1	0	6	5	2	0	0	0	5	0	5	17LoBiWa.696
1	1	2254.6036764	1.000e-4	0	1	0	9	4	5	0	0	0	8	1	8	17LoBiWa.738
1	1	2255.4458208	1.043e-4	0	1	0	9	5	4	0	0	0	8	2	7	17LoBiWa.742
1	1	2256.4548479	1.133e-4	0	1	0	7	6	1	0	0	0	6	3	4	17LoBiWa.743
1	1	2258.7672663	1.554e-4	0	1	0	8	6	3	0	0	0	7	3	4	17LoBiWa.748
1	1	1852.4049620	5.000e-4	0	1	0	5	4	1	0	0	0	5	1	4	17BiWaLoLo.148
1	1	1853.2319093	5.000e-4	0	1	0	5	5	0	0	0	0	6	2	5	17BiWaLoLo.150
1	1	1867.9250860	5.000e-4	0	1	0	7	4	3	0	0	0	7	1	6	17BiWaLoLo.184
1	1	1868.0539878	5.000e-4	0	1	0	4	3	2	0	0	0	3	0	3	17BiWaLoLo.185
1	1	1869.3455869	5.000e-4	0	1	0	5	4	1	0	0	0	4	3	2	17BiWaLoLo.189
1	1	1870.8048642	5.000e-4	0	1	0	10	3	8	0	0	0	9	2	7	17BiWaLoLo.191
1	1	1876.6317107	5.000e-4	0	1	0	7	3	4	0	0	0	7	0	7	17BiWaLoLo.199
1	1	1889.5693949	5.000e-4	0	1	0	6	4	3	0	0	0	5	3	2	17BiWaLoLo.219
1	1	1893.7170610	5.000e-4	0	1	0	7	7	0	0	0	0	7	6	1	17BiWaLoLo.228
1	1	1904.7607775	5.000e-4	0	1	0	4	4	1	0	0	0	4	1	4	17BiWaLoLo.264
1	1	1909.9638597	5.000e-4	0	1	0	7	3	4	0	0	0	6	2	5	17BiWaLoLo.270
1	1	1918.0353447	5.000e-4	0	1	0	5	5	0	0	0	0	4	4	1	17BiWaLoLo.286
1	1	1919.6867428	5.000e-4	0	1	0	9	4	5	0	0	0	9	1	8	17BiWaLoLo.291
1	1	1922.3408206	5.000e-4	0	1	0	8	4	5	0	0	0	7	3	4	17BiWaLoLo.298
1	1	1923.1604356	5.000e-4	0	1	0	7	4	3	0	0	0	6	3	4	17BiWaLoLo.301
1	1	1939.1245043	5.000e-4	0	1	0	9	5	4	0	0	0	9	2	7	17BiWaLoLo.328
1	1	1941.6274625	5.000e-4	0	1	0	10	4	7	0	0	0	9	3	6	17BiWaLoLo.331
1	1	1941.7572676	5.000e-4	0	1	0	7	5	2	0	0	0	7	2	5	17BiWaLoLo.332
1	1	1942.5160549	5.000e-4	0	1	0	6	5	2	0	0	0	5	4	1	17BiWaLoLo.335
1	1	1945.3401750	5.000e-4	0	1	0	7	2	5	0	0	0	6	1	6	17BiWaLoLo.349
1	1	1946.3642980	5.000e-4	0	1	0	6	3	4	0	0	0	5	0	5	17BiWaLoLo.352
1	1	1951.1290971	5.000e-4	0	1	0	6	4	3	0	0	0	6	1	6	17BiWaLoLo.366
1	1	1956.2333555	5.000e-4	0	1	0	4	4	1	0	0	0	3	1	2	17BiWaLoLo.374
1	1	1959.6323843	5.000e-4	0	1	0	5	5	0	0	0	0	5	2	3	17BiWaLoLo.385
1	1	1967.4423081	5.000e-4	0	1	0	7	5	2	0	0	0	6	4	3	17BiWaLoLo.394
1	1	1984.5020790	5.000e-4	0	1	0	9	3	6	0	0	0	9	0	9	17BiWaLoLo.426
1	1	1988.3958501	5.000e-4	0	1	0	8	5	4	0	0	0	7	4	3	17BiWaLoLo.435
1	1	1991.8864017	5.000e-4	0	1	0	6	6	1	0	0	0	5	5	0	17BiWaLoLo.441
1	1	1992.6503785	5.000e-4	0	1	0	9	4	5	0	0	0	8	3	6	17BiWaLoLo.446
1	1	1998.9239349	5.000e-4	0	1	0	6	4	3	0	0	0	5	1	4	17BiWaLoLo.460
1	1	1999.9458410	5.000e-4	0	1	0	6	5	2	0	0	0	6	2	5	17BiWaLoLo.463
1	1	2016.8347412	5.000e-4	0	1	0	7	6	1	0	0	0	6	5	2	17BiWaLoLo.492
1	1	2018.3374556	5.000e-4	0	1	0	9	5	4	0	0	0	8	4	5	17BiWaLoLo.493
1	1	2019.0702098	5.000e-4	0	1	0	9	3	6	0	0	0	8	2	7	17BiWaLoLo.495
1	1	2020.5347742	5.000e-4	0	1	0	8	4	5	0	0	0	8	1	8	17BiWaLoLo.500
1	1	2027.0240904	5.000e-4	0	1	0	5	4	1	0	0	0	4	1	4	17BiWaLoLo.516
1	1	2034.0327467	5.000e-4	0	1	0	8	5	4	0	0	0	8	2	7	17BiWaLoLo.526
1	1	2041.2883214	5.000e-4	0	1	0	8	6	3	0	0	0	7	5	2	17BiWaLoLo.538
1	1	2043.9490248	5.000e-4	0	1	0	8	3	6	0	0	0	7	0	7	17BiWaLoLo.544
1	1	2060.4833646	5.000e-4	0	1	0	8	4	5	0	0	0	7	1	6	17BiWaLoLo.570
1	1	2063.0769325	5.000e-4	0	1	0	7	6	1	0	0	0	7	3	4	17BiWaLoLo.576
1	1	2064.8536266	5.000e-4	0	1	0	7	7	0	0	0	0	6	6	1	17BiWaLoLo.578
1	1	2074.2354037	5.000e-4	0	1	0	9	2	7	0	0	0	8	1	8	17BiWaLoLo.593
1	1	2080.7969078	5.000e-4	0	1	0	5	5	0	0	0	0	5	0	5	17BiWaLoLo.603
1	1	2084.9846360	5.000e-4	0	1	0	6	6	1	0	0	0	6	3	4	17BiWaLoLo.606
1	1	2095.0078425	5.000e-4	0	1	0	8	6	3	0	0	0	8	3	6	17BiWaLoLo.634
1	1	2105.7807604	5.000e-4	0	1	0	5	5	0	0	0	0	4	2	3	17BiWaLoLo.655
1	1	2106.3465535	5.000e-4	0	1	0	6	5	2	0	0	0	5	2	3	17BiWaLoLo.656
1	1	2109.9971740	5.000e-4	0	1	0	10	4	7	0	0	0	10	1	10	17BiWaLoLo.660
1	1	2124.8867925	5.000e-4	0	1	0	7	4	3	0	0	0	6	1	6	17BiWaLoLo.692
1	1	2137.2231294	5.000e-4	0	1	0	8	5	4	0	0	0	7	2	5	17BiWaLoLo.710
1	1	2145.4669946	5.000e-4	0	1	0	10	4	7	0	0	0	9	1	8	17BiWaLoLo.724
1	1	2152.5580194	5.000e-4	0	1	0	10	3	8	0	0	0	9	0	9	17BiWaLoLo.736
1	1	2171.2556975	5.000e-4	0	1	0	7	5	2	0	0	0	6	2	5	17BiWaLoLo.757
1	1	2225.1506755	5.000e-4	0	1	0	6	6	1	0	0	0	5	3	2	17BiWaLoLo.828
1	1	2227.5099995	5.000e-4	0	1	0	6	5	2	0	0	0	5	0	5	17BiWaLoLo.835
1	1	2254.6036764	5.000e-4	0	1	0	9	4	5	0	0	0	8	1	8	17BiWaLoLo.877
1	1	2255.4458208	5.000e-4	0	1	0	9	5	4	0	0	0	8	2	7	17BiWaLoLo.881
1	1	2256.4548479	5.000e-4	0	1	0	7	6	1	0	0	0	6	3	4	17BiWaLoLo.882
1	1	2258.7672663	5.000e-4	0	1	0	8	6	3	0	0	0	7	3	4	17BiWaLoLo.887
1	1	5868.5348	1.000e-4	0	0	2	7	3	4	0	1	0	7	2	5	16MiLeKaMo.37
1	1	5873.2960	1.000e-4	0	0	2	5	2	3	0	1	0	4	3	2	16MiLeKaMo.47
1	1	5877.2485	1.260e-4	0	0	2	5	2	3	0	1	0	5	1	4	16MiLeKaMo.62
1	1	5877.6875	2.002e-3	0	5	0	5	0	5	0	1	0	5	1	4	16MiLeKaMo.63
1	1	5890.1763	8.861e-4	0	0	2	6	4	3	0	1	0	6	3	4	16MiLeKaMo.95
1	1	5914.9165	1.039e-3	2	0	0	7	2	5	0	1	0	6	1	6	16MiLeKaMo.159
1	1	5919.6211	1.130e-3	0	2	1	8	7	1	0	1	0	7	5	2	16MiLeKaMo.168
1	1	5929.9583	7.467e-4	0	0	2	2	2	1	0	1	0	1	1	0	16MiLeKaMo.200
1	1	5935.4434	8.513e-4	0	0	2	6	2	5	0	1	0	6	1	6	16MiLeKaMo.211
1	1	5938.5444	5.000e-4	0	0	2	5	0	5	0	1	0	4	1	4	16MiLeKaMo.221
1	1	5945.1694	6.261e-4	0	0	2	7	1	6	0	1	0	7	0	7	16MiLeKaMo.237
1	1	5946.4136	2.734e-3	2	0	0	9	3	6	0	1	0	8	2	7	16MiLeKaMo.238
1	1	5964.5273	3.978e-4	0	0	2	7	1	6	0	1	0	6	2	5	16MiLeKaMo.279
1	1	5977.3335	6.357e-4	0	0	2	6	2	5	0	1	0	5	1	4	16MiLeKaMo.326
1	1	6031.3926	7.566e-4	0	0	2	6	4	3	0	1	0	5	3	2	16MiLeKaMo.499
1	1	6048.0293	1.000e-4	0	0	2	7	5	2	0	1	0	6	4	3	16MiLeKaMo.543
1	1	6056.5101	4.742e-3	0	0	2	5	2	3	0	1	0	4	1	4	16MiLeKaMo.560
1	1	6073.7340	7.100e-4	0	5	0	4	1	4	0	1	0	3	0	3	16MiLeKaMo.603
1	1	6099.8423	9.542e-4	0	0	2	7	3	4	0	1	0	6	2	5	16MiLeKaMo.673
1	1	5877.2462	2.426e-3	0	0	2	5	2	3	0	1	0	5	1	4	14LiNaKaCa.22
1	1	5929.9573	1.000e-3	0	0	2	2	2	1	0	1	0	1	1	0	14LiNaKaCa.82
1	1	5938.5431	1.202e-3	0	0	2	5	0	5	0	1	0	4	1	4	14LiNaKaCa.89
1	1	5964.5262	1.000e-3	0	0	2	7	1	6	0	1	0	6	2	5	14LiNaKaCa.120
1	1	5977.3355	2.636e-3	0	0	2	6	2	5	0	1	0	5	1	4	14LiNaKaCa.138
1	1	6031.3910	2.357e-3	0	0	2	6	4	3	0	1	0	5	3	2	14LiNaKaCa.210
1	1	5868.5356	7.799e-4	0	0	2	7	3	4	0	1	0	7	2	5	13LeMiMoKa.45
1	1	5873.2964	4.350e-4	0	0	2	5	2	3	0	1	0	4	3	2	13LeMiMoKa.59
1	1	5877.2476	1.026e-3	0	0	2	5	2	3	0	1	0	5	1	4	13LeMiMoKa.75
1	1	5877.6856	1.017e-4	0	5	0	5	0	5	0	1	0	5	1	4	13LeMiMoKa.76
1	1	5884.8686	5.156e-3	0	5	0	4	1	4	0	1	0	5	0	5	13LeMiMoKa.103
1	1	5890.1748	6.139e-4	0	0	2	6	4	3	0	1	0	6	3	4	13LeMiMoKa.120
1	1	5897.6133	3.474e-4	0	5	0	4	1	4	0	1	0	4	2	3	13LeMiMoKa.156
1	1	5914.9150	4.607e-4	2	0	0	7	2	5	0	1	0	6	1	6	13LeMiMoKa.214
1	1	5919.6206	6.302e-4	0	2	1	8	7	1	0	1	0	7	5	2	13LeMiMoKa.224
1	1	5929.9580	5.000e-4	0	0	2	2	2	1	0	1	0	1	1	0	13LeMiMoKa.266
1	1	5935.4429	3.513e-4	0	0	2	6	2	5	0	1	0	6	1	6	13LeMiMoKa.279
1	1	5938.5444	1.000e-4	0	0	2	5	0	5	0	1	0	4	1	4	13LeMiMoKa.288
1	1	5945.1690	1.026e-3	0	0	2	7	1	6	0	1	0	7	0	7	13LeMiMoKa.309
1	1	5946.4180	1.666e-3	2	0	0	9	3	6	0	1	0	8	2	7	13LeMiMoKa.310
1	1	5964.5269	1.000e-4	0	0	2	7	1	6	0	1	0	6	2	5	13LeMiMoKa.367
1	1	5977.3330	1.357e-4	0	0	2	6	2	5	0	1	0	5	1	4	13LeMiMoKa.428
1	1	5986.3037	8.831e-3	0	5	0	4	1	4	0	1	0	3	2	1	13LeMiMoKa.461
1	1	6006.8647	6.357e-3	1	0	1	7	7	1	0	1	0	6	5	2	13LeMiMoKa.553
1	1	6031.3931	2.566e-4	0	0	2	6	4	3	0	1	0	5	3	2	13LeMiMoKa.657
1	1	6048.0288	5.013e-4	0	0	2	7	5	2	0	1	0	6	4	3	13LeMiMoKa.710
1	1	6056.5176	2.758e-3	0	0	2	5	2	3	0	1	0	4	1	4	13LeMiMoKa.736
1	1	6056.9526	8.862e-4	0	5	0	5	0	5	0	1	0	4	1	4	13LeMiMoKa.738
1	1	6073.7339	6.100e-4	0	5	0	4	1	4	0	1	0	3	0	3	13LeMiMoKa.800
1	1	6089.8369	3.259e-3	2	0	0	8	6	3	0	1	0	7	3	4	13LeMiMoKa.855
1	1	6090.7251	1.044e-4	2	0	0	7	6	1	0	1	0	6	3	4	13LeMiMoKa.857
1	1	6099.8418	4.542e-4	0	0	2	7	3	4	0	1	0	6	2	5	13LeMiMoKa.888
1	1	5929.9661	8.547e-3	0	0	2	2	2	1	0	1	0	1	1	0	09LiNaKaCa.24
1	1	5938.5446	1.000e-3	0	0	2	5	0	5	0	1	0	4	1	4	09LiNaKaCa.31
1	1	5964.5266	1.000e-3	0	0	2	7	1	6	0	1	0	6	2	5	09LiNaKaCa.51
1	1	5977.3360	3.136e-3	0	0	2	6	2	5	0	1	0	5	1	4	09LiNaKaCa.70
1	1	6056.5075	7.342e-3	0	0	2	5	2	3	0	1	0	4	1	4	09LiNaKaCa.165
1	1	1904.7607	1.000e-4	0	1	0	4	4	1	0	0	0	4	1	4	08MiAlMeKl.6
1	1	1939.1244	1.000e-4	0	1	0	9	5	4	0	0	0	9	2	7	08MiAlMeKl.38
1	1	1959.6325	1.897e-4	0	1	0	5	5	0	0	0	0	5	2	3	08MiAlMeKl.81
1	1	1984.5019	1.000e-4	0	1	0	9	3	6	0	0	0	9	0	9	08MiAlMeKl.123
1	1	1999.9458	1.000e-4	0	1	0	6	5	2	0	0	0	6	2	5	08MiAlMeKl.147
1	1	2020.5347	1.000e-4	0	1	0	8	4	5	0	0	0	8	1	8	08MiAlMeKl.178
1	1	2034.0327	1.000e-4	0	1	0	8	5	4	0	0	0	8	2	7	08MiAlMeKl.198
1	1	2063.0773	4.646e-4	0	1	0	7	6	1	0	0	0	7	3	4	08MiAlMeKl.231
1	1	2080.7957	6.240e-4	0	1	0	5	5	0	0	0	0	5	0	5	08MiAlMeKl.248
1	1	2095.0079	1.347e-4	0	1	0	8	6	3	0	0	0	8	3	6	08MiAlMeKl.272
1	1	2105.7808	1.035e-4	0	1	0	5	5	0	0	0	0	4	2	3	08MiAlMeKl.290
1	1	2109.9974	7.942e-4	0	1	0	10	4	7	0	0	0	10	1	10	08MiAlMeKl.294
1	1	2171.2556	1.000e-4	0	1	0	7	5	2	0	0	0	6	2	5	08MiAlMeKl.385
1	1	2225.1518	1.241e-3	0	1	0	6	6	1	0	0	0	5	3	2	08MiAlMeKl.459
1	1	2227.5095	2.376e-4	0	1	0	6	5	2	0	0	0	5	0	5	08MiAlMeKl.466
1	1	2254.6035	1.000e-4	0	1	0	9	4	5	0	0	0	8	1	8	08MiAlMeKl.510
1	1	2255.4458	1.000e-4	0	1	0	9	5	4	0	0	0	8	2	7	08MiAlMeKl.514
1	1	2256.4549	1.654e-4	0	1	0	7	6	1	0	0	0	6	3	4	08MiAlMeKl.515
1	1	2258.7674	2.891e-4	0	1	0	8	6	3	0	0	0	7	3	4	08MiAlMeKl.520
1	1	2396.9103	6.462e-4	0	1	0	8	6	3	0	0	0	7	1	6	08MiAlMeKl.642
1	1	2458.1824	1.320e-3	0	1	0	7	6	1	0	0	0	6	1	6	08MiAlMeKl.668
1	1	5632.8258	1.161e-3	2	0	0	3	2	1	0	1	0	3	1	2	08MiAlMeKl.3289
1	1	5659.1297	1.315e-3	2	0	0	2	1	2	0	1	0	1	0	1	08MiAlMeKl.3327
1	1	5710.4761	2.177e-3	0	2	1	7	4	4	0	1	0	6	2	5	08MiAlMeKl.3384
1	1	10809.8648	1.365e-3	0	1	3	6	0	6	0	1	0	7	0	7	08ToTe.4098
1	1	10833.6139	2.234e-3	0	1	3	4	1	3	0	1	0	5	1	4	08ToTe.4174
1	1	10834.0143	1.000e-3	0	1	3	5	1	5	0	1	0	6	1	6	08ToTe.4175
1	1	10856.6451	2.185e-3	0	1	3	3	2	2	0	1	0	4	2	3	08ToTe.4253
1	1	10856.7344	1.000e-3	0	1	3	4	0	4	0	1	0	5	0	5	08ToTe.4254
1	1	10879.6372	1.088e-3	0	1	3	3	1	3	0	1	0	4	1	4	08ToTe.4329
1	1	10928.8206	1.135e-3	0	1	3	3	1	3	0	1	0	3	1	2	08ToTe.4529
1	1	10945.3263	2.164e-3	0	1	3	3	2	2	0	1	0	3	2	1	08ToTe.4581
1	1	11022.3558	2.199e-3	0	1	3	3	2	2	0	1	0	2	2	1	08ToTe.4796
1	1	11024.1727	1.230e-3	0	1	3	3	1	3	0	1	0	2	1	2	08ToTe.4802
1	1	11045.6042	1.000e-3	0	1	3	4	0	4	0	1	0	3	0	3	08ToTe.4859
1	1	11055.1708	1.000e-3	0	1	3	5	1	5	0	1	0	4	1	4	08ToTe.4877
1	1	11062.0635	2.266e-3	0	1	3	4	1	3	0	1	0	3	1	2	08ToTe.4892
1	1	11069.7412	1.385e-3	0	1	3	6	0	6	0	1	0	5	0	5	08ToTe.4904
1	1	10834.00761	6.271e-3	0	1	3	5	1	5	0	1	0	6	1	6	08LiHo.22
1	1	4916.363400	1.000e-2	1	2	0	5	5	0	0	1	0	6	6	1	08ZoShOvPo.2670
1	1	5107.060200	1.000e-2	0	2	1	7	4	4	0	1	0	8	4	5	08ZoShOvPo.3852
1	1	5299.614400	1.000e-2	0	2	1	7	4	4	0	1	0	7	4	3	08ZoShOvPo.4960
1	1	5449.796300	1.000e-2	1	0	1	7	7	1	0	1	0	7	7	0	08ZoShOvPo.5778
1	1	5473.371700	1.000e-2	0	2	1	7	4	4	0	1	0	6	4	3	08ZoShOvPo.5896
1	1	5473.399900	2.142e-2	0	2	1	7	4	4	0	1	0	6	4	3	08ZoShOvPo.5897
1	1	5496.697700	1.000e-2	1	0	1	6	6	0	0	1	0	6	6	1	08ZoShOvPo.6014
1	1	5533.871600	1.000e-2	0	2	1	8	7	1	0	1	0	7	7	0	08ZoShOvPo.6188
1	1	10809.823600	3.984e-2	0	1	3	6	0	6	0	1	0	7	0	7	08ZoShOvPo.27065
1	1	10834.046300	3.242e-2	0	1	3	5	1	5	0	1	0	6	1	6	08ZoShOvPo.27086
1	1	10856.759900	2.648e-2	0	1	3	4	0	4	0	1	0	5	0	5	08ZoShOvPo.27106
1	1	11069.736400	1.000e-2	0	1	3	6	0	6	0	1	0	5	0	5	08ZoShOvPo.27251
1	1	4889.6344	5.536e-4	1	2	0	6	5	2	0	1	0	7	6	1	07JeDaReTy.1031
1	1	5299.6211	3.074e-4	0	2	1	7	4	4	0	1	0	7	4	3	07JeDaReTy.2341
1	1	5421.7920	1.249e-2	2	0	0	2	2	1	0	1	0	3	3	0	07JeDaReTy.2761
1	1	5421.8060	1.509e-3	2	0	0	2	2	1	0	1	0	3	3	0	07JeDaReTy.2762
1	1	5473.3787	2.241e-4	0	2	1	7	4	4	0	1	0	6	4	3	07JeDaReTy.2888
1	1	5479.1686	1.203e-3	0	2	1	7	4	4	0	1	0	7	2	5	07JeDaReTy.2905
1	1	5482.9363	1.299e-4	1	0	1	4	3	1	0	1	0	5	3	2	07JeDaReTy.2917
1	1	5496.6930	1.555e-3	1	0	1	6	6	0	0	1	0	6	6	1	07JeDaReTy.2967
1	1	5497.6194	2.933e-3	2	0	0	3	2	1	0	1	0	3	3	0	07JeDaReTy.2969
1	1	5533.4185	9.180e-4	2	0	0	5	1	4	0	1	0	5	2	3	07JeDaReTy.3076
1	1	5533.8768	1.304e-3	0	2	1	8	7	1	0	1	0	7	7	0	07JeDaReTy.3078
1	1	5545.7919	4.501e-4	2	0	0	2	1	2	0	1	0	3	0	3	07JeDaReTy.3119
1	1	5584.0756	7.589e-4	2	0	0	1	0	1	0	1	0	1	1	0	07JeDaReTy.3235
1	1	5608.6157	6.606e-4	1	0	1	4	3	1	0	1	0	4	3	2	07JeDaReTy.3309
1	1	5632.8246	1.000e-4	2	0	0	3	2	1	0	1	0	3	1	2	07JeDaReTy.3382
1	1	5636.4662	6.425e-4	2	0	0	5	3	2	0	1	0	5	2	3	07JeDaReTy.3393
1	1	5647.9385	1.000e-4	2	0	0	7	2	5	0	1	0	7	1	6	07JeDaReTy.3423
1	1	5650.9423	1.888e-3	2	0	0	6	5	2	0	1	0	6	4	3	07JeDaReTy.3436
1	1	5652.3590	1.967e-4	2	0	0	2	2	1	0	1	0	2	1	2	07JeDaReTy.3439
1	1	5659.1303	7.146e-4	2	0	0	2	1	2	0	1	0	1	0	1	07JeDaReTy.3463
1	1	5660.4033	1.813e-4	2	0	0	6	3	4	0	1	0	6	2	5	07JeDaReTy.3470
1	1	5666.6214	1.658e-3	2	0	0	5	1	4	0	1	0	5	0	5	07JeDaReTy.3493
1	1	5679.3713	1.355e-3	2	0	0	5	1	4	0	1	0	4	2	3	07JeDaReTy.3526
1	1	5688.9147	2.973e-4	2	0	0	2	2	1	0	1	0	1	1	0	07JeDaReTy.3552
1	1	5691.1142	2.847e-3	0	2	1	7	4	4	0	1	0	7	0	7	07JeDaReTy.3559
1	1	5695.6120	3.340e-3	1	0	1	4	1	3	0	1	0	4	1	4	07JeDaReTy.3574
1	1	5705.8153	3.377e-4	1	0	1	4	3	1	0	1	0	3	3	0	07JeDaReTy.3603
1	1	5706.4898	6.149e-3	0	0	2	6	2	5	0	1	0	6	3	4	07JeDaReTy.3607
1	1	5710.4747	7.772e-4	0	2	1	7	4	4	0	1	0	6	2	5	07JeDaReTy.3620
1	1	5717.3925	4.730e-3	0	0	2	5	0	5	0	1	0	6	1	6	07JeDaReTy.3647
1	1	5728.1768	1.555e-4	2	0	0	3	2	1	0	1	0	2	1	2	07JeDaReTy.3683
1	1	5730.7555	1.266e-4	2	0	0	3	3	0	0	1	0	2	2	1	07JeDaReTy.3690
1	1	5733.2148	5.576e-3	0	0	2	7	1	6	0	1	0	7	2	5	07JeDaReTy.3701
1	1	5744.7986	1.000e-4	1	0	1	4	1	3	0	1	0	3	1	2	07JeDaReTy.3736
1	1	5746.7844	7.101e-3	1	2	0	7	4	3	0	1	0	6	1	6	07JeDaReTy.3742
1	1	5759.2765	1.586e-3	0	0	2	5	0	5	0	1	0	5	1	4	07JeDaReTy.3779
1	1	5767.7219	1.075e-3	2	0	0	6	3	4	0	1	0	5	2	3	07JeDaReTy.3796
1	1	5782.4177	2.207e-4	2	0	0	5	3	2	0	1	0	4	2	3	07JeDaReTy.3834
1	1	5792.0581	2.765e-4	1	0	1	8	1	7	0	1	0	7	1	6	07JeDaReTy.3858
1	1	5828.5407	1.097e-3	2	0	0	8	6	3	0	1	0	7	5	2	07JeDaReTy.3940
1	1	5835.7948	3.827e-4	0	5	0	5	0	5	0	1	0	6	1	6	07JeDaReTy.3953
1	1	5873.2971	1.135e-3	0	0	2	5	2	3	0	1	0	4	3	2	07JeDaReTy.4015
1	1	5877.2484	2.260e-4	0	0	2	5	2	3	0	1	0	5	1	4	07JeDaReTy.4028
1	1	5877.6952	9.702e-3	0	5	0	5	0	5	0	1	0	5	1	4	07JeDaReTy.4029
1	1	5919.6202	2.302e-4	0	2	1	8	7	1	0	1	0	7	5	2	07JeDaReTy.4098
1	1	5929.9580	4.467e-4	0	0	2	2	2	1	0	1	0	1	1	0	07JeDaReTy.4119
1	1	5935.4534	1.085e-2	0	0	2	6	2	5	0	1	0	6	1	6	07JeDaReTy.4126
1	1	5938.5443	1.000e-4	0	0	2	5	0	5	0	1	0	4	1	4	07JeDaReTy.4133
1	1	5964.5276	6.978e-4	0	0	2	7	1	6	0	1	0	6	2	5	07JeDaReTy.4170
1	1	5977.3340	1.136e-3	0	0	2	6	2	5	0	1	0	5	1	4	07JeDaReTy.4199
1	1	6031.3911	2.257e-3	0	0	2	6	4	3	0	1	0	5	3	2	07JeDaReTy.4304
1	1	6056.5104	4.442e-3	0	0	2	5	2	3	0	1	0	4	1	4	07JeDaReTy.4335
1	1	5914.91672	1.259e-3	2	0	0	7	2	5	0	1	0	6	1	6	07MiLeKaCa.3
1	1	5919.62141	1.440e-3	0	2	1	8	7	1	0	1	0	7	5	2	07MiLeKaCa.10
1	1	5929.96227	4.717e-3	0	0	2	2	2	1	0	1	0	1	1	0	07MiLeKaCa.26
1	1	5935.44396	1.411e-3	0	0	2	6	2	5	0	1	0	6	1	6	07MiLeKaCa.34
1	1	5938.54667	2.368e-3	0	0	2	5	0	5	0	1	0	4	1	4	07MiLeKaCa.41
1	1	5964.52587	1.032e-3	0	0	2	7	1	6	0	1	0	6	2	5	07MiLeKaCa.59
1	1	5977.33242	4.443e-4	0	0	2	6	2	5	0	1	0	5	1	4	07MiLeKaCa.96
1	1	6031.39438	1.023e-3	0	0	2	6	4	3	0	1	0	5	3	2	07MiLeKaCa.244
1	1	6048.03406	4.759e-3	0	0	2	7	5	2	0	1	0	6	4	3	07MiLeKaCa.279
1	1	6056.50952	5.322e-3	0	0	2	5	2	3	0	1	0	4	1	4	07MiLeKaCa.292
1	1	6056.95160	1.138e-4	0	5	0	5	0	5	0	1	0	4	1	4	07MiLeKaCa.294
1	1	6073.72900	4.290e-3	0	5	0	4	1	4	0	1	0	3	0	3	07MiLeKaCa.326
1	1	6099.83883	2.516e-3	0	0	2	7	3	4	0	1	0	6	2	5	07MiLeKaCa.376
1	1	1486.15840	2.000e-5	0	1	0	9	1	8	0	0	0	9	2	7	06JoPaZeCo.2
1	1	2018.34799	1.060e-2	0	1	0	9	5	4	0	0	0	8	4	5	06ZoShPoBa.54
1	1	2019.06850	1.000e-2	0	1	0	9	3	6	0	0	0	8	2	7	06ZoShPoBa.56
1	1	2041.28313	1.000e-2	0	1	0	8	6	3	0	0	0	7	5	2	06ZoShPoBa.111
1	1	2064.84947	1.000e-2	0	1	0	7	7	0	0	0	0	6	6	1	06ZoShPoBa.170
1	1	1323.3323	1.000e-2	0	1	0	9	3	6	0	0	0	10	4	7	06ZoOvShPo.440
1	1	1507.7976	1.000e-2	0	1	0	6	5	2	0	0	0	6	6	1	06ZoOvShPo.490
1	1	1508.0180	1.000e-2	0	1	0	8	5	4	0	0	0	8	6	3	06ZoOvShPo.491
1	1	1509.6701	1.000e-2	0	1	0	9	5	4	0	0	0	9	6	3	06ZoOvShPo.492
1	1	1510.6125	1.000e-2	0	1	0	7	6	1	0	0	0	7	7	0	06ZoOvShPo.494
1	1	1559.4031	1.000e-2	0	1	0	8	5	4	0	0	0	9	4	5	06ZoOvShPo.508
1	1	1802.4733	1.000e-2	0	1	0	9	1	8	0	0	0	8	2	7	06ZoOvShPo.526
1	1	5473.37812	3.559e-4	0	2	1	7	4	4	0	1	0	6	4	3	05Toth.1696
1	1	10809.8589	4.535e-3	0	1	3	6	0	6	0	1	0	7	0	7	05ToNaZoSh.4131
1	1	10833.6165	4.834e-3	0	1	3	4	1	3	0	1	0	5	1	4	05ToNaZoSh.4198
1	1	10879.6356	1.000e-3	0	1	3	3	1	3	0	1	0	4	1	4	05ToNaZoSh.4329
1	1	11022.3540	1.000e-3	0	1	3	3	2	2	0	1	0	2	2	1	05ToNaZoSh.4722
1	1	11024.1757	4.230e-3	0	1	3	3	1	3	0	1	0	2	1	2	05ToNaZoSh.4727
1	1	11045.6145	1.123e-2	0	1	3	4	0	4	0	1	0	3	0	3	05ToNaZoSh.4776
1	1	11055.1496	2.081e-2	0	1	3	5	1	5	0	1	0	4	1	4	05ToNaZoSh.4786
1	1	11062.0659	4.666e-3	0	1	3	4	1	3	0	1	0	3	1	2	05ToNaZoSh.4798
1	1	11069.7468	6.985e-3	0	1	3	6	0	6	0	1	0	5	0	5	05ToNaZoSh.4808
1	1	928.68910	9.058e-3	0	1	0	10	3	8	0	0	0	11	6	5	05CoBeCaCo.5608
1	1	1106.73878	5.049e-3	0	1	0	9	1	8	0	0	0	10	4	7	05CoBeCaCo.9077
1	1	1173.71451	3.627e-3	0	1	0	10	3	8	0	0	0	11	4	7	05CoBeCaCo.9670
1	1	1187.01456	7.009e-3	0	1	0	7	1	6	0	0	0	8	4	5	05CoBeCaCo.9791
1	1	1212.25161	4.973e-3	0	1	0	8	2	7	0	0	0	9	3	6	05CoBeCaCo.10082
1	1	1225.54668	4.523e-3	0	1	0	10	4	7	0	0	0	11	5	6	05CoBeCaCo.10217
1	1	1260.35198	8.571e-3	0	1	0	6	1	6	0	0	0	7	2	5	05CoBeCaCo.10545
1	1	1266.07052	2.424e-3	0	1	0	9	5	4	0	0	0	10	6	5	05CoBeCaCo.10603
1	1	1269.95511	2.053e-3	0	1	0	8	3	6	0	0	0	9	4	5	05CoBeCaCo.10649
1	1	1271.78712	1.000e-3	0	1	0	5	0	5	0	0	0	6	3	4	05CoBeCaCo.10679
1	1	1280.03567	1.177e-2	0	1	0	9	4	5	0	0	0	10	5	6	05CoBeCaCo.10766
1	1	1287.40234	2.366e-3	0	1	0	8	4	5	0	0	0	9	5	4	05CoBeCaCo.10839
1	1	1288.24729	2.581e-3	0	1	0	8	5	4	0	0	0	9	6	3	05CoBeCaCo.10848
1	1	1290.54015	4.375e-3	0	1	0	8	6	3	0	0	0	9	7	2	05CoBeCaCo.10870
1	1	1312.55359	1.989e-3	0	1	0	7	5	2	0	0	0	8	6	3	05CoBeCaCo.11106
1	1	1314.73964	3.728e-3	0	1	0	7	6	1	0	0	0	8	7	2	05CoBeCaCo.11132
1	1	1316.97016	2.156e-3	0	1	0	7	4	3	0	0	0	8	5	4	05CoBeCaCo.11153
1	1	1318.92907	1.000e-3	0	1	0	6	2	5	0	0	0	7	3	4	05CoBeCaCo.11167
1	1	1320.86578	2.881e-3	0	1	0	7	7	0	0	0	0	8	8	1	05CoBeCaCo.11183
1	1	1323.33216	2.199e-3	0	1	0	9	3	6	0	0	0	10	4	7	05CoBeCaCo.11199
1	1	1336.66473	2.074e-3	0	1	0	6	5	2	0	0	0	7	6	1	05CoBeCaCo.11320
1	1	1338.54389	2.046e-3	0	1	0	6	4	3	0	0	0	7	5	2	05CoBeCaCo.11331
1	1	1339.14511	3.297e-3	0	1	0	6	6	1	0	0	0	7	7	0	05CoBeCaCo.11334
1	1	1340.16449	2.149e-3	0	1	0	7	3	4	0	0	0	8	4	5	05CoBeCaCo.11342
1	1	1340.46969	5.340e-3	0	1	0	6	3	4	0	0	0	7	4	3	05CoBeCaCo.11343
1	1	1341.09617	4.443e-3	0	1	0	9	2	7	0	0	0	9	5	4	05CoBeCaCo.11349
1	1	1361.08172	3.310e-3	0	1	0	5	5	0	0	0	0	6	6	1	05CoBeCaCo.11538
1	1	1363.26111	2.557e-3	0	1	0	5	4	1	0	0	0	6	5	2	05CoBeCaCo.11568
1	1	1372.26055	9.192e-3	0	1	0	9	2	7	0	0	0	10	3	8	05CoBeCaCo.11664
1	1	1373.76839	1.019e-3	0	1	0	5	3	2	0	0	0	6	4	3	05CoBeCaCo.11679
1	1	1375.10527	1.923e-2	0	1	0	4	1	4	0	0	0	5	2	3	05CoBeCaCo.11692
1	1	1382.06026	1.665e-3	0	1	0	10	3	8	0	0	0	11	2	9	05CoBeCaCo.11760
1	1	1386.47417	2.354e-3	0	1	0	7	2	5	0	0	0	8	3	6	05CoBeCaCo.11803
1	1	1387.50545	1.736e-2	0	1	0	4	4	1	0	0	0	5	5	0	05CoBeCaCo.11810
1	1	1394.44596	1.000e-3	0	1	0	9	1	8	0	0	0	10	2	9	05CoBeCaCo.11877
1	1	1399.18663	1.755e-2	0	1	0	4	2	3	0	0	0	5	3	2	05CoBeCaCo.11917
1	1	1399.21809	1.391e-2	0	1	0	4	2	3	0	0	0	5	3	2	05CoBeCaCo.11918
1	1	1399.22315	1.897e-2	0	1	0	4	2	3	0	0	0	5	3	2	05CoBeCaCo.11919
1	1	1404.98614	3.759e-3	0	1	0	5	2	3	0	0	0	6	3	4	05CoBeCaCo.11977
1	1	1411.32891	5.797e-3	0	1	0	10	4	7	0	0	0	11	3	8	05CoBeCaCo.12034
1	1	1416.08412	2.050e-3	0	1	0	8	2	7	0	0	0	9	1	8	05CoBeCaCo.12087
1	1	1417.49781	1.000e-3	0	1	0	8	1	8	0	0	0	9	0	9	05CoBeCaCo.12103
1	1	1424.12712	2.777e-3	0	1	0	7	1	6	0	0	0	8	2	7	05CoBeCaCo.12167
1	1	1428.28237	1.137e-2	0	1	0	8	3	6	0	0	0	9	2	7	05CoBeCaCo.12206
1	1	1436.48394	3.783e-3	0	1	0	7	0	7	0	0	0	8	1	8	05CoBeCaCo.12277
1	1	1436.83508	1.695e-2	0	1	0	3	2	1	0	0	0	4	3	2	05CoBeCaCo.12280
1	1	1447.94584	5.694e-3	0	1	0	5	1	4	0	0	0	6	2	5	05CoBeCaCo.12395
1	1	1452.06299	3.486e-3	0	1	0	8	1	8	0	0	0	8	2	7	05CoBeCaCo.12441
1	1	1456.50668	3.016e-3	0	1	0	6	1	6	0	0	0	7	0	7	05CoBeCaCo.12491
1	1	1457.07167	1.000e-3	0	1	0	6	2	5	0	0	0	7	1	6	05CoBeCaCo.12494
1	1	1476.42481	3.953e-3	0	1	0	7	0	7	0	0	0	7	1	6	05CoBeCaCo.12695
1	1	1481.79143	1.320e-2	0	1	0	8	4	5	0	0	0	9	3	6	05CoBeCaCo.12757
1	1	1486.15616	2.153e-3	0	1	0	9	1	8	0	0	0	9	2	7	05CoBeCaCo.12797
1	1	1489.04818	1.631e-3	0	1	0	8	2	7	0	0	0	8	3	6	05CoBeCaCo.12822
1	1	1489.29297	9.337e-3	0	1	0	6	3	4	0	0	0	7	2	5	05CoBeCaCo.12823
1	1	1489.84186	1.000e-3	0	1	0	6	1	6	0	0	0	6	2	5	05CoBeCaCo.12827
1	1	1491.38664	3.687e-3	0	1	0	10	3	8	0	0	0	10	4	7	05CoBeCaCo.12842
1	1	1505.82825	1.000e-3	0	1	0	10	4	7	0	0	0	10	5	6	05CoBeCaCo.13010
1	1	1507.47599	7.970e-3	0	1	0	8	3	6	0	0	0	8	4	5	05CoBeCaCo.13023
1	1	1507.81256	1.334e-2	0	1	0	6	5	2	0	0	0	6	6	1	05CoBeCaCo.13027
1	1	1507.96384	8.675e-3	0	1	0	7	5	2	0	0	0	7	6	1	05CoBeCaCo.13031
1	1	1508.00554	1.591e-2	0	1	0	8	5	4	0	0	0	8	6	3	05CoBeCaCo.13032
1	1	1508.53977	1.895e-2	0	1	0	4	2	3	0	0	0	5	1	4	05CoBeCaCo.13039
1	1	1509.52677	3.825e-3	0	1	0	8	4	5	0	0	0	8	5	4	05CoBeCaCo.13048
1	1	1509.66681	3.904e-3	0	1	0	9	5	4	0	0	0	9	6	3	05CoBeCaCo.13049
1	1	1509.78172	1.000e-3	0	1	0	6	4	3	0	0	0	6	5	2	05CoBeCaCo.13051
1	1	1509.78172	4.401e-3	0	1	0	5	4	1	0	0	0	5	5	0	05CoBeCaCo.13052
1	1	1510.43117	2.474e-3	0	1	0	8	6	3	0	0	0	8	7	2	05CoBeCaCo.13061
1	1	1510.62118	1.958e-3	0	1	0	7	6	1	0	0	0	7	7	0	05CoBeCaCo.13065
1	1	1512.30020	7.043e-3	0	1	0	6	2	5	0	0	0	6	3	4	05CoBeCaCo.13078
1	1	1512.30020	3.419e-3	0	1	0	7	4	3	0	0	0	7	5	2	05CoBeCaCo.13079
1	1	1512.32541	1.817e-2	0	1	0	6	2	5	0	0	0	6	3	4	05CoBeCaCo.13080
1	1	1514.98566	1.692e-3	0	1	0	6	3	4	0	0	0	6	4	3	05CoBeCaCo.13105
1	1	1516.72294	1.506e-2	0	1	0	4	3	2	0	0	0	4	4	1	05CoBeCaCo.13130
1	1	1521.47022	1.338e-3	0	1	0	9	4	5	0	0	0	9	5	4	05CoBeCaCo.13182
1	1	1525.51240	1.305e-2	0	1	0	4	2	3	0	0	0	4	3	2	05CoBeCaCo.13223
1	1	1527.31570	4.580e-3	0	1	0	7	1	6	0	0	0	7	2	5	05CoBeCaCo.13247
1	1	1527.33534	1.506e-2	0	1	0	7	1	6	0	0	0	7	2	5	05CoBeCaCo.13248
1	1	1531.63566	2.414e-3	0	1	0	7	3	4	0	0	0	7	4	3	05CoBeCaCo.13297
1	1	1533.93203	1.559e-2	0	1	0	3	2	1	0	0	0	3	3	0	05CoBeCaCo.13319
1	1	1535.47549	3.382e-3	0	1	0	9	2	7	0	0	0	9	3	6	05CoBeCaCo.13334
1	1	1540.31924	1.955e-2	0	1	0	2	1	2	0	0	0	3	0	3	05CoBeCaCo.13375
1	1	1542.17752	1.781e-2	0	1	0	2	1	2	0	0	0	2	2	1	05CoBeCaCo.13396
1	1	1544.43066	4.347e-3	0	1	0	9	3	6	0	0	0	9	4	5	05CoBeCaCo.13415
1	1	1545.16717	1.063e-2	0	1	0	5	2	3	0	0	0	5	3	2	05CoBeCaCo.13422
1	1	1550.23157	4.299e-3	0	1	0	7	2	5	0	0	0	7	3	4	05CoBeCaCo.13464
1	1	1552.63811	1.000e-3	0	1	0	9	4	5	0	0	0	10	3	8	05CoBeCaCo.13483
1	1	1554.36542	1.316e-2	0	1	0	5	1	4	0	0	0	5	2	3	05CoBeCaCo.13491
1	1	1556.02233	2.460e-3	0	1	0	6	4	3	0	0	0	7	3	4	05CoBeCaCo.13505
1	1	1558.30094	3.976e-3	0	1	0	4	3	2	0	0	0	5	2	3	05CoBeCaCo.13524
1	1	1559.39214	5.417e-3	0	1	0	8	5	4	0	0	0	9	4	5	05CoBeCaCo.13532
1	1	1566.02504	1.912e-3	0	1	0	7	4	3	0	0	0	8	3	6	05CoBeCaCo.13583
1	1	1568.93794	1.797e-3	0	1	0	2	2	1	0	0	0	3	1	2	05CoBeCaCo.13604
1	1	1577.57803	4.774e-3	0	1	0	5	3	2	0	0	0	6	2	5	05CoBeCaCo.13655
1	1	1596.24507	2.499e-3	0	1	0	6	1	6	0	0	0	5	2	3	05CoBeCaCo.13818
1	1	1602.87086	1.286e-2	0	1	0	5	4	1	0	0	0	6	3	4	05CoBeCaCo.13883
1	1	1606.70605	1.019e-2	0	1	0	5	2	3	0	0	0	6	1	6	05CoBeCaCo.13918
1	1	1607.27392	2.054e-2	0	1	0	3	3	0	0	0	0	4	2	3	05CoBeCaCo.13927
1	1	1609.43543	4.913e-3	0	1	0	4	1	4	0	0	0	3	2	1	05CoBeCaCo.13944
1	1	1620.78776	1.000e-3	0	1	0	4	4	1	0	0	0	5	3	2	05CoBeCaCo.14051
1	1	1622.58808	9.578e-3	0	1	0	4	2	3	0	0	0	3	3	0	05CoBeCaCo.14066
1	1	1623.82578	1.000e-3	0	1	0	8	6	3	0	0	0	9	5	4	05CoBeCaCo.14077
1	1	1635.67122	1.952e-2	0	1	0	3	1	2	0	0	0	3	0	3	05CoBeCaCo.14200
1	1	1637.53039	1.867e-2	0	1	0	3	1	2	0	0	0	2	2	1	05CoBeCaCo.14213
1	1	1650.26184	4.838e-3	0	1	0	7	6	1	0	0	0	8	5	4	05CoBeCaCo.14321
1	1	1652.80849	1.000e-3	0	1	0	8	2	7	0	0	0	7	3	4	05CoBeCaCo.14343
1	1	1654.49789	1.319e-2	0	1	0	5	2	3	0	0	0	5	1	4	05CoBeCaCo.14357
1	1	1654.52937	1.829e-2	0	1	0	5	2	3	0	0	0	5	1	4	05CoBeCaCo.14358
1	1	1656.31116	6.065e-3	0	1	0	6	4	3	0	0	0	5	5	0	05CoBeCaCo.14377
1	1	1661.36625	4.715e-3	0	1	0	6	3	4	0	0	0	5	4	1	05CoBeCaCo.14429
1	1	1662.82270	1.354e-2	0	1	0	2	2	1	0	0	0	2	1	2	05CoBeCaCo.14450
1	1	1675.51744	2.419e-3	0	1	0	5	1	4	0	0	0	5	0	5	05CoBeCaCo.14565
1	1	1679.10878	1.000e-3	0	1	0	7	5	2	0	0	0	6	6	1	05CoBeCaCo.14592
1	1	1680.46390	1.450e-3	0	1	0	7	3	4	0	0	0	7	2	5	05CoBeCaCo.14603
1	1	1683.17105	6.799e-3	0	1	0	4	2	3	0	0	0	4	1	4	05CoBeCaCo.14627
1	1	1683.19664	1.879e-2	0	1	0	4	2	3	0	0	0	4	1	4	05CoBeCaCo.14628
1	1	1683.53819	2.134e-3	0	1	0	7	4	3	0	0	0	6	5	2	05CoBeCaCo.14632
1	1	1683.99090	7.374e-3	0	1	0	5	3	2	0	0	0	5	2	3	05CoBeCaCo.14639
1	1	1688.37606	2.352e-3	0	1	0	7	2	5	0	0	0	7	1	6	05CoBeCaCo.14658
1	1	1695.46210	2.803e-3	0	1	0	3	3	0	0	0	0	3	2	1	05CoBeCaCo.14720
1	1	1698.95802	2.626e-3	0	1	0	8	3	6	0	0	0	7	4	3	05CoBeCaCo.14741
1	1	1702.74628	2.563e-3	0	1	0	9	3	6	0	0	0	9	2	7	05CoBeCaCo.14764
1	1	1703.43046	7.925e-3	0	1	0	8	5	4	0	0	0	7	6	1	05CoBeCaCo.14771
1	1	1704.44248	1.082e-2	0	1	0	4	3	2	0	0	0	4	2	3	05CoBeCaCo.14778
1	1	1704.45061	2.693e-3	0	1	0	4	3	2	0	0	0	4	2	3	05CoBeCaCo.14779
1	1	1704.85534	6.558e-3	0	1	0	8	4	5	0	0	0	7	5	2	05CoBeCaCo.14781
1	1	1706.14188	8.515e-3	0	1	0	7	3	4	0	0	0	6	4	3	05CoBeCaCo.14790
1	1	1714.02974	3.848e-3	0	1	0	6	2	5	0	0	0	6	1	6	05CoBeCaCo.14844
1	1	1715.84461	2.531e-3	0	1	0	9	4	5	0	0	0	9	3	6	05CoBeCaCo.14859
1	1	1718.79837	2.377e-3	0	1	0	6	3	4	0	0	0	6	2	5	05CoBeCaCo.14875
1	1	1723.48123	5.336e-3	0	1	0	7	1	6	0	0	0	7	0	7	05CoBeCaCo.14907
1	1	1729.42113	1.336e-2	0	1	0	9	5	4	0	0	0	8	6	3	05CoBeCaCo.14960
1	1	1729.79812	1.565e-2	0	1	0	7	4	3	0	0	0	7	3	4	05CoBeCaCo.14964
1	1	1734.66916	1.874e-2	0	1	0	4	2	3	0	0	0	3	1	2	05CoBeCaCo.14998
1	1	1739.31436	4.045e-3	0	1	0	9	2	7	0	0	0	9	1	8	05CoBeCaCo.15040
1	1	1743.04710	3.255e-3	0	1	0	5	4	1	0	0	0	5	3	2	05CoBeCaCo.15062
1	1	1743.60580	7.968e-3	0	1	0	7	2	5	0	0	0	6	3	4	05CoBeCaCo.15067
1	1	1743.60580	6.297e-3	0	1	0	9	4	5	0	0	0	8	5	4	05CoBeCaCo.15068
1	1	1744.59116	1.127e-3	0	1	0	8	3	6	0	0	0	8	2	7	05CoBeCaCo.15077
1	1	1747.07794	4.273e-3	0	1	0	4	4	1	0	0	0	4	3	2	05CoBeCaCo.15098
1	1	1747.23366	1.549e-2	0	1	0	10	4	7	0	0	0	9	5	4	05CoBeCaCo.15099
1	1	1749.39950	3.190e-3	0	1	0	6	4	3	0	0	0	6	3	4	05CoBeCaCo.15116
1	1	1756.81806	1.000e-3	0	1	0	7	1	6	0	0	0	6	2	5	05CoBeCaCo.15164
1	1	1758.57687	4.537e-3	0	1	0	8	4	5	0	0	0	8	3	6	05CoBeCaCo.15178
1	1	1761.81710	1.132e-2	0	1	0	6	2	5	0	0	0	5	1	4	05CoBeCaCo.15201
1	1	1767.90577	5.696e-3	0	1	0	9	1	8	0	0	0	9	0	9	05CoBeCaCo.15238
1	1	1772.73360	1.958e-2	0	1	0	3	3	0	0	0	0	2	2	1	05CoBeCaCo.15279
1	1	1778.41501	3.266e-3	0	1	0	10	4	7	0	0	0	10	3	8	05CoBeCaCo.15316
1	1	1779.09793	5.668e-3	0	1	0	10	3	8	0	0	0	10	2	9	05CoBeCaCo.15320
1	1	1780.81245	1.857e-3	0	1	0	9	5	4	0	0	0	9	4	5	05CoBeCaCo.15328
1	1	1781.95906	2.744e-3	0	1	0	9	3	6	0	0	0	8	4	5	05CoBeCaCo.15336
1	1	1790.94778	3.919e-3	0	1	0	8	2	7	0	0	0	7	1	6	05CoBeCaCo.15401
1	1	1792.67586	1.664e-2	0	1	0	4	3	2	0	0	0	3	2	1	05CoBeCaCo.15415
1	1	1792.92535	4.568e-3	0	1	0	7	5	2	0	0	0	7	4	3	05CoBeCaCo.15418
1	1	1795.79762	4.187e-3	0	1	0	5	5	0	0	0	0	5	4	1	05CoBeCaCo.15436
1	1	1796.91891	5.443e-3	0	1	0	8	5	4	0	0	0	8	4	5	05CoBeCaCo.15445
1	1	1802.48087	1.269e-3	0	1	0	9	1	8	0	0	0	8	2	7	05CoBeCaCo.15460
1	1	1805.14025	6.042e-3	0	1	0	5	3	2	0	0	0	5	0	5	05CoBeCaCo.15478
1	1	1812.27706	4.986e-3	0	1	0	9	2	7	0	0	0	8	3	6	05CoBeCaCo.15547
1	1	1825.19160	9.869e-3	0	1	0	6	3	4	0	0	0	5	2	3	05CoBeCaCo.15632
1	1	1829.13161	1.398e-3	0	1	0	5	2	3	0	0	0	4	1	4	05CoBeCaCo.15658
1	1	1830.11839	1.352e-2	0	1	0	5	3	2	0	0	0	4	2	3	05CoBeCaCo.15663
1	1	1830.14923	1.732e-2	0	1	0	5	3	2	0	0	0	4	2	3	05CoBeCaCo.15664
1	1	1844.19772	1.720e-2	0	1	0	4	4	1	0	0	0	3	3	0	05CoBeCaCo.15772
1	1	1845.36007	3.801e-3	0	1	0	6	6	1	0	0	0	6	5	2	05CoBeCaCo.15787
1	1	1845.59283	5.151e-3	0	1	0	7	6	1	0	0	0	7	5	2	05CoBeCaCo.15789
1	1	1845.96428	7.326e-3	0	1	0	8	6	3	0	0	0	8	5	4	05CoBeCaCo.15793
1	1	1847.77112	1.155e-2	0	1	0	8	3	6	0	0	0	7	2	5	05CoBeCaCo.15813
1	1	1869.34891	3.384e-3	0	1	0	5	4	1	0	0	0	4	3	2	05CoBeCaCo.15953
1	1	1870.79925	5.561e-3	0	1	0	10	3	8	0	0	0	9	2	7	05CoBeCaCo.15964
1	1	1889.56706	2.269e-3	0	1	0	6	4	3	0	0	0	5	3	2	05CoBeCaCo.16099
1	1	1909.96237	1.420e-3	0	1	0	7	3	4	0	0	0	6	2	5	05CoBeCaCo.16235
1	1	1918.02577	9.507e-3	0	1	0	5	5	0	0	0	0	4	4	1	05CoBeCaCo.16275
1	1	1923.15202	8.353e-3	0	1	0	7	4	3	0	0	0	6	3	4	05CoBeCaCo.16292
1	1	1942.51205	3.943e-3	0	1	0	6	5	2	0	0	0	5	4	1	05CoBeCaCo.16390
1	1	1945.33053	9.584e-3	0	1	0	7	2	5	0	0	0	6	1	6	05CoBeCaCo.16401
1	1	1967.43146	1.078e-2	0	1	0	7	5	2	0	0	0	6	4	3	05CoBeCaCo.16486
1	1	1988.39129	4.498e-3	0	1	0	8	5	4	0	0	0	7	4	3	05CoBeCaCo.16527
1	1	1991.88484	1.484e-3	0	1	0	6	6	1	0	0	0	5	5	0	05CoBeCaCo.16538
1	1	1323.33225	1.000e-2	0	1	0	9	3	6	0	0	0	10	4	7	04ShZoPoTe.643
1	1	1411.32210	1.000e-2	0	1	0	10	4	7	0	0	0	11	3	8	04ShZoPoTe.666
1	1	1436.48850	1.000e-2	0	1	0	7	0	7	0	0	0	8	1	8	04ShZoPoTe.678
1	1	1457.08031	1.000e-2	0	1	0	6	2	5	0	0	0	7	1	6	04ShZoPoTe.686
1	1	1505.82690	1.000e-2	0	1	0	10	4	7	0	0	0	10	5	6	04ShZoPoTe.713
1	1	1507.79757	1.000e-2	0	1	0	6	5	2	0	0	0	6	6	1	04ShZoPoTe.715
1	1	1508.01797	1.000e-2	0	1	0	8	5	4	0	0	0	8	6	3	04ShZoPoTe.716
1	1	1509.67005	1.000e-2	0	1	0	9	5	4	0	0	0	9	6	3	04ShZoPoTe.718
1	1	1510.61252	1.000e-2	0	1	0	7	6	1	0	0	0	7	7	0	04ShZoPoTe.721
1	1	1556.02502	1.000e-2	0	1	0	6	4	3	0	0	0	7	3	4	04ShZoPoTe.741
1	1	1559.40309	1.000e-2	0	1	0	8	5	4	0	0	0	9	4	5	04ShZoPoTe.742
1	1	1747.24810	1.000e-2	0	1	0	10	4	7	0	0	0	9	5	4	04ShZoPoTe.766
1	1	1802.47328	1.000e-2	0	1	0	9	1	8	0	0	0	8	2	7	04ShZoPoTe.774
1	1	1017.8683	1.000e-4	0	1	0	8	2	7	0	0	0	9	5	4	03ZoVa.428
1	1	1029.6973	1.000e-4	0	1	0	9	3	6	0	0	0	10	6	5	03ZoVa.430
1	1	1051.2637	1.000e-4	0	1	0	7	3	4	0	0	0	8	6	3	03ZoVa.434
1	1	1055.5177	1.000e-4	0	1	0	6	3	4	0	0	0	7	6	1	03ZoVa.435
1	1	1099.6792	1.000e-4	0	1	0	9	2	7	0	0	0	10	5	6	03ZoVa.443
1	1	1101.4506	1.112e-4	0	1	0	6	2	5	0	0	0	7	5	2	03ZoVa.444
1	1	1106.7438	1.000e-4	0	1	0	9	1	8	0	0	0	10	4	7	03ZoVa.445
1	1	1111.5162	1.000e-4	0	1	0	6	1	6	0	0	0	7	4	3	03ZoVa.446
1	1	1135.7452	1.000e-4	0	1	0	8	1	8	0	0	0	9	2	7	03ZoVa.450
1	1	1137.4258	1.000e-4	0	1	0	7	2	5	0	0	0	8	5	4	03ZoVa.451
1	1	1165.3640	5.851e-3	0	1	0	5	2	3	0	0	0	6	5	2	03ZoVa.456
1	1	1165.9401	1.589e-4	0	1	0	4	2	3	0	0	0	5	5	0	03ZoVa.457
1	1	1173.7182	1.000e-4	0	1	0	10	3	8	0	0	0	11	4	7	03ZoVa.458
1	1	1174.5269	1.000e-4	0	1	0	7	0	7	0	0	0	8	3	6	03ZoVa.459
1	1	1187.0216	1.000e-4	0	1	0	7	1	6	0	0	0	8	4	5	03ZoVa.462
1	1	1211.2556	1.000e-4	0	1	0	4	1	4	0	0	0	5	4	1	03ZoVa.465
1	1	1212.2467	1.000e-4	0	1	0	8	2	7	0	0	0	9	3	6	03ZoVa.466
1	1	1214.9583	1.516e-4	0	1	0	8	1	8	0	0	0	8	4	5	03ZoVa.468
1	1	1218.5806	4.558e-4	0	1	0	8	3	6	0	0	0	8	6	3	03ZoVa.470
1	1	1225.5513	1.000e-4	0	1	0	10	4	7	0	0	0	11	5	6	03ZoVa.477
1	1	1244.1382	1.000e-4	0	1	0	5	1	4	0	0	0	6	4	3	03ZoVa.484
1	1	1266.0731	1.560e-4	0	1	0	9	5	4	0	0	0	10	6	5	03ZoVa.495
1	1	1271.7880	2.609e-4	0	1	0	5	0	5	0	0	0	6	3	4	03ZoVa.501
1	1	1272.6870	1.940e-4	0	1	0	6	2	5	0	0	0	6	5	2	03ZoVa.504
1	1	1280.0475	1.000e-4	0	1	0	9	4	5	0	0	0	10	5	6	03ZoVa.505
1	1	1284.3058	1.459e-4	0	1	0	3	1	2	0	0	0	4	4	1	03ZoVa.506
1	1	1286.0287	2.458e-4	0	1	0	6	1	6	0	0	0	6	4	3	03ZoVa.507
1	1	1290.5360	2.254e-4	0	1	0	8	6	3	0	0	0	9	7	2	03ZoVa.510
1	1	1311.8925	1.957e-4	0	1	0	5	2	3	0	0	0	5	5	0	03ZoVa.518
1	1	1312.5556	1.000e-4	0	1	0	7	5	2	0	0	0	8	6	3	03ZoVa.520
1	1	1314.7434	1.000e-4	0	1	0	7	6	1	0	0	0	8	7	2	03ZoVa.525
1	1	1316.9724	1.000e-4	0	1	0	7	4	3	0	0	0	8	5	4	03ZoVa.527
1	1	1318.9293	1.000e-4	0	1	0	6	2	5	0	0	0	7	3	4	03ZoVa.528
1	1	1323.3345	1.000e-4	0	1	0	9	3	6	0	0	0	10	4	7	03ZoVa.532
1	1	1327.8447	2.223e-4	0	1	0	9	1	8	0	0	0	9	4	5	03ZoVa.538
1	1	1332.7572	1.856e-4	0	1	0	7	2	5	0	0	0	7	5	2	03ZoVa.540
1	1	1333.4892	1.936e-4	0	1	0	4	1	4	0	0	0	4	4	1	03ZoVa.541
1	1	1336.6627	1.000e-4	0	1	0	6	5	2	0	0	0	7	6	1	03ZoVa.542
1	1	1338.5459	1.000e-4	0	1	0	6	4	3	0	0	0	7	5	2	03ZoVa.544
1	1	1340.1666	1.000e-4	0	1	0	7	3	4	0	0	0	8	4	5	03ZoVa.546
1	1	1340.4751	1.000e-4	0	1	0	6	3	4	0	0	0	7	4	3	03ZoVa.547
1	1	1341.1008	1.872e-4	0	1	0	9	2	7	0	0	0	9	5	4	03ZoVa.548
1	1	1349.3798	1.000e-4	0	1	0	3	0	3	0	0	0	4	3	2	03ZoVa.551
1	1	1361.0854	3.701e-4	0	1	0	5	5	0	0	0	0	6	6	1	03ZoVa.557
1	1	1363.2637	1.000e-4	0	1	0	5	4	1	0	0	0	6	5	2	03ZoVa.560
1	1	1373.7694	1.000e-4	0	1	0	5	3	2	0	0	0	6	4	3	03ZoVa.562
1	1	1375.0861	1.000e-4	0	1	0	4	1	4	0	0	0	5	2	3	03ZoVa.563
1	1	1386.4766	1.000e-4	0	1	0	7	2	5	0	0	0	8	3	6	03ZoVa.569
1	1	1387.5228	1.000e-4	0	1	0	4	4	1	0	0	0	5	5	0	03ZoVa.570
1	1	1394.4459	1.353e-4	0	1	0	9	1	8	0	0	0	10	2	9	03ZoVa.572
1	1	1394.4745	1.000e-4	0	1	0	4	3	2	0	0	0	5	4	1	03ZoVa.573
1	1	1399.2042	1.000e-4	0	1	0	4	2	3	0	0	0	5	3	2	03ZoVa.579
1	1	1404.9899	1.000e-4	0	1	0	5	2	3	0	0	0	6	3	4	03ZoVa.580
1	1	1411.9543	1.000e-4	0	1	0	5	0	5	0	0	0	5	3	2	03ZoVa.582
1	1	1416.0862	1.000e-4	0	1	0	8	2	7	0	0	0	9	1	8	03ZoVa.584
1	1	1417.4984	1.000e-4	0	1	0	8	1	8	0	0	0	9	0	9	03ZoVa.586
1	1	1419.5081	1.399e-4	0	1	0	3	3	0	0	0	0	4	4	1	03ZoVa.589
1	1	1424.1300	1.000e-4	0	1	0	7	1	6	0	0	0	8	2	7	03ZoVa.592
1	1	1428.2710	1.000e-4	0	1	0	8	3	6	0	0	0	9	2	7	03ZoVa.593
1	1	1436.4802	1.000e-4	0	1	0	7	0	7	0	0	0	8	1	8	03ZoVa.598
1	1	1436.8182	1.000e-4	0	1	0	3	2	1	0	0	0	4	3	2	03ZoVa.600
1	1	1447.9515	1.000e-4	0	1	0	5	1	4	0	0	0	6	2	5	03ZoVa.602
1	1	1452.0665	1.000e-4	0	1	0	8	1	8	0	0	0	8	2	7	03ZoVa.603
1	1	1456.5098	1.000e-4	0	1	0	6	1	6	0	0	0	7	0	7	03ZoVa.606
1	1	1456.8871	1.000e-4	0	1	0	2	2	1	0	0	0	3	3	0	03ZoVa.607
1	1	1457.0720	1.000e-4	0	1	0	6	2	5	0	0	0	7	1	6	03ZoVa.609
1	1	1464.9050	1.000e-4	0	1	0	2	1	2	0	0	0	3	2	1	03ZoVa.613
1	1	1472.0513	2.262e-4	0	1	0	3	1	2	0	0	0	4	2	3	03ZoVa.615
1	1	1473.5142	1.000e-4	0	1	0	5	0	5	0	0	0	6	1	6	03ZoVa.616
1	1	1476.4288	1.000e-4	0	1	0	7	0	7	0	0	0	7	1	6	03ZoVa.619
1	1	1486.1584	1.000e-4	0	1	0	9	1	8	0	0	0	9	2	7	03ZoVa.621
1	1	1489.0499	1.000e-4	0	1	0	8	2	7	0	0	0	8	3	6	03ZoVa.623
1	1	1489.3024	1.000e-4	0	1	0	6	3	4	0	0	0	7	2	5	03ZoVa.624
1	1	1489.8419	1.000e-4	0	1	0	6	1	6	0	0	0	6	2	5	03ZoVa.625
1	1	1496.2490	1.944e-4	0	1	0	4	1	4	0	0	0	5	0	5	03ZoVa.627
1	1	1505.6042	1.000e-4	0	1	0	1	1	0	0	0	0	2	2	1	03ZoVa.631
1	1	1507.0584	1.938e-4	0	1	0	3	0	3	0	0	0	4	1	4	03ZoVa.633
1	1	1507.4840	1.000e-4	0	1	0	8	3	6	0	0	0	8	4	5	03ZoVa.635
1	1	1507.7993	1.000e-4	0	1	0	6	5	2	0	0	0	6	6	1	03ZoVa.636
1	1	1507.9725	1.000e-4	0	1	0	7	5	2	0	0	0	7	6	1	03ZoVa.639
1	1	1508.0215	1.000e-4	0	1	0	8	5	4	0	0	0	8	6	3	03ZoVa.640
1	1	1508.5588	1.000e-4	0	1	0	4	2	3	0	0	0	5	1	4	03ZoVa.641
1	1	1509.5305	1.000e-4	0	1	0	8	4	5	0	0	0	8	5	4	03ZoVa.642
1	1	1509.6634	4.936e-4	0	1	0	9	5	4	0	0	0	9	6	3	03ZoVa.644
1	1	1509.7822	4.409e-4	0	1	0	6	4	3	0	0	0	6	5	2	03ZoVa.645
1	1	1509.7863	1.791e-4	0	1	0	5	4	1	0	0	0	5	5	0	03ZoVa.646
1	1	1512.3029	7.189e-4	0	1	0	7	4	3	0	0	0	7	5	2	03ZoVa.653
1	1	1514.9874	1.000e-4	0	1	0	6	3	4	0	0	0	6	4	3	03ZoVa.654
1	1	1516.7080	1.170e-4	0	1	0	4	3	2	0	0	0	4	4	1	03ZoVa.656
1	1	1520.1531	1.000e-4	0	1	0	5	3	2	0	0	0	5	4	1	03ZoVa.659
1	1	1521.2344	1.000e-4	0	1	0	4	1	4	0	0	0	4	2	3	03ZoVa.662
1	1	1521.3092	2.800e-4	0	1	0	5	0	5	0	0	0	5	1	4	03ZoVa.663
1	1	1521.4692	3.185e-4	0	1	0	9	4	5	0	0	0	9	5	4	03ZoVa.664
1	1	1525.4995	1.000e-4	0	1	0	4	2	3	0	0	0	4	3	2	03ZoVa.668
1	1	1527.3204	1.000e-4	0	1	0	7	1	6	0	0	0	7	2	5	03ZoVa.669
1	1	1531.6382	1.000e-4	0	1	0	7	3	4	0	0	0	7	4	3	03ZoVa.671
1	1	1531.6649	7.812e-4	0	1	0	7	0	7	0	0	0	6	3	4	03ZoVa.672
1	1	1533.9166	1.636e-4	0	1	0	3	2	1	0	0	0	3	3	0	03ZoVa.674
1	1	1535.4790	1.000e-4	0	1	0	9	2	7	0	0	0	9	3	6	03ZoVa.675
1	1	1538.2501	5.504e-4	0	1	0	5	0	5	0	0	0	4	3	2	03ZoVa.676
1	1	1539.0609	2.592e-4	0	1	0	1	0	1	0	0	0	2	1	2	03ZoVa.680
1	1	1540.2988	8.928e-4	0	1	0	2	1	2	0	0	0	3	0	3	03ZoVa.681
1	1	1542.1598	1.000e-4	0	1	0	2	1	2	0	0	0	2	2	1	03ZoVa.683
1	1	1544.4352	1.926e-4	0	1	0	9	3	6	0	0	0	9	4	5	03ZoVa.685
1	1	1545.1566	1.000e-4	0	1	0	5	2	3	0	0	0	5	3	2	03ZoVa.686
1	1	1550.2360	1.000e-4	0	1	0	7	2	5	0	0	0	7	3	4	03ZoVa.689
1	1	1554.3524	1.000e-4	0	1	0	5	1	4	0	0	0	5	2	3	03ZoVa.690
1	1	1558.3047	2.165e-4	0	1	0	4	3	2	0	0	0	5	2	3	03ZoVa.693
1	1	1558.5310	2.191e-4	0	1	0	3	0	3	0	0	0	3	1	2	03ZoVa.694
1	1	1560.2572	1.000e-4	0	1	0	3	1	2	0	0	0	3	2	1	03ZoVa.696
1	1	1568.9399	1.000e-4	0	1	0	2	2	1	0	0	0	3	1	2	03ZoVa.698
1	1	1576.1854	1.155e-4	0	1	0	1	0	1	0	0	0	1	1	0	03ZoVa.700
1	1	1577.5830	1.957e-4	0	1	0	5	3	2	0	0	0	6	2	5	03ZoVa.701
1	1	1594.4968	1.000e-4	0	1	0	3	2	1	0	0	0	4	1	4	03ZoVa.704
1	1	1596.2428	2.290e-4	0	1	0	6	1	6	0	0	0	5	2	3	03ZoVa.705
1	1	1602.8840	2.841e-4	0	1	0	5	4	1	0	0	0	6	3	4	03ZoVa.708
1	1	1606.7163	1.000e-4	0	1	0	5	2	3	0	0	0	6	1	6	03ZoVa.710
1	1	1607.2535	1.000e-4	0	1	0	3	3	0	0	0	0	4	2	3	03ZoVa.712
1	1	1609.4405	1.000e-4	0	1	0	4	1	4	0	0	0	3	2	1	03ZoVa.713
1	1	1616.7118	4.052e-4	0	1	0	1	1	0	0	0	0	1	0	1	03ZoVa.714
1	1	1622.5978	1.000e-4	0	1	0	4	2	3	0	0	0	3	3	0	03ZoVa.715
1	1	1635.6519	1.000e-4	0	1	0	3	1	2	0	0	0	3	0	3	03ZoVa.719
1	1	1637.5118	1.000e-4	0	1	0	3	1	2	0	0	0	2	2	1	03ZoVa.720
1	1	1642.3867	2.075e-4	0	1	0	5	3	2	0	0	0	4	4	1	03ZoVa.723
1	1	1645.9694	1.978e-4	0	1	0	3	2	1	0	0	0	3	1	2	03ZoVa.724
1	1	1652.4004	1.945e-4	0	1	0	3	0	3	0	0	0	2	1	2	03ZoVa.727
1	1	1652.4740	1.179e-4	0	1	0	6	2	5	0	0	0	5	3	2	03ZoVa.728
1	1	1653.2672	2.058e-4	0	1	0	2	1	2	0	0	0	1	0	1	03ZoVa.729
1	1	1654.5112	1.000e-4	0	1	0	5	2	3	0	0	0	5	1	4	03ZoVa.731
1	1	1661.3712	2.349e-4	0	1	0	6	3	4	0	0	0	5	4	1	03ZoVa.732
1	1	1662.8092	1.000e-4	0	1	0	2	2	1	0	0	0	2	1	2	03ZoVa.733
1	1	1671.4518	1.000e-4	0	1	0	5	2	3	0	0	0	4	3	2	03ZoVa.737
1	1	1675.5151	1.000e-4	0	1	0	5	1	4	0	0	0	5	0	5	03ZoVa.741
1	1	1680.4655	1.000e-4	0	1	0	7	3	4	0	0	0	7	2	5	03ZoVa.743
1	1	1683.1780	1.000e-4	0	1	0	4	2	3	0	0	0	4	1	4	03ZoVa.744
1	1	1683.9838	2.740e-4	0	1	0	5	3	2	0	0	0	5	2	3	03ZoVa.745
1	1	1684.8351	1.000e-4	0	1	0	4	1	4	0	0	0	3	0	3	03ZoVa.746
1	1	1688.3785	1.000e-4	0	1	0	7	2	5	0	0	0	7	1	6	03ZoVa.748
1	1	1695.4594	1.000e-4	0	1	0	3	3	0	0	0	0	3	2	1	03ZoVa.750
1	1	1695.9280	1.000e-4	0	1	0	5	0	5	0	0	0	4	1	4	03ZoVa.751
1	1	1698.9556	2.058e-4	0	1	0	8	3	6	0	0	0	7	4	3	03ZoVa.753
1	1	1699.9337	1.056e-4	0	1	0	2	2	1	0	0	0	1	1	0	03ZoVa.755
1	1	1700.5006	1.000e-4	0	1	0	5	1	4	0	0	0	4	2	3	03ZoVa.756
1	1	1702.7490	1.572e-4	0	1	0	9	3	6	0	0	0	9	2	7	03ZoVa.759
1	1	1704.4532	1.027e-4	0	1	0	4	3	2	0	0	0	4	2	3	03ZoVa.760
1	1	1706.1511	7.050e-4	0	1	0	7	3	4	0	0	0	6	4	3	03ZoVa.761
1	1	1714.0337	1.000e-4	0	1	0	6	2	5	0	0	0	6	1	6	03ZoVa.766
1	1	1715.8472	1.000e-4	0	1	0	9	4	5	0	0	0	9	3	6	03ZoVa.768
1	1	1717.4053	1.000e-4	0	1	0	6	1	6	0	0	0	5	0	5	03ZoVa.769
1	1	1718.8009	1.000e-4	0	1	0	6	3	4	0	0	0	6	2	5	03ZoVa.771
1	1	1723.4867	1.000e-4	0	1	0	7	1	6	0	0	0	7	0	7	03ZoVa.772
1	1	1729.7826	1.000e-4	0	1	0	7	4	3	0	0	0	7	3	4	03ZoVa.773
1	1	1733.3906	1.355e-4	0	1	0	7	0	7	0	0	0	6	1	6	03ZoVa.777
1	1	1734.6505	1.000e-4	0	1	0	4	2	3	0	0	0	3	1	2	03ZoVa.779
1	1	1739.3186	1.946e-4	0	1	0	9	2	7	0	0	0	9	1	8	03ZoVa.781
1	1	1739.8387	1.000e-4	0	1	0	3	2	1	0	0	0	2	1	2	03ZoVa.782
1	1	1743.0504	1.000e-4	0	1	0	5	4	1	0	0	0	5	3	2	03ZoVa.784
1	1	1743.6140	2.316e-4	0	1	0	7	2	5	0	0	0	6	3	4	03ZoVa.785
1	1	1744.5924	1.000e-4	0	1	0	8	3	6	0	0	0	8	2	7	03ZoVa.786
1	1	1747.0824	1.866e-4	0	1	0	4	4	1	0	0	0	4	3	2	03ZoVa.789
1	1	1749.4028	1.104e-4	0	1	0	6	4	3	0	0	0	6	3	4	03ZoVa.792
1	1	1751.0032	1.000e-4	0	1	0	8	2	7	0	0	0	8	1	8	03ZoVa.794
1	1	1751.4233	1.000e-4	0	1	0	8	1	8	0	0	0	7	0	7	03ZoVa.795
1	1	1756.8187	1.000e-4	0	1	0	7	1	6	0	0	0	6	2	5	03ZoVa.797
1	1	1758.5817	2.928e-4	0	1	0	8	4	5	0	0	0	8	3	6	03ZoVa.798
1	1	1761.8285	1.000e-4	0	1	0	6	2	5	0	0	0	5	1	4	03ZoVa.799
1	1	1767.9117	2.342e-4	0	1	0	9	1	8	0	0	0	9	0	9	03ZoVa.800
1	1	1772.7141	1.000e-4	0	1	0	3	3	0	0	0	0	2	2	1	03ZoVa.804
1	1	1779.0927	4.376e-4	0	1	0	10	3	8	0	0	0	10	2	9	03ZoVa.806
1	1	1780.8109	3.073e-4	0	1	0	9	5	4	0	0	0	9	4	5	03ZoVa.810
1	1	1780.8112	6.073e-4	0	1	0	9	5	4	0	0	0	9	4	5	03ZoVa.811
1	1	1790.9518	1.000e-4	0	1	0	8	2	7	0	0	0	7	1	6	03ZoVa.814
1	1	1792.6593	1.000e-4	0	1	0	4	3	2	0	0	0	3	2	1	03ZoVa.815
1	1	1792.9303	3.824e-4	0	1	0	7	5	2	0	0	0	7	4	3	03ZoVa.816
1	1	1795.8019	1.000e-4	0	1	0	5	5	0	0	0	0	5	4	1	03ZoVa.818
1	1	1796.1326	2.200e-4	0	1	0	6	5	2	0	0	0	6	4	3	03ZoVa.820
1	1	1796.9248	4.465e-4	0	1	0	8	5	4	0	0	0	8	4	5	03ZoVa.822
1	1	1802.4799	2.986e-4	0	1	0	9	1	8	0	0	0	8	2	7	03ZoVa.826
1	1	1812.2822	1.542e-4	0	1	0	9	2	7	0	0	0	8	3	6	03ZoVa.829
1	1	1825.2017	2.313e-4	0	1	0	6	3	4	0	0	0	5	2	3	03ZoVa.833
1	1	1829.1304	1.880e-4	0	1	0	5	2	3	0	0	0	4	1	4	03ZoVa.835
1	1	1830.1321	1.000e-4	0	1	0	5	3	2	0	0	0	4	2	3	03ZoVa.836
1	1	1844.1807	1.755e-4	0	1	0	4	4	1	0	0	0	3	3	0	03ZoVa.844
1	1	1847.7830	3.296e-4	0	1	0	8	3	6	0	0	0	7	2	5	03ZoVa.846
1	1	1867.9246	4.166e-4	0	1	0	7	4	3	0	0	0	7	1	6	03ZoVa.851
1	1	1868.0541	1.724e-4	0	1	0	4	3	2	0	0	0	3	0	3	03ZoVa.852
1	1	1869.3456	1.000e-4	0	1	0	5	4	1	0	0	0	4	3	2	03ZoVa.853
1	1	1870.8051	2.892e-4	0	1	0	10	3	8	0	0	0	9	2	7	03ZoVa.854
1	1	1889.5696	2.711e-4	0	1	0	6	4	3	0	0	0	5	3	2	03ZoVa.856
1	1	1909.9640	1.000e-4	0	1	0	7	3	4	0	0	0	6	2	5	03ZoVa.860
1	1	1918.0354	1.000e-4	0	1	0	5	5	0	0	0	0	4	4	1	03ZoVa.862
1	1	1922.3411	3.473e-4	0	1	0	8	4	5	0	0	0	7	3	4	03ZoVa.863
1	1	1923.1605	1.272e-4	0	1	0	7	4	3	0	0	0	6	3	4	03ZoVa.864
1	1	1942.5162	2.068e-4	0	1	0	6	5	2	0	0	0	5	4	1	03ZoVa.865
1	1	1945.3403	1.000e-4	0	1	0	7	2	5	0	0	0	6	1	6	03ZoVa.867
1	1	1946.3645	2.656e-4	0	1	0	6	3	4	0	0	0	5	0	5	03ZoVa.868
1	1	1967.4425	2.610e-4	0	1	0	7	5	2	0	0	0	6	4	3	03ZoVa.871
1	1	1988.3960	2.121e-4	0	1	0	8	5	4	0	0	0	7	4	3	03ZoVa.872
1	1	2016.8349	2.141e-4	0	1	0	7	6	1	0	0	0	6	5	2	03ZoVa.874
1	1	2041.2884	1.000e-4	0	1	0	8	6	3	0	0	0	7	5	2	03ZoVa.875
1	1	10809.860333	1.000e-2	0	1	3	6	0	6	0	1	0	7	0	7	03ToTeShZo.3450
1	1	10833.613782	1.000e-2	0	1	3	4	1	3	0	1	0	5	1	4	03ToTeShZo.3516
1	1	10834.019712	1.000e-2	0	1	3	5	1	5	0	1	0	6	1	6	03ToTeShZo.3517
1	1	10856.637927	1.000e-2	0	1	3	3	2	2	0	1	0	4	2	3	03ToTeShZo.3571
1	1	10856.733027	1.000e-2	0	1	3	4	0	4	0	1	0	5	0	5	03ToTeShZo.3572
1	1	10879.637584	1.000e-2	0	1	3	3	1	3	0	1	0	4	1	4	03ToTeShZo.3626
1	1	10945.326393	1.000e-2	0	1	3	3	2	2	0	1	0	3	2	1	03ToTeShZo.3831
1	1	11022.354300	1.000e-2	0	1	3	3	2	2	0	1	0	2	2	1	03ToTeShZo.4007
1	1	11024.176918	1.000e-2	0	1	3	3	1	3	0	1	0	2	1	2	03ToTeShZo.4012
1	1	11045.605554	1.000e-2	0	1	3	4	0	4	0	1	0	3	0	3	03ToTeShZo.4062
1	1	11062.061342	1.000e-2	0	1	3	4	1	3	0	1	0	3	1	2	03ToTeShZo.4088
1	1	4889.63035	4.604e-3	1	2	0	6	5	2	0	1	0	7	6	1	02MiTyStAl.678
1	1	5299.62131	1.000e-3	0	2	1	7	4	4	0	1	0	7	4	3	02MiTyStAl.1741
1	1	5421.80169	2.801e-3	2	0	0	2	2	1	0	1	0	3	3	0	02MiTyStAl.2101
1	1	5473.38034	1.864e-3	0	2	1	7	4	4	0	1	0	6	4	3	02MiTyStAl.2213
1	1	5479.16810	1.000e-3	0	2	1	7	4	4	0	1	0	7	2	5	02MiTyStAl.2229
1	1	5482.93682	1.000e-3	1	0	1	4	3	1	0	1	0	5	3	2	02MiTyStAl.2238
1	1	5496.69122	1.000e-3	1	0	1	6	6	0	0	1	0	6	6	1	02MiTyStAl.2276
1	1	5545.79082	1.000e-3	2	0	0	2	1	2	0	1	0	3	0	3	02MiTyStAl.2404
1	1	5632.82421	1.000e-3	2	0	0	3	2	1	0	1	0	3	1	2	02MiTyStAl.2594
1	1	5636.46371	1.847e-3	2	0	0	5	3	2	0	1	0	5	2	3	02MiTyStAl.2605
1	1	5659.12812	2.895e-3	2	0	0	2	1	2	0	1	0	1	0	1	02MiTyStAl.2650
1	1	5688.91406	1.000e-3	2	0	0	2	2	1	0	1	0	1	1	0	02MiTyStAl.2702
1	1	5710.47435	1.000e-3	0	2	1	7	4	4	0	1	0	6	2	5	02MiTyStAl.2746
1	1	5728.17255	4.095e-3	2	0	0	3	2	1	0	1	0	2	1	2	02MiTyStAl.2788
1	1	5730.75251	3.117e-3	2	0	0	3	3	0	0	1	0	2	2	1	02MiTyStAl.2790
1	1	11069.736243	3.572e-3	0	1	3	6	0	6	0	1	0	5	0	5	02BrToDu.2379
1	1	5107.06152	1.000e-2	0	2	1	7	4	4	0	1	0	8	4	5	02TeBeZoSh.601
1	1	5159.34353	1.000e-2	1	2	0	7	4	3	0	1	0	8	3	6	02TeBeZoSh.853
1	1	5299.61450	1.000e-2	0	2	1	7	4	4	0	1	0	7	4	3	02TeBeZoSh.1431
1	1	5396.69683	1.601e-2	1	2	0	6	5	2	0	1	0	6	4	3	02TeBeZoSh.1890
1	1	5449.79677	1.000e-2	1	0	1	7	7	1	0	1	0	7	7	0	02TeBeZoSh.2122
1	1	5473.37251	1.000e-2	0	2	1	7	4	4	0	1	0	6	4	3	02TeBeZoSh.2225
1	1	5490.50131	1.000e-2	1	0	1	7	6	2	0	1	0	7	6	1	02TeBeZoSh.2299
1	1	5496.68715	1.000e-2	1	0	1	6	6	0	0	1	0	6	6	1	02TeBeZoSh.2323
1	1	5533.86974	1.000e-2	0	2	1	8	7	1	0	1	0	7	7	0	02TeBeZoSh.2468
1	1	5107.06754	1.000e-2	0	2	1	7	4	4	0	1	0	8	4	5	00ZoPoTeSh.6390
1	1	5299.62029	1.000e-2	0	2	1	7	4	4	0	1	0	7	4	3	00ZoPoTeSh.6740
1	1	5473.37798	1.000e-2	0	2	1	7	4	4	0	1	0	6	4	3	00ZoPoTeSh.7081
1	1	5533.87866	1.000e-2	0	2	1	8	7	1	0	1	0	7	7	0	00ZoPoTeSh.7193
1	1	1099.67931	1.000e-3	0	1	0	9	2	7	0	0	0	10	5	6	99ZoPoTeLo.405
1	1	1106.74419	1.000e-3	0	1	0	9	1	8	0	0	0	10	4	7	99ZoPoTeLo.436
1	1	1135.74490	1.000e-3	0	1	0	8	1	8	0	0	0	9	2	7	99ZoPoTeLo.580
1	1	1137.42526	1.000e-3	0	1	0	7	2	5	0	0	0	8	5	4	99ZoPoTeLo.594
1	1	1173.71844	1.000e-3	0	1	0	10	3	8	0	0	0	11	4	7	99ZoPoTeLo.787
1	1	1174.52359	3.284e-3	0	1	0	7	0	7	0	0	0	8	3	6	99ZoPoTeLo.789
1	1	1187.02175	1.000e-3	0	1	0	7	1	6	0	0	0	8	4	5	99ZoPoTeLo.868
1	1	1212.24674	1.000e-3	0	1	0	8	2	7	0	0	0	9	3	6	99ZoPoTeLo.1057
1	1	1225.55151	1.000e-3	0	1	0	10	4	7	0	0	0	11	5	6	99ZoPoTeLo.1151
1	1	1260.34301	1.000e-3	0	1	0	6	1	6	0	0	0	7	2	5	99ZoPoTeLo.1347
1	1	1266.07320	1.000e-3	0	1	0	9	5	4	0	0	0	10	6	5	99ZoPoTeLo.1381
1	1	1269.95735	1.000e-3	0	1	0	8	3	6	0	0	0	9	4	5	99ZoPoTeLo.1411
1	1	1271.78746	1.000e-3	0	1	0	5	0	5	0	0	0	6	3	4	99ZoPoTeLo.1430
1	1	1280.04759	1.000e-3	0	1	0	9	4	5	0	0	0	10	5	6	99ZoPoTeLo.1467
1	1	1287.40066	1.000e-3	0	1	0	8	4	5	0	0	0	9	5	4	99ZoPoTeLo.1507
1	1	1288.25005	1.000e-3	0	1	0	8	5	4	0	0	0	9	6	3	99ZoPoTeLo.1512
1	1	1312.55600	1.000e-3	0	1	0	7	5	2	0	0	0	8	6	3	99ZoPoTeLo.1621
1	1	1314.74260	1.000e-3	0	1	0	7	6	1	0	0	0	8	7	2	99ZoPoTeLo.1631
1	1	1316.97240	1.000e-3	0	1	0	7	4	3	0	0	0	8	5	4	99ZoPoTeLo.1644
1	1	1318.92910	1.000e-3	0	1	0	6	2	5	0	0	0	7	3	4	99ZoPoTeLo.1654
1	1	1320.86878	1.000e-3	0	1	0	7	7	0	0	0	0	8	8	1	99ZoPoTeLo.1665
1	1	1323.33450	1.000e-3	0	1	0	9	3	6	0	0	0	10	4	7	99ZoPoTeLo.1672
1	1	1327.84425	1.000e-3	0	1	0	9	1	8	0	0	0	9	4	5	99ZoPoTeLo.1697
1	1	1336.66266	1.000e-3	0	1	0	6	5	2	0	0	0	7	6	1	99ZoPoTeLo.1732
1	1	1338.54591	1.000e-3	0	1	0	6	4	3	0	0	0	7	5	2	99ZoPoTeLo.1740
1	1	1339.14857	1.000e-3	0	1	0	6	6	1	0	0	0	7	7	0	99ZoPoTeLo.1742
1	1	1340.16664	1.000e-3	0	1	0	7	3	4	0	0	0	8	4	5	99ZoPoTeLo.1747
1	1	1340.47517	1.000e-3	0	1	0	6	3	4	0	0	0	7	4	3	99ZoPoTeLo.1748
1	1	1341.09954	1.073e-3	0	1	0	9	2	7	0	0	0	9	5	4	99ZoPoTeLo.1753
1	1	1361.08948	4.450e-3	0	1	0	5	5	0	0	0	0	6	6	1	99ZoPoTeLo.1858
1	1	1363.25736	6.307e-3	0	1	0	5	4	1	0	0	0	6	5	2	99ZoPoTeLo.1880
1	1	1372.26990	1.000e-3	0	1	0	9	2	7	0	0	0	10	3	8	99ZoPoTeLo.1924
1	1	1373.76303	6.379e-3	0	1	0	5	3	2	0	0	0	6	4	3	99ZoPoTeLo.1932
1	1	1378.49391	1.000e-3	0	1	0	7	1	6	0	0	0	7	4	3	99ZoPoTeLo.1957
1	1	1382.06204	1.000e-3	0	1	0	10	3	8	0	0	0	11	2	9	99ZoPoTeLo.1978
1	1	1386.47645	1.000e-3	0	1	0	7	2	5	0	0	0	8	3	6	99ZoPoTeLo.2006
1	1	1387.51589	6.918e-3	0	1	0	4	4	1	0	0	0	5	5	0	99ZoPoTeLo.2012
1	1	1394.44594	1.000e-3	0	1	0	9	1	8	0	0	0	10	2	9	99ZoPoTeLo.2046
1	1	1394.46737	7.043e-3	0	1	0	4	3	2	0	0	0	5	4	1	99ZoPoTeLo.2047
1	1	1399.19646	7.715e-3	0	1	0	4	2	3	0	0	0	5	3	2	99ZoPoTeLo.2068
1	1	1404.98358	6.319e-3	0	1	0	5	2	3	0	0	0	6	3	4	99ZoPoTeLo.2100
1	1	1411.32426	1.147e-3	0	1	0	10	4	7	0	0	0	11	3	8	99ZoPoTeLo.2138
1	1	1411.96448	1.010e-2	0	1	0	5	0	5	0	0	0	5	3	2	99ZoPoTeLo.2141
1	1	1416.08618	1.000e-3	0	1	0	8	2	7	0	0	0	9	1	8	99ZoPoTeLo.2172
1	1	1417.49253	5.810e-3	0	1	0	8	1	8	0	0	0	9	0	9	99ZoPoTeLo.2180
1	1	1419.49888	9.080e-3	0	1	0	3	3	0	0	0	0	4	4	1	99ZoPoTeLo.2198
1	1	1424.12965	1.000e-3	0	1	0	7	1	6	0	0	0	8	2	7	99ZoPoTeLo.2229
1	1	1428.27098	1.000e-3	0	1	0	8	3	6	0	0	0	9	2	7	99ZoPoTeLo.2260
1	1	1436.48101	1.000e-3	0	1	0	7	0	7	0	0	0	8	1	8	99ZoPoTeLo.2295
1	1	1436.80715	1.098e-2	0	1	0	3	2	1	0	0	0	4	3	2	99ZoPoTeLo.2297
1	1	1447.94228	9.254e-3	0	1	0	5	1	4	0	0	0	6	2	5	99ZoPoTeLo.2366
1	1	1452.06617	1.000e-3	0	1	0	8	1	8	0	0	0	8	2	7	99ZoPoTeLo.2376
1	1	1456.87419	1.278e-2	0	1	0	2	2	1	0	0	0	3	3	0	99ZoPoTeLo.2390
1	1	1457.07120	1.000e-3	0	1	0	6	2	5	0	0	0	7	1	6	99ZoPoTeLo.2392
1	1	1473.50597	8.115e-3	0	1	0	5	0	5	0	0	0	6	1	6	99ZoPoTeLo.2486
1	1	1476.42250	6.263e-3	0	1	0	7	0	7	0	0	0	7	1	6	99ZoPoTeLo.2510
1	1	1481.77858	1.000e-3	0	1	0	8	4	5	0	0	0	9	3	6	99ZoPoTeLo.2539
1	1	1486.15833	1.000e-3	0	1	0	9	1	8	0	0	0	9	2	7	99ZoPoTeLo.2560
1	1	1489.05046	1.000e-3	0	1	0	8	2	7	0	0	0	8	3	6	99ZoPoTeLo.2579
1	1	1489.30212	1.000e-3	0	1	0	6	3	4	0	0	0	7	2	5	99ZoPoTeLo.2581
1	1	1489.83423	7.619e-3	0	1	0	6	1	6	0	0	0	6	2	5	99ZoPoTeLo.2583
1	1	1491.39038	1.000e-3	0	1	0	10	3	8	0	0	0	10	4	7	99ZoPoTeLo.2588
1	1	1496.23980	9.006e-3	0	1	0	4	1	4	0	0	0	5	0	5	99ZoPoTeLo.2620
1	1	1505.82773	1.000e-3	0	1	0	10	4	7	0	0	0	10	5	6	99ZoPoTeLo.2669
1	1	1507.04928	8.926e-3	0	1	0	3	0	3	0	0	0	4	1	4	99ZoPoTeLo.2677
1	1	1507.48370	1.000e-3	0	1	0	8	3	6	0	0	0	8	4	5	99ZoPoTeLo.2680
1	1	1507.79919	1.000e-3	0	1	0	6	5	2	0	0	0	6	6	1	99ZoPoTeLo.2681
1	1	1507.97250	1.000e-3	0	1	0	7	5	2	0	0	0	7	6	1	99ZoPoTeLo.2685
1	1	1508.02144	1.000e-3	0	1	0	8	5	4	0	0	0	8	6	3	99ZoPoTeLo.2686
1	1	1508.55090	7.817e-3	0	1	0	4	2	3	0	0	0	5	1	4	99ZoPoTeLo.2691
1	1	1509.53048	1.000e-3	0	1	0	8	4	5	0	0	0	8	5	4	99ZoPoTeLo.2693
1	1	1509.66301	1.000e-3	0	1	0	9	5	4	0	0	0	9	6	3	99ZoPoTeLo.2695
1	1	1509.77778	4.861e-3	0	1	0	6	4	3	0	0	0	6	5	2	99ZoPoTeLo.2697
1	1	1510.43051	3.134e-3	0	1	0	8	6	3	0	0	0	8	7	2	99ZoPoTeLo.2701
1	1	1510.61857	1.000e-3	0	1	0	7	6	1	0	0	0	7	7	0	99ZoPoTeLo.2705
1	1	1512.29851	5.109e-3	0	1	0	7	4	3	0	0	0	7	5	2	99ZoPoTeLo.2717
1	1	1512.31513	7.887e-3	0	1	0	6	2	5	0	0	0	6	3	4	99ZoPoTeLo.2718
1	1	1514.98087	6.482e-3	0	1	0	6	3	4	0	0	0	6	4	3	99ZoPoTeLo.2727
1	1	1516.70034	7.543e-3	0	1	0	4	3	2	0	0	0	4	4	1	99ZoPoTeLo.2746
1	1	1520.14623	6.792e-3	0	1	0	5	3	2	0	0	0	5	4	1	99ZoPoTeLo.2760
1	1	1521.22391	1.052e-2	0	1	0	4	1	4	0	0	0	4	2	3	99ZoPoTeLo.2764
1	1	1521.29809	1.083e-2	0	1	0	5	0	5	0	0	0	5	1	4	99ZoPoTeLo.2765
1	1	1521.46880	1.000e-3	0	1	0	9	4	5	0	0	0	9	5	4	99ZoPoTeLo.2766
1	1	1525.48824	1.111e-2	0	1	0	4	2	3	0	0	0	4	3	2	99ZoPoTeLo.2790
1	1	1527.31939	1.000e-3	0	1	0	7	1	6	0	0	0	7	2	5	99ZoPoTeLo.2801
1	1	1531.63752	1.000e-3	0	1	0	7	3	4	0	0	0	7	4	3	99ZoPoTeLo.2821
1	1	1533.90292	1.352e-2	0	1	0	3	2	1	0	0	0	3	3	0	99ZoPoTeLo.2832
1	1	1535.47877	1.000e-3	0	1	0	9	2	7	0	0	0	9	3	6	99ZoPoTeLo.2838
1	1	1539.04741	1.323e-2	0	1	0	1	0	1	0	0	0	2	1	2	99ZoPoTeLo.2852
1	1	1542.14979	9.921e-3	0	1	0	2	1	2	0	0	0	2	2	1	99ZoPoTeLo.2860
1	1	1544.43491	1.000e-3	0	1	0	9	3	6	0	0	0	9	4	5	99ZoPoTeLo.2874
1	1	1545.14825	8.289e-3	0	1	0	5	2	3	0	0	0	5	3	2	99ZoPoTeLo.2878
1	1	1550.22920	6.669e-3	0	1	0	7	2	5	0	0	0	7	3	4	99ZoPoTeLo.2895
1	1	1552.63895	1.000e-3	0	1	0	9	4	5	0	0	0	10	3	8	99ZoPoTeLo.2901
1	1	1554.34331	8.945e-3	0	1	0	5	1	4	0	0	0	5	2	3	99ZoPoTeLo.2905
1	1	1556.02473	1.000e-3	0	1	0	6	4	3	0	0	0	7	3	4	99ZoPoTeLo.2909
1	1	1558.29763	7.286e-3	0	1	0	4	3	2	0	0	0	5	2	3	99ZoPoTeLo.2915
1	1	1559.39741	1.000e-3	0	1	0	8	5	4	0	0	0	9	4	5	99ZoPoTeLo.2917
1	1	1559.70017	9.774e-3	0	1	0	9	5	4	0	0	0	10	4	7	99ZoPoTeLo.2919
1	1	1560.24825	8.741e-3	0	1	0	3	1	2	0	0	0	3	2	1	99ZoPoTeLo.2921
1	1	1566.02314	1.000e-3	0	1	0	7	4	3	0	0	0	8	3	6	99ZoPoTeLo.2932
1	1	1602.88200	1.716e-3	0	1	0	5	4	1	0	0	0	6	3	4	99ZoPoTeLo.2994
1	1	1616.70299	8.405e-3	0	1	0	1	1	0	0	0	0	1	0	1	99ZoPoTeLo.3017
1	1	1621.62056	1.000e-3	0	1	0	6	5	2	0	0	0	7	4	3	99ZoPoTeLo.3029
1	1	1622.58805	9.608e-3	0	1	0	4	2	3	0	0	0	3	3	0	99ZoPoTeLo.3031
1	1	1623.82453	1.802e-3	0	1	0	8	6	3	0	0	0	9	5	4	99ZoPoTeLo.3036
1	1	1642.37735	9.142e-3	0	1	0	5	3	2	0	0	0	4	4	1	99ZoPoTeLo.3079
1	1	1645.95992	9.282e-3	0	1	0	3	2	1	0	0	0	3	1	2	99ZoPoTeLo.3086
1	1	1652.46313	1.075e-2	0	1	0	6	2	5	0	0	0	5	3	2	99ZoPoTeLo.3098
1	1	1652.80947	1.000e-3	0	1	0	8	2	7	0	0	0	7	3	4	99ZoPoTeLo.3099
1	1	1654.50184	9.240e-3	0	1	0	5	2	3	0	0	0	5	1	4	99ZoPoTeLo.3103
1	1	1661.37097	1.000e-3	0	1	0	6	3	4	0	0	0	5	4	1	99ZoPoTeLo.3119
1	1	1675.50636	8.661e-3	0	1	0	5	1	4	0	0	0	5	0	5	99ZoPoTeLo.3140
1	1	1680.45918	6.170e-3	0	1	0	7	3	4	0	0	0	7	2	5	99ZoPoTeLo.3147
1	1	1695.91921	8.842e-3	0	1	0	5	0	5	0	0	0	4	1	4	99ZoPoTeLo.3150
1	1	1698.95558	1.000e-3	0	1	0	8	3	6	0	0	0	7	4	3	99ZoPoTeLo.3156
1	1	1699.92380	1.001e-2	0	1	0	2	2	1	0	0	0	1	1	0	99ZoPoTeLo.3161
1	1	1700.49214	8.502e-3	0	1	0	5	1	4	0	0	0	4	2	3	99ZoPoTeLo.3162
1	1	1702.74872	1.000e-3	0	1	0	9	3	6	0	0	0	9	2	7	99ZoPoTeLo.3170
1	1	1703.43860	1.000e-3	0	1	0	8	5	4	0	0	0	7	6	1	99ZoPoTeLo.3174
1	1	1704.44443	8.873e-3	0	1	0	4	3	2	0	0	0	4	2	3	99ZoPoTeLo.3177
1	1	1704.86126	1.000e-3	0	1	0	8	4	5	0	0	0	7	5	2	99ZoPoTeLo.3178
1	1	1706.14973	1.000e-3	0	1	0	7	3	4	0	0	0	6	4	3	99ZoPoTeLo.3180
1	1	1714.02554	8.048e-3	0	1	0	6	2	5	0	0	0	6	1	6	99ZoPoTeLo.3200
1	1	1715.84708	1.000e-3	0	1	0	9	4	5	0	0	0	9	3	6	99ZoPoTeLo.3208
1	1	1717.39630	9.037e-3	0	1	0	6	1	6	0	0	0	5	0	5	99ZoPoTeLo.3210
1	1	1718.79354	7.207e-3	0	1	0	6	3	4	0	0	0	6	2	5	99ZoPoTeLo.3216
1	1	1723.48067	5.896e-3	0	1	0	7	1	6	0	0	0	7	0	7	99ZoPoTeLo.3229
1	1	1729.78187	1.000e-3	0	1	0	7	4	3	0	0	0	7	3	4	99ZoPoTeLo.3250
1	1	1733.38172	8.744e-3	0	1	0	7	0	7	0	0	0	6	1	6	99ZoPoTeLo.3264
1	1	1734.64073	9.694e-3	0	1	0	4	2	3	0	0	0	3	1	2	99ZoPoTeLo.3268
1	1	1739.31794	1.000e-3	0	1	0	9	2	7	0	0	0	9	1	8	99ZoPoTeLo.3278
1	1	1739.82949	9.137e-3	0	1	0	3	2	1	0	0	0	2	1	2	99ZoPoTeLo.3279
1	1	1743.04273	7.625e-3	0	1	0	5	4	1	0	0	0	5	3	2	99ZoPoTeLo.3292
1	1	1743.60429	9.478e-3	0	1	0	7	2	5	0	0	0	6	3	4	99ZoPoTeLo.3294
1	1	1744.59199	1.000e-3	0	1	0	8	3	6	0	0	0	8	2	7	99ZoPoTeLo.3300
1	1	1747.07384	8.373e-3	0	1	0	4	4	1	0	0	0	4	3	2	99ZoPoTeLo.3308
1	1	1747.24873	1.000e-3	0	1	0	10	4	7	0	0	0	9	5	4	99ZoPoTeLo.3309
1	1	1749.39686	5.830e-3	0	1	0	6	4	3	0	0	0	6	3	4	99ZoPoTeLo.3321
1	1	1751.00612	3.026e-3	0	1	0	8	2	7	0	0	0	8	1	8	99ZoPoTeLo.3328
1	1	1751.41504	8.106e-3	0	1	0	8	1	8	0	0	0	7	0	7	99ZoPoTeLo.3329
1	1	1756.81075	7.970e-3	0	1	0	7	1	6	0	0	0	6	2	5	99ZoPoTeLo.3352
1	1	1758.58112	1.000e-3	0	1	0	8	4	5	0	0	0	8	3	6	99ZoPoTeLo.3358
1	1	1761.81961	8.814e-3	0	1	0	6	2	5	0	0	0	5	1	4	99ZoPoTeLo.3370
1	1	1767.91123	1.000e-3	0	1	0	9	1	8	0	0	0	9	0	9	99ZoPoTeLo.3389
1	1	1772.70424	9.783e-3	0	1	0	3	3	0	0	0	0	2	2	1	99ZoPoTeLo.3406
1	1	1778.41813	1.000e-3	0	1	0	10	4	7	0	0	0	10	3	8	99ZoPoTeLo.3424
1	1	1779.09209	1.000e-3	0	1	0	10	3	8	0	0	0	10	2	9	99ZoPoTeLo.3428
1	1	1780.81054	1.000e-3	0	1	0	9	5	4	0	0	0	9	4	5	99ZoPoTeLo.3435
1	1	1781.96178	1.000e-3	0	1	0	9	3	6	0	0	0	8	4	5	99ZoPoTeLo.3439
1	1	1790.95077	1.000e-3	0	1	0	8	2	7	0	0	0	7	1	6	99ZoPoTeLo.3469
1	1	1792.64567	1.355e-2	0	1	0	4	3	2	0	0	0	3	2	1	99ZoPoTeLo.3476
1	1	1792.92971	1.000e-3	0	1	0	7	5	2	0	0	0	7	4	3	99ZoPoTeLo.3477
1	1	1795.80062	1.187e-3	0	1	0	5	5	0	0	0	0	5	4	1	99ZoPoTeLo.3486
1	1	1796.13187	1.000e-3	0	1	0	6	5	2	0	0	0	6	4	3	99ZoPoTeLo.3489
1	1	1796.92455	1.000e-3	0	1	0	8	5	4	0	0	0	8	4	5	99ZoPoTeLo.3494
1	1	1802.47909	1.000e-3	0	1	0	9	1	8	0	0	0	8	2	7	99ZoPoTeLo.3522
1	1	1812.28164	1.000e-3	0	1	0	9	2	7	0	0	0	8	3	6	99ZoPoTeLo.3579
1	1	1825.19336	8.109e-3	0	1	0	6	3	4	0	0	0	5	2	3	99ZoPoTeLo.3643
1	1	1830.12306	8.852e-3	0	1	0	5	3	2	0	0	0	4	2	3	99ZoPoTeLo.3662
1	1	1844.17105	9.475e-3	0	1	0	4	4	1	0	0	0	3	3	0	99ZoPoTeLo.3745
1	1	1845.36024	3.631e-3	0	1	0	6	6	1	0	0	0	6	5	2	99ZoPoTeLo.3756
1	1	1845.36398	1.000e-3	0	1	0	6	6	1	0	0	0	6	5	2	99ZoPoTeLo.3757
1	1	1845.59656	1.421e-3	0	1	0	7	6	1	0	0	0	7	5	2	99ZoPoTeLo.3760
1	1	1845.95448	2.474e-3	0	1	0	8	6	3	0	0	0	8	5	4	99ZoPoTeLo.3763
1	1	1847.77710	5.570e-3	0	1	0	8	3	6	0	0	0	7	2	5	99ZoPoTeLo.3778
1	1	1867.91989	5.127e-3	0	1	0	7	4	3	0	0	0	7	1	6	99ZoPoTeLo.3907
1	1	1869.33668	8.846e-3	0	1	0	5	4	1	0	0	0	4	3	2	99ZoPoTeLo.3920
1	1	1870.79477	1.004e-2	0	1	0	10	3	8	0	0	0	9	2	7	99ZoPoTeLo.3933
1	1	1876.63824	6.604e-3	0	1	0	7	3	4	0	0	0	7	0	7	99ZoPoTeLo.3981
1	1	1889.56140	7.929e-3	0	1	0	6	4	3	0	0	0	5	3	2	99ZoPoTeLo.4080
1	1	1919.68691	1.000e-3	0	1	0	9	4	5	0	0	0	9	1	8	99ZoPoTeLo.4302
1	1	1939.12391	1.000e-3	0	1	0	9	5	4	0	0	0	9	2	7	99ZoPoTeLo.4457
1	1	1941.62763	1.000e-3	0	1	0	10	4	7	0	0	0	9	3	6	99ZoPoTeLo.4468
1	1	1988.38414	1.165e-2	0	1	0	8	5	4	0	0	0	7	4	3	99ZoPoTeLo.4783
1	1	1991.90452	1.820e-2	0	1	0	6	6	1	0	0	0	5	5	0	99ZoPoTeLo.4808
1	1	1992.65000	1.000e-3	0	1	0	9	4	5	0	0	0	8	3	6	99ZoPoTeLo.4818
1	1	2016.82003	1.466e-2	0	1	0	7	6	1	0	0	0	6	5	2	99ZoPoTeLo.4945
1	1	2018.33765	1.000e-3	0	1	0	9	5	4	0	0	0	8	4	5	99ZoPoTeLo.4949
1	1	2019.06954	1.000e-3	0	1	0	9	3	6	0	0	0	8	2	7	99ZoPoTeLo.4955
1	1	2041.28009	8.166e-3	0	1	0	8	6	3	0	0	0	7	5	2	99ZoPoTeLo.5060
1	1	2060.48682	3.524e-3	0	1	0	8	4	5	0	0	0	7	1	6	99ZoPoTeLo.5161
1	1	2064.86411	1.056e-2	0	1	0	7	7	0	0	0	0	6	6	1	99ZoPoTeLo.5182
1	1	2074.23583	1.000e-3	0	1	0	9	2	7	0	0	0	8	1	8	99ZoPoTeLo.5223
1	1	2145.46672	1.000e-3	0	1	0	10	4	7	0	0	0	9	1	8	99ZoPoTeLo.5566
1	1	2152.55774	1.000e-3	0	1	0	10	3	8	0	0	0	9	0	9	99ZoPoTeLo.5596
1	1	1845.957	1.000e-3	0	1	0	8	6	3	0	0	0	8	5	4	99VaClByLa.5
1	1	1852.405	1.000e-3	0	1	0	5	4	1	0	0	0	5	1	4	99VaClByLa.7
1	1	1941.628	1.000e-3	0	1	0	10	4	7	0	0	0	9	3	6	99VaClByLa.28
1	1	1945.341	1.000e-3	0	1	0	7	2	5	0	0	0	6	1	6	99VaClByLa.29
1	1	1967.443	1.000e-3	0	1	0	7	5	2	0	0	0	6	4	3	99VaClByLa.35
1	1	1988.397	1.000e-3	0	1	0	8	5	4	0	0	0	7	4	3	99VaClByLa.36
1	1	1991.888	1.100e-3	0	1	0	6	6	1	0	0	0	5	5	0	99VaClByLa.37
1	1	1992.651	1.000e-3	0	1	0	9	4	5	0	0	0	8	3	6	99VaClByLa.38
1	1	2018.337	1.000e-3	0	1	0	9	5	4	0	0	0	8	4	5	99VaClByLa.41
1	1	2019.071	1.000e-3	0	1	0	9	3	6	0	0	0	8	2	7	99VaClByLa.42
1	1	2064.854	1.000e-3	0	1	0	7	7	0	0	0	0	6	6	1	99VaClByLa.46
1	1	2145.468	1.000e-3	0	1	0	10	4	7	0	0	0	9	1	8	99VaClByLa.60
1	1	928.67910	1.000e-3	0	1	0	10	3	8	0	0	0	11	6	5	98EsWaHoRo.211
1	1	977.43460	3.248e-3	0	1	0	8	1	8	0	0	0	9	4	5	98EsWaHoRo.272
1	1	998.80900	1.000e-3	0	1	0	8	3	6	0	0	0	9	6	3	98EsWaHoRo.289
1	1	1017.86850	1.000e-3	0	1	0	8	2	7	0	0	0	9	5	4	98EsWaHoRo.318
1	1	1029.69700	1.000e-3	0	1	0	9	3	6	0	0	0	10	6	5	98EsWaHoRo.330
1	1	1099.67850	1.000e-3	0	1	0	9	2	7	0	0	0	10	5	6	98EsWaHoRo.408
1	1	1101.44970	1.000e-3	0	1	0	6	2	5	0	0	0	7	5	2	98EsWaHoRo.411
1	1	1106.74320	1.000e-3	0	1	0	9	1	8	0	0	0	10	4	7	98EsWaHoRo.417
1	1	1111.51530	1.000e-3	0	1	0	6	1	6	0	0	0	7	4	3	98EsWaHoRo.422
1	1	1137.42470	1.012e-3	0	1	0	7	2	5	0	0	0	8	5	4	98EsWaHoRo.459
1	1	1165.36810	1.751e-3	0	1	0	5	2	3	0	0	0	6	5	2	98EsWaHoRo.491
1	1	1173.71825	1.000e-3	0	1	0	10	3	8	0	0	0	11	4	7	98EsWaHoRo.506
1	1	1174.52590	1.000e-3	0	1	0	7	0	7	0	0	0	8	3	6	98EsWaHoRo.509
1	1	1197.75360	1.000e-3	0	1	0	10	3	8	0	0	0	10	6	5	98EsWaHoRo.551
1	1	1212.24670	1.000e-3	0	1	0	8	2	7	0	0	0	9	3	6	98EsWaHoRo.569
1	1	1214.96153	3.382e-3	0	1	0	8	1	8	0	0	0	8	4	5	98EsWaHoRo.573
1	1	1266.07289	1.000e-3	0	1	0	9	5	4	0	0	0	10	6	5	98EsWaHoRo.605
1	1	1287.40007	1.000e-3	0	1	0	8	4	5	0	0	0	9	5	4	98EsWaHoRo.625
1	1	1288.24994	1.000e-3	0	1	0	8	5	4	0	0	0	9	6	3	98EsWaHoRo.627
1	1	1316.97242	1.000e-3	0	1	0	7	4	3	0	0	0	8	5	4	98EsWaHoRo.661
1	1	1323.33433	1.000e-3	0	1	0	9	3	6	0	0	0	10	4	7	98EsWaHoRo.667
1	1	1327.84434	1.000e-3	0	1	0	9	1	8	0	0	0	9	4	5	98EsWaHoRo.675
1	1	1338.28552	1.000e-3	0	1	0	7	0	7	0	0	0	7	3	4	98EsWaHoRo.688
1	1	1340.16676	1.000e-3	0	1	0	7	3	4	0	0	0	8	4	5	98EsWaHoRo.690
1	1	1341.10059	1.000e-3	0	1	0	9	2	7	0	0	0	9	5	4	98EsWaHoRo.692
1	1	1372.26975	1.000e-3	0	1	0	9	2	7	0	0	0	10	3	8	98EsWaHoRo.721
1	1	1373.76945	1.000e-3	0	1	0	5	3	2	0	0	0	6	4	3	98EsWaHoRo.722
1	1	1382.06201	1.000e-3	0	1	0	10	3	8	0	0	0	11	2	9	98EsWaHoRo.731
1	1	928.67956	1.000e-2	0	1	0	10	3	8	0	0	0	11	6	5	97PoZoTeLo.1
1	1	1106.74388	1.000e-2	0	1	0	9	1	8	0	0	0	10	4	7	97PoZoTeLo.40
1	1	1135.74526	1.000e-2	0	1	0	8	1	8	0	0	0	9	2	7	97PoZoTeLo.63
1	1	1173.71819	1.000e-2	0	1	0	10	3	8	0	0	0	11	4	7	97PoZoTeLo.108
1	1	1225.55124	1.000e-2	0	1	0	10	4	7	0	0	0	11	5	6	97PoZoTeLo.212
1	1	1260.34354	1.000e-2	0	1	0	6	1	6	0	0	0	7	2	5	97PoZoTeLo.284
1	1	1271.78782	1.000e-2	0	1	0	5	0	5	0	0	0	6	3	4	97PoZoTeLo.319
1	1	1272.68272	1.000e-2	0	1	0	6	2	5	0	0	0	6	5	2	97PoZoTeLo.321
1	1	1280.04745	1.000e-2	0	1	0	9	4	5	0	0	0	10	5	6	97PoZoTeLo.331
1	1	1287.40023	1.000e-2	0	1	0	8	4	5	0	0	0	9	5	4	97PoZoTeLo.345
1	1	1290.53581	1.000e-2	0	1	0	8	6	3	0	0	0	9	7	2	97PoZoTeLo.353
1	1	1312.55587	1.000e-2	0	1	0	7	5	2	0	0	0	8	6	3	97PoZoTeLo.414
1	1	1314.74250	1.000e-2	0	1	0	7	6	1	0	0	0	8	7	2	97PoZoTeLo.424
1	1	1316.97233	1.000e-2	0	1	0	7	4	3	0	0	0	8	5	4	97PoZoTeLo.431
1	1	1323.33439	1.000e-2	0	1	0	9	3	6	0	0	0	10	4	7	97PoZoTeLo.448
1	1	1327.84479	1.000e-2	0	1	0	9	1	8	0	0	0	9	4	5	97PoZoTeLo.462
1	1	1332.75620	1.000e-2	0	1	0	7	2	5	0	0	0	7	5	2	97PoZoTeLo.471
1	1	1336.66269	1.000e-2	0	1	0	6	5	2	0	0	0	7	6	1	97PoZoTeLo.479
1	1	1338.28566	1.000e-2	0	1	0	7	0	7	0	0	0	7	3	4	97PoZoTeLo.486
1	1	1340.16671	1.000e-2	0	1	0	7	3	4	0	0	0	8	4	5	97PoZoTeLo.492
1	1	1378.49299	1.000e-2	0	1	0	7	1	6	0	0	0	7	4	3	97PoZoTeLo.585
1	1	1386.47659	1.000e-2	0	1	0	7	2	5	0	0	0	8	3	6	97PoZoTeLo.603
1	1	1390.52176	1.000e-2	0	1	0	5	1	4	0	0	0	5	4	1	97PoZoTeLo.612
1	1	1394.44566	1.000e-2	0	1	0	9	1	8	0	0	0	10	2	9	97PoZoTeLo.622
1	1	1411.32323	1.000e-2	0	1	0	10	4	7	0	0	0	11	3	8	97PoZoTeLo.664
1	1	1446.47847	1.000e-2	0	1	0	3	0	3	0	0	0	3	3	0	97PoZoTeLo.750
1	1	1481.77824	1.000e-2	0	1	0	8	4	5	0	0	0	9	3	6	97PoZoTeLo.837
1	1	1505.82773	1.000e-2	0	1	0	10	4	7	0	0	0	10	5	6	97PoZoTeLo.890
1	1	1507.97251	1.000e-2	0	1	0	7	5	2	0	0	0	7	6	1	97PoZoTeLo.894
1	1	1508.02145	1.000e-2	0	1	0	8	5	4	0	0	0	8	6	3	97PoZoTeLo.895
1	1	1509.66294	1.000e-2	0	1	0	9	5	4	0	0	0	9	6	3	97PoZoTeLo.901
1	1	1510.61851	1.000e-2	0	1	0	7	6	1	0	0	0	7	7	0	97PoZoTeLo.907
1	1	1521.46896	1.000e-2	0	1	0	9	4	5	0	0	0	9	5	4	97PoZoTeLo.936
1	1	1527.31427	1.000e-2	0	1	0	7	1	6	0	0	0	7	2	5	97PoZoTeLo.951
1	1	1556.02486	1.000e-2	0	1	0	6	4	3	0	0	0	7	3	4	97PoZoTeLo.988
1	1	1558.30501	1.000e-2	0	1	0	4	3	2	0	0	0	5	2	3	97PoZoTeLo.990
1	1	1559.39756	1.000e-2	0	1	0	8	5	4	0	0	0	9	4	5	97PoZoTeLo.992
1	1	1559.70968	1.000e-2	0	1	0	9	5	4	0	0	0	10	4	7	97PoZoTeLo.993
1	1	1565.37122	1.000e-2	0	1	0	9	1	8	0	0	0	8	4	5	97PoZoTeLo.997
1	1	1577.27426	1.000e-2	0	1	0	7	3	4	0	0	0	8	2	7	97PoZoTeLo.1007
1	1	1577.58283	1.000e-2	0	1	0	5	3	2	0	0	0	6	2	5	97PoZoTeLo.1008
1	1	1594.49628	1.000e-2	0	1	0	3	2	1	0	0	0	4	1	4	97PoZoTeLo.1022
1	1	1601.45844	1.000e-2	0	1	0	7	5	2	0	0	0	8	4	5	97PoZoTeLo.1030
1	1	1606.71645	1.000e-2	0	1	0	5	2	3	0	0	0	6	1	6	97PoZoTeLo.1033
1	1	1607.25349	1.000e-2	0	1	0	3	3	0	0	0	0	4	2	3	97PoZoTeLo.1035
1	1	1611.03565	1.000e-2	0	1	0	9	3	6	0	0	0	10	2	9	97PoZoTeLo.1037
1	1	1620.78681	1.000e-2	0	1	0	4	4	1	0	0	0	5	3	2	97PoZoTeLo.1046
1	1	1621.62011	1.000e-2	0	1	0	6	5	2	0	0	0	7	4	3	97PoZoTeLo.1049
1	1	1623.82651	1.000e-2	0	1	0	8	6	3	0	0	0	9	5	4	97PoZoTeLo.1050
1	1	1649.41906	1.000e-2	0	1	0	5	5	0	0	0	0	6	4	3	97PoZoTeLo.1068
1	1	1652.47403	1.000e-2	0	1	0	6	2	5	0	0	0	5	3	2	97PoZoTeLo.1071
1	1	1652.80939	1.000e-2	0	1	0	8	2	7	0	0	0	7	3	4	97PoZoTeLo.1072
1	1	1656.30529	1.000e-2	0	1	0	6	4	3	0	0	0	5	5	0	97PoZoTeLo.1074
1	1	1674.12653	1.000e-2	0	1	0	6	6	1	0	0	0	7	5	2	97PoZoTeLo.1090
1	1	1679.10896	1.000e-2	0	1	0	7	5	2	0	0	0	6	6	1	97PoZoTeLo.1094
1	1	1683.54008	1.000e-2	0	1	0	7	4	3	0	0	0	6	5	2	97PoZoTeLo.1099
1	1	1702.74892	1.000e-2	0	1	0	9	3	6	0	0	0	9	2	7	97PoZoTeLo.1115
1	1	1703.43824	1.000e-2	0	1	0	8	5	4	0	0	0	7	6	1	97PoZoTeLo.1117
1	1	1706.15043	1.000e-2	0	1	0	7	3	4	0	0	0	6	4	3	97PoZoTeLo.1120
1	1	1706.30866	1.000e-2	0	1	0	8	6	3	0	0	0	7	7	0	97PoZoTeLo.1121
1	1	1715.84718	1.000e-2	0	1	0	9	4	5	0	0	0	9	3	6	97PoZoTeLo.1133
1	1	1729.43438	1.000e-2	0	1	0	9	5	4	0	0	0	8	6	3	97PoZoTeLo.1146
1	1	1739.31845	1.000e-2	0	1	0	9	2	7	0	0	0	9	1	8	97PoZoTeLo.1161
1	1	1744.59235	1.000e-2	0	1	0	8	3	6	0	0	0	8	2	7	97PoZoTeLo.1165
1	1	1747.24900	1.000e-2	0	1	0	10	4	7	0	0	0	9	5	4	97PoZoTeLo.1169
1	1	1751.00369	1.000e-2	0	1	0	8	2	7	0	0	0	8	1	8	97PoZoTeLo.1175
1	1	1767.91147	1.000e-2	0	1	0	9	1	8	0	0	0	9	0	9	97PoZoTeLo.1201
1	1	1779.09225	1.000e-2	0	1	0	10	3	8	0	0	0	10	2	9	97PoZoTeLo.1218
1	1	1780.81065	1.000e-2	0	1	0	9	5	4	0	0	0	9	4	5	97PoZoTeLo.1220
1	1	1792.93001	1.000e-2	0	1	0	7	5	2	0	0	0	7	4	3	97PoZoTeLo.1232
1	1	1795.80185	1.000e-2	0	1	0	5	5	0	0	0	0	5	4	1	97PoZoTeLo.1237
1	1	1796.92439	1.000e-2	0	1	0	8	5	4	0	0	0	8	4	5	97PoZoTeLo.1243
1	1	1805.14575	1.000e-2	0	1	0	5	3	2	0	0	0	5	0	5	97PoZoTeLo.1258
1	1	1845.36388	1.000e-2	0	1	0	6	6	1	0	0	0	6	5	2	97PoZoTeLo.1317
1	1	1868.05326	1.000e-2	0	1	0	4	3	2	0	0	0	3	0	3	97PoZoTeLo.1351
1	1	1945.34003	1.000e-2	0	1	0	7	2	5	0	0	0	6	1	6	97PoZoTeLo.1416
1	1	1988.39582	1.000e-2	0	1	0	8	5	4	0	0	0	7	4	3	97PoZoTeLo.1442
1	1	1992.65034	1.000e-2	0	1	0	9	4	5	0	0	0	8	3	6	97PoZoTeLo.1445
1	1	2016.83475	1.000e-2	0	1	0	7	6	1	0	0	0	6	5	2	97PoZoTeLo.1457
1	1	2074.23531	1.000e-2	0	1	0	9	2	7	0	0	0	8	1	8	97PoZoTeLo.1475
1	1	1260.3435	1.000e-4	0	1	0	6	1	6	0	0	0	7	2	5	96BrPl.60
1	1	1271.7878	1.000e-4	0	1	0	5	0	5	0	0	0	6	3	4	96BrPl.61
1	1	1508.5588	1.000e-4	0	1	0	4	2	3	0	0	0	5	1	4	96BrPl.63
1	1	1312.5557	1.207e-4	0	1	0	7	5	2	0	0	0	8	6	3	96BrPl.64
1	1	1316.9724	1.000e-4	0	1	0	7	4	3	0	0	0	8	5	4	96BrPl.66
1	1	1318.9294	1.000e-4	0	1	0	6	2	5	0	0	0	7	3	4	96BrPl.67
1	1	1336.6627	1.000e-4	0	1	0	6	5	2	0	0	0	7	6	1	96BrPl.68
1	1	1338.5461	1.644e-4	0	1	0	6	4	3	0	0	0	7	5	2	96BrPl.69
1	1	1340.1668	1.609e-4	0	1	0	7	3	4	0	0	0	8	4	5	96BrPl.70
1	1	1340.4751	1.000e-4	0	1	0	6	3	4	0	0	0	7	4	3	96BrPl.71
1	1	1363.2638	1.328e-4	0	1	0	5	4	1	0	0	0	6	5	2	96BrPl.75
1	1	1373.7695	1.000e-4	0	1	0	5	3	2	0	0	0	6	4	3	96BrPl.77
1	1	1375.0861	1.000e-4	0	1	0	4	1	4	0	0	0	5	2	3	96BrPl.78
1	1	1386.4766	1.000e-4	0	1	0	7	2	5	0	0	0	8	3	6	96BrPl.79
1	1	1387.5229	1.000e-4	0	1	0	4	4	1	0	0	0	5	5	0	96BrPl.80
1	1	1394.4743	1.129e-4	0	1	0	4	3	2	0	0	0	5	4	1	96BrPl.82
1	1	1399.2042	1.000e-4	0	1	0	4	2	3	0	0	0	5	3	2	96BrPl.87
1	1	1404.9900	1.007e-4	0	1	0	5	2	3	0	0	0	6	3	4	96BrPl.88
1	1	1472.0512	1.262e-4	0	1	0	3	1	2	0	0	0	4	2	3	96BrPl.91
1	1	1416.0865	3.296e-4	0	1	0	8	2	7	0	0	0	9	1	8	96BrPl.93
1	1	1417.4984	1.000e-4	0	1	0	8	1	8	0	0	0	9	0	9	96BrPl.95
1	1	1419.5080	1.000e-4	0	1	0	3	3	0	0	0	0	4	4	1	96BrPl.97
1	1	1424.1300	1.035e-4	0	1	0	7	1	6	0	0	0	8	2	7	96BrPl.98
1	1	1428.2711	1.011e-4	0	1	0	8	3	6	0	0	0	9	2	7	96BrPl.99
1	1	1436.4802	1.000e-4	0	1	0	7	0	7	0	0	0	8	1	8	96BrPl.103
1	1	1436.8182	1.000e-4	0	1	0	3	2	1	0	0	0	4	3	2	96BrPl.105
1	1	1452.0666	1.241e-4	0	1	0	8	1	8	0	0	0	8	2	7	96BrPl.107
1	1	1456.5098	1.045e-4	0	1	0	6	1	6	0	0	0	7	0	7	96BrPl.110
1	1	1456.8871	1.284e-4	0	1	0	2	2	1	0	0	0	3	3	0	96BrPl.111
1	1	1457.0720	1.136e-4	0	1	0	6	2	5	0	0	0	7	1	6	96BrPl.112
1	1	1464.9051	1.148e-4	0	1	0	2	1	2	0	0	0	3	2	1	96BrPl.114
1	1	1473.5142	1.153e-4	0	1	0	5	0	5	0	0	0	6	1	6	96BrPl.117
1	1	1476.4280	7.625e-4	0	1	0	7	0	7	0	0	0	7	1	6	96BrPl.120
1	1	1486.1584	1.000e-4	0	1	0	9	1	8	0	0	0	9	2	7	96BrPl.122
1	1	1489.0499	1.000e-4	0	1	0	8	2	7	0	0	0	8	3	6	96BrPl.124
1	1	1489.3024	1.000e-4	0	1	0	6	3	4	0	0	0	7	2	5	96BrPl.125
1	1	1489.8419	1.000e-4	0	1	0	6	1	6	0	0	0	6	2	5	96BrPl.126
1	1	1496.2489	1.000e-4	0	1	0	4	1	4	0	0	0	5	0	5	96BrPl.128
1	1	1505.6043	1.880e-4	0	1	0	1	1	0	0	0	0	2	2	1	96BrPl.130
1	1	1507.0583	1.000e-4	0	1	0	3	0	3	0	0	0	4	1	4	96BrPl.132
1	1	1507.9726	1.000e-4	0	1	0	7	5	2	0	0	0	7	6	1	96BrPl.136
1	1	1508.0216	1.504e-4	0	1	0	8	5	4	0	0	0	8	6	3	96BrPl.137
1	1	1509.5307	1.046e-4	0	1	0	8	4	5	0	0	0	8	5	4	96BrPl.138
1	1	1509.7828	1.591e-4	0	1	0	6	4	3	0	0	0	6	5	2	96BrPl.140
1	1	1514.9875	1.481e-4	0	1	0	6	3	4	0	0	0	6	4	3	96BrPl.144
1	1	1516.7079	1.000e-4	0	1	0	4	3	2	0	0	0	4	4	1	96BrPl.146
1	1	1520.1531	1.000e-4	0	1	0	5	3	2	0	0	0	5	4	1	96BrPl.148
1	1	1521.3090	1.000e-4	0	1	0	5	0	5	0	0	0	5	1	4	96BrPl.149
1	1	1527.3204	1.204e-4	0	1	0	7	1	6	0	0	0	7	2	5	96BrPl.153
1	1	1533.9165	1.000e-4	0	1	0	3	2	1	0	0	0	3	3	0	96BrPl.156
1	1	1535.4790	1.280e-4	0	1	0	9	2	7	0	0	0	9	3	6	96BrPl.157
1	1	1540.2998	1.072e-4	0	1	0	2	1	2	0	0	0	3	0	3	96BrPl.158
1	1	1542.1598	1.000e-4	0	1	0	2	1	2	0	0	0	2	2	1	96BrPl.160
1	1	1544.4351	1.000e-4	0	1	0	9	3	6	0	0	0	9	4	5	96BrPl.162
1	1	1545.1566	1.000e-4	0	1	0	5	2	3	0	0	0	5	3	2	96BrPl.163
1	1	1550.2360	1.308e-4	0	1	0	7	2	5	0	0	0	7	3	4	96BrPl.166
1	1	1554.3524	1.446e-4	0	1	0	5	1	4	0	0	0	5	2	3	96BrPl.167
1	1	1558.5309	1.191e-4	0	1	0	3	0	3	0	0	0	3	1	2	96BrPl.169
1	1	1560.2572	2.089e-4	0	1	0	3	1	2	0	0	0	3	2	1	96BrPl.171
1	1	1568.9399	1.626e-4	0	1	0	2	2	1	0	0	0	3	1	2	96BrPl.172
1	1	1577.5829	1.000e-4	0	1	0	5	3	2	0	0	0	6	2	5	96BrPl.174
1	1	1594.4968	1.725e-4	0	1	0	3	2	1	0	0	0	4	1	4	96BrPl.175
1	1	1607.2535	1.202e-4	0	1	0	3	3	0	0	0	0	4	2	3	96BrPl.177
1	1	1609.4405	1.566e-4	0	1	0	4	1	4	0	0	0	3	2	1	96BrPl.178
1	1	1616.7115	1.052e-4	0	1	0	1	1	0	0	0	0	1	0	1	96BrPl.180
1	1	1622.5978	1.423e-4	0	1	0	4	2	3	0	0	0	3	3	0	96BrPl.181
1	1	1635.6519	2.013e-4	0	1	0	3	1	2	0	0	0	3	0	3	96BrPl.185
1	1	1637.5119	1.827e-4	0	1	0	3	1	2	0	0	0	2	2	1	96BrPl.186
1	1	1642.3866	1.075e-4	0	1	0	5	3	2	0	0	0	4	4	1	96BrPl.189
1	1	1844.1806	1.000e-4	0	1	0	4	4	1	0	0	0	3	3	0	96BrPl.190
1	1	1645.9693	1.000e-4	0	1	0	3	2	1	0	0	0	3	1	2	96BrPl.191
1	1	1652.4003	1.000e-4	0	1	0	3	0	3	0	0	0	2	1	2	96BrPl.193
1	1	1653.2671	1.058e-4	0	1	0	2	1	2	0	0	0	1	0	1	96BrPl.194
1	1	1661.3711	1.349e-4	0	1	0	6	3	4	0	0	0	5	4	1	96BrPl.196
1	1	1671.4519	1.902e-4	0	1	0	5	2	3	0	0	0	4	3	2	96BrPl.199
1	1	1675.5152	1.788e-4	0	1	0	5	1	4	0	0	0	5	0	5	96BrPl.201
1	1	1680.4655	1.502e-4	0	1	0	7	3	4	0	0	0	7	2	5	96BrPl.203
1	1	1683.1780	1.512e-4	0	1	0	4	2	3	0	0	0	4	1	4	96BrPl.204
1	1	1683.9837	1.740e-4	0	1	0	5	3	2	0	0	0	5	2	3	96BrPl.205
1	1	1684.8352	1.490e-4	0	1	0	4	1	4	0	0	0	3	0	3	96BrPl.207
1	1	1688.3785	1.000e-4	0	1	0	7	2	5	0	0	0	7	1	6	96BrPl.209
1	1	1695.4594	1.029e-4	0	1	0	3	3	0	0	0	0	3	2	1	96BrPl.211
1	1	1699.9339	1.000e-4	0	1	0	2	2	1	0	0	0	1	1	0	96BrPl.214
1	1	1700.5008	1.584e-4	0	1	0	5	1	4	0	0	0	4	2	3	96BrPl.215
1	1	1702.7489	1.000e-4	0	1	0	9	3	6	0	0	0	9	2	7	96BrPl.218
1	1	1704.4534	1.000e-4	0	1	0	4	3	2	0	0	0	4	2	3	96BrPl.219
1	1	1704.8621	2.021e-4	0	1	0	8	4	5	0	0	0	7	5	2	96BrPl.220
1	1	1706.1505	1.050e-4	0	1	0	7	3	4	0	0	0	6	4	3	96BrPl.221
1	1	1714.0337	1.116e-4	0	1	0	6	2	5	0	0	0	6	1	6	96BrPl.225
1	1	1717.4055	1.633e-4	0	1	0	6	1	6	0	0	0	5	0	5	96BrPl.226
1	1	1729.7826	1.263e-4	0	1	0	7	4	3	0	0	0	7	3	4	96BrPl.228
1	1	1734.6506	1.765e-4	0	1	0	4	2	3	0	0	0	3	1	2	96BrPl.232
1	1	1739.8388	1.732e-4	0	1	0	3	2	1	0	0	0	2	1	2	96BrPl.233
1	1	1744.5924	1.128e-4	0	1	0	8	3	6	0	0	0	8	2	7	96BrPl.234
1	1	1747.0823	1.000e-4	0	1	0	4	4	1	0	0	0	4	3	2	96BrPl.236
1	1	1749.4029	2.104e-4	0	1	0	6	4	3	0	0	0	6	3	4	96BrPl.239
1	1	1751.4233	1.544e-4	0	1	0	8	1	8	0	0	0	7	0	7	96BrPl.241
1	1	1756.8189	1.800e-4	0	1	0	7	1	6	0	0	0	6	2	5	96BrPl.243
1	1	1758.5816	1.928e-4	0	1	0	8	4	5	0	0	0	8	3	6	96BrPl.245
1	1	1761.8286	1.764e-4	0	1	0	6	2	5	0	0	0	5	1	4	96BrPl.246
1	1	1772.7142	1.766e-4	0	1	0	3	3	0	0	0	0	2	2	1	96BrPl.250
1	1	1781.9619	1.000e-4	0	1	0	9	3	6	0	0	0	8	4	5	96BrPl.254
1	1	1790.9518	1.008e-4	0	1	0	8	2	7	0	0	0	7	1	6	96BrPl.255
1	1	1792.6594	1.800e-4	0	1	0	4	3	2	0	0	0	3	2	1	96BrPl.256
1	1	1792.9300	1.000e-4	0	1	0	7	5	2	0	0	0	7	4	3	96BrPl.257
1	1	1795.8019	1.000e-4	0	1	0	5	5	0	0	0	0	5	4	1	96BrPl.258
1	1	1796.1325	1.200e-4	0	1	0	6	5	2	0	0	0	6	4	3	96BrPl.260
1	1	1796.9245	1.465e-4	0	1	0	8	5	4	0	0	0	8	4	5	96BrPl.261
1	1	1802.4797	1.000e-4	0	1	0	9	1	8	0	0	0	8	2	7	96BrPl.263
1	1	1812.2821	1.000e-4	0	1	0	9	2	7	0	0	0	8	3	6	96BrPl.265
1	1	1825.2016	1.313e-4	0	1	0	6	3	4	0	0	0	5	2	3	96BrPl.268
1	1	1829.1297	5.120e-4	0	1	0	5	2	3	0	0	0	4	1	4	96BrPl.270
1	1	1830.1321	1.878e-4	0	1	0	5	3	2	0	0	0	4	2	3	96BrPl.271
1	1	1845.5981	1.194e-4	0	1	0	7	6	1	0	0	0	7	5	2	96BrPl.274
1	1	1847.7828	1.296e-4	0	1	0	8	3	6	0	0	0	7	2	5	96BrPl.275
1	1	1869.3457	1.736e-4	0	1	0	5	4	1	0	0	0	4	3	2	96BrPl.279
1	1	1870.8049	1.000e-4	0	1	0	10	3	8	0	0	0	9	2	7	96BrPl.280
1	1	1889.5695	1.711e-4	0	1	0	6	4	3	0	0	0	5	3	2	96BrPl.282
1	1	1909.9640	2.099e-4	0	1	0	7	3	4	0	0	0	6	2	5	96BrPl.285
1	1	1918.0354	1.232e-4	0	1	0	5	5	0	0	0	0	4	4	1	96BrPl.286
1	1	1922.3409	1.473e-4	0	1	0	8	4	5	0	0	0	7	3	4	96BrPl.287
1	1	1923.1606	2.272e-4	0	1	0	7	4	3	0	0	0	6	3	4	96BrPl.288
1	1	1942.5161	1.068e-4	0	1	0	6	5	2	0	0	0	5	4	1	96BrPl.290
1	1	1945.3403	1.860e-4	0	1	0	7	2	5	0	0	0	6	1	6	96BrPl.292
1	1	1946.3644	1.656e-4	0	1	0	6	3	4	0	0	0	5	0	5	96BrPl.293
1	1	1967.4424	1.610e-4	0	1	0	7	5	2	0	0	0	6	4	3	96BrPl.295
1	1	1988.3959	1.121e-4	0	1	0	8	5	4	0	0	0	7	4	3	96BrPl.296
1	1	1992.6504	1.000e-4	0	1	0	9	4	5	0	0	0	8	3	6	96BrPl.298
1	1	2016.8348	1.141e-4	0	1	0	7	6	1	0	0	0	6	5	2	96BrPl.300
1	1	2041.2884	1.439e-4	0	1	0	8	6	3	0	0	0	7	5	2	96BrPl.301
1	1	1174.51970	7.174e-3	0	1	0	7	0	7	0	0	0	8	3	6	92DaMaCaFlb.40
1	1	1266.07170	1.244e-3	0	1	0	9	5	4	0	0	0	10	6	5	92DaMaCaFlb.106
1	1	1314.74020	3.168e-3	0	1	0	7	6	1	0	0	0	8	7	2	92DaMaCaFlb.122
1	1	1316.97320	1.000e-3	0	1	0	7	4	3	0	0	0	8	5	4	92DaMaCaFlb.124
1	1	1320.87160	2.939e-3	0	1	0	7	7	0	0	0	0	8	8	1	92DaMaCaFlb.126
1	1	1336.66890	6.244e-3	0	1	0	6	5	2	0	0	0	7	6	1	92DaMaCaFlb.130
1	1	1338.28520	1.020e-3	0	1	0	7	0	7	0	0	0	7	3	4	92DaMaCaFlb.132
1	1	1339.14960	1.193e-3	0	1	0	6	6	1	0	0	0	7	7	0	92DaMaCaFlb.133
1	1	1340.16850	1.861e-3	0	1	0	7	3	4	0	0	0	8	4	5	92DaMaCaFlb.135
1	1	1340.47590	1.000e-3	0	1	0	6	3	4	0	0	0	7	4	3	92DaMaCaFlb.136
1	1	1382.06380	1.875e-3	0	1	0	10	3	8	0	0	0	11	2	9	92DaMaCaFlb.148
1	1	1416.08750	1.330e-3	0	1	0	8	2	7	0	0	0	9	1	8	92DaMaCaFlb.155
1	1	1486.15940	1.087e-3	0	1	0	9	1	8	0	0	0	9	2	7	92DaMaCaFlb.162
1	1	1489.05440	4.589e-3	0	1	0	8	2	7	0	0	0	8	3	6	92DaMaCaFlb.163
1	1	1491.39120	1.000e-3	0	1	0	10	3	8	0	0	0	10	4	7	92DaMaCaFlb.164
1	1	1514.99150	4.148e-3	0	1	0	6	3	4	0	0	0	6	4	3	92DaMaCaFlb.167
1	1	1531.63920	1.126e-3	0	1	0	7	3	4	0	0	0	7	4	3	92DaMaCaFlb.171
1	1	1544.43500	1.000e-3	0	1	0	9	3	6	0	0	0	9	4	5	92DaMaCaFlb.177
1	1	1684.00120	1.767e-2	0	1	0	5	3	2	0	0	0	5	2	3	92DaMaCaFlb.200
1	1	1688.38080	2.388e-3	0	1	0	7	2	5	0	0	0	7	1	6	92DaMaCaFlb.202
1	1	1698.96380	8.406e-3	0	1	0	8	3	6	0	0	0	7	4	3	92DaMaCaFlb.203
1	1	1714.03090	2.688e-3	0	1	0	6	2	5	0	0	0	6	1	6	92DaMaCaFlb.204
1	1	1715.84790	1.000e-3	0	1	0	9	4	5	0	0	0	9	3	6	92DaMaCaFlb.205
1	1	1739.31880	1.000e-3	0	1	0	9	2	7	0	0	0	9	1	8	92DaMaCaFlb.207
1	1	1796.13210	1.000e-3	0	1	0	6	5	2	0	0	0	6	4	3	92DaMaCaFlb.208
1	1	1812.27860	3.446e-3	0	1	0	9	2	7	0	0	0	8	3	6	92DaMaCaFlb.209
1	1	1099.67920	3.200e-5	0	1	0	9	2	7	0	0	0	10	5	6	91Toth.5
1	1	1101.45040	8.876e-5	0	1	0	6	2	5	0	0	0	7	5	2	91Toth.6
1	1	1111.51607	6.282e-5	0	1	0	6	1	6	0	0	0	7	4	3	91Toth.8
1	1	1135.74521	2.240e-5	0	1	0	8	1	8	0	0	0	9	2	7	91Toth.13
1	1	1214.95825	1.016e-4	0	1	0	8	1	8	0	0	0	8	4	5	91Toth.29
1	1	1269.95721	4.653e-5	0	1	0	8	3	6	0	0	0	9	4	5	91Toth.48
1	1	1271.78783	9.091e-5	0	1	0	5	0	5	0	0	0	6	3	4	91Toth.49
1	1	1311.89240	9.568e-5	0	1	0	5	2	3	0	0	0	5	5	0	91Toth.69
1	1	1312.55566	8.074e-5	0	1	0	7	5	2	0	0	0	8	6	3	91Toth.72
1	1	1314.74327	9.849e-5	0	1	0	7	6	1	0	0	0	8	7	2	91Toth.77
1	1	1316.97244	1.236e-4	0	1	0	7	4	3	0	0	0	8	5	4	91Toth.79
1	1	1318.92941	6.643e-5	0	1	0	6	2	5	0	0	0	7	3	4	91Toth.82
1	1	1320.86834	3.209e-4	0	1	0	7	7	0	0	0	0	8	8	1	91Toth.86
1	1	1323.33438	2.091e-5	0	1	0	9	3	6	0	0	0	10	4	7	91Toth.88
1	1	1327.84455	7.231e-5	0	1	0	9	1	8	0	0	0	9	4	5	91Toth.93
1	1	1332.75708	6.556e-5	0	1	0	7	2	5	0	0	0	7	5	2	91Toth.96
1	1	1333.48896	4.640e-5	0	1	0	4	1	4	0	0	0	4	4	1	91Toth.97
1	1	1336.66277	1.141e-4	0	1	0	6	5	2	0	0	0	7	6	1	91Toth.99
1	1	1338.28625	3.034e-5	0	1	0	7	0	7	0	0	0	7	3	4	91Toth.103
1	1	1338.54603	9.441e-5	0	1	0	6	4	3	0	0	0	7	5	2	91Toth.104
1	1	1340.16673	9.086e-5	0	1	0	7	3	4	0	0	0	8	4	5	91Toth.110
1	1	1340.47513	9.951e-5	0	1	0	6	3	4	0	0	0	7	4	3	91Toth.111
1	1	1341.10063	1.723e-5	0	1	0	9	2	7	0	0	0	9	5	4	91Toth.113
1	1	1349.37980	9.598e-5	0	1	0	3	0	3	0	0	0	4	3	2	91Toth.118
1	1	1363.26373	6.279e-5	0	1	0	5	4	1	0	0	0	6	5	2	91Toth.132
1	1	1372.26979	4.799e-5	0	1	0	9	2	7	0	0	0	10	3	8	91Toth.137
1	1	1373.76952	1.108e-4	0	1	0	5	3	2	0	0	0	6	4	3	91Toth.138
1	1	1375.08614	1.001e-4	0	1	0	4	1	4	0	0	0	5	2	3	91Toth.139
1	1	1378.49307	6.656e-5	0	1	0	7	1	6	0	0	0	7	4	3	91Toth.143
1	1	1382.06196	3.455e-5	0	1	0	10	3	8	0	0	0	11	2	9	91Toth.147
1	1	1386.47662	9.630e-5	0	1	0	7	2	5	0	0	0	8	3	6	91Toth.148
1	1	1387.52287	6.208e-5	0	1	0	4	4	1	0	0	0	5	5	0	91Toth.150
1	1	1390.52178	2.809e-5	0	1	0	5	1	4	0	0	0	5	4	1	91Toth.155
1	1	1394.47442	1.000e-5	0	1	0	4	3	2	0	0	0	5	4	1	91Toth.159
1	1	1399.20424	6.458e-5	0	1	0	4	2	3	0	0	0	5	3	2	91Toth.166
1	1	1404.99001	1.107e-4	0	1	0	5	2	3	0	0	0	6	3	4	91Toth.168
1	1	1406.42970	1.171e-4	0	1	0	8	1	8	0	0	0	7	4	3	91Toth.170
1	1	1411.32314	2.696e-5	0	1	0	10	4	7	0	0	0	11	3	8	91Toth.175
1	1	1411.95445	7.157e-5	0	1	0	5	0	5	0	0	0	5	3	2	91Toth.177
1	1	1416.08628	1.096e-4	0	1	0	8	2	7	0	0	0	9	1	8	91Toth.179
1	1	1417.49843	8.967e-5	0	1	0	8	1	8	0	0	0	9	0	9	91Toth.181
1	1	1419.50805	8.989e-5	0	1	0	3	3	0	0	0	0	4	4	1	91Toth.184
1	1	1424.12999	9.349e-5	0	1	0	7	1	6	0	0	0	8	2	7	91Toth.188
1	1	1428.27106	6.111e-5	0	1	0	8	3	6	0	0	0	9	2	7	91Toth.192
1	1	1432.41199	7.745e-5	0	1	0	6	1	6	0	0	0	5	4	1	91Toth.197
1	1	1436.48025	9.285e-5	0	1	0	7	0	7	0	0	0	8	1	8	91Toth.201
1	1	1436.81824	1.147e-4	0	1	0	3	2	1	0	0	0	4	3	2	91Toth.203
1	1	1446.47803	1.487e-5	0	1	0	3	0	3	0	0	0	3	3	0	91Toth.209
1	1	1447.95164	1.062e-4	0	1	0	5	1	4	0	0	0	6	2	5	91Toth.210
1	1	1452.06657	9.406e-5	0	1	0	8	1	8	0	0	0	8	2	7	91Toth.213
1	1	1456.50981	1.145e-4	0	1	0	6	1	6	0	0	0	7	0	7	91Toth.220
1	1	1456.88705	7.839e-5	0	1	0	2	2	1	0	0	0	3	3	0	91Toth.221
1	1	1457.07199	1.036e-4	0	1	0	6	2	5	0	0	0	7	1	6	91Toth.223
1	1	1464.90507	8.476e-5	0	1	0	2	1	2	0	0	0	3	2	1	91Toth.227
1	1	1472.05119	1.162e-4	0	1	0	3	1	2	0	0	0	4	2	3	91Toth.233
1	1	1473.51419	1.053e-4	0	1	0	5	0	5	0	0	0	6	1	6	91Toth.234
1	1	1476.42889	1.275e-4	0	1	0	7	0	7	0	0	0	7	1	6	91Toth.237
1	1	1481.77828	4.671e-5	0	1	0	8	4	5	0	0	0	9	3	6	91Toth.242
1	1	1486.15844	1.269e-4	0	1	0	9	1	8	0	0	0	9	2	7	91Toth.246
1	1	1489.04992	1.092e-4	0	1	0	8	2	7	0	0	0	8	3	6	91Toth.250
1	1	1489.30243	1.233e-4	0	1	0	6	3	4	0	0	0	7	2	5	91Toth.251
1	1	1489.84197	1.207e-4	0	1	0	6	1	6	0	0	0	6	2	5	91Toth.252
1	1	1491.39035	2.290e-5	0	1	0	10	3	8	0	0	0	10	4	7	91Toth.254
1	1	1493.05905	1.503e-4	0	1	0	9	3	6	0	0	0	8	6	3	91Toth.255
1	1	1496.24896	1.544e-4	0	1	0	4	1	4	0	0	0	5	0	5	91Toth.258
1	1	1503.99374	2.028e-5	0	1	0	7	2	5	0	0	0	6	5	2	91Toth.269
1	1	1505.60422	1.080e-4	0	1	0	1	1	0	0	0	0	2	2	1	91Toth.271
1	1	1505.82770	1.000e-5	0	1	0	10	4	7	0	0	0	10	5	6	91Toth.272
1	1	1507.05837	1.638e-4	0	1	0	3	0	3	0	0	0	4	1	4	91Toth.276
1	1	1507.48410	1.403e-4	0	1	0	8	3	6	0	0	0	8	4	5	91Toth.278
1	1	1507.79927	5.364e-5	0	1	0	6	5	2	0	0	0	6	6	1	91Toth.279
1	1	1507.97261	9.506e-5	0	1	0	7	5	2	0	0	0	7	6	1	91Toth.283
1	1	1508.02154	9.044e-5	0	1	0	8	5	4	0	0	0	8	6	3	91Toth.284
1	1	1508.55881	9.301e-5	0	1	0	4	2	3	0	0	0	5	1	4	91Toth.289
1	1	1509.53075	1.546e-4	0	1	0	8	4	5	0	0	0	8	5	4	91Toth.290
1	1	1509.66302	1.136e-4	0	1	0	9	5	4	0	0	0	9	6	3	91Toth.292
1	1	1512.75510	1.220e-4	0	1	0	5	1	4	0	0	0	4	4	1	91Toth.308
1	1	1514.98745	9.810e-5	0	1	0	6	3	4	0	0	0	6	4	3	91Toth.310
1	1	1516.70799	1.070e-4	0	1	0	4	3	2	0	0	0	4	4	1	91Toth.323
1	1	1520.15303	1.000e-5	0	1	0	5	3	2	0	0	0	5	4	1	91Toth.331
1	1	1521.23450	7.393e-5	0	1	0	4	1	4	0	0	0	4	2	3	91Toth.335
1	1	1521.30905	1.300e-4	0	1	0	5	0	5	0	0	0	5	1	4	91Toth.336
1	1	1521.46900	1.185e-4	0	1	0	9	4	5	0	0	0	9	5	4	91Toth.337
1	1	1527.32039	1.104e-4	0	1	0	7	1	6	0	0	0	7	2	5	91Toth.349
1	1	1531.63820	1.264e-4	0	1	0	7	3	4	0	0	0	7	4	3	91Toth.355
1	1	1531.66425	1.312e-4	0	1	0	7	0	7	0	0	0	6	3	4	91Toth.356
1	1	1533.91655	1.136e-4	0	1	0	3	2	1	0	0	0	3	3	0	91Toth.360
1	1	1535.47903	1.580e-4	0	1	0	9	2	7	0	0	0	9	3	6	91Toth.362
1	1	1540.29976	6.719e-5	0	1	0	2	1	2	0	0	0	3	0	3	91Toth.370
1	1	1542.15979	7.851e-5	0	1	0	2	1	2	0	0	0	2	2	1	91Toth.373
1	1	1544.43502	1.264e-5	0	1	0	9	3	6	0	0	0	9	4	5	91Toth.377
1	1	1545.15666	1.214e-4	0	1	0	5	2	3	0	0	0	5	3	2	91Toth.379
1	1	1550.23598	1.108e-4	0	1	0	7	2	5	0	0	0	7	3	4	91Toth.383
1	1	1553.00545	1.252e-4	0	1	0	7	1	6	0	0	0	6	4	3	91Toth.385
1	1	1554.35237	1.146e-4	0	1	0	5	1	4	0	0	0	5	2	3	91Toth.386
1	1	1555.25700	1.409e-4	0	1	0	8	1	8	0	0	0	7	2	5	91Toth.387
1	1	1556.02498	1.896e-4	0	1	0	6	4	3	0	0	0	7	3	4	91Toth.389
1	1	1558.30507	1.535e-4	0	1	0	4	3	2	0	0	0	5	2	3	91Toth.392
1	1	1558.53094	1.591e-4	0	1	0	3	0	3	0	0	0	3	1	2	91Toth.393
1	1	1560.25722	2.289e-4	0	1	0	3	1	2	0	0	0	3	2	1	91Toth.396
1	1	1568.93986	1.226e-4	0	1	0	2	2	1	0	0	0	3	1	2	91Toth.401
1	1	1576.18550	2.155e-4	0	1	0	1	0	1	0	0	0	1	1	0	91Toth.404
1	1	1577.27509	1.233e-4	0	1	0	7	3	4	0	0	0	8	2	7	91Toth.405
1	1	1577.58289	8.569e-5	0	1	0	5	3	2	0	0	0	6	2	5	91Toth.406
1	1	1594.49676	1.325e-4	0	1	0	3	2	1	0	0	0	4	1	4	91Toth.415
1	1	1596.24268	1.090e-4	0	1	0	6	1	6	0	0	0	5	2	3	91Toth.416
1	1	1601.45860	1.168e-4	0	1	0	7	5	2	0	0	0	8	4	5	91Toth.419
1	1	1602.88381	9.411e-5	0	1	0	5	4	1	0	0	0	6	3	4	91Toth.420
1	1	1606.71643	1.851e-4	0	1	0	5	2	3	0	0	0	6	1	6	91Toth.422
1	1	1607.25355	1.702e-4	0	1	0	3	3	0	0	0	0	4	2	3	91Toth.424
1	1	1609.44046	1.166e-4	0	1	0	4	1	4	0	0	0	3	2	1	91Toth.425
1	1	1616.71155	1.552e-4	0	1	0	1	1	0	0	0	0	1	0	1	91Toth.426
1	1	1620.78710	5.779e-5	0	1	0	4	4	1	0	0	0	5	3	2	91Toth.427
1	1	1621.62010	4.144e-5	0	1	0	6	5	2	0	0	0	7	4	3	91Toth.429
1	1	1622.59776	1.023e-4	0	1	0	4	2	3	0	0	0	3	3	0	91Toth.430
1	1	1635.65192	2.213e-4	0	1	0	3	1	2	0	0	0	3	0	3	91Toth.437
1	1	1637.51184	1.227e-4	0	1	0	3	1	2	0	0	0	2	2	1	91Toth.438
1	1	1642.38662	1.275e-4	0	1	0	5	3	2	0	0	0	4	4	1	91Toth.443
1	1	1645.96935	1.478e-4	0	1	0	3	2	1	0	0	0	3	1	2	91Toth.444
1	1	1648.43001	2.033e-4	0	1	0	7	2	5	0	0	0	8	1	8	91Toth.448
1	1	1649.41825	5.651e-5	0	1	0	5	5	0	0	0	0	6	4	3	91Toth.449
1	1	1650.26675	7.184e-5	0	1	0	7	6	1	0	0	0	8	5	4	91Toth.451
1	1	1652.40027	6.445e-5	0	1	0	3	0	3	0	0	0	2	1	2	91Toth.454
1	1	1652.80923	7.364e-5	0	1	0	8	2	7	0	0	0	7	3	4	91Toth.456
1	1	1653.26714	1.458e-4	0	1	0	2	1	2	0	0	0	1	0	1	91Toth.457
1	1	1656.30513	3.540e-5	0	1	0	6	4	3	0	0	0	5	5	0	91Toth.460
1	1	1661.37111	1.449e-4	0	1	0	6	3	4	0	0	0	5	4	1	91Toth.463
1	1	1662.80931	1.480e-4	0	1	0	2	2	1	0	0	0	2	1	2	91Toth.464
1	1	1671.45191	2.002e-4	0	1	0	5	2	3	0	0	0	4	3	2	91Toth.469
1	1	1674.12723	6.451e-5	0	1	0	6	6	1	0	0	0	7	5	2	91Toth.473
1	1	1675.51517	1.488e-4	0	1	0	5	1	4	0	0	0	5	0	5	91Toth.477
1	1	1679.10913	5.457e-5	0	1	0	7	5	2	0	0	0	6	6	1	91Toth.479
1	1	1679.46779	1.078e-4	0	1	0	4	3	2	0	0	0	5	0	5	91Toth.480
1	1	1680.46549	1.402e-4	0	1	0	7	3	4	0	0	0	7	2	5	91Toth.483
1	1	1683.17799	1.412e-4	0	1	0	4	2	3	0	0	0	4	1	4	91Toth.486
1	1	1683.54039	6.584e-5	0	1	0	7	4	3	0	0	0	6	5	2	91Toth.487
1	1	1683.98366	1.340e-4	0	1	0	5	3	2	0	0	0	5	2	3	91Toth.488
1	1	1684.83525	1.990e-4	0	1	0	4	1	4	0	0	0	3	0	3	91Toth.489
1	1	1685.46869	9.683e-5	0	1	0	6	3	4	0	0	0	7	0	7	91Toth.491
1	1	1685.61788	1.133e-4	0	1	0	8	4	5	0	0	0	9	1	8	91Toth.492
1	1	1688.37855	1.379e-4	0	1	0	7	2	5	0	0	0	7	1	6	91Toth.495
1	1	1694.16742	8.673e-5	0	1	0	6	4	3	0	0	0	7	1	6	91Toth.497
1	1	1695.45943	1.329e-4	0	1	0	3	3	0	0	0	0	3	2	1	91Toth.498
1	1	1698.30018	1.271e-4	0	1	0	7	7	0	0	0	0	8	6	3	91Toth.502
1	1	1698.95551	1.158e-4	0	1	0	8	3	6	0	0	0	7	4	3	91Toth.503
1	1	1699.93393	1.244e-4	0	1	0	2	2	1	0	0	0	1	1	0	91Toth.506
1	1	1700.50077	1.284e-4	0	1	0	5	1	4	0	0	0	4	2	3	91Toth.507
1	1	1702.74898	1.372e-4	0	1	0	9	3	6	0	0	0	9	2	7	91Toth.510
1	1	1703.43845	6.476e-5	0	1	0	8	5	4	0	0	0	7	6	1	91Toth.511
1	1	1704.45344	1.373e-4	0	1	0	4	3	2	0	0	0	4	2	3	91Toth.514
1	1	1704.86206	1.621e-4	0	1	0	8	4	5	0	0	0	7	5	2	91Toth.515
1	1	1706.15058	1.850e-4	0	1	0	7	3	4	0	0	0	6	4	3	91Toth.516
1	1	1710.02428	1.284e-4	0	1	0	8	3	6	0	0	0	9	0	9	91Toth.520
1	1	1714.03373	1.416e-4	0	1	0	6	2	5	0	0	0	6	1	6	91Toth.525
1	1	1715.84727	1.293e-4	0	1	0	9	4	5	0	0	0	9	3	6	91Toth.528
1	1	1717.40560	2.633e-4	0	1	0	6	1	6	0	0	0	5	0	5	91Toth.529
1	1	1718.80090	1.530e-4	0	1	0	6	3	4	0	0	0	6	2	5	91Toth.531
1	1	1723.48670	1.339e-4	0	1	0	7	1	6	0	0	0	7	0	7	91Toth.534
1	1	1729.43453	4.494e-5	0	1	0	9	5	4	0	0	0	8	6	3	91Toth.538
1	1	1729.78263	1.563e-4	0	1	0	7	4	3	0	0	0	7	3	4	91Toth.539
1	1	1733.39058	1.155e-4	0	1	0	7	0	7	0	0	0	6	1	6	91Toth.543
1	1	1734.65057	1.465e-4	0	1	0	4	2	3	0	0	0	3	1	2	91Toth.545
1	1	1739.31849	8.461e-5	0	1	0	9	2	7	0	0	0	9	1	8	91Toth.547
1	1	1739.83883	2.032e-4	0	1	0	3	2	1	0	0	0	2	1	2	91Toth.548
1	1	1743.05038	2.477e-5	0	1	0	5	4	1	0	0	0	5	3	2	91Toth.550
1	1	1743.59963	1.271e-4	0	1	0	9	4	5	0	0	0	8	5	4	91Toth.551
1	1	1743.61389	1.216e-4	0	1	0	7	2	5	0	0	0	6	3	4	91Toth.552
1	1	1744.59247	1.828e-4	0	1	0	8	3	6	0	0	0	8	2	7	91Toth.553
1	1	1747.08236	1.466e-4	0	1	0	4	4	1	0	0	0	4	3	2	91Toth.556
1	1	1749.40284	1.504e-4	0	1	0	6	4	3	0	0	0	6	3	4	91Toth.560
1	1	1751.42331	1.644e-4	0	1	0	8	1	8	0	0	0	7	0	7	91Toth.564
1	1	1756.81888	1.600e-4	0	1	0	7	1	6	0	0	0	6	2	5	91Toth.567
1	1	1758.58158	1.728e-4	0	1	0	8	4	5	0	0	0	8	3	6	91Toth.568
1	1	1761.82858	1.564e-4	0	1	0	6	2	5	0	0	0	5	1	4	91Toth.571
1	1	1767.91164	1.742e-4	0	1	0	9	1	8	0	0	0	9	0	9	91Toth.574
1	1	1770.85421	2.053e-4	0	1	0	3	3	0	0	0	0	3	0	3	91Toth.578
1	1	1772.71414	1.166e-4	0	1	0	3	3	0	0	0	0	2	2	1	91Toth.580
1	1	1779.09235	8.763e-5	0	1	0	10	3	8	0	0	0	10	2	9	91Toth.584
1	1	1780.81057	2.274e-5	0	1	0	9	5	4	0	0	0	9	4	5	91Toth.588
1	1	1781.96193	1.264e-4	0	1	0	9	3	6	0	0	0	8	4	5	91Toth.589
1	1	1790.95185	1.508e-4	0	1	0	8	2	7	0	0	0	7	1	6	91Toth.597
1	1	1792.65939	1.700e-4	0	1	0	4	3	2	0	0	0	3	2	1	91Toth.599
1	1	1792.93003	1.124e-4	0	1	0	7	5	2	0	0	0	7	4	3	91Toth.600
1	1	1795.80197	1.633e-4	0	1	0	5	5	0	0	0	0	5	4	1	91Toth.602
1	1	1796.13251	1.300e-4	0	1	0	6	5	2	0	0	0	6	4	3	91Toth.604
1	1	1796.92451	1.565e-4	0	1	0	8	5	4	0	0	0	8	4	5	91Toth.606
1	1	1802.47974	1.386e-4	0	1	0	9	1	8	0	0	0	8	2	7	91Toth.613
1	1	1804.61015	8.847e-5	0	1	0	5	4	1	0	0	0	6	1	6	91Toth.614
1	1	1805.14641	1.183e-4	0	1	0	5	3	2	0	0	0	5	0	5	91Toth.615
1	1	1812.28219	1.442e-4	0	1	0	9	2	7	0	0	0	8	3	6	91Toth.624
1	1	1825.20164	1.713e-4	0	1	0	6	3	4	0	0	0	5	2	3	91Toth.637
1	1	1829.13036	1.480e-4	0	1	0	5	2	3	0	0	0	4	1	4	91Toth.644
1	1	1830.13206	1.478e-4	0	1	0	5	3	2	0	0	0	4	2	3	91Toth.645
1	1	1844.18066	1.355e-4	0	1	0	4	4	1	0	0	0	3	3	0	91Toth.660
1	1	1845.36394	6.923e-5	0	1	0	6	6	1	0	0	0	6	5	2	91Toth.664
1	1	1845.59806	7.939e-5	0	1	0	7	6	1	0	0	0	7	5	2	91Toth.665
1	1	1845.95703	7.636e-5	0	1	0	8	6	3	0	0	0	8	5	4	91Toth.668
1	1	1847.78282	1.496e-4	0	1	0	8	3	6	0	0	0	7	2	5	91Toth.673
1	1	1852.40499	9.319e-5	0	1	0	5	4	1	0	0	0	5	1	4	91Toth.679
1	1	1867.92515	1.334e-4	0	1	0	7	4	3	0	0	0	7	1	6	91Toth.696
1	1	1868.05407	1.424e-4	0	1	0	4	3	2	0	0	0	3	0	3	91Toth.697
1	1	1869.34571	1.836e-4	0	1	0	5	4	1	0	0	0	4	3	2	91Toth.699
1	1	1870.80500	1.892e-4	0	1	0	10	3	8	0	0	0	9	2	7	91Toth.700
1	1	1876.63170	6.372e-5	0	1	0	7	3	4	0	0	0	7	0	7	91Toth.702
1	1	1889.56948	1.511e-4	0	1	0	6	4	3	0	0	0	5	3	2	91Toth.713
1	1	1904.76080	8.437e-5	0	1	0	4	4	1	0	0	0	4	1	4	91Toth.736
1	1	1909.96397	1.799e-4	0	1	0	7	3	4	0	0	0	6	2	5	91Toth.740
1	1	1918.03541	1.332e-4	0	1	0	5	5	0	0	0	0	4	4	1	91Toth.745
1	1	1919.68677	9.587e-5	0	1	0	9	4	5	0	0	0	9	1	8	91Toth.747
1	1	1922.34091	1.573e-4	0	1	0	8	4	5	0	0	0	7	3	4	91Toth.748
1	1	1923.16054	1.672e-4	0	1	0	7	4	3	0	0	0	6	3	4	91Toth.749
1	1	1939.12452	9.184e-5	0	1	0	9	5	4	0	0	0	9	2	7	91Toth.763
1	1	1941.62749	8.370e-5	0	1	0	10	4	7	0	0	0	9	3	6	91Toth.766
1	1	1941.75732	1.262e-4	0	1	0	7	5	2	0	0	0	7	2	5	91Toth.767
1	1	1942.51614	1.468e-4	0	1	0	6	5	2	0	0	0	5	4	1	91Toth.770
1	1	1945.34029	1.760e-4	0	1	0	7	2	5	0	0	0	6	1	6	91Toth.781
1	1	1946.36443	1.956e-4	0	1	0	6	3	4	0	0	0	5	0	5	91Toth.782
1	1	1951.12916	1.248e-4	0	1	0	6	4	3	0	0	0	6	1	6	91Toth.788
1	1	1956.23345	1.597e-4	0	1	0	4	4	1	0	0	0	3	1	2	91Toth.791
1	1	1959.63247	1.597e-4	0	1	0	5	5	0	0	0	0	5	2	3	91Toth.795
1	1	1967.44238	1.410e-4	0	1	0	7	5	2	0	0	0	6	4	3	91Toth.799
1	1	1984.50205	5.449e-5	0	1	0	9	3	6	0	0	0	9	0	9	91Toth.811
1	1	1988.39592	1.321e-4	0	1	0	8	5	4	0	0	0	7	4	3	91Toth.817
1	1	1992.65044	1.254e-4	0	1	0	9	4	5	0	0	0	8	3	6	91Toth.826
1	1	1998.92403	1.595e-4	0	1	0	6	4	3	0	0	0	5	1	4	91Toth.831
1	1	1999.94584	6.493e-5	0	1	0	6	5	2	0	0	0	6	2	5	91Toth.832
1	1	2016.83476	7.411e-5	0	1	0	7	6	1	0	0	0	6	5	2	91Toth.839
1	1	2018.33750	1.110e-4	0	1	0	9	5	4	0	0	0	8	4	5	91Toth.840
1	1	2019.07025	1.189e-4	0	1	0	9	3	6	0	0	0	8	2	7	91Toth.841
1	1	2020.53481	1.198e-4	0	1	0	8	4	5	0	0	0	8	1	8	91Toth.844
1	1	2027.02416	1.313e-4	0	1	0	5	4	1	0	0	0	4	1	4	91Toth.850
1	1	2034.03276	7.901e-5	0	1	0	8	5	4	0	0	0	8	2	7	91Toth.858
1	1	2041.28814	1.161e-4	0	1	0	8	6	3	0	0	0	7	5	2	91Toth.863
1	1	2043.94910	1.432e-4	0	1	0	8	3	6	0	0	0	7	0	7	91Toth.866
1	1	2060.48345	1.544e-4	0	1	0	8	4	5	0	0	0	7	1	6	91Toth.874
1	1	2063.07694	1.046e-4	0	1	0	7	6	1	0	0	0	7	3	4	91Toth.875
1	1	2074.23539	6.113e-5	0	1	0	9	2	7	0	0	0	8	1	8	91Toth.884
1	1	2105.78085	1.535e-4	0	1	0	5	5	0	0	0	0	4	2	3	91Toth.901
1	1	2106.34665	1.533e-4	0	1	0	6	5	2	0	0	0	5	2	3	91Toth.903
1	1	2124.88688	1.615e-4	0	1	0	7	4	3	0	0	0	6	1	6	91Toth.914
1	1	2137.22320	1.359e-4	0	1	0	8	5	4	0	0	0	7	2	5	91Toth.917
1	1	2145.46705	1.103e-4	0	1	0	10	4	7	0	0	0	9	1	8	91Toth.923
1	1	2152.55804	7.648e-5	0	1	0	10	3	8	0	0	0	9	0	9	91Toth.928
1	1	2171.25575	1.159e-4	0	1	0	7	5	2	0	0	0	6	2	5	91Toth.935
1	1	2254.60372	1.224e-4	0	1	0	9	4	5	0	0	0	8	1	8	91Toth.972
1	1	2255.44582	1.035e-4	0	1	0	9	5	4	0	0	0	8	2	7	91Toth.973
1	1	1106.7436	2.294e-4	0	1	0	9	1	8	0	0	0	10	4	7	91Toth_S2.7
1	1	1137.4295	3.788e-3	0	1	0	7	2	5	0	0	0	8	5	4	91Toth_S2.14
1	1	1165.3695	3.506e-4	0	1	0	5	2	3	0	0	0	6	5	2	91Toth_S2.20
1	1	1173.7183	1.629e-4	0	1	0	10	3	8	0	0	0	11	4	7	91Toth_S2.21
1	1	1174.5269	1.000e-4	0	1	0	7	0	7	0	0	0	8	3	6	91Toth_S2.22
1	1	1187.0214	1.690e-4	0	1	0	7	1	6	0	0	0	8	4	5	91Toth_S2.24
1	1	1211.2551	4.363e-4	0	1	0	4	1	4	0	0	0	5	4	1	91Toth_S2.26
1	1	1212.2468	1.631e-4	0	1	0	8	2	7	0	0	0	9	3	6	91Toth_S2.27
1	1	1225.5512	1.000e-4	0	1	0	10	4	7	0	0	0	11	5	6	91Toth_S2.36
1	1	1244.1382	1.000e-4	0	1	0	5	1	4	0	0	0	6	4	3	91Toth_S2.41
1	1	1260.3431	3.090e-4	0	1	0	6	1	6	0	0	0	7	2	5	91Toth_S2.43
1	1	1266.0727	2.440e-4	0	1	0	9	5	4	0	0	0	10	6	5	91Toth_S2.46
1	1	1280.0475	1.000e-4	0	1	0	9	4	5	0	0	0	10	5	6	91Toth_S2.50
1	1	1286.0288	3.458e-4	0	1	0	6	1	6	0	0	0	6	4	3	91Toth_S2.51
1	1	1287.4001	1.259e-4	0	1	0	8	4	5	0	0	0	9	5	4	91Toth_S2.52
1	1	1288.2498	1.000e-4	0	1	0	8	5	4	0	0	0	9	6	3	91Toth_S2.53
1	1	1290.5359	1.254e-4	0	1	0	8	6	3	0	0	0	9	7	2	91Toth_S2.55
1	1	1339.1484	1.000e-4	0	1	0	6	6	1	0	0	0	7	7	0	91Toth_S2.106
1	1	1361.0848	2.299e-4	0	1	0	5	5	0	0	0	0	6	6	1	91Toth_S2.127
1	1	1394.4457	1.000e-4	0	1	0	9	1	8	0	0	0	10	2	9	91Toth_S2.158
1	1	1510.6188	4.225e-4	0	1	0	7	6	1	0	0	0	7	7	0	91Toth_S2.302
1	1	1525.4995	1.534e-4	0	1	0	4	2	3	0	0	0	4	3	2	91Toth_S2.344
1	1	1538.2496	1.000e-4	0	1	0	5	0	5	0	0	0	4	3	2	91Toth_S2.367
1	1	1552.6382	1.892e-4	0	1	0	9	4	5	0	0	0	10	3	8	91Toth_S2.384
1	1	1559.3977	1.428e-4	0	1	0	8	5	4	0	0	0	9	4	5	91Toth_S2.394
1	1	1565.3709	3.739e-4	0	1	0	9	1	8	0	0	0	8	4	5	91Toth_S2.399
1	1	1566.0233	1.719e-4	0	1	0	7	4	3	0	0	0	8	3	6	91Toth_S2.400
1	1	1652.4741	2.179e-4	0	1	0	6	2	5	0	0	0	5	3	2	91Toth_S2.455
1	1	1654.5112	1.198e-4	0	1	0	5	2	3	0	0	0	5	1	4	91Toth_S2.459
1	1	1695.9282	1.482e-4	0	1	0	5	0	5	0	0	0	4	1	4	91Toth_S2.499
1	1	1699.6985	1.269e-4	0	1	0	10	4	7	0	0	0	11	1	10	91Toth_S2.505
1	1	1703.8479	1.715e-4	0	1	0	9	2	7	0	0	0	10	1	10	91Toth_S2.512
1	1	1712.4912	2.246e-4	0	1	0	10	3	8	0	0	0	9	4	5	91Toth_S2.523
1	1	1747.2492	1.000e-4	0	1	0	10	4	7	0	0	0	9	5	4	91Toth_S2.557
1	1	1751.0032	1.061e-4	0	1	0	8	2	7	0	0	0	8	1	8	91Toth_S2.563
1	1	1778.4185	2.237e-4	0	1	0	10	4	7	0	0	0	10	3	8	91Toth_S2.582
1	1	1827.9767	2.888e-4	0	1	0	7	4	3	0	0	0	8	1	8	91Toth_S2.641
1	1	1838.5662	6.107e-4	0	1	0	7	5	2	0	0	0	8	2	7	91Toth_S2.653
1	1	1853.2321	5.114e-4	0	1	0	5	5	0	0	0	0	6	2	5	91Toth_S2.680
1	1	1893.7171	1.114e-4	0	1	0	7	7	0	0	0	0	7	6	1	91Toth_S2.718
1	1	1991.8857	6.245e-4	0	1	0	6	6	1	0	0	0	5	5	0	91Toth_S2.823
1	1	2064.8534	1.491e-4	0	1	0	7	7	0	0	0	0	6	6	1	91Toth_S2.877
1	1	2080.7954	3.240e-4	0	1	0	5	5	0	0	0	0	5	0	5	91Toth_S2.886
1	1	2084.9842	2.806e-4	0	1	0	6	6	1	0	0	0	6	3	4	91Toth_S2.888
1	1	2095.0082	4.347e-4	0	1	0	8	6	3	0	0	0	8	3	6	91Toth_S2.897
1	1	2109.9971	4.942e-4	0	1	0	10	4	7	0	0	0	10	1	10	91Toth_S2.905
1	1	2225.1510	4.412e-4	0	1	0	6	6	1	0	0	0	5	3	2	91Toth_S2.960
1	1	2256.4556	8.654e-4	0	1	0	7	6	1	0	0	0	6	3	4	91Toth_S2.974
1	1	2258.7673	1.891e-4	0	1	0	8	6	3	0	0	0	7	3	4	91Toth_S2.977
1	1	2396.9099	2.462e-4	0	1	0	8	6	3	0	0	0	7	1	6	91Toth_S2.996
1	1	2220.880	2.419e-3	0	1	0	9	5	4	0	0	0	9	0	9	91Toth_S3.958
1	1	2227.511	1.738e-3	0	1	0	6	5	2	0	0	0	5	0	5	91Toth_S3.961
1	1	2458.182	1.000e-3	0	1	0	7	6	1	0	0	0	6	1	6	91Toth_S3.1000
1	1	1323.33444	1.000e-4	0	1	0	9	3	6	0	0	0	10	4	7	85BrTo.1
1	1	1340.16681	1.000e-4	0	1	0	7	3	4	0	0	0	8	4	5	85BrTo.3
1	1	1340.47508	1.000e-4	0	1	0	6	3	4	0	0	0	7	4	3	85BrTo.4
1	1	1363.26371	1.000e-4	0	1	0	5	4	1	0	0	0	6	5	2	85BrTo.8
1	1	1373.76954	1.000e-4	0	1	0	5	3	2	0	0	0	6	4	3	85BrTo.10
1	1	1375.08615	1.000e-4	0	1	0	4	1	4	0	0	0	5	2	3	85BrTo.11
1	1	1386.47658	1.000e-4	0	1	0	7	2	5	0	0	0	8	3	6	85BrTo.12
1	1	1404.99002	1.000e-4	0	1	0	5	2	3	0	0	0	6	3	4	85BrTo.14
1	1	1416.08638	1.191e-4	0	1	0	8	2	7	0	0	0	9	1	8	85BrTo.15
1	1	1417.49836	1.000e-4	0	1	0	8	1	8	0	0	0	9	0	9	85BrTo.16
1	1	1424.12990	1.000e-4	0	1	0	7	1	6	0	0	0	8	2	7	85BrTo.19
1	1	1447.95160	1.000e-4	0	1	0	5	1	4	0	0	0	6	2	5	85BrTo.22
1	1	1452.06653	1.000e-4	0	1	0	8	1	8	0	0	0	8	2	7	85BrTo.23
1	1	1489.84191	1.000e-4	0	1	0	6	1	6	0	0	0	6	2	5	85BrTo.30
1	1	1514.98739	1.000e-4	0	1	0	6	3	4	0	0	0	6	4	3	85BrTo.32
1	1	1516.70798	1.000e-4	0	1	0	4	3	2	0	0	0	4	4	1	85BrTo.34
1	1	1527.32037	1.000e-4	0	1	0	7	1	6	0	0	0	7	2	5	85BrTo.36
1	1	1531.63829	1.184e-4	0	1	0	7	3	4	0	0	0	7	4	3	85BrTo.38
1	1	1535.47897	1.000e-4	0	1	0	9	2	7	0	0	0	9	3	6	85BrTo.39
1	1	1544.43505	1.000e-4	0	1	0	9	3	6	0	0	0	9	4	5	85BrTo.41
1	1	1568.93965	1.877e-4	0	1	0	2	2	1	0	0	0	3	1	2	85BrTo.45
1	1	1594.49677	1.000e-4	0	1	0	3	2	1	0	0	0	4	1	4	85BrTo.46
1	1	1607.25343	1.000e-4	0	1	0	3	3	0	0	0	0	4	2	3	85BrTo.48
1	1	1609.44047	1.000e-4	0	1	0	4	1	4	0	0	0	3	2	1	85BrTo.49
1	1	1637.51181	1.000e-4	0	1	0	3	1	2	0	0	0	2	2	1	85BrTo.50
1	1	1661.37105	1.000e-4	0	1	0	6	3	4	0	0	0	5	4	1	85BrTo.53
1	1	1688.37857	1.000e-4	0	1	0	7	2	5	0	0	0	7	1	6	85BrTo.54
1	1	1802.47960	1.167e-4	0	1	0	9	1	8	0	0	0	8	2	7	85BrTo.56
1	1	1805.14645	1.000e-4	0	1	0	5	3	2	0	0	0	5	0	5	85BrTo.57
1	1	1812.28206	1.018e-4	0	1	0	9	2	7	0	0	0	8	3	6	85BrTo.60
1	1	1825.20156	1.000e-4	0	1	0	6	3	4	0	0	0	5	2	3	85BrTo.61
1	1	1829.13037	1.000e-4	0	1	0	5	2	3	0	0	0	4	1	4	85BrTo.63
1	1	1847.78281	1.000e-4	0	1	0	8	3	6	0	0	0	7	2	5	85BrTo.64
1	1	1988.39591	1.000e-4	0	1	0	8	5	4	0	0	0	7	4	3	85BrTo.69
1	1	1992.65054	1.000e-4	0	1	0	9	4	5	0	0	0	8	3	6	85BrTo.71
1	1	1099.678984	4.322e-4	0	1	0	9	2	7	0	0	0	10	5	6	83Guelachv.2
1	1	1101.450495	2.423e-4	0	1	0	6	2	5	0	0	0	7	5	2	83Guelachv.3
1	1	1106.743722	3.572e-4	0	1	0	9	1	8	0	0	0	10	4	7	83Guelachv.4
1	1	1135.745157	2.869e-4	0	1	0	8	1	8	0	0	0	9	2	7	83Guelachv.7
1	1	1137.425672	2.967e-4	0	1	0	7	2	5	0	0	0	8	5	4	83Guelachv.8
1	1	1165.369775	3.386e-4	0	1	0	5	2	3	0	0	0	6	5	2	83Guelachv.11
1	1	1173.718283	1.190e-4	0	1	0	10	3	8	0	0	0	11	4	7	83Guelachv.12
1	1	1187.021656	1.809e-4	0	1	0	7	1	6	0	0	0	8	4	5	83Guelachv.14
1	1	1211.255776	3.370e-5	0	1	0	4	1	4	0	0	0	5	4	1	83Guelachv.16
1	1	1212.246954	4.347e-5	0	1	0	8	2	7	0	0	0	9	3	6	83Guelachv.17
1	1	1214.958404	1.861e-5	0	1	0	8	1	8	0	0	0	8	4	5	83Guelachv.19
1	1	1225.551515	3.513e-5	0	1	0	10	4	7	0	0	0	11	5	6	83Guelachv.26
1	1	1239.997798	1.481e-3	0	1	0	8	2	7	0	0	0	8	5	4	83Guelachv.30
1	1	1244.138471	5.153e-5	0	1	0	5	1	4	0	0	0	6	4	3	83Guelachv.34
1	1	1260.343838	1.445e-4	0	1	0	6	1	6	0	0	0	7	2	5	83Guelachv.44
1	1	1266.073321	9.123e-5	0	1	0	9	5	4	0	0	0	10	6	5	83Guelachv.48
1	1	1269.957615	1.649e-4	0	1	0	8	3	6	0	0	0	9	4	5	83Guelachv.56
1	1	1271.783146	4.880e-3	0	1	0	5	0	5	0	0	0	6	3	4	83Guelachv.57
1	1	1272.687391	9.027e-5	0	1	0	6	2	5	0	0	0	6	5	2	83Guelachv.61
1	1	1280.047808	8.237e-5	0	1	0	9	4	5	0	0	0	10	5	6	83Guelachv.64
1	1	1284.305946	1.000e-5	0	1	0	3	1	2	0	0	0	4	4	1	83Guelachv.67
1	1	1286.028740	1.000e-5	0	1	0	6	1	6	0	0	0	6	4	3	83Guelachv.68
1	1	1287.400386	1.214e-4	0	1	0	8	4	5	0	0	0	9	5	4	83Guelachv.70
1	1	1288.250249	8.737e-5	0	1	0	8	5	4	0	0	0	9	6	3	83Guelachv.72
1	1	1290.536185	1.191e-4	0	1	0	8	6	3	0	0	0	9	7	2	83Guelachv.74
1	1	1311.892561	3.940e-5	0	1	0	5	2	3	0	0	0	5	5	0	83Guelachv.93
1	1	1312.556002	1.265e-4	0	1	0	7	5	2	0	0	0	8	6	3	83Guelachv.96
1	1	1314.742569	1.096e-3	0	1	0	7	6	1	0	0	0	8	7	2	83Guelachv.101
1	1	1316.972765	1.513e-4	0	1	0	7	4	3	0	0	0	8	5	4	83Guelachv.107
1	1	1318.929829	1.878e-4	0	1	0	6	2	5	0	0	0	7	3	4	83Guelachv.110
1	1	1320.869058	9.901e-5	0	1	0	7	7	0	0	0	0	8	8	1	83Guelachv.113
1	1	1323.334754	9.625e-5	0	1	0	9	3	6	0	0	0	10	4	7	83Guelachv.116
1	1	1327.844881	1.036e-4	0	1	0	9	1	8	0	0	0	9	4	5	83Guelachv.124
1	1	1332.757374	5.877e-5	0	1	0	7	2	5	0	0	0	7	5	2	83Guelachv.127
1	1	1333.489323	1.565e-5	0	1	0	4	1	4	0	0	0	4	4	1	83Guelachv.128
1	1	1336.663098	1.405e-4	0	1	0	6	5	2	0	0	0	7	6	1	83Guelachv.130
1	1	1338.286637	1.153e-4	0	1	0	7	0	7	0	0	0	7	3	4	83Guelachv.133
1	1	1338.546354	1.163e-4	0	1	0	6	4	3	0	0	0	7	5	2	83Guelachv.134
1	1	1339.148909	1.994e-4	0	1	0	6	6	1	0	0	0	7	7	0	83Guelachv.136
1	1	1340.167084	1.424e-4	0	1	0	7	3	4	0	0	0	8	4	5	83Guelachv.140
1	1	1340.475439	1.060e-4	0	1	0	6	3	4	0	0	0	7	4	3	83Guelachv.141
1	1	1341.100979	6.356e-5	0	1	0	9	2	7	0	0	0	9	5	4	83Guelachv.144
1	1	1349.380122	1.134e-4	0	1	0	3	0	3	0	0	0	4	3	2	83Guelachv.154
1	1	1361.084664	6.731e-4	0	1	0	5	5	0	0	0	0	6	6	1	83Guelachv.166
1	1	1363.264110	1.351e-4	0	1	0	5	4	1	0	0	0	6	5	2	83Guelachv.172
1	1	1372.270205	1.533e-4	0	1	0	9	2	7	0	0	0	10	3	8	83Guelachv.182
1	1	1373.769829	1.098e-4	0	1	0	5	3	2	0	0	0	6	4	3	83Guelachv.183
1	1	1375.086460	1.098e-4	0	1	0	4	1	4	0	0	0	5	2	3	83Guelachv.184
1	1	1378.493420	1.054e-4	0	1	0	7	1	6	0	0	0	7	4	3	83Guelachv.189
1	1	1382.062336	9.864e-5	0	1	0	10	3	8	0	0	0	11	2	9	83Guelachv.197
1	1	1386.476973	1.364e-4	0	1	0	7	2	5	0	0	0	8	3	6	83Guelachv.202
1	1	1387.523238	1.169e-4	0	1	0	4	4	1	0	0	0	5	5	0	83Guelachv.204
1	1	1390.522136	7.027e-5	0	1	0	5	1	4	0	0	0	5	4	1	83Guelachv.210
1	1	1394.446270	1.906e-4	0	1	0	9	1	8	0	0	0	10	2	9	83Guelachv.213
1	1	1394.474820	9.237e-5	0	1	0	4	3	2	0	0	0	5	4	1	83Guelachv.214
1	1	1399.204587	9.580e-5	0	1	0	4	2	3	0	0	0	5	3	2	83Guelachv.220
1	1	1404.990296	7.964e-5	0	1	0	5	2	3	0	0	0	6	3	4	83Guelachv.228
1	1	1406.429564	3.363e-4	0	1	0	8	1	8	0	0	0	7	4	3	83Guelachv.230
1	1	1411.323487	5.544e-5	0	1	0	10	4	7	0	0	0	11	3	8	83Guelachv.236
1	1	1411.954797	9.991e-5	0	1	0	5	0	5	0	0	0	5	3	2	83Guelachv.238
1	1	1416.086635	1.450e-4	0	1	0	8	2	7	0	0	0	9	1	8	83Guelachv.241
1	1	1417.498787	1.268e-4	0	1	0	8	1	8	0	0	0	9	0	9	83Guelachv.243
1	1	1419.508406	1.255e-4	0	1	0	3	3	0	0	0	0	4	4	1	83Guelachv.247
1	1	1424.130316	9.808e-5	0	1	0	7	1	6	0	0	0	8	2	7	83Guelachv.251
1	1	1428.271465	1.438e-4	0	1	0	8	3	6	0	0	0	9	2	7	83Guelachv.255
1	1	1432.412308	8.273e-5	0	1	0	6	1	6	0	0	0	5	4	1	83Guelachv.258
1	1	1436.480612	1.307e-4	0	1	0	7	0	7	0	0	0	8	1	8	83Guelachv.264
1	1	1436.818589	1.394e-4	0	1	0	3	2	1	0	0	0	4	3	2	83Guelachv.266
1	1	1446.478454	1.124e-4	0	1	0	3	0	3	0	0	0	3	3	0	83Guelachv.278
1	1	1447.951948	8.742e-5	0	1	0	5	1	4	0	0	0	6	2	5	83Guelachv.279
1	1	1452.066898	9.435e-5	0	1	0	8	1	8	0	0	0	8	2	7	83Guelachv.280
1	1	1456.510163	1.388e-4	0	1	0	6	1	6	0	0	0	7	0	7	83Guelachv.289
1	1	1456.887366	6.559e-5	0	1	0	2	2	1	0	0	0	3	3	0	83Guelachv.290
1	1	1457.072295	7.971e-5	0	1	0	6	2	5	0	0	0	7	1	6	83Guelachv.292
1	1	1464.905433	1.171e-4	0	1	0	2	1	2	0	0	0	3	2	1	83Guelachv.309
1	1	1472.051553	1.470e-4	0	1	0	3	1	2	0	0	0	4	2	3	83Guelachv.321
1	1	1473.514525	1.077e-4	0	1	0	5	0	5	0	0	0	6	1	6	83Guelachv.323
1	1	1476.429216	1.203e-4	0	1	0	7	0	7	0	0	0	7	1	6	83Guelachv.328
1	1	1481.778702	1.343e-4	0	1	0	8	4	5	0	0	0	9	3	6	83Guelachv.336
1	1	1486.158818	1.695e-4	0	1	0	9	1	8	0	0	0	9	2	7	83Guelachv.342
1	1	1489.050276	1.291e-4	0	1	0	8	2	7	0	0	0	8	3	6	83Guelachv.348
1	1	1489.302818	1.752e-4	0	1	0	6	3	4	0	0	0	7	2	5	83Guelachv.349
1	1	1489.842311	1.254e-4	0	1	0	6	1	6	0	0	0	6	2	5	83Guelachv.350
1	1	1491.390779	1.153e-4	0	1	0	10	3	8	0	0	0	10	4	7	83Guelachv.352
1	1	1496.249268	1.247e-4	0	1	0	4	1	4	0	0	0	5	0	5	83Guelachv.356
1	1	1503.994081	2.185e-5	0	1	0	7	2	5	0	0	0	6	5	2	83Guelachv.370
1	1	1505.604609	1.572e-4	0	1	0	1	1	0	0	0	0	2	2	1	83Guelachv.373
1	1	1505.828044	1.000e-5	0	1	0	10	4	7	0	0	0	10	5	6	83Guelachv.374
1	1	1507.058671	1.247e-4	0	1	0	3	0	3	0	0	0	4	1	4	83Guelachv.379
1	1	1507.484369	6.908e-5	0	1	0	8	3	6	0	0	0	8	4	5	83Guelachv.381
1	1	1507.799645	8.835e-5	0	1	0	6	5	2	0	0	0	6	6	1	83Guelachv.382
1	1	1507.972968	1.127e-4	0	1	0	7	5	2	0	0	0	7	6	1	83Guelachv.386
1	1	1508.021905	1.151e-4	0	1	0	8	5	4	0	0	0	8	6	3	83Guelachv.387
1	1	1508.559166	1.085e-4	0	1	0	4	2	3	0	0	0	5	1	4	83Guelachv.393
1	1	1509.531081	1.449e-4	0	1	0	8	4	5	0	0	0	8	5	4	83Guelachv.394
1	1	1509.663361	1.139e-4	0	1	0	9	5	4	0	0	0	9	6	3	83Guelachv.396
1	1	1509.784915	1.547e-3	0	1	0	5	4	1	0	0	0	5	5	0	83Guelachv.397
1	1	1509.784915	1.933e-3	0	1	0	6	4	3	0	0	0	6	5	2	83Guelachv.398
1	1	1510.618854	7.094e-4	0	1	0	7	6	1	0	0	0	7	7	0	83Guelachv.405
1	1	1512.306795	7.890e-4	0	1	0	6	2	5	0	0	0	6	3	4	83Guelachv.413
1	1	1512.306795	2.835e-3	0	1	0	7	4	3	0	0	0	7	5	2	83Guelachv.414
1	1	1512.755436	1.274e-4	0	1	0	5	1	4	0	0	0	4	4	1	83Guelachv.415
1	1	1514.987769	7.519e-5	0	1	0	6	3	4	0	0	0	6	4	3	83Guelachv.417
1	1	1516.708329	1.037e-4	0	1	0	4	3	2	0	0	0	4	4	1	83Guelachv.425
1	1	1520.153506	1.405e-4	0	1	0	5	3	2	0	0	0	5	4	1	83Guelachv.435
1	1	1521.234953	1.836e-4	0	1	0	4	1	4	0	0	0	4	2	3	83Guelachv.439
1	1	1521.309341	7.765e-5	0	1	0	5	0	5	0	0	0	5	1	4	83Guelachv.440
1	1	1521.469233	1.000e-5	0	1	0	9	4	5	0	0	0	9	5	4	83Guelachv.441
1	1	1525.499806	1.151e-4	0	1	0	4	2	3	0	0	0	4	3	2	83Guelachv.447
1	1	1527.320739	1.147e-4	0	1	0	7	1	6	0	0	0	7	2	5	83Guelachv.452
1	1	1531.638592	1.727e-4	0	1	0	7	3	4	0	0	0	7	4	3	83Guelachv.459
1	1	1533.916918	1.354e-4	0	1	0	3	2	1	0	0	0	3	3	0	83Guelachv.463
1	1	1535.479376	1.575e-4	0	1	0	9	2	7	0	0	0	9	3	6	83Guelachv.465
1	1	1538.250119	2.222e-4	0	1	0	5	0	5	0	0	0	4	3	2	83Guelachv.470
1	1	1539.060772	2.162e-4	0	1	0	1	0	1	0	0	0	2	1	2	83Guelachv.474
1	1	1540.300144	1.036e-4	0	1	0	2	1	2	0	0	0	3	0	3	83Guelachv.475
1	1	1542.160161	1.015e-4	0	1	0	2	1	2	0	0	0	2	2	1	83Guelachv.478
1	1	1544.435482	1.261e-4	0	1	0	9	3	6	0	0	0	9	4	5	83Guelachv.483
1	1	1545.157043	1.557e-4	0	1	0	5	2	3	0	0	0	5	3	2	83Guelachv.485
1	1	1550.236309	8.988e-5	0	1	0	7	2	5	0	0	0	7	3	4	83Guelachv.490
1	1	1552.638463	1.018e-4	0	1	0	9	4	5	0	0	0	10	3	8	83Guelachv.491
1	1	1553.005702	2.666e-5	0	1	0	7	1	6	0	0	0	6	4	3	83Guelachv.493
1	1	1554.352731	1.248e-4	0	1	0	5	1	4	0	0	0	5	2	3	83Guelachv.494
1	1	1555.257306	9.593e-5	0	1	0	8	1	8	0	0	0	7	2	5	83Guelachv.495
1	1	1556.025316	1.744e-4	0	1	0	6	4	3	0	0	0	7	3	4	83Guelachv.497
1	1	1558.305513	2.448e-4	0	1	0	4	3	2	0	0	0	5	2	3	83Guelachv.501
1	1	1558.531321	1.883e-4	0	1	0	3	0	3	0	0	0	3	1	2	83Guelachv.502
1	1	1559.398017	1.078e-4	0	1	0	8	5	4	0	0	0	9	4	5	83Guelachv.503
1	1	1560.257490	1.468e-4	0	1	0	3	1	2	0	0	0	3	2	1	83Guelachv.505
1	1	1563.231648	6.107e-5	0	1	0	9	2	7	0	0	0	8	5	4	83Guelachv.510
1	1	1565.371674	4.679e-5	0	1	0	9	1	8	0	0	0	8	4	5	83Guelachv.512
1	1	1566.023640	1.584e-4	0	1	0	7	4	3	0	0	0	8	3	6	83Guelachv.514
1	1	1568.940222	1.305e-4	0	1	0	2	2	1	0	0	0	3	1	2	83Guelachv.515
1	1	1576.185813	1.728e-4	0	1	0	1	0	1	0	0	0	1	1	0	83Guelachv.521
1	1	1577.275357	3.436e-5	0	1	0	7	3	4	0	0	0	8	2	7	83Guelachv.522
1	1	1577.583295	1.347e-4	0	1	0	5	3	2	0	0	0	6	2	5	83Guelachv.523
1	1	1594.497128	1.406e-4	0	1	0	3	2	1	0	0	0	4	1	4	83Guelachv.543
1	1	1596.243074	1.428e-4	0	1	0	6	1	6	0	0	0	5	2	3	83Guelachv.545
1	1	1601.458954	1.094e-4	0	1	0	7	5	2	0	0	0	8	4	5	83Guelachv.550
1	1	1602.884249	1.714e-4	0	1	0	5	4	1	0	0	0	6	3	4	83Guelachv.553
1	1	1606.716706	9.848e-5	0	1	0	5	2	3	0	0	0	6	1	6	83Guelachv.556
1	1	1607.253904	1.615e-4	0	1	0	3	3	0	0	0	0	4	2	3	83Guelachv.558
1	1	1609.440827	1.204e-4	0	1	0	4	1	4	0	0	0	3	2	1	83Guelachv.559
1	1	1611.036690	3.205e-5	0	1	0	9	3	6	0	0	0	10	2	9	83Guelachv.560
1	1	1616.711942	1.824e-4	0	1	0	1	1	0	0	0	0	1	0	1	83Guelachv.563
1	1	1620.787563	1.550e-4	0	1	0	4	4	1	0	0	0	5	3	2	83Guelachv.567
1	1	1621.620548	1.235e-4	0	1	0	6	5	2	0	0	0	7	4	3	83Guelachv.570
1	1	1622.598112	8.806e-5	0	1	0	4	2	3	0	0	0	3	3	0	83Guelachv.572
1	1	1623.826748	4.924e-5	0	1	0	8	6	3	0	0	0	9	5	4	83Guelachv.575
1	1	1635.652235	1.672e-4	0	1	0	3	1	2	0	0	0	3	0	3	83Guelachv.584
1	1	1637.512188	1.011e-4	0	1	0	3	1	2	0	0	0	2	2	1	83Guelachv.586
1	1	1642.386994	1.309e-4	0	1	0	5	3	2	0	0	0	4	4	1	83Guelachv.593
1	1	1645.969683	1.093e-4	0	1	0	3	2	1	0	0	0	3	1	2	83Guelachv.595
1	1	1648.430129	4.977e-5	0	1	0	7	2	5	0	0	0	8	1	8	83Guelachv.599
1	1	1649.418657	9.126e-5	0	1	0	5	5	0	0	0	0	6	4	3	83Guelachv.600
1	1	1650.267138	8.739e-5	0	1	0	7	6	1	0	0	0	8	5	4	83Guelachv.603
1	1	1652.400729	1.505e-4	0	1	0	3	0	3	0	0	0	2	1	2	83Guelachv.604
1	1	1652.474271	1.599e-5	0	1	0	6	2	5	0	0	0	5	3	2	83Guelachv.605
1	1	1652.809689	1.596e-4	0	1	0	8	2	7	0	0	0	7	3	4	83Guelachv.606
1	1	1653.267559	1.917e-4	0	1	0	2	1	2	0	0	0	1	0	1	83Guelachv.607
1	1	1654.511599	1.454e-4	0	1	0	5	2	3	0	0	0	5	1	4	83Guelachv.609
1	1	1656.305550	8.159e-5	0	1	0	6	4	3	0	0	0	5	5	0	83Guelachv.610
1	1	1661.371468	1.279e-4	0	1	0	6	3	4	0	0	0	5	4	1	83Guelachv.619
1	1	1662.809676	1.387e-4	0	1	0	2	2	1	0	0	0	2	1	2	83Guelachv.621
1	1	1671.452201	1.139e-4	0	1	0	5	2	3	0	0	0	4	3	2	83Guelachv.629
1	1	1674.127614	7.068e-5	0	1	0	6	6	1	0	0	0	7	5	2	83Guelachv.632
1	1	1675.515487	8.771e-5	0	1	0	5	1	4	0	0	0	5	0	5	83Guelachv.635
1	1	1679.109532	7.762e-5	0	1	0	7	5	2	0	0	0	6	6	1	83Guelachv.641
1	1	1679.468202	1.408e-4	0	1	0	4	3	2	0	0	0	5	0	5	83Guelachv.642
1	1	1680.465858	1.289e-4	0	1	0	7	3	4	0	0	0	7	2	5	83Guelachv.645
1	1	1683.178368	1.393e-4	0	1	0	4	2	3	0	0	0	4	1	4	83Guelachv.651
1	1	1683.540839	1.349e-4	0	1	0	7	4	3	0	0	0	6	5	2	83Guelachv.652
1	1	1683.984017	1.110e-4	0	1	0	5	3	2	0	0	0	5	2	3	83Guelachv.653
1	1	1684.835561	1.298e-4	0	1	0	4	1	4	0	0	0	3	0	3	83Guelachv.654
1	1	1685.469002	2.844e-5	0	1	0	6	3	4	0	0	0	7	0	7	83Guelachv.656
1	1	1685.618187	3.987e-5	0	1	0	8	4	5	0	0	0	9	1	8	83Guelachv.657
1	1	1688.378913	1.198e-4	0	1	0	7	2	5	0	0	0	7	1	6	83Guelachv.661
1	1	1694.167839	1.234e-4	0	1	0	6	4	3	0	0	0	7	1	6	83Guelachv.668
1	1	1695.459794	1.142e-4	0	1	0	3	3	0	0	0	0	3	2	1	83Guelachv.670
1	1	1695.928564	1.294e-4	0	1	0	5	0	5	0	0	0	4	1	4	83Guelachv.671
1	1	1698.300397	3.921e-5	0	1	0	7	7	0	0	0	0	8	6	3	83Guelachv.675
1	1	1698.955937	1.594e-4	0	1	0	8	3	6	0	0	0	7	4	3	83Guelachv.676
1	1	1699.934352	1.627e-4	0	1	0	2	2	1	0	0	0	1	1	0	83Guelachv.678
1	1	1700.501122	9.657e-5	0	1	0	5	1	4	0	0	0	4	2	3	83Guelachv.679
1	1	1702.749364	1.369e-4	0	1	0	9	3	6	0	0	0	9	2	7	83Guelachv.682
1	1	1703.438826	5.632e-5	0	1	0	8	5	4	0	0	0	7	6	1	83Guelachv.683
1	1	1703.848450	1.000e-5	0	1	0	9	2	7	0	0	0	10	1	10	83Guelachv.685
1	1	1704.453786	9.867e-5	0	1	0	4	3	2	0	0	0	4	2	3	83Guelachv.687
1	1	1704.862340	5.734e-5	0	1	0	8	4	5	0	0	0	7	5	2	83Guelachv.688
1	1	1706.150906	1.259e-4	0	1	0	7	3	4	0	0	0	6	4	3	83Guelachv.689
1	1	1710.024379	1.585e-4	0	1	0	8	3	6	0	0	0	9	0	9	83Guelachv.695
1	1	1712.491437	7.514e-5	0	1	0	10	3	8	0	0	0	9	4	5	83Guelachv.699
1	1	1714.034097	1.218e-4	0	1	0	6	2	5	0	0	0	6	1	6	83Guelachv.703
1	1	1715.847653	1.250e-4	0	1	0	9	4	5	0	0	0	9	3	6	83Guelachv.708
1	1	1717.405892	1.677e-4	0	1	0	6	1	6	0	0	0	5	0	5	83Guelachv.709
1	1	1717.711741	3.932e-5	0	1	0	8	5	4	0	0	0	9	2	7	83Guelachv.710
1	1	1718.801218	8.308e-5	0	1	0	6	3	4	0	0	0	6	2	5	83Guelachv.713
1	1	1723.487066	1.109e-4	0	1	0	7	1	6	0	0	0	7	0	7	83Guelachv.717
1	1	1729.434963	8.762e-5	0	1	0	9	5	4	0	0	0	8	6	3	83Guelachv.723
1	1	1729.782986	1.219e-4	0	1	0	7	4	3	0	0	0	7	3	4	83Guelachv.724
1	1	1730.142007	3.274e-5	0	1	0	4	4	1	0	0	0	5	1	4	83Guelachv.726
1	1	1733.390987	1.313e-4	0	1	0	7	0	7	0	0	0	6	1	6	83Guelachv.732
1	1	1734.650930	1.150e-4	0	1	0	4	2	3	0	0	0	3	1	2	83Guelachv.735
1	1	1739.318935	1.371e-4	0	1	0	9	2	7	0	0	0	9	1	8	83Guelachv.740
1	1	1739.839178	1.585e-4	0	1	0	3	2	1	0	0	0	2	1	2	83Guelachv.741
1	1	1743.614229	6.709e-5	0	1	0	7	2	5	0	0	0	6	3	4	83Guelachv.746
1	1	1744.592821	1.400e-4	0	1	0	8	3	6	0	0	0	8	2	7	83Guelachv.749
1	1	1747.082712	1.043e-4	0	1	0	4	4	1	0	0	0	4	3	2	83Guelachv.753
1	1	1747.249548	1.000e-5	0	1	0	10	4	7	0	0	0	9	5	4	83Guelachv.754
1	1	1749.403195	1.106e-4	0	1	0	6	4	3	0	0	0	6	3	4	83Guelachv.760
1	1	1751.003479	1.003e-5	0	1	0	8	2	7	0	0	0	8	1	8	83Guelachv.763
1	1	1751.423623	8.218e-5	0	1	0	8	1	8	0	0	0	7	0	7	83Guelachv.764
1	1	1756.819248	1.315e-4	0	1	0	7	1	6	0	0	0	6	2	5	83Guelachv.773
1	1	1758.581925	1.209e-4	0	1	0	8	4	5	0	0	0	8	3	6	83Guelachv.776
1	1	1761.828918	9.673e-5	0	1	0	6	2	5	0	0	0	5	1	4	83Guelachv.780
1	1	1767.912017	1.522e-4	0	1	0	9	1	8	0	0	0	9	0	9	83Guelachv.787
1	1	1770.447908	1.737e-4	0	1	0	6	5	2	0	0	0	7	2	5	83Guelachv.793
1	1	1770.854534	1.297e-4	0	1	0	3	3	0	0	0	0	3	0	3	83Guelachv.794
1	1	1772.714538	1.146e-4	0	1	0	3	3	0	0	0	0	2	2	1	83Guelachv.798
1	1	1778.418761	8.329e-5	0	1	0	10	4	7	0	0	0	10	3	8	83Guelachv.804
1	1	1779.092771	1.071e-4	0	1	0	10	3	8	0	0	0	10	2	9	83Guelachv.808
1	1	1780.811019	2.435e-5	0	1	0	9	5	4	0	0	0	9	4	5	83Guelachv.812
1	1	1781.962314	1.082e-4	0	1	0	9	3	6	0	0	0	8	4	5	83Guelachv.815
1	1	1790.952224	1.206e-4	0	1	0	8	2	7	0	0	0	7	1	6	83Guelachv.824
1	1	1792.659728	1.034e-4	0	1	0	4	3	2	0	0	0	3	2	1	83Guelachv.826
1	1	1792.930412	8.973e-5	0	1	0	7	5	2	0	0	0	7	4	3	83Guelachv.827
1	1	1795.802325	1.130e-4	0	1	0	5	5	0	0	0	0	5	4	1	83Guelachv.830
1	1	1796.132889	1.037e-4	0	1	0	6	5	2	0	0	0	6	4	3	83Guelachv.832
1	1	1796.924857	9.799e-5	0	1	0	8	5	4	0	0	0	8	4	5	83Guelachv.837
1	1	1802.480134	1.258e-4	0	1	0	9	1	8	0	0	0	8	2	7	83Guelachv.846
1	1	1804.610690	2.212e-4	0	1	0	5	4	1	0	0	0	6	1	6	83Guelachv.847
1	1	1805.146817	1.179e-4	0	1	0	5	3	2	0	0	0	5	0	5	83Guelachv.848
1	1	1812.282564	1.092e-4	0	1	0	9	2	7	0	0	0	8	3	6	83Guelachv.859
1	1	1825.202010	1.294e-4	0	1	0	6	3	4	0	0	0	5	2	3	83Guelachv.873
1	1	1829.130692	6.716e-5	0	1	0	5	2	3	0	0	0	4	1	4	83Guelachv.878
1	1	1830.132426	1.008e-4	0	1	0	5	3	2	0	0	0	4	2	3	83Guelachv.879
1	1	1844.181045	1.043e-4	0	1	0	4	4	1	0	0	0	3	3	0	83Guelachv.896
1	1	1845.364371	8.376e-5	0	1	0	6	6	1	0	0	0	6	5	2	83Guelachv.900
1	1	1845.598482	8.486e-5	0	1	0	7	6	1	0	0	0	7	5	2	83Guelachv.901
1	1	1845.957478	1.078e-4	0	1	0	8	6	3	0	0	0	8	5	4	83Guelachv.903
1	1	1847.783216	1.286e-4	0	1	0	8	3	6	0	0	0	7	2	5	83Guelachv.909
1	1	1852.405410	9.512e-5	0	1	0	5	4	1	0	0	0	5	1	4	83Guelachv.915
1	1	1867.925484	4.587e-5	0	1	0	7	4	3	0	0	0	7	1	6	83Guelachv.933
1	1	1868.054450	1.008e-4	0	1	0	4	3	2	0	0	0	3	0	3	83Guelachv.934
1	1	1869.346040	9.167e-5	0	1	0	5	4	1	0	0	0	4	3	2	83Guelachv.936
1	1	1870.805324	9.099e-5	0	1	0	10	3	8	0	0	0	9	2	7	83Guelachv.937
1	1	1876.632120	6.019e-5	0	1	0	7	3	4	0	0	0	7	0	7	83Guelachv.938
1	1	1889.569808	5.265e-5	0	1	0	6	4	3	0	0	0	5	3	2	83Guelachv.948
1	1	1904.761280	1.345e-4	0	1	0	4	4	1	0	0	0	4	1	4	83Guelachv.966
1	1	1909.964317	9.583e-5	0	1	0	7	3	4	0	0	0	6	2	5	83Guelachv.970
1	1	1918.035745	3.535e-5	0	1	0	5	5	0	0	0	0	4	4	1	83Guelachv.976
1	1	1919.687168	6.062e-5	0	1	0	9	4	5	0	0	0	9	1	8	83Guelachv.979
1	1	1922.341255	6.845e-5	0	1	0	8	4	5	0	0	0	7	3	4	83Guelachv.982
1	1	1923.160892	8.512e-5	0	1	0	7	4	3	0	0	0	6	3	4	83Guelachv.983
1	1	1939.124935	6.920e-5	0	1	0	9	5	4	0	0	0	9	2	7	83Guelachv.995
1	1	1941.627959	1.145e-4	0	1	0	10	4	7	0	0	0	9	3	6	83Guelachv.998
1	1	1941.757728	9.595e-5	0	1	0	7	5	2	0	0	0	7	2	5	83Guelachv.999
1	1	1942.516514	8.241e-5	0	1	0	6	5	2	0	0	0	5	4	1	83Guelachv.1000
1	1	1945.340643	8.992e-5	0	1	0	7	2	5	0	0	0	6	1	6	83Guelachv.1004
1	1	1946.364769	9.536e-5	0	1	0	6	3	4	0	0	0	5	0	5	83Guelachv.1008
1	1	1951.129579	1.035e-4	0	1	0	6	4	3	0	0	0	6	1	6	83Guelachv.1013
1	1	1956.233881	1.492e-4	0	1	0	4	4	1	0	0	0	3	1	2	83Guelachv.1017
1	1	1959.632973	2.205e-4	0	1	0	5	5	0	0	0	0	5	2	3	83Guelachv.1021
1	1	1967.442766	8.294e-5	0	1	0	7	5	2	0	0	0	6	4	3	83Guelachv.1025
1	1	1984.502470	2.661e-5	0	1	0	9	3	6	0	0	0	9	0	9	83Guelachv.1036
1	1	1988.396283	4.632e-5	0	1	0	8	5	4	0	0	0	7	4	3	83Guelachv.1038
1	1	1991.887779	1.005e-3	0	1	0	6	6	1	0	0	0	5	5	0	83Guelachv.1041
1	1	1992.650866	1.017e-4	0	1	0	9	4	5	0	0	0	8	3	6	83Guelachv.1043
1	1	1998.924459	1.374e-4	0	1	0	6	4	3	0	0	0	5	1	4	83Guelachv.1045
1	1	1999.946373	1.466e-4	0	1	0	6	5	2	0	0	0	6	2	5	83Guelachv.1046
1	1	2016.835161	1.993e-5	0	1	0	7	6	1	0	0	0	6	5	2	83Guelachv.1055
1	1	2018.337910	6.551e-5	0	1	0	9	5	4	0	0	0	8	4	5	83Guelachv.1056
1	1	2019.070648	6.120e-5	0	1	0	9	3	6	0	0	0	8	2	7	83Guelachv.1058
1	1	2020.535285	1.388e-4	0	1	0	8	4	5	0	0	0	8	1	8	83Guelachv.1059
1	1	2027.024565	7.888e-5	0	1	0	5	4	1	0	0	0	4	1	4	83Guelachv.1064
1	1	2034.033079	6.105e-5	0	1	0	8	5	4	0	0	0	8	2	7	83Guelachv.1065
1	1	2041.288758	4.122e-5	0	1	0	8	6	3	0	0	0	7	5	2	83Guelachv.1070
1	1	2060.483843	8.240e-5	0	1	0	8	4	5	0	0	0	7	1	6	83Guelachv.1077
1	1	2064.853919	9.611e-5	0	1	0	7	7	0	0	0	0	6	6	1	83Guelachv.1078
1	1	2074.235797	1.000e-5	0	1	0	9	2	7	0	0	0	8	1	8	83Guelachv.1085
1	1	2105.780780	3.917e-4	0	1	0	5	5	0	0	0	0	4	2	3	83Guelachv.1100
1	1	2106.347060	8.789e-5	0	1	0	6	5	2	0	0	0	5	2	3	83Guelachv.1101
1	1	2124.887291	9.296e-5	0	1	0	7	4	3	0	0	0	6	1	6	83Guelachv.1109
1	1	2137.223606	5.954e-5	0	1	0	8	5	4	0	0	0	7	2	5	83Guelachv.1114
1	1	2145.467449	2.507e-5	0	1	0	10	4	7	0	0	0	9	1	8	83Guelachv.1122
1	1	2152.558387	6.232e-5	0	1	0	10	3	8	0	0	0	9	0	9	83Guelachv.1126
1	1	2171.256188	6.383e-5	0	1	0	7	5	2	0	0	0	6	2	5	83Guelachv.1132
1	1	2255.446179	4.653e-5	0	1	0	9	5	4	0	0	0	8	2	7	83Guelachv.1169
1	1	5107.06720	4.686e-3	0	2	1	7	4	4	0	1	0	8	4	5	76FlCaMa.2893
1	1	5473.37936	1.000e-3	0	2	1	7	4	4	0	1	0	6	4	3	76FlCaMa.3256
1	1	5533.87982	4.324e-3	0	2	1	8	7	1	0	1	0	7	7	0	76FlCaMa.3300
	---

==============
Component #2082: 	43 vertices. 
	Path length: 1.	Utility factor = 43

	---
1	1	1819.727	1.000e-3	0	1	0	6	0	6	0	0	0	4	0	4	20CaSoSoYa.1
1	1	1314.739640	1.000e-2	0	1	0	7	6	2	0	0	0	8	7	1	20compl_S2.4109
1	1	1314.742500	1.000e-2	0	1	0	7	6	2	0	0	0	8	7	1	20compl_S2.4112
1	1	1314.742600	1.000e-2	0	1	0	7	6	2	0	0	0	8	7	1	20compl_S2.4113
1	1	1314.743270	1.000e-2	0	1	0	7	6	2	0	0	0	8	7	1	20compl_S2.4114
1	1	1314.743400	1.000e-2	0	1	0	7	6	2	0	0	0	8	7	1	20compl_S2.4115
1	1	1320.865780	1.000e-2	0	1	0	7	7	1	0	0	0	8	8	0	20compl_S2.4117
1	1	1320.868780	1.000e-2	0	1	0	7	7	1	0	0	0	8	8	0	20compl_S2.4119
1	1	1339.145110	1.000e-2	0	1	0	6	6	0	0	0	0	7	7	1	20compl_S2.4128
1	1	1339.148570	1.000e-2	0	1	0	6	6	0	0	0	0	7	7	1	20compl_S2.4129
1	1	1361.081720	1.000e-2	0	1	0	5	5	1	0	0	0	6	6	0	20compl_S2.4144
1	1	1361.085400	1.000e-2	0	1	0	5	5	1	0	0	0	6	6	0	20compl_S2.4147
1	1	1361.089480	1.000e-2	0	1	0	5	5	1	0	0	0	6	6	0	20compl_S2.4148
1	1	1510.612500	1.000e-2	0	1	0	7	6	2	0	0	0	7	7	1	20compl_S2.4253
1	1	1510.612520	1.000e-2	0	1	0	7	6	2	0	0	0	7	7	1	20compl_S2.4254
1	1	1510.618510	1.000e-2	0	1	0	7	6	2	0	0	0	7	7	1	20compl_S2.4256
1	1	1510.618570	1.000e-2	0	1	0	7	6	2	0	0	0	7	7	1	20compl_S2.4257
1	1	1510.618800	1.000e-2	0	1	0	7	6	2	0	0	0	7	7	1	20compl_S2.4258
1	1	1510.621180	1.000e-2	0	1	0	7	6	2	0	0	0	7	7	1	20compl_S2.4259
1	1	1893.717061	1.000e-2	0	1	0	7	7	1	0	0	0	7	6	2	20compl_S2.4673
1	1	1893.717100	1.000e-2	0	1	0	7	7	1	0	0	0	7	6	2	20compl_S2.4674
1	1	1991.884840	1.000e-2	0	1	0	6	6	0	0	0	0	5	5	1	20compl_S2.4816
1	1	1991.885700	1.000e-2	0	1	0	6	6	0	0	0	0	5	5	1	20compl_S2.4817
1	1	1991.886402	1.000e-2	0	1	0	6	6	0	0	0	0	5	5	1	20compl_S2.4818
1	1	1991.888000	1.000e-2	0	1	0	6	6	0	0	0	0	5	5	1	20compl_S2.4819
1	1	1991.904520	1.468e-2	0	1	0	6	6	0	0	0	0	5	5	1	20compl_S2.4822
1	1	2064.849470	1.000e-2	0	1	0	7	7	1	0	0	0	6	6	0	20compl_S2.4888
1	1	2064.853627	1.000e-2	0	1	0	7	7	1	0	0	0	6	6	0	20compl_S2.4890
1	1	2064.854000	1.000e-2	0	1	0	7	7	1	0	0	0	6	6	0	20compl_S2.4891
1	1	2064.864110	1.098e-2	0	1	0	7	7	1	0	0	0	6	6	0	20compl_S2.4892
1	1	5449.796300	1.000e-2	1	0	1	7	7	0	0	1	0	7	7	1	20compl_S2.9557
1	1	5449.796770	1.000e-2	1	0	1	7	7	0	0	1	0	7	7	1	20compl_S2.9558
1	1	5490.501310	1.000e-2	1	0	1	7	6	1	0	1	0	7	6	2	20compl_S2.9581
1	1	5496.687150	1.000e-2	1	0	1	6	6	1	0	1	0	6	6	0	20compl_S2.9586
1	1	5496.691220	1.000e-2	1	0	1	6	6	1	0	1	0	6	6	0	20compl_S2.9587
1	1	5496.697700	1.000e-2	1	0	1	6	6	1	0	1	0	6	6	0	20compl_S2.9588
1	1	5533.869740	1.000e-2	0	2	1	8	7	2	0	1	0	7	7	1	20compl_S2.9620
1	1	5533.871600	1.000e-2	0	2	1	8	7	2	0	1	0	7	7	1	20compl_S2.9621
1	1	5533.878660	1.000e-2	0	2	1	8	7	2	0	1	0	7	7	1	20compl_S2.9622
1	1	5696.65608	3.163e-4	2	0	0	2	2	0	0	1	0	1	1	1	19MiKaVaMo.7
1	1	5701.29736	1.053e-3	2	0	0	6	1	5	0	1	0	5	2	4	19MiKaVaMo.23
1	1	5704.75805	7.135e-4	2	0	0	3	2	2	0	1	0	2	1	1	19MiKaVaMo.41
1	1	5726.75171	1.000e-4	1	0	1	4	1	4	0	1	0	3	1	3	19MiKaVaMo.85
1	1	5729.46659	5.663e-4	2	0	0	3	3	1	0	1	0	2	2	0	19MiKaVaMo.100
1	1	5736.63246	1.659e-4	2	0	0	8	0	8	0	1	0	7	1	7	19MiKaVaMo.141
1	1	5736.75012	3.812e-4	0	0	2	5	1	5	0	1	0	5	2	4	19MiKaVaMo.142
1	1	5738.11034	1.340e-4	0	2	1	8	3	6	0	1	0	7	1	7	19MiKaVaMo.151
1	1	5739.07591	6.016e-4	0	2	1	5	4	1	0	1	0	4	0	4	19MiKaVaMo.159
1	1	5754.35823	1.000e-4	1	0	1	5	2	3	0	1	0	4	2	2	19MiKaVaMo.213
1	1	5754.68384	3.436e-4	1	0	1	8	4	5	0	1	0	7	4	4	19MiKaVaMo.215
1	1	5757.06736	7.824e-4	1	0	1	6	2	5	0	1	0	5	2	4	19MiKaVaMo.234
1	1	5776.25228	1.261e-3	1	0	1	8	3	6	0	1	0	7	3	5	19MiKaVaMo.307
1	1	5778.11552	1.098e-4	1	0	1	7	3	4	0	1	0	6	3	3	19MiKaVaMo.315
1	1	5790.10389	2.064e-3	2	0	0	4	4	0	0	1	0	4	1	3	19MiKaVaMo.375
1	1	5793.77621	1.000e-4	0	2	1	8	5	4	0	1	0	7	3	5	19MiKaVaMo.394
1	1	5794.97944	4.084e-4	0	0	2	5	3	3	0	1	0	4	4	0	19MiKaVaMo.398
1	1	5796.44409	1.000e-4	2	0	0	7	7	1	0	1	0	6	6	0	19MiKaVaMo.404
1	1	5796.76963	1.208e-4	1	0	1	7	2	5	0	1	0	6	2	4	19MiKaVaMo.408
1	1	5807.98890	1.117e-3	2	0	0	3	3	1	0	1	0	2	0	2	19MiKaVaMo.455
1	1	5811.67768	5.245e-4	2	0	0	9	4	6	0	1	0	8	3	5	19MiKaVaMo.465
1	1	5838.00085	4.449e-4	0	0	2	5	1	5	0	1	0	4	2	2	19MiKaVaMo.580
1	1	5878.28043	4.915e-3	0	0	2	2	2	0	0	1	0	2	1	1	19MiKaVaMo.712
1	1	5880.88733	3.546e-4	0	0	2	6	4	2	0	1	0	6	3	3	19MiKaVaMo.723
1	1	5889.93767	8.052e-4	0	0	2	7	4	4	0	1	0	7	3	5	19MiKaVaMo.753
1	1	5897.66369	1.000e-4	2	0	0	8	3	5	0	1	0	7	2	6	19MiKaVaMo.789
1	1	5900.44596	9.316e-4	0	0	2	5	3	3	0	1	0	5	2	4	19MiKaVaMo.796
1	1	5919.74562	4.060e-4	0	2	1	8	7	2	0	1	0	7	5	3	19MiKaVaMo.843
1	1	5936.96781	3.894e-4	0	0	2	2	2	0	0	1	0	1	1	1	19MiKaVaMo.892
1	1	5943.45164	4.174e-4	0	0	2	5	1	5	0	1	0	4	0	4	19MiKaVaMo.907
1	1	5943.50569	8.690e-4	2	0	0	7	3	5	0	1	0	6	0	6	19MiKaVaMo.908
1	1	5966.17391	5.953e-3	1	0	1	7	2	5	0	1	0	6	0	6	19MiKaVaMo.976
1	1	5984.15978	5.360e-4	0	0	2	8	0	8	0	1	0	7	1	7	19MiKaVaMo.1032
1	1	5696.65524	5.237e-4	2	0	0	2	2	0	0	1	0	1	1	1	19MiMoKaKa.15
1	1	5701.29729	9.827e-4	2	0	0	6	1	5	0	1	0	5	2	4	19MiMoKaKa.34
1	1	5704.75802	6.835e-4	2	0	0	3	2	2	0	1	0	2	1	1	19MiMoKaKa.47
1	1	5726.75186	1.000e-4	1	0	1	4	1	4	0	1	0	3	1	3	19MiMoKaKa.105
1	1	5729.46566	3.637e-4	2	0	0	3	3	1	0	1	0	2	2	0	19MiMoKaKa.116
1	1	5736.63295	3.241e-4	2	0	0	8	0	8	0	1	0	7	1	7	19MiMoKaKa.141
1	1	5736.75116	1.421e-3	0	0	2	5	1	5	0	1	0	5	2	4	19MiMoKaKa.142
1	1	5738.11075	5.440e-4	0	2	1	8	3	6	0	1	0	7	1	7	19MiMoKaKa.151
1	1	5754.35873	4.195e-4	1	0	1	5	2	3	0	1	0	4	2	2	19MiMoKaKa.199
1	1	5754.68470	1.204e-3	1	0	1	8	4	5	0	1	0	7	4	4	19MiMoKaKa.201
1	1	5757.06634	2.376e-4	1	0	1	6	2	5	0	1	0	5	2	4	19MiMoKaKa.217
1	1	5758.12002	1.048e-4	2	0	0	4	4	0	0	1	0	3	3	1	19MiMoKaKa.222
1	1	5776.25250	1.041e-3	1	0	1	8	3	6	0	1	0	7	3	5	19MiMoKaKa.283
1	1	5778.11494	6.898e-4	1	0	1	7	3	4	0	1	0	6	3	3	19MiMoKaKa.288
1	1	5793.77683	5.777e-4	0	2	1	8	5	4	0	1	0	7	3	5	19MiMoKaKa.339
1	1	5796.44531	1.314e-3	2	0	0	7	7	1	0	1	0	6	6	0	19MiMoKaKa.345
1	1	5796.77099	1.239e-3	1	0	1	7	2	5	0	1	0	6	2	4	19MiMoKaKa.348
1	1	1854.1215820	1.000e-4	0	1	0	4	4	0	0	0	0	4	1	3	17LoBiWa.9
1	1	1856.2596707	1.000e-4	0	1	0	6	4	2	0	0	0	6	1	5	17LoBiWa.20
1	1	1858.5190555	1.000e-4	0	1	0	9	3	7	0	0	0	8	2	6	17LoBiWa.24
1	1	1866.3808381	1.000e-4	0	1	0	6	3	3	0	0	0	5	2	4	17LoBiWa.41
1	1	1867.8527639	1.000e-4	0	1	0	5	4	2	0	0	0	4	3	1	17LoBiWa.42
1	1	1884.5651379	1.000e-4	0	1	0	6	2	4	0	0	0	5	1	5	17LoBiWa.68
1	1	1888.7997743	1.000e-4	0	1	0	8	4	4	0	0	0	8	1	7	17LoBiWa.78
1	1	1893.7217847	1.000e-4	0	1	0	7	7	1	0	0	0	7	6	2	17LoBiWa.89
1	1	1895.1973377	1.000e-4	0	1	0	6	4	2	0	0	0	5	3	3	17LoBiWa.98
1	1	1904.3549303	1.000e-4	0	1	0	5	3	3	0	0	0	4	0	4	17LoBiWa.123
1	1	1907.9590623	1.000e-4	0	1	0	7	4	4	0	0	0	6	3	3	17LoBiWa.127
1	1	1918.0067067	1.000e-4	0	1	0	5	5	1	0	0	0	4	4	0	17LoBiWa.145
1	1	1925.0698069	1.000e-4	0	1	0	5	4	2	0	0	0	5	1	5	17LoBiWa.163
1	1	1926.7259806	1.000e-4	0	1	0	8	3	5	0	0	0	8	0	8	17LoBiWa.164
1	1	1933.1653900	1.000e-4	0	1	0	9	4	6	0	0	0	8	3	5	17LoBiWa.172
1	1	1937.2203140	1.000e-4	0	1	0	8	5	3	0	0	0	8	2	6	17LoBiWa.182
1	1	1942.7652904	1.000e-4	0	1	0	6	5	1	0	0	0	5	4	2	17LoBiWa.196
1	1	1950.1062508	1.000e-4	0	1	0	6	5	1	0	0	0	6	2	4	17LoBiWa.222
1	1	1954.9958679	1.000e-4	0	1	0	8	4	4	0	0	0	7	3	5	17LoBiWa.230
1	1	1961.1814346	1.000e-4	0	1	0	8	3	5	0	0	0	7	2	6	17LoBiWa.248
1	1	1966.2612302	1.000e-4	0	1	0	7	5	3	0	0	0	6	4	2	17LoBiWa.252
1	1	1976.1982421	1.000e-4	0	1	0	5	4	2	0	0	0	4	1	3	17LoBiWa.272
1	1	1983.0287877	1.000e-4	0	1	0	7	4	4	0	0	0	7	1	7	17LoBiWa.283
1	1	1987.3401335	1.000e-4	0	1	0	4	4	0	0	0	0	3	1	3	17LoBiWa.294
1	1	1989.9320916	1.000e-4	0	1	0	5	5	1	0	0	0	5	2	4	17LoBiWa.297
1	1	1991.8899060	1.000e-4	0	1	0	6	6	0	0	0	0	5	5	1	17LoBiWa.302
1	1	1992.3881283	1.000e-4	0	1	0	8	5	3	0	0	0	7	4	4	17LoBiWa.304
1	1	1993.2578637	1.000e-4	0	1	0	7	3	5	0	0	0	6	0	6	17LoBiWa.307
1	1	2007.7002283	1.000e-4	0	1	0	9	5	5	0	0	0	8	4	4	17LoBiWa.336
1	1	2009.3337271	1.000e-4	0	1	0	8	2	6	0	0	0	7	1	7	17LoBiWa.338
1	1	2014.4332344	1.000e-4	0	1	0	7	5	3	0	0	0	7	2	6	17LoBiWa.346
1	1	2016.7979712	1.000e-4	0	1	0	7	6	2	0	0	0	6	5	1	17LoBiWa.351
1	1	2026.6022009	1.000e-4	0	1	0	7	4	4	0	0	0	6	1	5	17LoBiWa.373
1	1	2041.4955577	1.000e-4	0	1	0	8	6	2	0	0	0	7	5	3	17LoBiWa.399
1	1	2050.9850821	6.032e-4	0	1	0	8	6	2	0	0	0	8	3	5	17LoBiWa.414
1	1	2059.0904417	1.505e-4	0	1	0	9	5	5	0	0	0	9	2	8	17LoBiWa.427
1	1	2063.1130425	1.000e-4	0	1	0	9	4	6	0	0	0	9	1	9	17LoBiWa.437
1	1	2072.4141537	2.054e-4	0	1	0	6	6	0	0	0	0	6	3	3	17LoBiWa.448
1	1	2072.5399753	1.000e-4	0	1	0	6	4	2	0	0	0	5	1	5	17LoBiWa.450
1	1	2088.7368578	5.243e-4	0	1	0	7	6	2	0	0	0	7	3	5	17LoBiWa.473
1	1	2090.3613537	1.000e-4	0	1	0	5	5	1	0	0	0	4	2	2	17LoBiWa.479
1	1	2097.3671182	1.000e-4	0	1	0	9	3	7	0	0	0	8	0	8	17LoBiWa.503
1	1	2100.4327284	1.000e-4	0	1	0	9	4	6	0	0	0	8	1	7	17LoBiWa.508
1	1	2121.2679214	1.000e-4	0	1	0	7	5	3	0	0	0	6	2	4	17LoBiWa.540
1	1	2136.6709850	1.000e-4	0	1	0	6	5	1	0	0	0	5	2	4	17LoBiWa.568
1	1	2156.5640861	1.000e-4	0	1	0	9	5	5	0	0	0	8	2	6	17LoBiWa.602
1	1	2185.2109075	1.000e-4	0	1	0	8	4	4	0	0	0	7	1	7	17LoBiWa.628
1	1	2210.5238742	1.214e-4	0	1	0	8	5	3	0	0	0	7	2	6	17LoBiWa.666
1	1	2229.9958565	1.095e-3	0	1	0	6	6	0	0	0	0	5	3	3	17LoBiWa.699
1	1	2243.8814695	1.861e-4	0	1	0	7	6	2	0	0	0	6	3	3	17LoBiWa.722
1	1	1854.1215820	5.000e-4	0	1	0	4	4	0	0	0	0	4	1	3	17BiWaLoLo.152
1	1	1856.2596707	5.000e-4	0	1	0	6	4	2	0	0	0	6	1	5	17BiWaLoLo.162
1	1	1858.5190555	5.000e-4	0	1	0	9	3	7	0	0	0	8	2	6	17BiWaLoLo.166
1	1	1866.3808381	5.000e-4	0	1	0	6	3	3	0	0	0	5	2	4	17BiWaLoLo.182
1	1	1867.8527639	5.000e-4	0	1	0	5	4	2	0	0	0	4	3	1	17BiWaLoLo.183
1	1	1884.5651379	5.000e-4	0	1	0	6	2	4	0	0	0	5	1	5	17BiWaLoLo.208
1	1	1888.7997743	5.000e-4	0	1	0	8	4	4	0	0	0	8	1	7	17BiWaLoLo.218
1	1	1893.7217847	5.000e-4	0	1	0	7	7	1	0	0	0	7	6	2	17BiWaLoLo.229
1	1	1895.1973377	5.000e-4	0	1	0	6	4	2	0	0	0	5	3	3	17BiWaLoLo.238
1	1	1904.3549303	5.000e-4	0	1	0	5	3	3	0	0	0	4	0	4	17BiWaLoLo.263
1	1	1907.9590623	5.000e-4	0	1	0	7	4	4	0	0	0	6	3	3	17BiWaLoLo.267
1	1	1918.0067067	5.000e-4	0	1	0	5	5	1	0	0	0	4	4	0	17BiWaLoLo.285
1	1	1925.0698069	5.000e-4	0	1	0	5	4	2	0	0	0	5	1	5	17BiWaLoLo.303
1	1	1926.7259806	5.000e-4	0	1	0	8	3	5	0	0	0	8	0	8	17BiWaLoLo.304
1	1	1933.1653900	5.000e-4	0	1	0	9	4	6	0	0	0	8	3	5	17BiWaLoLo.312
1	1	1937.2203140	5.000e-4	0	1	0	8	5	3	0	0	0	8	2	6	17BiWaLoLo.322
1	1	1942.7652904	5.000e-4	0	1	0	6	5	1	0	0	0	5	4	2	17BiWaLoLo.336
1	1	1950.1062508	5.000e-4	0	1	0	6	5	1	0	0	0	6	2	4	17BiWaLoLo.362
1	1	1954.9958679	5.000e-4	0	1	0	8	4	4	0	0	0	7	3	5	17BiWaLoLo.370
1	1	1961.1814346	5.000e-4	0	1	0	8	3	5	0	0	0	7	2	6	17BiWaLoLo.388
1	1	1966.2612302	5.000e-4	0	1	0	7	5	3	0	0	0	6	4	2	17BiWaLoLo.392
1	1	1976.1982421	5.000e-4	0	1	0	5	4	2	0	0	0	4	1	3	17BiWaLoLo.412
1	1	1983.0287877	5.000e-4	0	1	0	7	4	4	0	0	0	7	1	7	17BiWaLoLo.423
1	1	1987.3401335	5.000e-4	0	1	0	4	4	0	0	0	0	3	1	3	17BiWaLoLo.434
1	1	1989.9320916	5.000e-4	0	1	0	5	5	1	0	0	0	5	2	4	17BiWaLoLo.437
1	1	1991.8899060	5.000e-4	0	1	0	6	6	0	0	0	0	5	5	1	17BiWaLoLo.442
1	1	1992.3881283	5.000e-4	0	1	0	8	5	3	0	0	0	7	4	4	17BiWaLoLo.444
1	1	1993.2578637	5.000e-4	0	1	0	7	3	5	0	0	0	6	0	6	17BiWaLoLo.447
1	1	2007.7002283	5.000e-4	0	1	0	9	5	5	0	0	0	8	4	4	17BiWaLoLo.476
1	1	2009.3337271	5.000e-4	0	1	0	8	2	6	0	0	0	7	1	7	17BiWaLoLo.478
1	1	2014.4332344	5.000e-4	0	1	0	7	5	3	0	0	0	7	2	6	17BiWaLoLo.486
1	1	2016.7979712	5.000e-4	0	1	0	7	6	2	0	0	0	6	5	1	17BiWaLoLo.491
1	1	2026.6022009	5.000e-4	0	1	0	7	4	4	0	0	0	6	1	5	17BiWaLoLo.513
1	1	2041.4955577	5.000e-4	0	1	0	8	6	2	0	0	0	7	5	3	17BiWaLoLo.539
1	1	2050.9850821	5.000e-4	0	1	0	8	6	2	0	0	0	8	3	5	17BiWaLoLo.554
1	1	2059.0904417	5.000e-4	0	1	0	9	5	5	0	0	0	9	2	8	17BiWaLoLo.567
1	1	2063.1130425	5.000e-4	0	1	0	9	4	6	0	0	0	9	1	9	17BiWaLoLo.577
1	1	2072.4141537	5.000e-4	0	1	0	6	6	0	0	0	0	6	3	3	17BiWaLoLo.588
1	1	2072.5399753	5.000e-4	0	1	0	6	4	2	0	0	0	5	1	5	17BiWaLoLo.590
1	1	2088.7368578	5.000e-4	0	1	0	7	6	2	0	0	0	7	3	5	17BiWaLoLo.613
1	1	2090.3613537	5.000e-4	0	1	0	5	5	1	0	0	0	4	2	2	17BiWaLoLo.619
1	1	2097.3671182	5.000e-4	0	1	0	9	3	7	0	0	0	8	0	8	17BiWaLoLo.643
1	1	2100.4327284	5.000e-4	0	1	0	9	4	6	0	0	0	8	1	7	17BiWaLoLo.648
1	1	2121.2679214	5.000e-4	0	1	0	7	5	3	0	0	0	6	2	4	17BiWaLoLo.680
1	1	2136.6709850	5.000e-4	0	1	0	6	5	1	0	0	0	5	2	4	17BiWaLoLo.708
1	1	2156.5640861	5.000e-4	0	1	0	9	5	5	0	0	0	8	2	6	17BiWaLoLo.742
1	1	2185.2109075	5.000e-4	0	1	0	8	4	4	0	0	0	7	1	7	17BiWaLoLo.768
1	1	2210.5238742	5.000e-4	0	1	0	8	5	3	0	0	0	7	2	6	17BiWaLoLo.805
1	1	2229.9958565	5.000e-4	0	1	0	6	6	0	0	0	0	5	3	3	17BiWaLoLo.838
1	1	2243.8814695	5.000e-4	0	1	0	7	6	2	0	0	0	6	3	3	17BiWaLoLo.861
1	1	5878.2850	3.451e-4	0	0	2	2	2	0	0	1	0	2	1	1	16MiLeKaMo.64
1	1	5919.7451	5.000e-4	0	2	1	8	7	2	0	1	0	7	5	3	16MiLeKaMo.169
1	1	5936.9687	5.006e-4	0	0	2	2	2	0	0	1	0	1	1	1	16MiLeKaMo.214
1	1	5943.4517	5.000e-4	0	0	2	5	1	5	0	1	0	4	0	4	16MiLeKaMo.232
1	1	5943.5044	4.210e-4	2	0	0	7	3	5	0	1	0	6	0	6	16MiLeKaMo.233
1	1	5966.1804	5.365e-4	1	0	1	7	2	5	0	1	0	6	0	6	16MiLeKaMo.289
1	1	5984.1597	4.560e-4	0	0	2	8	0	8	0	1	0	7	1	7	16MiLeKaMo.344
1	1	5986.7295	1.275e-3	1	0	1	8	4	5	0	1	0	8	0	8	16MiLeKaMo.350
1	1	6001.6938	2.785e-3	0	0	2	5	3	3	0	1	0	4	2	2	16MiLeKaMo.400
1	1	6025.7407	1.459e-3	0	0	2	6	5	1	0	1	0	5	4	2	16MiLeKaMo.482
1	1	6047.2998	1.944e-3	0	0	2	7	4	4	0	1	0	6	3	3	16MiLeKaMo.539
1	1	6052.6411	2.349e-4	0	2	1	8	5	4	0	1	0	7	1	7	16MiLeKaMo.553
1	1	5878.2885	3.155e-3	0	0	2	2	2	0	0	1	0	2	1	1	14LiNaKaCa.23
1	1	5936.9638	4.399e-3	0	0	2	2	2	0	0	1	0	1	1	1	14LiNaKaCa.87
1	1	5943.4517	1.500e-3	0	0	2	5	1	5	0	1	0	4	0	4	14LiNaKaCa.96
1	1	5984.1590	1.000e-3	0	0	2	8	0	8	0	1	0	7	1	7	14LiNaKaCa.146
1	1	6001.6915	5.085e-3	0	0	2	5	3	3	0	1	0	4	2	2	14LiNaKaCa.173
1	1	5878.2859	5.549e-4	0	0	2	2	2	0	0	1	0	2	1	1	13LeMiMoKa.77
1	1	5880.8857	1.275e-3	0	0	2	6	4	2	0	1	0	6	3	3	13LeMiMoKa.89
1	1	5897.6641	3.510e-4	2	0	0	8	3	5	0	1	0	7	2	6	13LeMiMoKa.157
1	1	5900.4458	7.716e-4	0	0	2	5	3	3	0	1	0	5	2	4	13LeMiMoKa.165
1	1	5914.4394	2.116e-3	1	0	1	7	3	4	0	1	0	6	1	5	13LeMiMoKa.212
1	1	5919.7451	1.140e-4	0	2	1	8	7	2	0	1	0	7	5	3	13LeMiMoKa.225
1	1	5936.9683	1.006e-4	0	0	2	2	2	0	0	1	0	1	1	1	13LeMiMoKa.282
1	1	5943.4517	4.774e-4	0	0	2	5	1	5	0	1	0	4	0	4	13LeMiMoKa.303
1	1	5943.5063	1.479e-3	2	0	0	7	3	5	0	1	0	6	0	6	13LeMiMoKa.304
1	1	5966.1768	3.063e-3	1	0	1	7	2	5	0	1	0	6	0	6	13LeMiMoKa.382
1	1	5984.1592	1.000e-4	0	0	2	8	0	8	0	1	0	7	1	7	13LeMiMoKa.454
1	1	6001.6963	2.846e-4	0	0	2	5	3	3	0	1	0	4	2	2	13LeMiMoKa.525
1	1	6005.6523	7.105e-4	1	0	1	8	4	5	0	1	0	7	2	6	13LeMiMoKa.545
1	1	6013.3823	2.855e-3	1	0	1	9	3	6	0	1	0	8	1	7	13LeMiMoKa.581
1	1	6025.7422	1.000e-4	0	0	2	6	5	1	0	1	0	5	4	2	13LeMiMoKa.639
1	1	6035.1206	2.446e-3	1	0	1	8	3	6	0	1	0	7	1	7	13LeMiMoKa.669
1	1	6047.3017	1.000e-4	0	0	2	7	4	4	0	1	0	6	3	3	13LeMiMoKa.706
1	1	6052.6406	2.651e-4	0	2	1	8	5	4	0	1	0	7	1	7	13LeMiMoKa.722
1	1	6107.1509	4.388e-3	0	0	2	5	3	3	0	1	0	4	0	4	13LeMiMoKa.918
1	1	1925.0697	1.000e-4	0	1	0	5	4	2	0	0	0	5	1	5	08MiAlMeKl.20
1	1	1926.7259	1.000e-4	0	1	0	8	3	5	0	0	0	8	0	8	08MiAlMeKl.21
1	1	1937.2202	1.000e-4	0	1	0	8	5	3	0	0	0	8	2	6	08MiAlMeKl.34
1	1	1950.1063	2.000e-4	0	1	0	6	5	1	0	0	0	6	2	4	08MiAlMeKl.64
1	1	1983.0288	1.000e-4	0	1	0	7	4	4	0	0	0	7	1	7	08MiAlMeKl.119
1	1	1987.3401	1.000e-4	0	1	0	4	4	0	0	0	0	3	1	3	08MiAlMeKl.128
1	1	1989.9330	9.235e-4	0	1	0	5	5	1	0	0	0	5	2	4	08MiAlMeKl.130
1	1	2014.4336	4.572e-4	0	1	0	7	5	3	0	0	0	7	2	6	08MiAlMeKl.169
1	1	2050.9849	4.211e-4	0	1	0	8	6	2	0	0	0	8	3	5	08MiAlMeKl.216
1	1	2059.0908	5.088e-4	0	1	0	9	5	5	0	0	0	9	2	8	08MiAlMeKl.224
1	1	2063.1130	1.000e-4	0	1	0	9	4	6	0	0	0	9	1	9	08MiAlMeKl.232
1	1	2072.4147	7.517e-4	0	1	0	6	6	0	0	0	0	6	3	3	08MiAlMeKl.238
1	1	2072.5399	1.000e-4	0	1	0	6	4	2	0	0	0	5	1	5	08MiAlMeKl.240
1	1	2088.7368	4.665e-4	0	1	0	7	6	2	0	0	0	7	3	5	08MiAlMeKl.255
1	1	2090.3615	2.164e-4	0	1	0	5	5	1	0	0	0	4	2	2	08MiAlMeKl.257
1	1	2121.2679	1.000e-4	0	1	0	7	5	3	0	0	0	6	2	4	08MiAlMeKl.311
1	1	2136.6711	1.833e-4	0	1	0	6	5	1	0	0	0	5	2	4	08MiAlMeKl.340
1	1	2156.5641	1.000e-4	0	1	0	9	5	5	0	0	0	8	2	6	08MiAlMeKl.370
1	1	2184.0896	1.545e-3	0	1	0	5	5	1	0	0	0	4	0	4	08MiAlMeKl.395
1	1	2185.2110	1.390e-4	0	1	0	8	4	4	0	0	0	7	1	7	08MiAlMeKl.397
1	1	2210.5239	1.472e-4	0	1	0	8	5	3	0	0	0	7	2	6	08MiAlMeKl.434
1	1	2229.9962	1.439e-3	0	1	0	6	6	0	0	0	0	5	3	3	08MiAlMeKl.469
1	1	2243.8830	1.344e-3	0	1	0	7	6	2	0	0	0	6	3	3	08MiAlMeKl.492
1	1	2277.3464	1.626e-3	0	1	0	7	5	3	0	0	0	6	0	6	08MiAlMeKl.550
1	1	2284.4484	4.866e-4	0	1	0	8	6	2	0	0	0	7	3	5	08MiAlMeKl.558
1	1	2514.6646	1.632e-3	0	1	0	8	6	2	0	0	0	7	1	7	08MiAlMeKl.694
1	1	5479.2472	1.607e-3	0	2	1	8	3	6	0	1	0	7	3	5	08MiAlMeKl.3175
1	1	5076.278200	1.349e-2	2	0	0	8	0	8	0	1	0	9	3	7	08ZoShOvPo.3682
1	1	5077.761300	1.000e-2	0	2	1	8	3	6	0	1	0	9	3	7	08ZoShOvPo.3693
1	1	5094.238300	1.661e-2	0	2	1	8	5	4	0	1	0	9	5	5	08ZoShOvPo.3803
1	1	5157.342900	1.810e-2	0	2	1	5	4	1	0	1	0	6	4	2	08ZoShOvPo.4127
1	1	5304.804500	2.666e-2	0	2	1	5	4	1	0	1	0	5	4	2	08ZoShOvPo.4996
1	1	5313.582600	1.607e-2	0	2	1	8	5	4	0	1	0	8	5	3	08ZoShOvPo.5040
1	1	5426.890300	1.753e-2	0	2	1	5	4	1	0	1	0	4	4	0	08ZoShOvPo.5669
1	1	5479.243400	1.000e-2	0	2	1	8	3	6	0	1	0	7	3	5	08ZoShOvPo.5929
1	1	5076.2901	1.585e-3	2	0	0	8	0	8	0	1	0	9	3	7	07JeDaReTy.1620
1	1	5077.7694	1.348e-4	0	2	1	8	3	6	0	1	0	9	3	7	07JeDaReTy.1622
1	1	5157.3608	1.958e-4	0	2	1	5	4	1	0	1	0	6	4	2	07JeDaReTy.1948
1	1	5304.8314	2.372e-4	0	2	1	5	4	1	0	1	0	5	4	2	07JeDaReTy.2360
1	1	5313.5987	1.000e-4	0	2	1	8	5	4	0	1	0	8	5	3	07JeDaReTy.2392
1	1	5426.9082	3.722e-4	0	2	1	5	4	1	0	1	0	4	4	0	07JeDaReTy.2772
1	1	5477.7684	3.869e-4	2	0	0	8	0	8	0	1	0	7	3	5	07JeDaReTy.2899
1	1	5479.2459	3.068e-4	0	2	1	8	3	6	0	1	0	7	3	5	07JeDaReTy.2906
1	1	5490.9589	3.030e-3	2	0	0	3	2	2	0	1	0	3	3	1	07JeDaReTy.2948
1	1	5496.6930	1.086e-3	1	0	1	6	6	1	0	1	0	6	6	0	07JeDaReTy.2966
1	1	5533.8768	1.700e-3	0	2	1	8	7	2	0	1	0	7	7	1	07JeDaReTy.3079
1	1	5571.8401	2.945e-3	2	0	0	1	1	1	0	1	0	2	0	2	07JeDaReTy.3194
1	1	5608.0377	2.386e-3	1	0	1	1	0	1	0	1	0	2	0	2	07JeDaReTy.3307
1	1	5633.6264	1.019e-3	0	2	1	5	4	1	0	1	0	4	2	2	07JeDaReTy.3383
1	1	5657.6261	4.058e-3	2	0	0	6	2	4	0	1	0	5	3	3	07JeDaReTy.3457
1	1	5658.9241	5.258e-4	2	0	0	3	2	2	0	1	0	3	1	3	07JeDaReTy.3462
1	1	5659.1671	2.331e-3	2	0	0	3	3	1	0	1	0	3	2	2	07JeDaReTy.3464
1	1	5664.4785	5.379e-3	0	0	2	2	2	0	0	1	0	3	3	1	07JeDaReTy.3485
1	1	5673.2865	1.099e-4	2	0	0	3	1	3	0	1	0	2	0	2	07JeDaReTy.3513
1	1	5683.6697	1.268e-3	2	0	0	6	1	5	0	1	0	6	0	6	07JeDaReTy.3537
1	1	5696.6566	8.363e-4	2	0	0	2	2	0	0	1	0	1	1	1	07JeDaReTy.3577
1	1	5704.7594	2.064e-3	2	0	0	3	2	2	0	1	0	2	1	1	07JeDaReTy.3601
1	1	5726.7513	4.814e-4	1	0	1	4	1	4	0	1	0	3	1	3	07JeDaReTy.3678
1	1	5729.4657	3.237e-4	2	0	0	3	3	1	0	1	0	2	2	0	07JeDaReTy.3689
1	1	5736.6327	1.000e-4	2	0	0	8	0	8	0	1	0	7	1	7	07JeDaReTy.3709
1	1	5738.1094	8.060e-4	0	2	1	8	3	6	0	1	0	7	1	7	07JeDaReTy.3715
1	1	5739.0780	2.692e-3	0	2	1	5	4	1	0	1	0	4	0	4	07JeDaReTy.3720
1	1	5754.3580	3.105e-4	1	0	1	5	2	3	0	1	0	4	2	2	07JeDaReTy.3761
1	1	5754.6774	6.096e-3	1	0	1	8	4	5	0	1	0	7	4	4	07JeDaReTy.3763
1	1	5757.0664	1.776e-4	1	0	1	6	2	5	0	1	0	5	2	4	07JeDaReTy.3774
1	1	5776.2568	3.259e-3	1	0	1	8	3	6	0	1	0	7	3	5	07JeDaReTy.3819
1	1	5778.1142	1.430e-3	1	0	1	7	3	4	0	1	0	6	3	3	07JeDaReTy.3824
1	1	5793.7755	7.523e-4	0	2	1	8	5	4	0	1	0	7	3	5	07JeDaReTy.3861
1	1	5796.4438	1.960e-4	2	0	0	7	7	1	0	1	0	6	6	0	07JeDaReTy.3865
1	1	5837.9963	4.995e-3	0	0	2	5	1	5	0	1	0	4	2	2	07JeDaReTy.3957
1	1	5919.7398	5.414e-3	0	2	1	8	7	2	0	1	0	7	5	3	07JeDaReTy.4099
1	1	5936.9697	1.501e-3	0	0	2	2	2	0	0	1	0	1	1	1	07JeDaReTy.4128
1	1	5943.4531	1.877e-3	0	0	2	5	1	5	0	1	0	4	0	4	07JeDaReTy.4140
1	1	5984.1588	4.440e-4	0	0	2	8	0	8	0	1	0	7	1	7	07JeDaReTy.4213
1	1	5919.74563	4.160e-4	0	2	1	8	7	2	0	1	0	7	5	3	07MiLeKaCa.11
1	1	5936.97101	2.811e-3	0	0	2	2	2	0	0	1	0	1	1	1	07MiLeKaCa.36
1	1	5984.15998	7.360e-4	0	0	2	8	0	8	0	1	0	7	1	7	07MiLeKaCa.112
1	1	6001.69055	6.035e-3	0	0	2	5	3	3	0	1	0	4	2	2	07MiLeKaCa.159
1	1	6025.74400	1.841e-3	0	0	2	6	5	1	0	1	0	5	4	2	07MiLeKaCa.232
1	1	6047.30500	3.256e-3	0	0	2	7	4	4	0	1	0	6	3	3	07MiLeKaCa.275
1	1	2007.69064	1.000e-2	0	1	0	9	5	5	0	0	0	8	4	4	06ZoShPoBa.26
1	1	2016.80252	1.000e-2	0	1	0	7	6	2	0	0	0	6	5	1	06ZoShPoBa.53
1	1	1296.7006	1.000e-2	0	1	0	8	4	4	0	0	0	9	5	5	06ZoOvShPo.432
1	1	5077.76865	6.152e-4	0	2	1	8	3	6	0	1	0	9	3	7	05Toth.1525
1	1	5157.36110	1.042e-4	0	2	1	5	4	1	0	1	0	6	4	2	05Toth.1563
1	1	5304.83128	1.172e-4	0	2	1	5	4	1	0	1	0	5	4	2	05Toth.1667
1	1	5479.24570	1.068e-4	0	2	1	8	3	6	0	1	0	7	3	5	05Toth.1697
1	1	1149.47857	9.430e-3	0	1	0	8	1	7	0	0	0	9	4	6	05CoBeCaCo.9452
1	1	1224.96952	8.143e-3	0	1	0	9	3	7	0	0	0	10	4	6	05CoBeCaCo.10214
1	1	1258.60620	1.140e-2	0	1	0	9	4	6	0	0	0	10	5	5	05CoBeCaCo.10526
1	1	1264.01169	2.224e-3	0	1	0	9	5	5	0	0	0	10	6	4	05CoBeCaCo.10582
1	1	1268.38311	1.000e-3	0	1	0	7	2	6	0	0	0	8	3	5	05CoBeCaCo.10630
1	1	1288.89449	8.002e-3	0	1	0	8	5	3	0	0	0	9	6	4	05CoBeCaCo.10856
1	1	1296.69739	1.187e-2	0	1	0	8	4	4	0	0	0	9	5	5	05CoBeCaCo.10927
1	1	1308.17748	1.334e-3	0	1	0	7	3	5	0	0	0	8	4	4	05CoBeCaCo.11057
1	1	1312.40135	1.886e-3	0	1	0	7	5	3	0	0	0	8	6	2	05CoBeCaCo.11104
1	1	1313.59129	5.072e-3	0	1	0	7	4	4	0	0	0	8	5	3	05CoBeCaCo.11117
1	1	1329.90892	4.208e-3	0	1	0	8	3	5	0	0	0	9	4	6	05CoBeCaCo.11257
1	1	1339.51535	3.368e-3	0	1	0	6	4	2	0	0	0	7	5	3	05CoBeCaCo.11336
1	1	1354.86106	1.545e-2	0	1	0	6	3	3	0	0	0	7	4	4	05CoBeCaCo.11468
1	1	1363.06131	1.250e-3	0	1	0	5	4	2	0	0	0	6	5	1	05CoBeCaCo.11565
1	1	1368.62392	3.509e-3	0	1	0	5	3	3	0	0	0	6	4	2	05CoBeCaCo.11620
1	1	1379.57788	3.697e-3	0	1	0	8	2	6	0	0	0	9	3	7	05CoBeCaCo.11740
1	1	1387.55780	1.228e-2	0	1	0	4	4	0	0	0	0	5	5	1	05CoBeCaCo.11811
1	1	1394.49702	1.000e-3	0	1	0	6	2	4	0	0	0	7	3	5	05CoBeCaCo.11878
1	1	1395.79625	6.235e-3	0	1	0	4	3	1	0	0	0	5	4	2	05CoBeCaCo.11889
1	1	1397.57125	4.180e-3	0	1	0	9	2	8	0	0	0	10	1	9	05CoBeCaCo.11902
1	1	1403.46189	1.000e-3	0	1	0	9	3	7	0	0	0	10	2	8	05CoBeCaCo.11955
1	1	1409.95616	1.241e-2	0	1	0	8	1	7	0	0	0	9	2	8	05CoBeCaCo.12024
1	1	1417.23503	1.814e-2	0	1	0	8	0	8	0	0	0	9	1	9	05CoBeCaCo.12102
1	1	1419.32871	1.160e-2	0	1	0	3	3	1	0	0	0	4	4	0	05CoBeCaCo.12124
1	1	1429.93459	1.037e-2	0	1	0	3	2	2	0	0	0	4	3	1	05CoBeCaCo.12216
1	1	1429.96226	1.730e-2	0	1	0	3	2	2	0	0	0	4	3	1	05CoBeCaCo.12218
1	1	1435.64626	3.224e-3	0	1	0	7	2	6	0	0	0	8	1	7	05CoBeCaCo.12271
1	1	1436.64960	5.807e-3	0	1	0	6	1	5	0	0	0	7	2	6	05CoBeCaCo.12278
1	1	1437.02551	1.000e-3	0	1	0	7	1	7	0	0	0	8	0	8	05CoBeCaCo.12284
1	1	1455.30066	1.000e-3	0	1	0	6	0	6	0	0	0	7	1	7	05CoBeCaCo.12476
1	1	1459.26568	4.832e-3	0	1	0	4	1	3	0	0	0	5	2	4	05CoBeCaCo.12525
1	1	1471.48240	1.000e-3	0	1	0	7	1	7	0	0	0	7	2	6	05CoBeCaCo.12629
1	1	1474.35854	3.769e-3	0	1	0	9	2	8	0	0	0	9	3	7	05CoBeCaCo.12667
1	1	1476.13125	1.106e-3	0	1	0	5	1	5	0	0	0	6	0	6	05CoBeCaCo.12691
1	1	1487.34872	1.000e-3	0	1	0	2	1	1	0	0	0	3	2	2	05CoBeCaCo.12805
1	1	1487.36582	1.742e-2	0	1	0	2	1	1	0	0	0	3	2	2	05CoBeCaCo.12807
1	1	1490.84307	1.747e-2	0	1	0	4	0	4	0	0	0	5	1	5	05CoBeCaCo.12833
1	1	1498.86213	1.252e-2	0	1	0	6	0	6	0	0	0	6	1	5	05CoBeCaCo.12926
1	1	1498.88046	5.813e-3	0	1	0	6	0	6	0	0	0	6	1	5	05CoBeCaCo.12927
1	1	1501.83538	1.020e-2	0	1	0	7	2	6	0	0	0	7	3	5	05CoBeCaCo.12969
1	1	1506.61153	8.674e-3	0	1	0	5	1	5	0	0	0	5	2	4	05CoBeCaCo.13018
1	1	1506.63774	1.754e-2	0	1	0	5	1	5	0	0	0	5	2	4	05CoBeCaCo.13019
1	1	1507.85676	5.169e-3	0	1	0	7	5	3	0	0	0	7	6	2	05CoBeCaCo.13028
1	1	1508.22314	7.114e-3	0	1	0	9	5	5	0	0	0	9	6	4	05CoBeCaCo.13033
1	1	1508.34554	3.326e-3	0	1	0	9	4	6	0	0	0	9	5	5	05CoBeCaCo.13035
1	1	1508.48370	6.374e-3	0	1	0	8	5	3	0	0	0	8	6	2	05CoBeCaCo.13037
1	1	1508.48585	4.224e-3	0	1	0	8	5	3	0	0	0	8	6	2	05CoBeCaCo.13038
1	1	1509.86019	1.062e-3	0	1	0	7	4	4	0	0	0	7	5	3	05CoBeCaCo.13053
1	1	1510.52423	8.497e-3	0	1	0	6	4	2	0	0	0	6	5	1	05CoBeCaCo.13064
1	1	1512.19930	1.119e-2	0	1	0	7	3	5	0	0	0	7	4	4	05CoBeCaCo.13077
1	1	1515.78987	1.138e-2	0	1	0	8	4	4	0	0	0	8	5	3	05CoBeCaCo.13116
1	1	1516.29038	2.807e-3	0	1	0	5	3	3	0	0	0	5	4	2	05CoBeCaCo.13126
1	1	1517.44552	1.470e-2	0	1	0	3	1	3	0	0	0	4	0	4	05CoBeCaCo.13139
1	1	1517.79063	7.892e-3	0	1	0	4	3	1	0	0	0	4	4	0	05CoBeCaCo.13145
1	1	1522.66792	1.805e-2	0	1	0	2	0	2	0	0	0	3	1	3	05CoBeCaCo.13194
1	1	1522.70136	1.539e-2	0	1	0	2	0	2	0	0	0	3	1	3	05CoBeCaCo.13195
1	1	1524.80223	7.092e-3	0	1	0	6	3	3	0	0	0	6	4	2	05CoBeCaCo.13214
1	1	1528.56761	1.000e-3	0	1	0	3	2	2	0	0	0	3	3	1	05CoBeCaCo.13261
1	1	1528.58681	1.868e-2	0	1	0	3	2	2	0	0	0	3	3	1	05CoBeCaCo.13262
1	1	1533.19493	1.277e-2	0	1	0	3	1	3	0	0	0	3	2	2	05CoBeCaCo.13314
1	1	1538.27713	1.330e-2	0	1	0	3	2	2	0	0	0	4	1	3	05CoBeCaCo.13355
1	1	1538.30943	1.900e-2	0	1	0	3	2	2	0	0	0	4	1	3	05CoBeCaCo.13357
1	1	1543.48657	3.563e-3	0	1	0	6	1	5	0	0	0	6	2	4	05CoBeCaCo.13405
1	1	1545.65192	3.249e-3	0	1	0	8	2	6	0	0	0	8	3	5	05CoBeCaCo.13426
1	1	1549.63890	2.722e-3	0	1	0	6	2	4	0	0	0	6	3	3	05CoBeCaCo.13460
1	1	1555.45188	6.900e-3	0	1	0	8	4	4	0	0	0	9	3	7	05CoBeCaCo.13501
1	1	1557.47051	1.539e-2	0	1	0	2	1	1	0	0	0	2	2	0	05CoBeCaCo.13511
1	1	1559.69352	3.464e-3	0	1	0	4	1	3	0	0	0	4	2	2	05CoBeCaCo.13535
1	1	1564.85640	1.975e-2	0	1	0	1	1	1	0	0	0	2	0	2	05CoBeCaCo.13571
1	1	1569.79389	5.371e-3	0	1	0	2	0	2	0	0	0	2	1	1	05CoBeCaCo.13612
1	1	1582.46999	1.151e-3	0	1	0	6	4	2	0	0	0	7	3	5	05CoBeCaCo.13700
1	1	1589.69544	1.274e-2	0	1	0	4	3	1	0	0	0	5	2	4	05CoBeCaCo.13755
1	1	1590.14116	5.136e-3	0	1	0	5	4	2	0	0	0	6	3	3	05CoBeCaCo.13759
1	1	1591.65819	1.357e-2	0	1	0	3	3	1	0	0	0	4	2	2	05CoBeCaCo.13769
1	1	1592.25730	8.484e-3	0	1	0	7	5	3	0	0	0	8	4	4	05CoBeCaCo.13775
1	1	1603.31908	1.000e-3	0	1	0	3	1	3	0	0	0	2	2	0	05CoBeCaCo.13885
1	1	1607.06118	1.177e-2	0	1	0	5	1	5	0	0	0	4	2	2	05CoBeCaCo.13924
1	1	1627.82611	1.224e-3	0	1	0	2	0	2	0	0	0	1	1	1	05CoBeCaCo.14109
1	1	1634.98221	1.524e-2	0	1	0	1	1	1	0	0	0	0	0	0	05CoBeCaCo.14192
1	1	1637.67688	4.771e-3	0	1	0	4	2	2	0	0	0	3	3	1	05CoBeCaCo.14214
1	1	1638.27757	4.129e-3	0	1	0	5	3	3	0	0	0	4	4	0	05CoBeCaCo.14219
1	1	1640.43529	1.000e-3	0	1	0	9	2	8	0	0	0	8	3	5	05CoBeCaCo.14243
1	1	1647.39918	4.771e-3	0	1	0	4	2	2	0	0	0	4	1	3	05CoBeCaCo.14302
1	1	1648.31338	3.101e-3	0	1	0	2	2	0	0	0	0	2	1	1	05CoBeCaCo.14308
1	1	1653.41366	3.167e-3	0	1	0	4	1	3	0	0	0	4	0	4	05CoBeCaCo.14347
1	1	1656.99939	8.487e-3	0	1	0	7	2	6	0	0	0	6	3	3	05CoBeCaCo.14386
1	1	1668.28099	3.770e-3	0	1	0	6	2	4	0	0	0	6	1	5	05CoBeCaCo.14493
1	1	1669.16575	2.413e-3	0	1	0	4	1	3	0	0	0	3	2	2	05CoBeCaCo.14500
1	1	1669.40984	1.707e-2	0	1	0	3	1	3	0	0	0	2	0	2	05CoBeCaCo.14502
1	1	1671.52561	1.662e-2	0	1	0	3	2	2	0	0	0	3	1	3	05CoBeCaCo.14525
1	1	1672.47480	1.000e-3	0	1	0	6	3	3	0	0	0	5	4	2	05CoBeCaCo.14534
1	1	1675.19082	1.824e-2	0	1	0	4	0	4	0	0	0	3	1	3	05CoBeCaCo.14561
1	1	1679.81379	2.229e-3	0	1	0	6	3	3	0	0	0	6	2	4	05CoBeCaCo.14597
1	1	1680.86304	1.222e-2	0	1	0	7	4	4	0	0	0	6	5	1	05CoBeCaCo.14607
1	1	1682.17090	3.301e-3	0	1	0	7	3	5	0	0	0	6	4	2	05CoBeCaCo.14614
1	1	1687.87398	3.889e-3	0	1	0	8	3	5	0	0	0	8	2	6	05CoBeCaCo.14656
1	1	1690.13737	1.000e-3	0	1	0	4	3	1	0	0	0	4	2	2	05CoBeCaCo.14670
1	1	1697.52313	3.953e-3	0	1	0	5	2	4	0	0	0	5	1	5	05CoBeCaCo.14733
1	1	1699.54837	1.867e-2	0	1	0	6	1	5	0	0	0	6	0	6	05CoBeCaCo.14746
1	1	1700.79126	1.508e-2	0	1	0	5	1	5	0	0	0	4	0	4	05CoBeCaCo.14750
1	1	1701.14405	5.814e-3	0	1	0	3	3	1	0	0	0	3	2	2	05CoBeCaCo.14752
1	1	1703.93819	4.011e-3	0	1	0	8	5	3	0	0	0	7	6	2	05CoBeCaCo.14776
1	1	1707.21611	6.325e-3	0	1	0	6	2	4	0	0	0	5	3	3	05CoBeCaCo.14794
1	1	1710.21691	1.803e-2	0	1	0	5	3	3	0	0	0	5	2	4	05CoBeCaCo.14814
1	1	1712.03124	1.214e-2	0	1	0	8	4	4	0	0	0	7	5	3	05CoBeCaCo.14833
1	1	1712.91917	3.336e-3	0	1	0	8	2	6	0	0	0	8	1	7	05CoBeCaCo.14838
1	1	1715.16454	9.581e-3	0	1	0	6	0	6	0	0	0	5	1	5	05CoBeCaCo.14853
1	1	1718.62807	1.654e-2	0	1	0	3	2	2	0	0	0	2	1	1	05CoBeCaCo.14873
1	1	1721.52179	1.058e-2	0	1	0	8	4	4	0	0	0	8	3	5	05CoBeCaCo.14896
1	1	1727.42967	1.822e-2	0	1	0	9	4	6	0	0	0	8	5	3	05CoBeCaCo.14942
1	1	1727.85377	1.993e-2	0	1	0	9	5	5	0	0	0	8	6	2	05CoBeCaCo.14947
1	1	1730.05201	2.876e-3	0	1	0	6	1	5	0	0	0	5	2	4	05CoBeCaCo.14966
1	1	1730.33263	1.354e-2	0	1	0	7	3	5	0	0	0	7	2	6	05CoBeCaCo.14967
1	1	1737.61048	5.983e-3	0	1	0	6	4	2	0	0	0	6	3	3	05CoBeCaCo.15030
1	1	1743.04710	1.413e-3	0	1	0	8	3	5	0	0	0	7	4	4	05CoBeCaCo.15061
1	1	1746.27277	1.758e-2	0	1	0	8	1	7	0	0	0	8	0	8	05CoBeCaCo.15093
1	1	1747.72223	4.879e-3	0	1	0	5	4	2	0	0	0	5	3	3	05CoBeCaCo.15104
1	1	1748.67538	1.987e-2	0	1	0	5	2	4	0	0	0	4	1	3	05CoBeCaCo.15111
1	1	1750.99078	6.781e-3	0	1	0	8	0	8	0	0	0	7	1	7	05CoBeCaCo.15126
1	1	1752.81153	2.144e-3	0	1	0	7	4	4	0	0	0	7	3	5	05CoBeCaCo.15136
1	1	1761.04065	4.622e-3	0	1	0	9	3	7	0	0	0	9	2	8	05CoBeCaCo.15196
1	1	1767.09817	6.434e-3	0	1	0	9	4	6	0	0	0	9	3	7	05CoBeCaCo.15237
1	1	1770.37978	3.784e-3	0	1	0	9	2	8	0	0	0	9	1	9	05CoBeCaCo.15260
1	1	1771.29389	6.520e-3	0	1	0	3	3	1	0	0	0	2	2	0	05CoBeCaCo.15269
1	1	1775.62862	5.421e-3	0	1	0	7	2	6	0	0	0	6	1	5	05CoBeCaCo.15297
1	1	1780.76687	2.107e-2	0	1	0	8	1	7	0	0	0	7	2	6	05CoBeCaCo.15327
1	1	1788.35074	5.654e-3	0	1	0	8	5	3	0	0	0	8	4	4	05CoBeCaCo.15385
1	1	1796.02978	3.396e-3	0	1	0	5	5	1	0	0	0	5	4	2	05CoBeCaCo.15439
1	1	1796.29360	3.858e-3	0	1	0	7	5	3	0	0	0	7	4	4	05CoBeCaCo.15441
1	1	1807.70015	3.088e-3	0	1	0	9	2	8	0	0	0	8	1	7	05CoBeCaCo.15504
1	1	1810.62680	1.287e-3	0	1	0	5	3	3	0	0	0	4	2	2	05CoBeCaCo.15527
1	1	1837.19435	1.345e-2	0	1	0	7	3	5	0	0	0	6	2	4	05CoBeCaCo.15716
1	1	1844.39090	8.304e-3	0	1	0	4	4	0	0	0	0	3	3	1	05CoBeCaCo.15774
1	1	1845.24763	1.703e-2	0	1	0	8	6	2	0	0	0	8	5	3	05CoBeCaCo.15784
1	1	1845.79201	8.099e-3	0	1	0	7	6	2	0	0	0	7	5	3	05CoBeCaCo.15791
1	1	1858.51618	2.818e-3	0	1	0	9	3	7	0	0	0	8	2	6	05CoBeCaCo.15885
1	1	1867.85357	1.000e-3	0	1	0	5	4	2	0	0	0	4	3	1	05CoBeCaCo.15946
1	1	1907.95516	3.836e-3	0	1	0	7	4	4	0	0	0	6	3	3	05CoBeCaCo.16221
1	1	1933.16591	1.000e-3	0	1	0	9	4	6	0	0	0	8	3	5	05CoBeCaCo.16341
1	1	1942.76255	2.675e-3	0	1	0	6	5	1	0	0	0	5	4	2	05CoBeCaCo.16392
1	1	1954.98811	7.697e-3	0	1	0	8	4	4	0	0	0	7	3	5	05CoBeCaCo.16442
1	1	1966.26744	6.269e-3	0	1	0	7	5	3	0	0	0	6	4	2	05CoBeCaCo.16483
1	1	1296.70061	1.000e-2	0	1	0	8	4	4	0	0	0	9	5	5	04ShZoPoTe.635
1	1	1474.35591	1.000e-2	0	1	0	9	2	8	0	0	0	9	3	7	04ShZoPoTe.696
1	1	1509.85985	1.000e-2	0	1	0	7	4	4	0	0	0	7	5	3	04ShZoPoTe.719
1	1	1512.20703	1.000e-2	0	1	0	7	3	5	0	0	0	7	4	4	04ShZoPoTe.724
1	1	1028.3127	2.062e-4	0	1	0	7	3	5	0	0	0	8	6	2	03ZoVa.429
1	1	1039.5442	1.000e-4	0	1	0	8	3	5	0	0	0	9	6	4	03ZoVa.432
1	1	1049.3143	1.000e-4	0	1	0	7	1	7	0	0	0	8	4	4	03ZoVa.433
1	1	1062.6283	1.000e-4	0	1	0	7	2	6	0	0	0	8	5	3	03ZoVa.438
1	1	1120.8322	1.448e-4	0	1	0	8	2	6	0	0	0	9	5	5	03ZoVa.447
1	1	1121.2320	1.000e-4	0	1	0	8	0	8	0	0	0	9	3	7	03ZoVa.448
1	1	1135.5200	1.000e-4	0	1	0	5	2	4	0	0	0	6	5	1	03ZoVa.449
1	1	1149.4692	1.000e-4	0	1	0	8	1	7	0	0	0	9	4	6	03ZoVa.452
1	1	1151.5440	1.224e-4	0	1	0	6	2	4	0	0	0	7	5	3	03ZoVa.453
1	1	1152.4443	2.074e-4	0	1	0	9	2	8	0	0	0	10	3	7	03ZoVa.454
1	1	1165.0489	1.464e-4	0	1	0	5	1	5	0	0	0	6	4	2	03ZoVa.455
1	1	1180.8282	1.000e-4	0	1	0	4	2	2	0	0	0	5	5	1	03ZoVa.460
1	1	1198.1782	1.423e-4	0	1	0	7	1	7	0	0	0	8	2	6	03ZoVa.463
1	1	1218.5199	1.772e-4	0	1	0	6	1	5	0	0	0	7	4	4	03ZoVa.469
1	1	1224.9778	1.373e-4	0	1	0	9	3	7	0	0	0	10	4	6	03ZoVa.475
1	1	1225.0862	1.000e-4	0	1	0	6	0	6	0	0	0	7	3	5	03ZoVa.476
1	1	1251.3496	1.927e-4	0	1	0	3	1	3	0	0	0	4	4	0	03ZoVa.488
1	1	1253.3460	1.247e-4	0	1	0	7	1	7	0	0	0	7	4	4	03ZoVa.489
1	1	1258.6178	1.990e-4	0	1	0	9	4	6	0	0	0	10	5	5	03ZoVa.490
1	1	1258.8933	1.413e-4	0	1	0	7	2	6	0	0	0	7	5	3	03ZoVa.491
1	1	1264.0141	1.859e-4	0	1	0	9	5	5	0	0	0	10	6	4	03ZoVa.493
1	1	1265.3553	1.437e-4	0	1	0	4	1	3	0	0	0	5	4	2	03ZoVa.494
1	1	1268.3822	1.000e-4	0	1	0	7	2	6	0	0	0	8	3	5	03ZoVa.500
1	1	1287.3059	3.894e-4	0	1	0	8	0	8	0	0	0	8	3	5	03ZoVa.508
1	1	1288.8867	2.125e-4	0	1	0	8	5	3	0	0	0	9	6	4	03ZoVa.509
1	1	1290.5591	2.332e-4	0	1	0	8	6	2	0	0	0	9	7	3	03ZoVa.511
1	1	1296.7094	1.000e-4	0	1	0	8	4	4	0	0	0	9	5	5	03ZoVa.512
1	1	1308.1787	1.142e-4	0	1	0	7	3	5	0	0	0	8	4	4	03ZoVa.516
1	1	1312.3995	1.000e-4	0	1	0	7	5	3	0	0	0	8	6	2	03ZoVa.519
1	1	1312.7147	1.880e-4	0	1	0	5	1	5	0	0	0	5	4	2	03ZoVa.521
1	1	1313.4830	1.000e-4	0	1	0	4	0	4	0	0	0	5	3	3	03ZoVa.522
1	1	1313.5962	1.623e-4	0	1	0	7	4	4	0	0	0	8	5	3	03ZoVa.523
1	1	1314.7404	5.409e-4	0	1	0	7	6	2	0	0	0	8	7	1	03ZoVa.524
1	1	1320.0554	1.000e-4	0	1	0	5	1	5	0	0	0	6	2	4	03ZoVa.530
1	1	1322.5582	1.000e-4	0	1	0	6	2	4	0	0	0	6	5	1	03ZoVa.531
1	1	1329.9048	1.000e-4	0	1	0	8	3	5	0	0	0	9	4	6	03ZoVa.539
1	1	1336.6898	1.000e-4	0	1	0	6	5	1	0	0	0	7	6	2	03ZoVa.543
1	1	1339.5189	1.816e-4	0	1	0	6	4	2	0	0	0	7	5	3	03ZoVa.545
1	1	1354.8456	1.000e-4	0	1	0	6	3	3	0	0	0	7	4	4	03ZoVa.552
1	1	1361.0819	5.708e-4	0	1	0	5	5	1	0	0	0	6	6	0	03ZoVa.556
1	1	1362.6036	1.000e-4	0	1	0	5	2	4	0	0	0	6	3	3	03ZoVa.558
1	1	1363.0626	1.000e-4	0	1	0	5	4	2	0	0	0	6	5	1	03ZoVa.559
1	1	1368.6276	1.712e-4	0	1	0	5	3	3	0	0	0	6	4	2	03ZoVa.561
1	1	1379.5816	1.000e-4	0	1	0	8	2	6	0	0	0	9	3	7	03ZoVa.568
1	1	1387.5455	1.000e-4	0	1	0	4	4	0	0	0	0	5	5	1	03ZoVa.571
1	1	1394.4965	1.999e-4	0	1	0	6	2	4	0	0	0	7	3	5	03ZoVa.574
1	1	1395.8025	1.000e-4	0	1	0	4	3	1	0	0	0	5	4	2	03ZoVa.575
1	1	1397.5754	1.000e-4	0	1	0	9	2	8	0	0	0	10	1	9	03ZoVa.576
1	1	1417.2533	1.259e-4	0	1	0	8	0	8	0	0	0	9	1	9	03ZoVa.585
1	1	1418.9330	1.000e-4	0	1	0	4	2	2	0	0	0	5	3	3	03ZoVa.587
1	1	1419.3171	1.000e-4	0	1	0	3	3	1	0	0	0	4	4	0	03ZoVa.588
1	1	1423.7041	1.000e-4	0	1	0	3	1	3	0	0	0	4	2	2	03ZoVa.590
1	1	1429.9449	1.000e-4	0	1	0	3	2	2	0	0	0	4	3	1	03ZoVa.594
1	1	1435.6495	1.000e-4	0	1	0	7	2	6	0	0	0	8	1	7	03ZoVa.597
1	1	1436.6555	1.000e-4	0	1	0	6	1	5	0	0	0	7	2	6	03ZoVa.599
1	1	1437.0262	1.000e-4	0	1	0	7	1	7	0	0	0	8	0	8	03ZoVa.601
1	1	1454.5729	1.000e-4	0	1	0	8	0	8	0	0	0	8	1	7	03ZoVa.604
1	1	1455.3014	1.584e-4	0	1	0	6	0	6	0	0	0	7	1	7	03ZoVa.605
1	1	1457.0432	5.295e-4	0	1	0	7	3	5	0	0	0	8	2	6	03ZoVa.608
1	1	1458.2670	1.000e-4	0	1	0	2	2	0	0	0	0	3	3	1	03ZoVa.610
1	1	1459.2610	1.000e-4	0	1	0	4	1	3	0	0	0	5	2	4	03ZoVa.612
1	1	1471.4816	1.000e-4	0	1	0	7	1	7	0	0	0	7	2	6	03ZoVa.614
1	1	1474.3625	1.911e-4	0	1	0	9	2	8	0	0	0	9	3	7	03ZoVa.617
1	1	1476.1324	1.000e-4	0	1	0	5	1	5	0	0	0	6	0	6	03ZoVa.618
1	1	1481.2469	1.000e-4	0	1	0	5	2	4	0	0	0	6	1	5	03ZoVa.620
1	1	1487.3485	1.000e-4	0	1	0	2	1	1	0	0	0	3	2	2	03ZoVa.622
1	1	1490.8257	1.000e-4	0	1	0	4	0	4	0	0	0	5	1	5	03ZoVa.626
1	1	1498.8032	1.506e-4	0	1	0	1	1	1	0	0	0	2	2	0	03ZoVa.628
1	1	1498.8748	1.527e-4	0	1	0	6	0	6	0	0	0	6	1	5	03ZoVa.629
1	1	1501.8457	1.000e-4	0	1	0	7	2	6	0	0	0	7	3	5	03ZoVa.630
1	1	1506.6204	1.958e-4	0	1	0	5	1	5	0	0	0	5	2	4	03ZoVa.632
1	1	1507.4426	3.027e-4	0	1	0	8	1	7	0	0	0	8	2	6	03ZoVa.634
1	1	1507.8218	4.889e-4	0	1	0	6	5	1	0	0	0	6	6	0	03ZoVa.637
1	1	1507.8518	2.091e-4	0	1	0	7	5	3	0	0	0	7	6	2	03ZoVa.638
1	1	1509.6223	1.000e-4	0	1	0	5	4	2	0	0	0	5	5	1	03ZoVa.643
1	1	1509.8614	1.483e-4	0	1	0	7	4	4	0	0	0	7	5	3	03ZoVa.647
1	1	1510.4507	7.391e-4	0	1	0	8	6	2	0	0	0	8	7	1	03ZoVa.650
1	1	1510.5328	1.000e-4	0	1	0	6	4	2	0	0	0	6	5	1	03ZoVa.651
1	1	1512.2107	2.119e-4	0	1	0	7	3	5	0	0	0	7	4	4	03ZoVa.652
1	1	1516.2933	1.000e-4	0	1	0	5	3	3	0	0	0	5	4	2	03ZoVa.655
1	1	1517.4310	1.000e-4	0	1	0	3	1	3	0	0	0	4	0	4	03ZoVa.657
1	1	1517.7828	1.000e-4	0	1	0	4	3	1	0	0	0	4	4	0	03ZoVa.658
1	1	1520.1846	1.530e-4	0	1	0	5	2	4	0	0	0	5	3	3	03ZoVa.660
1	1	1522.6862	2.274e-4	0	1	0	2	0	2	0	0	0	3	1	3	03ZoVa.665
1	1	1523.6343	1.000e-4	0	1	0	5	3	3	0	0	0	6	2	4	03ZoVa.666
1	1	1524.8094	1.000e-4	0	1	0	6	3	3	0	0	0	6	4	2	03ZoVa.667
1	1	1528.5682	1.000e-4	0	1	0	3	2	2	0	0	0	3	3	1	03ZoVa.670
1	1	1533.1823	1.000e-4	0	1	0	3	1	3	0	0	0	3	2	2	03ZoVa.673
1	1	1538.2905	1.000e-4	0	1	0	3	2	2	0	0	0	4	1	3	03ZoVa.677
1	1	1539.0142	1.871e-4	0	1	0	8	3	5	0	0	0	8	4	4	03ZoVa.678
1	1	1539.0603	1.821e-3	0	1	0	4	2	2	0	0	0	4	3	1	03ZoVa.679
1	1	1541.9542	1.000e-4	0	1	0	4	0	4	0	0	0	4	1	3	03ZoVa.682
1	1	1543.4902	1.000e-4	0	1	0	6	1	5	0	0	0	6	2	4	03ZoVa.684
1	1	1545.6553	1.308e-4	0	1	0	8	2	6	0	0	0	8	3	5	03ZoVa.687
1	1	1549.6417	1.000e-4	0	1	0	6	2	4	0	0	0	6	3	3	03ZoVa.688
1	1	1557.4861	1.000e-4	0	1	0	2	1	1	0	0	0	2	2	0	03ZoVa.691
1	1	1557.6092	1.000e-4	0	1	0	0	0	0	0	0	0	1	1	1	03ZoVa.692
1	1	1559.6903	2.444e-4	0	1	0	4	1	3	0	0	0	4	2	2	03ZoVa.695
1	1	1564.8763	1.000e-4	0	1	0	1	1	1	0	0	0	2	0	2	03ZoVa.697
1	1	1569.7887	1.000e-4	0	1	0	2	0	2	0	0	0	2	1	1	03ZoVa.699
1	1	1589.7083	1.232e-4	0	1	0	4	3	1	0	0	0	5	2	4	03ZoVa.702
1	1	1591.6719	1.429e-4	0	1	0	3	3	1	0	0	0	4	2	2	03ZoVa.703
1	1	1596.2758	2.727e-4	0	1	0	4	2	2	0	0	0	5	1	5	03ZoVa.706
1	1	1601.2079	1.677e-4	0	1	0	2	2	0	0	0	0	3	1	3	03ZoVa.707
1	1	1603.3198	1.340e-4	0	1	0	3	1	3	0	0	0	2	2	0	03ZoVa.709
1	1	1607.0497	2.887e-4	0	1	0	5	1	5	0	0	0	4	2	2	03ZoVa.711
1	1	1623.5591	1.000e-4	0	1	0	2	1	1	0	0	0	2	0	2	03ZoVa.716
1	1	1627.8275	1.000e-4	0	1	0	2	0	2	0	0	0	1	1	1	03ZoVa.717
1	1	1634.9672	2.297e-4	0	1	0	1	1	1	0	0	0	0	0	0	03ZoVa.718
1	1	1637.6818	1.000e-4	0	1	0	4	2	2	0	0	0	3	3	1	03ZoVa.721
1	1	1640.3103	2.644e-4	0	1	0	5	2	4	0	0	0	4	3	1	03ZoVa.722
1	1	1647.4041	1.000e-4	0	1	0	4	2	2	0	0	0	4	1	3	03ZoVa.725
1	1	1648.3104	1.214e-4	0	1	0	2	2	0	0	0	0	2	1	1	03ZoVa.726
1	1	1653.4170	1.000e-4	0	1	0	4	1	3	0	0	0	4	0	4	03ZoVa.730
1	1	1668.2849	1.000e-4	0	1	0	6	2	4	0	0	0	6	1	5	03ZoVa.734
1	1	1669.1683	1.000e-4	0	1	0	4	1	3	0	0	0	3	2	2	03ZoVa.735
1	1	1669.3929	1.000e-4	0	1	0	3	1	3	0	0	0	2	0	2	03ZoVa.736
1	1	1671.5092	2.129e-4	0	1	0	3	2	2	0	0	0	3	1	3	03ZoVa.738
1	1	1672.4753	2.197e-4	0	1	0	6	3	3	0	0	0	5	4	2	03ZoVa.739
1	1	1675.1727	1.201e-4	0	1	0	4	0	4	0	0	0	3	1	3	03ZoVa.740
1	1	1679.8162	1.000e-4	0	1	0	6	3	3	0	0	0	6	2	4	03ZoVa.742
1	1	1687.8781	2.308e-4	0	1	0	8	3	5	0	0	0	8	2	6	03ZoVa.747
1	1	1690.1376	2.161e-4	0	1	0	4	3	1	0	0	0	4	2	2	03ZoVa.749
1	1	1697.5272	1.000e-4	0	1	0	5	2	4	0	0	0	5	1	5	03ZoVa.752
1	1	1699.5671	1.000e-4	0	1	0	6	1	5	0	0	0	6	0	6	03ZoVa.754
1	1	1700.7761	1.000e-4	0	1	0	5	1	5	0	0	0	4	0	4	03ZoVa.757
1	1	1701.1499	1.000e-4	0	1	0	3	3	1	0	0	0	3	2	2	03ZoVa.758
1	1	1706.3491	1.000e-4	0	1	0	2	2	0	0	0	0	1	1	1	03ZoVa.762
1	1	1707.2225	1.000e-4	0	1	0	6	2	4	0	0	0	5	3	3	03ZoVa.763
1	1	1710.1990	1.000e-4	0	1	0	5	3	3	0	0	0	5	2	4	03ZoVa.764
1	1	1712.9227	1.935e-4	0	1	0	8	2	6	0	0	0	8	1	7	03ZoVa.765
1	1	1715.1550	1.000e-4	0	1	0	6	0	6	0	0	0	5	1	5	03ZoVa.767
1	1	1718.6116	1.000e-4	0	1	0	3	2	2	0	0	0	2	1	1	03ZoVa.770
1	1	1730.0551	2.135e-4	0	1	0	6	1	5	0	0	0	5	2	4	03ZoVa.774
1	1	1730.3466	4.275e-4	0	1	0	7	3	5	0	0	0	7	2	6	03ZoVa.775
1	1	1732.0607	1.000e-4	0	1	0	7	2	6	0	0	0	7	1	7	03ZoVa.776
1	1	1734.3933	1.000e-4	0	1	0	7	1	7	0	0	0	6	0	6	03ZoVa.778
1	1	1737.6166	1.000e-4	0	1	0	6	4	2	0	0	0	6	3	3	03ZoVa.780
1	1	1743.0448	8.868e-4	0	1	0	8	3	5	0	0	0	7	4	4	03ZoVa.783
1	1	1745.7761	1.000e-4	0	1	0	4	4	0	0	0	0	4	3	1	03ZoVa.787
1	1	1746.2906	2.478e-4	0	1	0	8	1	7	0	0	0	8	0	8	03ZoVa.788
1	1	1747.7272	1.000e-4	0	1	0	5	4	2	0	0	0	5	3	3	03ZoVa.790
1	1	1748.6556	1.000e-4	0	1	0	5	2	4	0	0	0	4	1	3	03ZoVa.791
1	1	1750.9841	1.000e-4	0	1	0	8	0	8	0	0	0	7	1	7	03ZoVa.793
1	1	1752.8140	3.258e-4	0	1	0	7	4	4	0	0	0	7	3	5	03ZoVa.796
1	1	1771.2875	1.000e-4	0	1	0	3	3	1	0	0	0	2	2	0	03ZoVa.803
1	1	1775.6342	1.000e-4	0	1	0	7	2	6	0	0	0	6	1	5	03ZoVa.805
1	1	1779.1185	1.038e-4	0	1	0	8	2	6	0	0	0	7	3	5	03ZoVa.807
1	1	1780.6227	1.925e-4	0	1	0	4	2	2	0	0	0	3	1	3	03ZoVa.808
1	1	1780.7460	2.006e-4	0	1	0	8	1	7	0	0	0	7	2	6	03ZoVa.809
1	1	1795.0996	1.339e-4	0	1	0	6	5	1	0	0	0	6	4	2	03ZoVa.817
1	1	1796.0266	2.157e-4	0	1	0	5	5	1	0	0	0	5	4	2	03ZoVa.819
1	1	1796.2976	1.417e-4	0	1	0	7	5	3	0	0	0	7	4	4	03ZoVa.821
1	1	1799.6157	2.091e-4	0	1	0	4	3	1	0	0	0	3	2	2	03ZoVa.823
1	1	1807.7034	1.621e-4	0	1	0	9	2	8	0	0	0	8	1	7	03ZoVa.827
1	1	1810.6283	2.135e-4	0	1	0	5	3	3	0	0	0	4	2	2	03ZoVa.828
1	1	1837.1810	1.018e-4	0	1	0	7	3	5	0	0	0	6	2	4	03ZoVa.839
1	1	1837.3613	8.250e-4	0	1	0	3	3	1	0	0	0	2	0	2	03ZoVa.840
1	1	1844.3994	1.963e-4	0	1	0	4	4	0	0	0	0	3	3	1	03ZoVa.845
1	1	1858.5192	2.015e-4	0	1	0	9	3	7	0	0	0	8	2	6	03ZoVa.847
1	1	1866.3810	2.275e-4	0	1	0	6	3	3	0	0	0	5	2	4	03ZoVa.849
1	1	1867.8529	1.000e-4	0	1	0	5	4	2	0	0	0	4	3	1	03ZoVa.850
1	1	1884.5653	2.285e-4	0	1	0	6	2	4	0	0	0	5	1	5	03ZoVa.855
1	1	1895.1974	1.241e-4	0	1	0	6	4	2	0	0	0	5	3	3	03ZoVa.857
1	1	1907.9592	2.037e-4	0	1	0	7	4	4	0	0	0	6	3	3	03ZoVa.859
1	1	1918.0068	1.000e-4	0	1	0	5	5	1	0	0	0	4	4	0	03ZoVa.861
1	1	1942.7654	1.000e-4	0	1	0	6	5	1	0	0	0	5	4	2	03ZoVa.866
1	1	1954.9962	3.932e-4	0	1	0	8	4	4	0	0	0	7	3	5	03ZoVa.869
1	1	1966.2615	3.286e-4	0	1	0	7	5	3	0	0	0	6	4	2	03ZoVa.870
1	1	2016.7982	2.805e-4	0	1	0	7	6	2	0	0	0	6	5	1	03ZoVa.873
1	1	5077.77076	1.495e-3	0	2	1	8	3	6	0	1	0	9	3	7	02MiTyStAl.1134
1	1	5157.36257	1.574e-3	0	2	1	5	4	1	0	1	0	6	4	2	02MiTyStAl.1408
1	1	5304.83266	1.497e-3	0	2	1	5	4	1	0	1	0	5	4	2	02MiTyStAl.1759
1	1	5313.59901	1.000e-3	0	2	1	8	5	4	0	1	0	8	5	3	02MiTyStAl.1788
1	1	5426.90755	1.000e-3	0	2	1	5	4	1	0	1	0	4	4	0	02MiTyStAl.2110
1	1	5477.77159	3.577e-3	2	0	0	8	0	8	0	1	0	7	3	5	02MiTyStAl.2224
1	1	5479.24603	1.000e-3	0	2	1	8	3	6	0	1	0	7	3	5	02MiTyStAl.2230
1	1	5608.03716	1.846e-3	1	0	1	1	0	1	0	1	0	2	0	2	02MiTyStAl.2540
1	1	5633.62434	1.041e-3	0	2	1	5	4	1	0	1	0	4	2	2	02MiTyStAl.2595
1	1	5726.75073	1.051e-3	1	0	1	4	1	4	0	1	0	3	1	3	02MiTyStAl.2784
1	1	5729.46394	2.084e-3	2	0	0	3	3	1	0	1	0	2	2	0	02MiTyStAl.2789
1	1	5076.27988	1.000e-2	2	0	0	8	0	8	0	1	0	9	3	7	02TeBeZoSh.463
1	1	5077.76342	1.000e-2	0	2	1	8	3	6	0	1	0	9	3	7	02TeBeZoSh.467
1	1	5094.24741	1.000e-2	0	2	1	8	5	4	0	1	0	9	5	5	02TeBeZoSh.536
1	1	5157.35468	1.000e-2	0	2	1	5	4	1	0	1	0	6	4	2	02TeBeZoSh.842
1	1	5248.40626	1.000e-2	0	2	1	8	3	6	0	1	0	8	3	5	02TeBeZoSh.1219
1	1	5304.81286	1.222e-2	0	2	1	5	4	1	0	1	0	5	4	2	02TeBeZoSh.1454
1	1	5313.59228	1.000e-2	0	2	1	8	5	4	0	1	0	8	5	3	02TeBeZoSh.1488
1	1	5426.90161	1.000e-2	0	2	1	5	4	1	0	1	0	4	4	0	02TeBeZoSh.2037
1	1	5477.76282	1.000e-2	2	0	0	8	0	8	0	1	0	7	3	5	02TeBeZoSh.2247
1	1	5479.24086	1.000e-2	0	2	1	8	3	6	0	1	0	7	3	5	02TeBeZoSh.2256
1	1	5076.28826	1.000e-2	2	0	0	8	0	8	0	1	0	9	3	7	00ZoPoTeSh.6322
1	1	5077.76701	1.000e-2	0	2	1	8	3	6	0	1	0	9	3	7	00ZoPoTeSh.6325
1	1	5094.25376	1.000e-2	0	2	1	8	5	4	0	1	0	9	5	5	00ZoPoTeSh.6365
1	1	5157.36224	1.000e-2	0	2	1	5	4	1	0	1	0	6	4	2	00ZoPoTeSh.6488
1	1	5304.81879	1.237e-2	0	2	1	5	4	1	0	1	0	5	4	2	00ZoPoTeSh.6751
1	1	5313.58503	1.364e-2	0	2	1	8	5	4	0	1	0	8	5	3	00ZoPoTeSh.6767
1	1	5426.90350	1.000e-2	0	2	1	5	4	1	0	1	0	4	4	0	00ZoPoTeSh.6996
1	1	5479.24430	1.000e-2	0	2	1	8	3	6	0	1	0	7	3	5	00ZoPoTeSh.7093
1	1	1121.23231	1.000e-3	0	1	0	8	0	8	0	0	0	9	3	7	99ZoPoTeLo.512
1	1	1149.47528	6.140e-3	0	1	0	8	1	7	0	0	0	9	4	6	99ZoPoTeLo.652
1	1	1152.44479	1.000e-3	0	1	0	9	2	8	0	0	0	10	3	7	99ZoPoTeLo.670
1	1	1224.97837	1.000e-3	0	1	0	9	3	7	0	0	0	10	4	6	99ZoPoTeLo.1148
1	1	1258.61774	1.000e-3	0	1	0	9	4	6	0	0	0	10	5	5	99ZoPoTeLo.1343
1	1	1264.01420	1.000e-3	0	1	0	9	5	5	0	0	0	10	6	4	99ZoPoTeLo.1367
1	1	1268.38250	1.000e-3	0	1	0	7	2	6	0	0	0	8	3	5	99ZoPoTeLo.1404
1	1	1288.88676	1.000e-3	0	1	0	8	5	3	0	0	0	9	6	4	99ZoPoTeLo.1515
1	1	1296.70940	1.000e-3	0	1	0	8	4	4	0	0	0	9	5	5	99ZoPoTeLo.1550
1	1	1308.17883	1.000e-3	0	1	0	7	3	5	0	0	0	8	4	4	99ZoPoTeLo.1605
1	1	1312.39963	1.000e-3	0	1	0	7	5	3	0	0	0	8	6	2	99ZoPoTeLo.1619
1	1	1313.59660	1.000e-3	0	1	0	7	4	4	0	0	0	8	5	3	99ZoPoTeLo.1626
1	1	1336.68995	1.000e-3	0	1	0	6	5	1	0	0	0	7	6	2	99ZoPoTeLo.1733
1	1	1339.51872	1.000e-3	0	1	0	6	4	2	0	0	0	7	5	3	99ZoPoTeLo.1744
1	1	1354.84558	1.000e-3	0	1	0	6	3	3	0	0	0	7	4	4	99ZoPoTeLo.1821
1	1	1362.60393	1.000e-3	0	1	0	5	2	4	0	0	0	6	3	3	99ZoPoTeLo.1869
1	1	1363.06233	1.000e-3	0	1	0	5	4	2	0	0	0	6	5	1	99ZoPoTeLo.1876
1	1	1368.62129	6.139e-3	0	1	0	5	3	3	0	0	0	6	4	2	99ZoPoTeLo.1904
1	1	1387.54584	1.000e-3	0	1	0	4	4	0	0	0	0	5	5	1	99ZoPoTeLo.2013
1	1	1394.49663	1.000e-3	0	1	0	6	2	4	0	0	0	7	3	5	99ZoPoTeLo.2048
1	1	1395.80972	7.235e-3	0	1	0	4	3	1	0	0	0	5	4	2	99ZoPoTeLo.2053
1	1	1397.57522	1.000e-3	0	1	0	9	2	8	0	0	0	10	1	9	99ZoPoTeLo.2059
1	1	1403.46212	1.000e-3	0	1	0	9	3	7	0	0	0	10	2	8	99ZoPoTeLo.2088
1	1	1409.96849	1.000e-3	0	1	0	8	1	7	0	0	0	9	2	8	99ZoPoTeLo.2134
1	1	1417.24962	3.554e-3	0	1	0	8	0	8	0	0	0	9	1	9	99ZoPoTeLo.2179
1	1	1418.93109	1.801e-3	0	1	0	4	2	2	0	0	0	5	3	3	99ZoPoTeLo.2194
1	1	1419.30845	8.662e-3	0	1	0	3	3	1	0	0	0	4	4	0	99ZoPoTeLo.2197
1	1	1423.68972	1.433e-2	0	1	0	3	1	3	0	0	0	4	2	2	99ZoPoTeLo.2225
1	1	1429.93416	1.080e-2	0	1	0	3	2	2	0	0	0	4	3	1	99ZoPoTeLo.2267
1	1	1435.64945	1.000e-3	0	1	0	7	2	6	0	0	0	8	1	7	99ZoPoTeLo.2292
1	1	1436.65484	1.000e-3	0	1	0	6	1	5	0	0	0	7	2	6	99ZoPoTeLo.2296
1	1	1437.02567	1.000e-3	0	1	0	7	1	7	0	0	0	8	0	8	99ZoPoTeLo.2299
1	1	1445.17394	1.000e-3	0	1	0	9	4	6	0	0	0	10	3	7	99ZoPoTeLo.2355
1	1	1457.04178	1.000e-3	0	1	0	7	3	5	0	0	0	8	2	6	99ZoPoTeLo.2391
1	1	1474.36220	1.000e-3	0	1	0	9	2	8	0	0	0	9	3	7	99ZoPoTeLo.2495
1	1	1476.12388	8.476e-3	0	1	0	5	1	5	0	0	0	6	0	6	99ZoPoTeLo.2508
1	1	1481.24036	6.412e-3	0	1	0	5	2	4	0	0	0	6	1	5	99ZoPoTeLo.2536
1	1	1490.81700	8.600e-3	0	1	0	4	0	4	0	0	0	5	1	5	99ZoPoTeLo.2586
1	1	1498.79323	9.819e-3	0	1	0	1	1	1	0	0	0	2	2	0	99ZoPoTeLo.2636
1	1	1498.86782	6.827e-3	0	1	0	6	0	6	0	0	0	6	1	5	99ZoPoTeLo.2637
1	1	1500.54577	1.000e-3	0	1	0	9	3	7	0	0	0	9	4	6	99ZoPoTeLo.2645
1	1	1501.84507	1.000e-3	0	1	0	7	2	6	0	0	0	7	3	5	99ZoPoTeLo.2651
1	1	1506.61184	8.364e-3	0	1	0	5	1	5	0	0	0	5	2	4	99ZoPoTeLo.2675
1	1	1507.44215	1.000e-3	0	1	0	8	1	7	0	0	0	8	2	6	99ZoPoTeLo.2679
1	1	1507.82113	1.000e-3	0	1	0	6	5	1	0	0	0	6	6	0	99ZoPoTeLo.2682
1	1	1507.85164	1.000e-3	0	1	0	7	5	3	0	0	0	7	6	2	99ZoPoTeLo.2683
1	1	1508.23038	1.000e-3	0	1	0	9	5	5	0	0	0	9	6	4	99ZoPoTeLo.2687
1	1	1508.34169	1.000e-3	0	1	0	9	4	6	0	0	0	9	5	5	99ZoPoTeLo.2689
1	1	1508.49001	1.000e-3	0	1	0	8	5	3	0	0	0	8	6	2	99ZoPoTeLo.2690
1	1	1509.62016	2.024e-3	0	1	0	5	4	2	0	0	0	5	5	1	99ZoPoTeLo.2694
1	1	1509.86106	1.000e-3	0	1	0	7	4	4	0	0	0	7	5	3	99ZoPoTeLo.2698
1	1	1510.45270	1.261e-3	0	1	0	8	6	2	0	0	0	8	7	1	99ZoPoTeLo.2702
1	1	1510.53246	1.000e-3	0	1	0	6	4	2	0	0	0	6	5	1	99ZoPoTeLo.2704
1	1	1512.21046	1.000e-3	0	1	0	7	3	5	0	0	0	7	4	4	99ZoPoTeLo.2716
1	1	1515.77844	1.000e-3	0	1	0	8	4	4	0	0	0	8	5	3	99ZoPoTeLo.2733
1	1	1516.28727	5.917e-3	0	1	0	5	3	3	0	0	0	5	4	2	99ZoPoTeLo.2741
1	1	1517.42101	9.815e-3	0	1	0	3	1	3	0	0	0	4	0	4	99ZoPoTeLo.2752
1	1	1517.77510	7.638e-3	0	1	0	4	3	1	0	0	0	4	4	0	99ZoPoTeLo.2754
1	1	1519.35011	1.000e-3	0	1	0	7	4	4	0	0	0	8	3	5	99ZoPoTeLo.2759
1	1	1520.17699	7.457e-3	0	1	0	5	2	4	0	0	0	5	3	3	99ZoPoTeLo.2761
1	1	1523.63136	2.766e-3	0	1	0	5	3	3	0	0	0	6	2	4	99ZoPoTeLo.2780
1	1	1524.80890	1.000e-3	0	1	0	6	3	3	0	0	0	6	4	2	99ZoPoTeLo.2788
1	1	1539.01401	1.000e-3	0	1	0	8	3	5	0	0	0	8	4	4	99ZoPoTeLo.2851
1	1	1541.94427	9.754e-3	0	1	0	4	0	4	0	0	0	4	1	3	99ZoPoTeLo.2858
1	1	1543.48331	6.823e-3	0	1	0	6	1	5	0	0	0	6	2	4	99ZoPoTeLo.2868
1	1	1545.65501	1.000e-3	0	1	0	8	2	6	0	0	0	8	3	5	99ZoPoTeLo.2881
1	1	1549.63539	6.232e-3	0	1	0	6	2	4	0	0	0	6	3	3	99ZoPoTeLo.2893
1	1	1555.45869	1.000e-3	0	1	0	8	4	4	0	0	0	9	3	7	99ZoPoTeLo.2908
1	1	1590.15007	3.774e-3	0	1	0	5	4	2	0	0	0	6	3	3	99ZoPoTeLo.2965
1	1	1592.26616	1.000e-3	0	1	0	7	5	3	0	0	0	8	4	4	99ZoPoTeLo.2969
1	1	1623.56999	1.098e-2	0	1	0	2	1	1	0	0	0	2	0	2	99ZoPoTeLo.3034
1	1	1640.43694	1.039e-3	0	1	0	9	2	8	0	0	0	8	3	5	99ZoPoTeLo.3074
1	1	1668.27695	7.810e-3	0	1	0	6	2	4	0	0	0	6	1	5	99ZoPoTeLo.3129
1	1	1671.51963	1.064e-2	0	1	0	3	2	2	0	0	0	3	1	3	99ZoPoTeLo.3135
1	1	1675.16267	9.910e-3	0	1	0	4	0	4	0	0	0	3	1	3	99ZoPoTeLo.3138
1	1	1679.81107	4.949e-3	0	1	0	6	3	3	0	0	0	6	2	4	99ZoPoTeLo.3146
1	1	1697.51927	7.813e-3	0	1	0	5	2	4	0	0	0	5	1	5	99ZoPoTeLo.3151
1	1	1699.55988	7.158e-3	0	1	0	6	1	5	0	0	0	6	0	6	99ZoPoTeLo.3159
1	1	1700.76707	9.113e-3	0	1	0	5	1	5	0	0	0	4	0	4	99ZoPoTeLo.3163
1	1	1707.21590	6.535e-3	0	1	0	6	2	4	0	0	0	5	3	3	99ZoPoTeLo.3182
1	1	1710.19094	7.939e-3	0	1	0	5	3	3	0	0	0	5	2	4	99ZoPoTeLo.3188
1	1	1712.04332	1.000e-3	0	1	0	8	4	4	0	0	0	7	5	3	99ZoPoTeLo.3192
1	1	1712.92233	1.000e-3	0	1	0	8	2	6	0	0	0	8	1	7	99ZoPoTeLo.3196
1	1	1715.14691	8.049e-3	0	1	0	6	0	6	0	0	0	5	1	5	99ZoPoTeLo.3204
1	1	1718.60178	9.753e-3	0	1	0	3	2	2	0	0	0	2	1	1	99ZoPoTeLo.3215
1	1	1721.53248	1.000e-3	0	1	0	8	4	4	0	0	0	8	3	5	99ZoPoTeLo.3223
1	1	1727.41157	1.000e-3	0	1	0	9	4	6	0	0	0	8	5	3	99ZoPoTeLo.3242
1	1	1730.04734	7.546e-3	0	1	0	6	1	5	0	0	0	5	2	4	99ZoPoTeLo.3253
1	1	1730.34554	1.000e-3	0	1	0	7	3	5	0	0	0	7	2	6	99ZoPoTeLo.3255
1	1	1732.05811	2.525e-3	0	1	0	7	2	6	0	0	0	7	1	7	99ZoPoTeLo.3260
1	1	1734.38519	8.001e-3	0	1	0	7	1	7	0	0	0	6	0	6	99ZoPoTeLo.3267
1	1	1737.61468	1.783e-3	0	1	0	6	4	2	0	0	0	6	3	3	99ZoPoTeLo.3274
1	1	1746.29002	1.000e-3	0	1	0	8	1	7	0	0	0	8	0	8	99ZoPoTeLo.3305
1	1	1747.72066	6.449e-3	0	1	0	5	4	2	0	0	0	5	3	3	99ZoPoTeLo.3313
1	1	1748.64681	8.698e-3	0	1	0	5	2	4	0	0	0	4	1	3	99ZoPoTeLo.3318
1	1	1750.97657	7.429e-3	0	1	0	8	0	8	0	0	0	7	1	7	99ZoPoTeLo.3327
1	1	1752.81304	1.000e-3	0	1	0	7	4	4	0	0	0	7	3	5	99ZoPoTeLo.3336
1	1	1761.04531	1.000e-3	0	1	0	9	3	7	0	0	0	9	2	8	99ZoPoTeLo.3368
1	1	1767.09139	1.000e-3	0	1	0	9	4	6	0	0	0	9	3	7	99ZoPoTeLo.3388
1	1	1770.38350	1.000e-3	0	1	0	9	2	8	0	0	0	9	1	9	99ZoPoTeLo.3400
1	1	1771.27727	1.010e-2	0	1	0	3	3	1	0	0	0	2	2	0	99ZoPoTeLo.3403
1	1	1775.62680	7.241e-3	0	1	0	7	2	6	0	0	0	6	1	5	99ZoPoTeLo.3414
1	1	1779.11849	1.000e-3	0	1	0	8	2	6	0	0	0	7	3	5	99ZoPoTeLo.3429
1	1	1780.74036	5.439e-3	0	1	0	8	1	7	0	0	0	7	2	6	99ZoPoTeLo.3434
1	1	1788.35427	2.124e-3	0	1	0	8	5	3	0	0	0	8	4	4	99ZoPoTeLo.3457
1	1	1795.09866	1.000e-3	0	1	0	6	5	1	0	0	0	6	4	2	99ZoPoTeLo.3483
1	1	1796.02398	2.404e-3	0	1	0	5	5	1	0	0	0	5	4	2	99ZoPoTeLo.3487
1	1	1796.29682	1.000e-3	0	1	0	7	5	3	0	0	0	7	4	4	99ZoPoTeLo.3490
1	1	1798.59069	1.000e-3	0	1	0	9	5	5	0	0	0	9	4	6	99ZoPoTeLo.3501
1	1	1799.60115	1.434e-2	0	1	0	4	3	1	0	0	0	3	2	2	99ZoPoTeLo.3509
1	1	1807.70290	1.000e-3	0	1	0	9	2	8	0	0	0	8	1	7	99ZoPoTeLo.3545
1	1	1810.61944	8.647e-3	0	1	0	5	3	3	0	0	0	4	2	2	99ZoPoTeLo.3568
1	1	1837.17985	1.048e-3	0	1	0	7	3	5	0	0	0	6	2	4	99ZoPoTeLo.3699
1	1	1844.38964	9.564e-3	0	1	0	4	4	0	0	0	0	3	3	1	99ZoPoTeLo.3746
1	1	1845.23058	1.000e-3	0	1	0	8	6	2	0	0	0	8	5	3	99ZoPoTeLo.3752
1	1	1845.32961	1.000e-3	0	1	0	6	6	0	0	0	0	6	5	1	99ZoPoTeLo.3755
1	1	1845.78444	1.000e-3	0	1	0	7	6	2	0	0	0	7	5	3	99ZoPoTeLo.3762
1	1	1858.52073	1.732e-3	0	1	0	9	3	7	0	0	0	8	2	6	99ZoPoTeLo.3851
1	1	1866.37325	7.522e-3	0	1	0	6	3	3	0	0	0	5	2	4	99ZoPoTeLo.3899
1	1	1867.84384	8.857e-3	0	1	0	5	4	2	0	0	0	4	3	1	99ZoPoTeLo.3906
1	1	1888.80018	1.000e-3	0	1	0	8	4	4	0	0	0	8	1	7	99ZoPoTeLo.4073
1	1	1933.16516	1.000e-3	0	1	0	9	4	6	0	0	0	8	3	5	99ZoPoTeLo.4409
1	1	1954.99505	1.000e-3	0	1	0	8	4	4	0	0	0	7	3	5	99ZoPoTeLo.4561
1	1	1961.18127	1.000e-3	0	1	0	8	3	5	0	0	0	7	2	6	99ZoPoTeLo.4615
1	1	1992.38806	1.000e-3	0	1	0	8	5	3	0	0	0	7	4	4	99ZoPoTeLo.4816
1	1	2007.70005	1.000e-3	0	1	0	9	5	5	0	0	0	8	4	4	99ZoPoTeLo.4899
1	1	2016.79826	1.000e-3	0	1	0	7	6	2	0	0	0	6	5	1	99ZoPoTeLo.4944
1	1	2041.50858	1.309e-2	0	1	0	8	6	2	0	0	0	7	5	3	99ZoPoTeLo.5062
1	1	2100.43368	1.015e-3	0	1	0	9	4	6	0	0	0	8	1	7	99ZoPoTeLo.5369
1	1	1845.784	1.000e-3	0	1	0	7	6	2	0	0	0	7	5	3	99VaClByLa.4
1	1	1933.166	1.000e-3	0	1	0	9	4	6	0	0	0	8	3	5	99VaClByLa.25
1	1	1954.997	1.000e-3	0	1	0	8	4	4	0	0	0	7	3	5	99VaClByLa.31
1	1	1966.263	1.260e-3	0	1	0	7	5	3	0	0	0	6	4	2	99VaClByLa.34
1	1	1993.258	1.000e-3	0	1	0	7	3	5	0	0	0	6	0	6	99VaClByLa.39
1	1	2007.701	1.000e-3	0	1	0	9	5	5	0	0	0	8	4	4	99VaClByLa.40
1	1	2041.496	1.000e-3	0	1	0	8	6	2	0	0	0	7	5	3	99VaClByLa.44
1	1	965.88720	1.000e-3	0	1	0	9	2	8	0	0	0	10	5	5	98EsWaHoRo.255
1	1	1062.62450	3.769e-3	0	1	0	7	2	6	0	0	0	8	5	3	98EsWaHoRo.367
1	1	1121.23130	1.000e-3	0	1	0	8	0	8	0	0	0	9	3	7	98EsWaHoRo.442
1	1	1258.61754	1.000e-3	0	1	0	9	4	6	0	0	0	10	5	5	98EsWaHoRo.599
1	1	1264.01398	1.000e-3	0	1	0	9	5	5	0	0	0	10	6	4	98EsWaHoRo.601
1	1	1268.38225	1.000e-3	0	1	0	7	2	6	0	0	0	8	3	5	98EsWaHoRo.608
1	1	1296.70928	1.000e-3	0	1	0	8	4	4	0	0	0	9	5	5	98EsWaHoRo.635
1	1	1313.59635	1.000e-3	0	1	0	7	4	4	0	0	0	8	5	3	98EsWaHoRo.656
1	1	1379.58156	1.000e-3	0	1	0	8	2	6	0	0	0	9	3	7	98EsWaHoRo.729
1	1	1120.83190	1.000e-2	0	1	0	8	2	6	0	0	0	9	5	5	97PoZoTeLo.50
1	1	1121.23183	1.000e-2	0	1	0	8	0	8	0	0	0	9	3	7	97PoZoTeLo.51
1	1	1149.46920	1.000e-2	0	1	0	8	1	7	0	0	0	9	4	6	97PoZoTeLo.77
1	1	1152.44415	1.000e-2	0	1	0	9	2	8	0	0	0	10	3	7	97PoZoTeLo.84
1	1	1198.17861	1.000e-2	0	1	0	7	1	7	0	0	0	8	2	6	97PoZoTeLo.156
1	1	1218.51890	1.000e-2	0	1	0	6	1	5	0	0	0	7	4	4	97PoZoTeLo.196
1	1	1224.97771	1.000e-2	0	1	0	9	3	7	0	0	0	10	4	6	97PoZoTeLo.210
1	1	1258.61760	1.000e-2	0	1	0	9	4	6	0	0	0	10	5	5	97PoZoTeLo.281
1	1	1264.01394	1.000e-2	0	1	0	9	5	5	0	0	0	10	6	4	97PoZoTeLo.290
1	1	1268.38221	1.000e-2	0	1	0	7	2	6	0	0	0	8	3	5	97PoZoTeLo.308
1	1	1288.88650	1.000e-2	0	1	0	8	5	3	0	0	0	9	6	4	97PoZoTeLo.348
1	1	1290.55893	1.000e-2	0	1	0	8	6	2	0	0	0	9	7	3	97PoZoTeLo.354
1	1	1296.70927	1.000e-2	0	1	0	8	4	4	0	0	0	9	5	5	97PoZoTeLo.376
1	1	1308.17884	1.000e-2	0	1	0	7	3	5	0	0	0	8	4	4	97PoZoTeLo.402
1	1	1312.39950	1.000e-2	0	1	0	7	5	3	0	0	0	8	6	2	97PoZoTeLo.412
1	1	1313.48300	1.000e-2	0	1	0	4	0	4	0	0	0	5	3	3	97PoZoTeLo.419
1	1	1313.59639	1.000e-2	0	1	0	7	4	4	0	0	0	8	5	3	97PoZoTeLo.421
1	1	1320.05560	1.000e-2	0	1	0	5	1	5	0	0	0	6	2	4	97PoZoTeLo.439
1	1	1320.86875	1.000e-2	0	1	0	7	7	1	0	0	0	8	8	0	97PoZoTeLo.444
1	1	1329.90474	1.000e-2	0	1	0	8	3	5	0	0	0	9	4	6	97PoZoTeLo.466
1	1	1336.69004	1.000e-2	0	1	0	6	5	1	0	0	0	7	6	2	97PoZoTeLo.480
1	1	1339.14862	1.000e-2	0	1	0	6	6	0	0	0	0	7	7	1	97PoZoTeLo.487
1	1	1339.51877	1.000e-2	0	1	0	6	4	2	0	0	0	7	5	3	97PoZoTeLo.489
1	1	1339.90220	1.000e-2	0	1	0	8	2	6	0	0	0	8	5	3	97PoZoTeLo.491
1	1	1354.84640	1.000e-2	0	1	0	6	3	3	0	0	0	7	4	4	97PoZoTeLo.524
1	1	1358.57897	1.000e-2	0	1	0	8	1	7	0	0	0	8	4	4	97PoZoTeLo.537
1	1	1362.60369	1.000e-2	0	1	0	5	2	4	0	0	0	6	3	3	97PoZoTeLo.545
1	1	1363.06252	1.000e-2	0	1	0	5	4	2	0	0	0	6	5	1	97PoZoTeLo.547
1	1	1368.62754	1.000e-2	0	1	0	5	3	3	0	0	0	6	4	2	97PoZoTeLo.559
1	1	1379.58063	1.000e-2	0	1	0	8	2	6	0	0	0	9	3	7	97PoZoTeLo.589
1	1	1379.74466	1.000e-2	0	1	0	2	0	2	0	0	0	3	3	1	97PoZoTeLo.590
1	1	1380.23210	1.000e-2	0	1	0	6	0	6	0	0	0	6	3	3	97PoZoTeLo.591
1	1	1388.48312	1.000e-2	0	1	0	6	1	5	0	0	0	6	4	2	97PoZoTeLo.606
1	1	1394.49642	1.000e-2	0	1	0	6	2	4	0	0	0	7	3	5	97PoZoTeLo.623
1	1	1397.57541	1.000e-2	0	1	0	9	2	8	0	0	0	10	1	9	97PoZoTeLo.628
1	1	1403.46215	1.000e-2	0	1	0	9	3	7	0	0	0	10	2	8	97PoZoTeLo.642
1	1	1409.96859	1.000e-2	0	1	0	8	1	7	0	0	0	9	2	8	97PoZoTeLo.662
1	1	1417.25275	1.000e-2	0	1	0	8	0	8	0	0	0	9	1	9	97PoZoTeLo.683
1	1	1433.60871	1.000e-2	0	1	0	4	0	4	0	0	0	4	3	1	97PoZoTeLo.718
1	1	1435.64954	1.000e-2	0	1	0	7	2	6	0	0	0	8	1	7	97PoZoTeLo.723
1	1	1436.65542	1.000e-2	0	1	0	6	1	5	0	0	0	7	2	6	97PoZoTeLo.725
1	1	1445.17328	1.000e-2	0	1	0	9	4	6	0	0	0	10	3	7	97PoZoTeLo.746
1	1	1454.57289	1.000e-2	0	1	0	8	0	8	0	0	0	8	1	7	97PoZoTeLo.768
1	1	1457.04266	1.000e-2	0	1	0	7	3	5	0	0	0	8	2	6	97PoZoTeLo.772
1	1	1471.48168	1.000e-2	0	1	0	7	1	7	0	0	0	7	2	6	97PoZoTeLo.815
1	1	1474.36235	1.000e-2	0	1	0	9	2	8	0	0	0	9	3	7	97PoZoTeLo.820
1	1	1501.84562	1.000e-2	0	1	0	7	2	6	0	0	0	7	3	5	97PoZoTeLo.881
1	1	1507.82124	1.000e-2	0	1	0	6	5	1	0	0	0	6	6	0	97PoZoTeLo.893
1	1	1508.23029	1.000e-2	0	1	0	9	5	5	0	0	0	9	6	4	97PoZoTeLo.896
1	1	1508.34193	1.000e-2	0	1	0	9	4	6	0	0	0	9	5	5	97PoZoTeLo.897
1	1	1508.49001	1.000e-2	0	1	0	8	5	3	0	0	0	8	6	2	97PoZoTeLo.898
1	1	1509.62208	1.000e-2	0	1	0	5	4	2	0	0	0	5	5	1	97PoZoTeLo.900
1	1	1509.86128	1.000e-2	0	1	0	7	4	4	0	0	0	7	5	3	97PoZoTeLo.902
1	1	1510.45171	1.000e-2	0	1	0	8	6	2	0	0	0	8	7	1	97PoZoTeLo.904
1	1	1510.53268	1.000e-2	0	1	0	6	4	2	0	0	0	6	5	1	97PoZoTeLo.906
1	1	1512.21056	1.000e-2	0	1	0	7	3	5	0	0	0	7	4	4	97PoZoTeLo.913
1	1	1515.77853	1.000e-2	0	1	0	8	4	4	0	0	0	8	5	3	97PoZoTeLo.923
1	1	1519.35027	1.000e-2	0	1	0	7	4	4	0	0	0	8	3	5	97PoZoTeLo.934
1	1	1523.63420	1.000e-2	0	1	0	5	3	3	0	0	0	6	2	4	97PoZoTeLo.943
1	1	1524.80936	1.000e-2	0	1	0	6	3	3	0	0	0	6	4	2	97PoZoTeLo.947
1	1	1539.01366	1.000e-2	0	1	0	8	3	5	0	0	0	8	4	4	97PoZoTeLo.965
1	1	1545.65522	1.000e-2	0	1	0	8	2	6	0	0	0	8	3	5	97PoZoTeLo.977
1	1	1555.45886	1.000e-2	0	1	0	8	4	4	0	0	0	9	3	7	97PoZoTeLo.987
1	1	1572.98125	1.000e-2	0	1	0	6	3	3	0	0	0	7	2	6	97PoZoTeLo.1003
1	1	1578.31667	1.000e-2	0	1	0	7	1	7	0	0	0	6	2	4	97PoZoTeLo.1009
1	1	1579.24697	1.000e-2	0	1	0	8	5	3	0	0	0	9	4	6	97PoZoTeLo.1011
1	1	1582.47096	1.000e-2	0	1	0	6	4	2	0	0	0	7	3	5	97PoZoTeLo.1012
1	1	1589.70858	1.000e-2	0	1	0	4	3	1	0	0	0	5	2	4	97PoZoTeLo.1016
1	1	1590.14633	1.000e-2	0	1	0	5	4	2	0	0	0	6	3	3	97PoZoTeLo.1017
1	1	1590.40434	1.000e-2	0	1	0	8	3	5	0	0	0	9	2	8	97PoZoTeLo.1019
1	1	1591.67211	1.000e-2	0	1	0	3	3	1	0	0	0	4	2	2	97PoZoTeLo.1020
1	1	1592.26620	1.000e-2	0	1	0	7	5	3	0	0	0	8	4	4	97PoZoTeLo.1021
1	1	1596.27588	1.000e-2	0	1	0	4	2	2	0	0	0	5	1	5	97PoZoTeLo.1024
1	1	1601.20787	1.000e-2	0	1	0	2	2	0	0	0	0	3	1	3	97PoZoTeLo.1028
1	1	1603.31941	1.000e-2	0	1	0	3	1	3	0	0	0	2	2	0	97PoZoTeLo.1032
1	1	1607.04940	1.000e-2	0	1	0	5	1	5	0	0	0	4	2	2	97PoZoTeLo.1034
1	1	1625.13584	1.000e-2	0	1	0	6	5	1	0	0	0	7	4	4	97PoZoTeLo.1051
1	1	1625.65084	1.000e-2	0	1	0	4	4	0	0	0	0	5	3	3	97PoZoTeLo.1052
1	1	1626.16100	1.000e-2	0	1	0	8	6	2	0	0	0	9	5	5	97PoZoTeLo.1054
1	1	1637.68166	1.000e-2	0	1	0	4	2	2	0	0	0	3	3	1	97PoZoTeLo.1060
1	1	1638.27369	1.000e-2	0	1	0	5	3	3	0	0	0	4	4	0	97PoZoTeLo.1061
1	1	1640.30996	1.000e-2	0	1	0	5	2	4	0	0	0	4	3	1	97PoZoTeLo.1063
1	1	1640.43603	1.000e-2	0	1	0	9	2	8	0	0	0	8	3	5	97PoZoTeLo.1064
1	1	1656.99079	1.000e-2	0	1	0	7	2	6	0	0	0	6	3	3	97PoZoTeLo.1075
1	1	1657.09297	1.000e-2	0	1	0	6	4	2	0	0	0	5	5	1	97PoZoTeLo.1076
1	1	1672.47521	1.000e-2	0	1	0	6	3	3	0	0	0	5	4	2	97PoZoTeLo.1087
1	1	1680.87520	1.000e-2	0	1	0	7	4	4	0	0	0	6	5	1	97PoZoTeLo.1095
1	1	1682.17429	1.000e-2	0	1	0	7	3	5	0	0	0	6	4	2	97PoZoTeLo.1098
1	1	1687.87791	1.000e-2	0	1	0	8	3	5	0	0	0	8	2	6	97PoZoTeLo.1100
1	1	1699.56724	1.000e-2	0	1	0	6	1	5	0	0	0	6	0	6	97PoZoTeLo.1113
1	1	1703.94219	1.000e-2	0	1	0	8	5	3	0	0	0	7	6	2	97PoZoTeLo.1119
1	1	1712.04331	1.000e-2	0	1	0	8	4	4	0	0	0	7	5	3	97PoZoTeLo.1127
1	1	1721.53243	1.000e-2	0	1	0	8	4	4	0	0	0	8	3	5	97PoZoTeLo.1136
1	1	1727.41139	1.000e-2	0	1	0	9	4	6	0	0	0	8	5	3	97PoZoTeLo.1142
1	1	1727.83415	1.000e-2	0	1	0	9	5	5	0	0	0	8	6	2	97PoZoTeLo.1143
1	1	1730.34631	1.000e-2	0	1	0	7	3	5	0	0	0	7	2	6	97PoZoTeLo.1150
1	1	1732.06077	1.000e-2	0	1	0	7	2	6	0	0	0	7	1	7	97PoZoTeLo.1153
1	1	1737.61645	1.000e-2	0	1	0	6	4	2	0	0	0	6	3	3	97PoZoTeLo.1159
1	1	1745.77626	1.000e-2	0	1	0	4	4	0	0	0	0	4	3	1	97PoZoTeLo.1167
1	1	1746.29047	1.000e-2	0	1	0	8	1	7	0	0	0	8	0	8	97PoZoTeLo.1168
1	1	1747.72721	1.000e-2	0	1	0	5	4	2	0	0	0	5	3	3	97PoZoTeLo.1170
1	1	1752.81369	1.000e-2	0	1	0	7	4	4	0	0	0	7	3	5	97PoZoTeLo.1179
1	1	1761.04532	1.000e-2	0	1	0	9	3	7	0	0	0	9	2	8	97PoZoTeLo.1191
1	1	1767.09173	1.000e-2	0	1	0	9	4	6	0	0	0	9	3	7	97PoZoTeLo.1200
1	1	1770.38351	1.000e-2	0	1	0	9	2	8	0	0	0	9	1	9	97PoZoTeLo.1206
1	1	1779.11857	1.000e-2	0	1	0	8	2	6	0	0	0	7	3	5	97PoZoTeLo.1219
1	1	1788.35623	1.000e-2	0	1	0	8	5	3	0	0	0	8	4	4	97PoZoTeLo.1228
1	1	1795.09949	1.000e-2	0	1	0	6	5	1	0	0	0	6	4	2	97PoZoTeLo.1234
1	1	1796.02680	1.000e-2	0	1	0	5	5	1	0	0	0	5	4	2	97PoZoTeLo.1238
1	1	1796.29751	1.000e-2	0	1	0	7	5	3	0	0	0	7	4	4	97PoZoTeLo.1239
1	1	1798.59078	1.000e-2	0	1	0	9	5	5	0	0	0	9	4	6	97PoZoTeLo.1248
1	1	1802.99290	1.000e-2	0	1	0	4	4	0	0	0	0	5	1	5	97PoZoTeLo.1257
1	1	1807.70327	1.000e-2	0	1	0	9	2	8	0	0	0	8	1	7	97PoZoTeLo.1263
1	1	1837.18094	1.000e-2	0	1	0	7	3	5	0	0	0	6	2	4	97PoZoTeLo.1300
1	1	1845.23041	1.000e-2	0	1	0	8	6	2	0	0	0	8	5	3	97PoZoTeLo.1314
1	1	1845.33004	1.000e-2	0	1	0	6	6	0	0	0	0	6	5	1	97PoZoTeLo.1316
1	1	1845.78376	1.000e-2	0	1	0	7	6	2	0	0	0	7	5	3	97PoZoTeLo.1318
1	1	1858.51903	1.000e-2	0	1	0	9	3	7	0	0	0	8	2	6	97PoZoTeLo.1338
1	1	1866.38079	1.000e-2	0	1	0	6	3	3	0	0	0	5	2	4	97PoZoTeLo.1350
1	1	1884.56514	1.000e-2	0	1	0	6	2	4	0	0	0	5	1	5	97PoZoTeLo.1362
1	1	1907.95902	1.000e-2	0	1	0	7	4	4	0	0	0	6	3	3	97PoZoTeLo.1386
1	1	1918.00662	1.000e-2	0	1	0	5	5	1	0	0	0	4	4	0	97PoZoTeLo.1393
1	1	1933.16537	1.000e-2	0	1	0	9	4	6	0	0	0	8	3	5	97PoZoTeLo.1404
1	1	1942.76519	1.000e-2	0	1	0	6	5	1	0	0	0	5	4	2	97PoZoTeLo.1411
1	1	1954.99584	1.000e-2	0	1	0	8	4	4	0	0	0	7	3	5	97PoZoTeLo.1424
1	1	1961.18166	1.000e-2	0	1	0	8	3	5	0	0	0	7	2	6	97PoZoTeLo.1429
1	1	1966.26112	1.000e-2	0	1	0	7	5	3	0	0	0	6	4	2	97PoZoTeLo.1431
1	1	1992.38800	1.000e-2	0	1	0	8	5	3	0	0	0	7	4	4	97PoZoTeLo.1444
1	1	1993.25819	1.000e-2	0	1	0	7	3	5	0	0	0	6	0	6	97PoZoTeLo.1446
1	1	2007.70016	1.000e-2	0	1	0	9	5	5	0	0	0	8	4	4	97PoZoTeLo.1452
1	1	2016.79802	1.000e-2	0	1	0	7	6	2	0	0	0	6	5	1	97PoZoTeLo.1456
1	1	2041.49577	1.000e-2	0	1	0	8	6	2	0	0	0	7	5	3	97PoZoTeLo.1464
1	1	2064.85353	1.000e-2	0	1	0	7	7	1	0	0	0	6	6	0	97PoZoTeLo.1469
1	1	2100.43327	1.000e-2	0	1	0	9	4	6	0	0	0	8	1	7	97PoZoTeLo.1482
1	1	1308.1788	1.000e-4	0	1	0	7	3	5	0	0	0	8	4	4	96BrPl.62
1	1	1313.5964	1.000e-4	0	1	0	7	4	4	0	0	0	8	5	3	96BrPl.65
1	1	1354.8457	1.000e-4	0	1	0	6	3	3	0	0	0	7	4	4	96BrPl.72
1	1	1362.6037	1.000e-4	0	1	0	5	2	4	0	0	0	6	3	3	96BrPl.73
1	1	1363.0627	1.401e-4	0	1	0	5	4	2	0	0	0	6	5	1	96BrPl.74
1	1	1368.6275	1.000e-4	0	1	0	5	3	3	0	0	0	6	4	2	96BrPl.76
1	1	1387.5456	1.000e-4	0	1	0	4	4	0	0	0	0	5	5	1	96BrPl.81
1	1	1394.4963	1.000e-4	0	1	0	6	2	4	0	0	0	7	3	5	96BrPl.83
1	1	1397.5754	1.000e-4	0	1	0	9	2	8	0	0	0	10	1	9	96BrPl.84
1	1	1409.9686	1.000e-4	0	1	0	8	1	7	0	0	0	9	2	8	96BrPl.89
1	1	1417.2532	1.000e-4	0	1	0	8	0	8	0	0	0	9	1	9	96BrPl.94
1	1	1419.3172	1.000e-4	0	1	0	3	3	1	0	0	0	4	4	0	96BrPl.96
1	1	1429.9451	1.410e-4	0	1	0	3	2	2	0	0	0	4	3	1	96BrPl.100
1	1	1436.6555	1.000e-4	0	1	0	6	1	5	0	0	0	7	2	6	96BrPl.104
1	1	1459.2610	1.516e-4	0	1	0	4	1	3	0	0	0	5	2	4	96BrPl.106
1	1	1454.5729	1.000e-4	0	1	0	8	0	8	0	0	0	8	1	7	96BrPl.108
1	1	1455.3013	1.000e-4	0	1	0	6	0	6	0	0	0	7	1	7	96BrPl.109
1	1	1458.2670	1.246e-4	0	1	0	2	2	0	0	0	0	3	3	1	96BrPl.113
1	1	1471.4817	1.402e-4	0	1	0	7	1	7	0	0	0	7	2	6	96BrPl.116
1	1	1474.3623	1.000e-4	0	1	0	9	2	8	0	0	0	9	3	7	96BrPl.118
1	1	1476.1322	1.561e-4	0	1	0	5	1	5	0	0	0	6	0	6	96BrPl.119
1	1	1481.2469	1.281e-4	0	1	0	5	2	4	0	0	0	6	1	5	96BrPl.121
1	1	1487.3485	1.025e-4	0	1	0	2	1	1	0	0	0	3	2	2	96BrPl.123
1	1	1490.8257	1.003e-4	0	1	0	4	0	4	0	0	0	5	1	5	96BrPl.127
1	1	1498.8747	1.000e-4	0	1	0	6	0	6	0	0	0	6	1	5	96BrPl.129
1	1	1506.6203	1.000e-4	0	1	0	5	1	5	0	0	0	5	2	4	96BrPl.131
1	1	1507.4423	1.000e-4	0	1	0	8	1	7	0	0	0	8	2	6	96BrPl.133
1	1	1507.8214	1.000e-4	0	1	0	6	5	1	0	0	0	6	6	0	96BrPl.134
1	1	1507.8516	1.000e-4	0	1	0	7	5	3	0	0	0	7	6	2	96BrPl.135
1	1	1509.6223	1.160e-4	0	1	0	5	4	2	0	0	0	5	5	1	96BrPl.139
1	1	1509.8613	1.000e-4	0	1	0	7	4	4	0	0	0	7	5	3	96BrPl.141
1	1	1510.5328	1.000e-4	0	1	0	6	4	2	0	0	0	6	5	1	96BrPl.142
1	1	1512.2106	1.119e-4	0	1	0	7	3	5	0	0	0	7	4	4	96BrPl.143
1	1	1516.2933	1.128e-4	0	1	0	5	3	3	0	0	0	5	4	2	96BrPl.145
1	1	1517.4310	1.755e-4	0	1	0	3	1	3	0	0	0	4	0	4	96BrPl.147
1	1	1522.6861	1.274e-4	0	1	0	2	0	2	0	0	0	3	1	3	96BrPl.150
1	1	1523.6343	1.741e-4	0	1	0	5	3	3	0	0	0	6	2	4	96BrPl.151
1	1	1524.8094	1.000e-4	0	1	0	6	3	3	0	0	0	6	4	2	96BrPl.152
1	1	1528.5682	1.000e-4	0	1	0	3	2	2	0	0	0	3	3	1	96BrPl.154
1	1	1533.1823	1.403e-4	0	1	0	3	1	3	0	0	0	3	2	2	96BrPl.155
1	1	1541.9542	1.762e-4	0	1	0	4	0	4	0	0	0	4	1	3	96BrPl.159
1	1	1543.4903	1.670e-4	0	1	0	6	1	5	0	0	0	6	2	4	96BrPl.161
1	1	1545.6552	1.000e-4	0	1	0	8	2	6	0	0	0	8	3	5	96BrPl.164
1	1	1549.6417	1.000e-4	0	1	0	6	2	4	0	0	0	6	3	3	96BrPl.165
1	1	1557.4861	1.963e-4	0	1	0	2	1	1	0	0	0	2	2	0	96BrPl.168
1	1	1559.6901	1.000e-4	0	1	0	4	1	3	0	0	0	4	2	2	96BrPl.170
1	1	1569.7887	1.811e-4	0	1	0	2	0	2	0	0	0	2	1	1	96BrPl.173
1	1	1607.0495	1.000e-4	0	1	0	5	1	5	0	0	0	4	2	2	96BrPl.176
1	1	1810.6282	1.135e-4	0	1	0	5	3	3	0	0	0	4	2	2	96BrPl.179
1	1	1623.5592	1.915e-4	0	1	0	2	1	1	0	0	0	2	0	2	96BrPl.182
1	1	1627.8275	1.658e-4	0	1	0	2	0	2	0	0	0	1	1	1	96BrPl.183
1	1	1634.9671	1.297e-4	0	1	0	1	1	1	0	0	0	0	0	0	96BrPl.184
1	1	1637.6818	1.493e-4	0	1	0	4	2	2	0	0	0	3	3	1	96BrPl.187
1	1	1640.3102	1.644e-4	0	1	0	5	2	4	0	0	0	4	3	1	96BrPl.188
1	1	1648.3105	2.214e-4	0	1	0	2	2	0	0	0	0	2	1	1	96BrPl.192
1	1	1653.4170	1.726e-4	0	1	0	4	1	3	0	0	0	4	0	4	96BrPl.195
1	1	1668.2849	1.400e-4	0	1	0	6	2	4	0	0	0	6	1	5	96BrPl.197
1	1	1669.1683	1.375e-4	0	1	0	4	1	3	0	0	0	3	2	2	96BrPl.198
1	1	1675.1728	2.201e-4	0	1	0	4	0	4	0	0	0	3	1	3	96BrPl.200
1	1	1679.8162	1.810e-4	0	1	0	6	3	3	0	0	0	6	2	4	96BrPl.202
1	1	1884.5652	1.285e-4	0	1	0	6	2	4	0	0	0	5	1	5	96BrPl.206
1	1	1687.8779	1.000e-4	0	1	0	8	3	5	0	0	0	8	2	6	96BrPl.208
1	1	1690.1375	1.161e-4	0	1	0	4	3	1	0	0	0	4	2	2	96BrPl.210
1	1	1697.5272	1.165e-4	0	1	0	5	2	4	0	0	0	5	1	5	96BrPl.212
1	1	1699.5672	1.616e-4	0	1	0	6	1	5	0	0	0	6	0	6	96BrPl.213
1	1	1700.7763	1.169e-4	0	1	0	5	1	5	0	0	0	4	0	4	96BrPl.216
1	1	1701.1500	1.360e-4	0	1	0	3	3	1	0	0	0	3	2	2	96BrPl.217
1	1	1707.2225	1.000e-4	0	1	0	6	2	4	0	0	0	5	3	3	96BrPl.222
1	1	1710.1990	1.206e-4	0	1	0	5	3	3	0	0	0	5	2	4	96BrPl.223
1	1	1712.9226	1.000e-4	0	1	0	8	2	6	0	0	0	8	1	7	96BrPl.224
1	1	1718.6117	1.666e-4	0	1	0	3	2	2	0	0	0	2	1	1	96BrPl.227
1	1	1730.3463	1.275e-4	0	1	0	7	3	5	0	0	0	7	2	6	96BrPl.229
1	1	1732.0608	1.647e-4	0	1	0	7	2	6	0	0	0	7	1	7	96BrPl.230
1	1	1734.3933	1.092e-4	0	1	0	7	1	7	0	0	0	6	0	6	96BrPl.231
1	1	1745.7762	1.676e-4	0	1	0	4	4	0	0	0	0	4	3	1	96BrPl.235
1	1	1747.7272	1.000e-4	0	1	0	5	4	2	0	0	0	5	3	3	96BrPl.237
1	1	1748.6557	1.924e-4	0	1	0	5	2	4	0	0	0	4	1	3	96BrPl.238
1	1	1750.9841	1.007e-4	0	1	0	8	0	8	0	0	0	7	1	7	96BrPl.240
1	1	1752.8137	1.000e-4	0	1	0	7	4	4	0	0	0	7	3	5	96BrPl.242
1	1	1737.6166	1.370e-4	0	1	0	6	4	2	0	0	0	6	3	3	96BrPl.244
1	1	1771.2875	1.297e-4	0	1	0	3	3	1	0	0	0	2	2	0	96BrPl.249
1	1	1775.6342	1.590e-4	0	1	0	7	2	6	0	0	0	6	1	5	96BrPl.251
1	1	1779.1186	1.000e-4	0	1	0	8	2	6	0	0	0	7	3	5	96BrPl.252
1	1	1780.7459	1.006e-4	0	1	0	8	1	7	0	0	0	7	2	6	96BrPl.253
1	1	1796.0265	1.157e-4	0	1	0	5	5	1	0	0	0	5	4	2	96BrPl.259
1	1	1799.6137	1.791e-3	0	1	0	4	3	1	0	0	0	3	2	2	96BrPl.262
1	1	1807.7033	1.000e-4	0	1	0	9	2	8	0	0	0	8	1	7	96BrPl.264
1	1	1837.1811	2.018e-4	0	1	0	7	3	5	0	0	0	6	2	4	96BrPl.272
1	1	1844.3993	1.000e-4	0	1	0	4	4	0	0	0	0	3	3	1	96BrPl.273
1	1	1866.3809	1.275e-4	0	1	0	6	3	3	0	0	0	5	2	4	96BrPl.277
1	1	1867.8529	2.026e-4	0	1	0	5	4	2	0	0	0	4	3	1	96BrPl.278
1	1	1895.1973	1.000e-4	0	1	0	6	4	2	0	0	0	5	3	3	96BrPl.283
1	1	1907.9591	1.037e-4	0	1	0	7	4	4	0	0	0	6	3	3	96BrPl.284
1	1	1954.9959	1.000e-4	0	1	0	8	4	4	0	0	0	7	3	5	96BrPl.289
1	1	1942.7654	1.755e-4	0	1	0	6	5	1	0	0	0	5	4	2	96BrPl.291
1	1	1966.2613	1.286e-4	0	1	0	7	5	3	0	0	0	6	4	2	96BrPl.294
1	1	1992.3882	1.317e-4	0	1	0	8	5	3	0	0	0	7	4	4	96BrPl.297
1	1	2016.7980	1.000e-4	0	1	0	7	6	2	0	0	0	6	5	1	96BrPl.299
1	1	2041.4956	1.090e-4	0	1	0	8	6	2	0	0	0	7	5	3	96BrPl.302
1	1	1218.51650	3.223e-3	0	1	0	6	1	5	0	0	0	7	4	4	92DaMaCaFlb.61
1	1	1314.74020	1.000e-3	0	1	0	7	6	2	0	0	0	8	7	1	92DaMaCaFlb.123
1	1	1320.87160	2.969e-3	0	1	0	7	7	1	0	0	0	8	8	0	92DaMaCaFlb.125
1	1	1336.66890	2.099e-2	0	1	0	6	5	1	0	0	0	7	6	2	92DaMaCaFlb.131
1	1	1339.14960	1.000e-3	0	1	0	6	6	0	0	0	0	7	7	1	92DaMaCaFlb.134
1	1	1435.65180	2.316e-3	0	1	0	7	2	6	0	0	0	8	1	7	92DaMaCaFlb.157
1	1	1454.55020	2.265e-2	0	1	0	8	0	8	0	0	0	8	1	7	92DaMaCaFlb.159
1	1	1471.48400	2.440e-3	0	1	0	7	1	7	0	0	0	7	2	6	92DaMaCaFlb.161
1	1	1545.65480	1.000e-3	0	1	0	8	2	6	0	0	0	8	3	5	92DaMaCaFlb.179
1	1	1549.64040	1.222e-3	0	1	0	6	2	4	0	0	0	6	3	3	92DaMaCaFlb.182
1	1	1679.81720	1.181e-3	0	1	0	6	3	3	0	0	0	6	2	4	92DaMaCaFlb.199
1	1	1687.87820	1.000e-3	0	1	0	8	3	5	0	0	0	8	2	6	92DaMaCaFlb.201
1	1	1120.83180	2.552e-4	0	1	0	8	2	6	0	0	0	9	5	5	91Toth.10
1	1	1149.46895	1.899e-4	0	1	0	8	1	7	0	0	0	9	4	6	91Toth.15
1	1	1151.54384	3.760e-5	0	1	0	6	2	4	0	0	0	7	5	3	91Toth.17
1	1	1152.44403	6.263e-5	0	1	0	9	2	8	0	0	0	10	3	7	91Toth.18
1	1	1224.97775	8.729e-5	0	1	0	9	3	7	0	0	0	10	4	6	91Toth.34
1	1	1225.08616	2.740e-5	0	1	0	6	0	6	0	0	0	7	3	5	91Toth.35
1	1	1288.88654	5.247e-5	0	1	0	8	5	3	0	0	0	9	6	4	91Toth.54
1	1	1290.55885	1.681e-5	0	1	0	8	6	2	0	0	0	9	7	3	91Toth.56
1	1	1296.70938	1.218e-4	0	1	0	8	4	4	0	0	0	9	5	5	91Toth.61
1	1	1308.17885	3.583e-5	0	1	0	7	3	5	0	0	0	8	4	4	91Toth.67
1	1	1312.39952	5.597e-5	0	1	0	7	5	3	0	0	0	8	6	2	91Toth.71
1	1	1312.71457	5.799e-5	0	1	0	5	1	5	0	0	0	5	4	2	91Toth.73
1	1	1313.48302	5.676e-5	0	1	0	4	0	4	0	0	0	5	3	3	91Toth.74
1	1	1313.59638	1.773e-5	0	1	0	7	4	4	0	0	0	8	5	3	91Toth.75
1	1	1320.05561	1.593e-4	0	1	0	5	1	5	0	0	0	6	2	4	91Toth.84
1	1	1320.86834	2.910e-4	0	1	0	7	7	1	0	0	0	8	8	0	91Toth.85
1	1	1329.90473	1.828e-5	0	1	0	8	3	5	0	0	0	9	4	6	91Toth.95
1	1	1336.68992	3.439e-5	0	1	0	6	5	1	0	0	0	7	6	2	91Toth.100
1	1	1339.51884	1.216e-4	0	1	0	6	4	2	0	0	0	7	5	3	91Toth.107
1	1	1339.90128	1.188e-5	0	1	0	8	2	6	0	0	0	8	5	3	91Toth.109
1	1	1354.84569	8.118e-5	0	1	0	6	3	3	0	0	0	7	4	4	91Toth.121
1	1	1358.57847	2.897e-5	0	1	0	8	1	7	0	0	0	8	4	4	91Toth.125
1	1	1362.60376	1.259e-4	0	1	0	5	2	4	0	0	0	6	3	3	91Toth.130
1	1	1368.62745	2.120e-5	0	1	0	5	3	3	0	0	0	6	4	2	91Toth.133
1	1	1379.74518	6.425e-5	0	1	0	2	0	2	0	0	0	3	3	1	91Toth.144
1	1	1380.23155	4.052e-5	0	1	0	6	0	6	0	0	0	6	3	3	91Toth.145
1	1	1387.33544	2.989e-5	0	1	0	4	1	3	0	0	0	4	4	0	91Toth.149
1	1	1387.54555	3.102e-5	0	1	0	4	4	0	0	0	0	5	5	1	91Toth.151
1	1	1388.48343	1.000e-5	0	1	0	6	1	5	0	0	0	6	4	2	91Toth.153
1	1	1394.49631	1.000e-5	0	1	0	6	2	4	0	0	0	7	3	5	91Toth.160
1	1	1395.80260	1.154e-4	0	1	0	4	3	1	0	0	0	5	4	2	91Toth.162
1	1	1397.57545	2.047e-5	0	1	0	9	2	8	0	0	0	10	1	9	91Toth.163
1	1	1403.46218	4.905e-5	0	1	0	9	3	7	0	0	0	10	2	8	91Toth.167
1	1	1409.96863	5.897e-5	0	1	0	8	1	7	0	0	0	9	2	8	91Toth.174
1	1	1417.25325	7.595e-5	0	1	0	8	0	8	0	0	0	9	1	9	91Toth.180
1	1	1418.93300	1.091e-4	0	1	0	4	2	2	0	0	0	5	3	3	91Toth.182
1	1	1419.31723	1.184e-4	0	1	0	3	3	1	0	0	0	4	4	0	91Toth.183
1	1	1423.30971	1.217e-4	0	1	0	7	1	7	0	0	0	6	4	2	91Toth.185
1	1	1423.70420	1.473e-4	0	1	0	3	1	3	0	0	0	4	2	2	91Toth.186
1	1	1429.94508	1.210e-4	0	1	0	3	2	2	0	0	0	4	3	1	91Toth.194
1	1	1433.60869	1.382e-4	0	1	0	4	0	4	0	0	0	4	3	1	91Toth.199
1	1	1435.64960	1.162e-4	0	1	0	7	2	6	0	0	0	8	1	7	91Toth.200
1	1	1436.65551	1.027e-4	0	1	0	6	1	5	0	0	0	7	2	6	91Toth.202
1	1	1437.02620	8.750e-5	0	1	0	7	1	7	0	0	0	8	0	8	91Toth.204
1	1	1445.17355	3.001e-5	0	1	0	9	4	6	0	0	0	10	3	7	91Toth.208
1	1	1454.57296	1.122e-4	0	1	0	8	0	8	0	0	0	8	1	7	91Toth.217
1	1	1455.30136	1.184e-4	0	1	0	6	0	6	0	0	0	7	1	7	91Toth.219
1	1	1457.04273	5.953e-5	0	1	0	7	3	5	0	0	0	8	2	6	91Toth.222
1	1	1458.26702	1.446e-4	0	1	0	2	2	0	0	0	0	3	3	1	91Toth.224
1	1	1471.48167	1.102e-4	0	1	0	7	1	7	0	0	0	7	2	6	91Toth.232
1	1	1474.36226	4.893e-5	0	1	0	9	2	8	0	0	0	9	3	7	91Toth.235
1	1	1476.13249	1.339e-4	0	1	0	5	1	5	0	0	0	6	0	6	91Toth.236
1	1	1481.24686	8.807e-5	0	1	0	5	2	4	0	0	0	6	1	5	91Toth.241
1	1	1487.34854	1.425e-4	0	1	0	2	1	1	0	0	0	3	2	2	91Toth.247
1	1	1490.82574	1.403e-4	0	1	0	4	0	4	0	0	0	5	1	5	91Toth.253
1	1	1498.80317	1.206e-4	0	1	0	1	1	1	0	0	0	2	2	0	91Toth.260
1	1	1498.87475	1.027e-4	0	1	0	6	0	6	0	0	0	6	1	5	91Toth.261
1	1	1500.54585	1.000e-5	0	1	0	9	3	7	0	0	0	9	4	6	91Toth.263
1	1	1506.62034	1.358e-4	0	1	0	5	1	5	0	0	0	5	2	4	91Toth.274
1	1	1507.44233	3.266e-5	0	1	0	8	1	7	0	0	0	8	2	6	91Toth.277
1	1	1507.82136	4.892e-5	0	1	0	6	5	1	0	0	0	6	6	0	91Toth.280
1	1	1507.85164	4.911e-5	0	1	0	7	5	3	0	0	0	7	6	2	91Toth.281
1	1	1508.23031	5.568e-5	0	1	0	9	5	5	0	0	0	9	6	4	91Toth.285
1	1	1508.34222	1.000e-5	0	1	0	9	4	6	0	0	0	9	5	5	91Toth.287
1	1	1509.62231	1.260e-4	0	1	0	5	4	2	0	0	0	5	5	1	91Toth.291
1	1	1509.86125	1.000e-5	0	1	0	7	4	4	0	0	0	7	5	3	91Toth.294
1	1	1510.45141	2.905e-5	0	1	0	8	6	2	0	0	0	8	7	1	91Toth.298
1	1	1510.53284	1.131e-4	0	1	0	6	4	2	0	0	0	6	5	1	91Toth.300
1	1	1515.77858	8.516e-5	0	1	0	8	4	4	0	0	0	8	5	3	91Toth.313
1	1	1516.29331	1.228e-4	0	1	0	5	3	3	0	0	0	5	4	2	91Toth.320
1	1	1517.43097	1.455e-4	0	1	0	3	1	3	0	0	0	4	0	4	91Toth.326
1	1	1517.78286	1.216e-4	0	1	0	4	3	1	0	0	0	4	4	0	91Toth.327
1	1	1519.35032	8.038e-5	0	1	0	7	4	4	0	0	0	8	3	5	91Toth.330
1	1	1520.18450	5.298e-5	0	1	0	5	2	4	0	0	0	5	3	3	91Toth.332
1	1	1520.76900	5.483e-5	0	1	0	8	0	8	0	0	0	7	3	5	91Toth.334
1	1	1522.68609	1.174e-4	0	1	0	2	0	2	0	0	0	3	1	3	91Toth.339
1	1	1523.02276	7.829e-5	0	1	0	9	5	5	0	0	0	10	4	6	91Toth.340
1	1	1523.63428	1.541e-4	0	1	0	5	3	3	0	0	0	6	2	4	91Toth.341
1	1	1524.80943	1.081e-4	0	1	0	6	3	3	0	0	0	6	4	2	91Toth.343
1	1	1528.56826	1.298e-4	0	1	0	3	2	2	0	0	0	3	3	1	91Toth.350
1	1	1532.23188	1.570e-4	0	1	0	4	0	4	0	0	0	3	3	1	91Toth.357
1	1	1533.18229	1.303e-4	0	1	0	3	1	3	0	0	0	3	2	2	91Toth.359
1	1	1536.14918	1.430e-5	0	1	0	6	1	5	0	0	0	5	4	2	91Toth.363
1	1	1537.81237	4.762e-5	0	1	0	6	0	6	0	0	0	5	3	3	91Toth.366
1	1	1538.29057	1.389e-4	0	1	0	3	2	2	0	0	0	4	1	3	91Toth.368
1	1	1541.95419	1.662e-4	0	1	0	4	0	4	0	0	0	4	1	3	91Toth.371
1	1	1543.49025	1.170e-4	0	1	0	6	1	5	0	0	0	6	2	4	91Toth.375
1	1	1545.65528	1.108e-4	0	1	0	8	2	6	0	0	0	8	3	5	91Toth.380
1	1	1549.64173	1.078e-4	0	1	0	6	2	4	0	0	0	6	3	3	91Toth.382
1	1	1557.48605	1.463e-4	0	1	0	2	1	1	0	0	0	2	2	0	91Toth.390
1	1	1557.60920	1.490e-4	0	1	0	0	0	0	0	0	0	1	1	1	91Toth.391
1	1	1559.69019	1.344e-4	0	1	0	4	1	3	0	0	0	4	2	2	91Toth.395
1	1	1564.87630	1.458e-4	0	1	0	1	1	1	0	0	0	2	0	2	91Toth.398
1	1	1569.78871	1.911e-4	0	1	0	2	0	2	0	0	0	2	1	1	91Toth.402
1	1	1572.98143	1.367e-4	0	1	0	6	3	3	0	0	0	7	2	6	91Toth.403
1	1	1578.31641	1.246e-4	0	1	0	7	1	7	0	0	0	6	2	4	91Toth.407
1	1	1582.47121	6.910e-5	0	1	0	6	4	2	0	0	0	7	3	5	91Toth.409
1	1	1589.70835	1.732e-4	0	1	0	4	3	1	0	0	0	5	2	4	91Toth.410
1	1	1590.14650	2.040e-4	0	1	0	5	4	2	0	0	0	6	3	3	91Toth.411
1	1	1591.67189	1.329e-4	0	1	0	3	3	1	0	0	0	4	2	2	91Toth.413
1	1	1596.27567	1.427e-4	0	1	0	4	2	2	0	0	0	5	1	5	91Toth.417
1	1	1601.20794	2.077e-4	0	1	0	2	2	0	0	0	0	3	1	3	91Toth.418
1	1	1603.31985	1.840e-4	0	1	0	3	1	3	0	0	0	2	2	0	91Toth.421
1	1	1607.04945	3.868e-5	0	1	0	5	1	5	0	0	0	4	2	2	91Toth.423
1	1	1623.55918	1.715e-4	0	1	0	2	1	1	0	0	0	2	0	2	91Toth.431
1	1	1624.71147	1.157e-4	0	1	0	6	2	4	0	0	0	7	1	7	91Toth.432
1	1	1625.65056	1.161e-4	0	1	0	4	4	0	0	0	0	5	3	3	91Toth.434
1	1	1627.82748	1.458e-4	0	1	0	2	0	2	0	0	0	1	1	1	91Toth.435
1	1	1634.96714	1.697e-4	0	1	0	1	1	1	0	0	0	0	0	0	91Toth.436
1	1	1637.68176	1.093e-4	0	1	0	4	2	2	0	0	0	3	3	1	91Toth.439
1	1	1640.31018	1.444e-4	0	1	0	5	2	4	0	0	0	4	3	1	91Toth.441
1	1	1640.43594	3.931e-5	0	1	0	9	2	8	0	0	0	8	3	5	91Toth.442
1	1	1647.40410	1.485e-4	0	1	0	4	2	2	0	0	0	4	1	3	91Toth.445
1	1	1648.31043	1.514e-4	0	1	0	2	2	0	0	0	0	2	1	1	91Toth.446
1	1	1648.36077	1.441e-4	0	1	0	5	5	1	0	0	0	6	4	2	91Toth.447
1	1	1649.51908	5.845e-5	0	1	0	7	6	2	0	0	0	8	5	3	91Toth.450
1	1	1653.41693	1.026e-4	0	1	0	4	1	3	0	0	0	4	0	4	91Toth.458
1	1	1656.99100	9.678e-5	0	1	0	7	2	6	0	0	0	6	3	3	91Toth.461
1	1	1657.09237	1.903e-5	0	1	0	6	4	2	0	0	0	5	5	1	91Toth.462
1	1	1668.28489	1.300e-4	0	1	0	6	2	4	0	0	0	6	1	5	91Toth.466
1	1	1669.16831	1.475e-4	0	1	0	4	1	3	0	0	0	3	2	2	91Toth.467
1	1	1669.39290	1.293e-4	0	1	0	3	1	3	0	0	0	2	0	2	91Toth.468
1	1	1671.50910	1.129e-4	0	1	0	3	2	2	0	0	0	3	1	3	91Toth.470
1	1	1672.47519	1.097e-4	0	1	0	6	3	3	0	0	0	5	4	2	91Toth.471
1	1	1675.17273	1.501e-4	0	1	0	4	0	4	0	0	0	3	1	3	91Toth.476
1	1	1678.98305	3.364e-5	0	1	0	7	5	3	0	0	0	6	6	0	91Toth.478
1	1	1679.71117	1.387e-4	0	1	0	5	3	3	0	0	0	6	0	6	91Toth.481
1	1	1679.81617	1.510e-4	0	1	0	6	3	3	0	0	0	6	2	4	91Toth.482
1	1	1680.87530	3.980e-5	0	1	0	7	4	4	0	0	0	6	5	1	91Toth.484
1	1	1682.17423	2.887e-5	0	1	0	7	3	5	0	0	0	6	4	2	91Toth.485
1	1	1685.39865	1.211e-4	0	1	0	3	3	1	0	0	0	4	0	4	91Toth.490
1	1	1686.61759	1.313e-5	0	1	0	7	4	4	0	0	0	8	1	7	91Toth.493
1	1	1687.87800	1.308e-4	0	1	0	8	3	5	0	0	0	8	2	6	91Toth.494
1	1	1690.13753	1.461e-4	0	1	0	4	3	1	0	0	0	4	2	2	91Toth.496
1	1	1697.52722	1.365e-4	0	1	0	5	2	4	0	0	0	5	1	5	91Toth.500
1	1	1698.26956	1.801e-5	0	1	0	7	7	1	0	0	0	8	6	2	91Toth.501
1	1	1699.56719	1.516e-4	0	1	0	6	1	5	0	0	0	6	0	6	91Toth.504
1	1	1700.77633	1.469e-4	0	1	0	5	1	5	0	0	0	4	0	4	91Toth.508
1	1	1701.15001	1.460e-4	0	1	0	3	3	1	0	0	0	3	2	2	91Toth.509
1	1	1703.94224	3.917e-5	0	1	0	8	5	3	0	0	0	7	6	2	91Toth.513
1	1	1706.34928	1.861e-4	0	1	0	2	2	0	0	0	0	1	1	1	91Toth.517
1	1	1707.22247	3.494e-5	0	1	0	6	2	4	0	0	0	5	3	3	91Toth.518
1	1	1708.78962	1.862e-4	0	1	0	5	4	2	0	0	0	6	1	5	91Toth.519
1	1	1710.19902	1.406e-4	0	1	0	5	3	3	0	0	0	5	2	4	91Toth.521
1	1	1712.04346	7.570e-5	0	1	0	8	4	4	0	0	0	7	5	3	91Toth.522
1	1	1712.92253	2.352e-5	0	1	0	8	2	6	0	0	0	8	1	7	91Toth.524
1	1	1715.15510	1.412e-4	0	1	0	6	0	6	0	0	0	5	1	5	91Toth.526
1	1	1718.61168	1.466e-4	0	1	0	3	2	2	0	0	0	2	1	1	91Toth.530
1	1	1721.53253	1.578e-4	0	1	0	8	4	4	0	0	0	8	3	5	91Toth.532
1	1	1727.41152	6.930e-5	0	1	0	9	4	6	0	0	0	8	5	3	91Toth.536
1	1	1727.83393	8.924e-5	0	1	0	9	5	5	0	0	0	8	6	2	91Toth.537
1	1	1730.34632	1.475e-4	0	1	0	7	3	5	0	0	0	7	2	6	91Toth.541
1	1	1732.06079	1.547e-4	0	1	0	7	2	6	0	0	0	7	1	7	91Toth.542
1	1	1734.39338	1.892e-4	0	1	0	7	1	7	0	0	0	6	0	6	91Toth.544
1	1	1737.61663	1.670e-4	0	1	0	6	4	2	0	0	0	6	3	3	91Toth.546
1	1	1743.04569	1.000e-5	0	1	0	8	3	5	0	0	0	7	4	4	91Toth.549
1	1	1745.77618	1.476e-4	0	1	0	4	4	0	0	0	0	4	3	1	91Toth.554
1	1	1746.29050	1.478e-4	0	1	0	8	1	7	0	0	0	8	0	8	91Toth.555
1	1	1747.72726	1.511e-4	0	1	0	5	4	2	0	0	0	5	3	3	91Toth.558
1	1	1748.65566	1.524e-4	0	1	0	5	2	4	0	0	0	4	1	3	91Toth.559
1	1	1750.98411	1.107e-4	0	1	0	8	0	8	0	0	0	7	1	7	91Toth.562
1	1	1752.81371	3.579e-5	0	1	0	7	4	4	0	0	0	7	3	5	91Toth.566
1	1	1761.04537	9.782e-5	0	1	0	9	3	7	0	0	0	9	2	8	91Toth.570
1	1	1767.09176	2.371e-5	0	1	0	9	4	6	0	0	0	9	3	7	91Toth.573
1	1	1771.28751	1.397e-4	0	1	0	3	3	1	0	0	0	2	2	0	91Toth.579
1	1	1775.63419	1.490e-4	0	1	0	7	2	6	0	0	0	6	1	5	91Toth.581
1	1	1779.11869	8.618e-5	0	1	0	8	2	6	0	0	0	7	3	5	91Toth.585
1	1	1780.62266	1.525e-4	0	1	0	4	2	2	0	0	0	3	1	3	91Toth.586
1	1	1780.74591	1.106e-4	0	1	0	8	1	7	0	0	0	7	2	6	91Toth.587
1	1	1783.86437	2.143e-4	0	1	0	4	3	1	0	0	0	4	0	4	91Toth.590
1	1	1788.35647	7.562e-5	0	1	0	8	5	3	0	0	0	8	4	4	91Toth.593
1	1	1795.09964	1.739e-4	0	1	0	6	5	1	0	0	0	6	4	2	91Toth.601
1	1	1796.02652	1.357e-4	0	1	0	5	5	1	0	0	0	5	4	2	91Toth.603
1	1	1796.29755	9.168e-5	0	1	0	7	5	3	0	0	0	7	4	4	91Toth.605
1	1	1799.61562	1.291e-4	0	1	0	4	3	1	0	0	0	3	2	2	91Toth.609
1	1	1807.70335	1.121e-4	0	1	0	9	2	8	0	0	0	8	1	7	91Toth.619
1	1	1810.62824	1.535e-4	0	1	0	5	3	3	0	0	0	4	2	2	91Toth.623
1	1	1835.89308	1.556e-4	0	1	0	6	3	3	0	0	0	6	0	6	91Toth.650
1	1	1837.18105	1.518e-4	0	1	0	7	3	5	0	0	0	6	2	4	91Toth.651
1	1	1837.36057	9.495e-5	0	1	0	3	3	1	0	0	0	2	0	2	91Toth.652
1	1	1844.39934	1.363e-4	0	1	0	4	4	0	0	0	0	3	3	1	91Toth.661
1	1	1845.23070	9.849e-5	0	1	0	8	6	2	0	0	0	8	5	3	91Toth.662
1	1	1845.33029	7.781e-5	0	1	0	6	6	0	0	0	0	6	5	1	91Toth.663
1	1	1845.78398	6.899e-5	0	1	0	7	6	2	0	0	0	7	5	3	91Toth.666
1	1	1854.12164	1.355e-4	0	1	0	4	4	0	0	0	0	4	1	3	91Toth.681
1	1	1856.25971	1.092e-4	0	1	0	6	4	2	0	0	0	6	1	5	91Toth.685
1	1	1858.51912	1.215e-4	0	1	0	9	3	7	0	0	0	8	2	6	91Toth.688
1	1	1866.38091	1.375e-4	0	1	0	6	3	3	0	0	0	5	2	4	91Toth.694
1	1	1867.85283	1.326e-4	0	1	0	5	4	2	0	0	0	4	3	1	91Toth.695
1	1	1884.56517	9.848e-5	0	1	0	6	2	4	0	0	0	5	1	5	91Toth.707
1	1	1888.79982	1.106e-4	0	1	0	8	4	4	0	0	0	8	1	7	91Toth.712
1	1	1895.19743	1.541e-4	0	1	0	6	4	2	0	0	0	5	3	3	91Toth.723
1	1	1904.35500	1.417e-4	0	1	0	5	3	3	0	0	0	4	0	4	91Toth.735
1	1	1907.95916	1.637e-4	0	1	0	7	4	4	0	0	0	6	3	3	91Toth.737
1	1	1918.00680	1.619e-4	0	1	0	5	5	1	0	0	0	4	4	0	91Toth.744
1	1	1925.06978	3.465e-5	0	1	0	5	4	2	0	0	0	5	1	5	91Toth.750
1	1	1926.72597	4.600e-5	0	1	0	8	3	5	0	0	0	8	0	8	91Toth.751
1	1	1933.16543	1.019e-4	0	1	0	9	4	6	0	0	0	8	3	5	91Toth.756
1	1	1937.22033	7.931e-5	0	1	0	8	5	3	0	0	0	8	2	6	91Toth.760
1	1	1942.76537	1.455e-4	0	1	0	6	5	1	0	0	0	5	4	2	91Toth.771
1	1	1950.10630	1.368e-4	0	1	0	6	5	1	0	0	0	6	2	4	91Toth.785
1	1	1954.99593	1.232e-4	0	1	0	8	4	4	0	0	0	7	3	5	91Toth.789
1	1	1961.18143	5.874e-5	0	1	0	8	3	5	0	0	0	7	2	6	91Toth.797
1	1	1966.26132	1.486e-4	0	1	0	7	5	3	0	0	0	6	4	2	91Toth.798
1	1	1976.19831	1.405e-4	0	1	0	5	4	2	0	0	0	4	1	3	91Toth.804
1	1	1983.02883	1.016e-4	0	1	0	7	4	4	0	0	0	7	1	7	91Toth.808
1	1	1987.34020	1.395e-4	0	1	0	4	4	0	0	0	0	3	1	3	91Toth.816
1	1	1992.38818	1.117e-4	0	1	0	8	5	3	0	0	0	7	4	4	91Toth.825
1	1	1993.25792	1.164e-4	0	1	0	7	3	5	0	0	0	6	0	6	91Toth.827
1	1	2007.70027	1.088e-4	0	1	0	9	5	5	0	0	0	8	4	4	91Toth.833
1	1	2009.33376	1.020e-4	0	1	0	8	2	6	0	0	0	7	1	7	91Toth.834
1	1	2014.43328	1.372e-4	0	1	0	7	5	3	0	0	0	7	2	6	91Toth.837
1	1	2016.79803	1.105e-4	0	1	0	7	6	2	0	0	0	6	5	1	91Toth.838
1	1	2026.60225	1.159e-4	0	1	0	7	4	4	0	0	0	6	1	5	91Toth.848
1	1	2041.49557	7.903e-5	0	1	0	8	6	2	0	0	0	7	5	3	91Toth.864
1	1	2050.98456	8.114e-5	0	1	0	8	6	2	0	0	0	8	3	5	91Toth.871
1	1	2059.09042	1.288e-4	0	1	0	9	5	5	0	0	0	9	2	8	91Toth.873
1	1	2063.11298	1.152e-5	0	1	0	9	4	6	0	0	0	9	1	9	91Toth.876
1	1	2072.54000	8.765e-5	0	1	0	6	4	2	0	0	0	5	1	5	91Toth.883
1	1	2090.36143	1.464e-4	0	1	0	5	5	1	0	0	0	4	2	2	91Toth.896
1	1	2097.36715	9.670e-5	0	1	0	9	3	7	0	0	0	8	0	8	91Toth.898
1	1	2100.43275	8.470e-5	0	1	0	9	4	6	0	0	0	8	1	7	91Toth.899
1	1	2121.26803	1.615e-4	0	1	0	7	5	3	0	0	0	6	2	4	91Toth.912
1	1	2156.56414	1.225e-4	0	1	0	9	5	5	0	0	0	8	2	6	91Toth.929
1	1	2185.21096	9.904e-5	0	1	0	8	4	4	0	0	0	7	1	7	91Toth.938
1	1	2210.52388	1.272e-4	0	1	0	8	5	3	0	0	0	7	2	6	91Toth.951
1	1	1121.2320	1.000e-4	0	1	0	8	0	8	0	0	0	9	3	7	91Toth_S2.11
1	1	1135.5200	1.020e-4	0	1	0	5	2	4	0	0	0	6	5	1	91Toth_S2.12
1	1	1165.0488	1.000e-4	0	1	0	5	1	5	0	0	0	6	4	2	91Toth_S2.19
1	1	1180.8282	2.340e-4	0	1	0	4	2	2	0	0	0	5	5	1	91Toth_S2.23
1	1	1198.1780	1.000e-4	0	1	0	7	1	7	0	0	0	8	2	6	91Toth_S2.25
1	1	1218.5190	7.228e-4	0	1	0	6	1	5	0	0	0	7	4	4	91Toth_S2.30
1	1	1258.6172	4.010e-4	0	1	0	9	4	6	0	0	0	10	5	5	91Toth_S2.42
1	1	1264.0138	1.141e-4	0	1	0	9	5	5	0	0	0	10	6	4	91Toth_S2.44
1	1	1265.3550	1.563e-4	0	1	0	4	1	3	0	0	0	5	4	2	91Toth_S2.45
1	1	1268.3822	1.000e-4	0	1	0	7	2	6	0	0	0	8	3	5	91Toth_S2.47
1	1	1314.7399	1.000e-4	0	1	0	7	6	2	0	0	0	8	7	1	91Toth_S2.76
1	1	1322.5582	3.139e-4	0	1	0	6	2	4	0	0	0	6	5	1	91Toth_S2.87
1	1	1339.1484	2.975e-4	0	1	0	6	6	0	0	0	0	7	7	1	91Toth_S2.105
1	1	1361.0848	2.329e-3	0	1	0	5	5	1	0	0	0	6	6	0	91Toth_S2.128
1	1	1501.8457	1.189e-4	0	1	0	7	2	6	0	0	0	7	3	5	91Toth_S2.266
1	1	1508.4902	1.260e-4	0	1	0	8	5	3	0	0	0	8	6	2	91Toth_S2.288
1	1	1510.6164	1.000e-4	0	1	0	7	6	2	0	0	0	7	7	1	91Toth_S2.301
1	1	1512.2105	1.000e-4	0	1	0	7	3	5	0	0	0	7	4	4	91Toth_S2.306
1	1	1536.1659	2.813e-4	0	1	0	8	2	6	0	0	0	7	5	3	91Toth_S2.364
1	1	1539.0141	1.000e-4	0	1	0	8	3	5	0	0	0	8	4	4	91Toth_S2.369
1	1	1555.4591	3.196e-4	0	1	0	8	4	4	0	0	0	9	3	7	91Toth_S2.388
1	1	1562.6100	1.149e-4	0	1	0	8	1	7	0	0	0	7	4	4	91Toth_S2.397
1	1	1579.2466	4.932e-4	0	1	0	8	5	3	0	0	0	9	4	6	91Toth_S2.408
1	1	1590.4044	2.571e-4	0	1	0	8	3	5	0	0	0	9	2	8	91Toth_S2.412
1	1	1592.2661	3.156e-4	0	1	0	7	5	3	0	0	0	8	4	4	91Toth_S2.414
1	1	1625.1356	1.530e-4	0	1	0	6	5	1	0	0	0	7	4	4	91Toth_S2.433
1	1	1638.2735	1.000e-4	0	1	0	5	3	3	0	0	0	4	4	0	91Toth_S2.440
1	1	1674.3158	4.037e-4	0	1	0	6	6	0	0	0	0	7	5	3	91Toth_S2.474
1	1	1730.0550	1.135e-4	0	1	0	6	1	5	0	0	0	5	2	4	91Toth_S2.540
1	1	1770.3835	1.000e-4	0	1	0	9	2	8	0	0	0	9	1	9	91Toth_S2.577
1	1	1798.5909	1.000e-4	0	1	0	9	5	5	0	0	0	9	4	6	91Toth_S2.608
1	1	1843.2719	4.625e-4	0	1	0	6	5	1	0	0	0	7	2	6	91Toth_S2.657
1	1	1893.7218	1.000e-4	0	1	0	7	7	1	0	0	0	7	6	2	91Toth_S2.719
1	1	1989.9323	2.235e-4	0	1	0	5	5	1	0	0	0	5	2	4	91Toth_S2.820
1	1	1991.8899	1.000e-4	0	1	0	6	6	0	0	0	0	5	5	1	91Toth_S2.824
1	1	2064.8534	2.697e-4	0	1	0	7	7	1	0	0	0	6	6	0	91Toth_S2.878
1	1	2072.4139	1.000e-4	0	1	0	6	6	0	0	0	0	6	3	3	91Toth_S2.882
1	1	2088.7366	2.665e-4	0	1	0	7	6	2	0	0	0	7	3	5	91Toth_S2.890
1	1	2106.1830	1.000e-4	0	1	0	6	5	1	0	0	0	6	0	6	91Toth_S2.902
1	1	2229.9959	1.139e-3	0	1	0	6	6	0	0	0	0	5	3	3	91Toth_S2.962
1	1	2243.8820	3.444e-4	0	1	0	7	6	2	0	0	0	6	3	3	91Toth_S2.969
1	1	1394.897	1.000e-3	0	1	0	7	3	5	0	0	0	6	6	0	91Toth_S3.161
1	1	1454.602	2.181e-3	0	1	0	8	3	5	0	0	0	7	6	2	91Toth_S3.218
1	1	2184.089	1.000e-3	0	1	0	5	5	1	0	0	0	4	0	4	91Toth_S3.937
1	1	1339.51880	1.000e-4	0	1	0	6	4	2	0	0	0	7	5	3	85BrTo.2
1	1	1361.08428	1.722e-3	0	1	0	5	5	1	0	0	0	6	6	0	85BrTo.5
1	1	1362.60372	1.000e-4	0	1	0	5	2	4	0	0	0	6	3	3	85BrTo.6
1	1	1368.62747	1.000e-4	0	1	0	5	3	3	0	0	0	6	4	2	85BrTo.9
1	1	1395.80261	1.000e-4	0	1	0	4	3	1	0	0	0	5	4	2	85BrTo.13
1	1	1418.93302	1.000e-4	0	1	0	4	2	2	0	0	0	5	3	3	85BrTo.17
1	1	1423.70412	1.000e-4	0	1	0	3	1	3	0	0	0	4	2	2	85BrTo.18
1	1	1429.94506	1.000e-4	0	1	0	3	2	2	0	0	0	4	3	1	85BrTo.20
1	1	1454.57299	1.000e-4	0	1	0	8	0	8	0	0	0	8	1	7	85BrTo.24
1	1	1455.30131	1.000e-4	0	1	0	6	0	6	0	0	0	7	1	7	85BrTo.25
1	1	1458.26705	1.000e-4	0	1	0	2	2	0	0	0	0	3	3	1	85BrTo.26
1	1	1459.26096	1.000e-4	0	1	0	4	1	3	0	0	0	5	2	4	85BrTo.27
1	1	1481.24692	1.000e-4	0	1	0	5	2	4	0	0	0	6	1	5	85BrTo.28
1	1	1487.34852	1.000e-4	0	1	0	2	1	1	0	0	0	3	2	2	85BrTo.29
1	1	1501.84561	1.000e-4	0	1	0	7	2	6	0	0	0	7	3	5	85BrTo.31
1	1	1516.29326	1.000e-4	0	1	0	5	3	3	0	0	0	5	4	2	85BrTo.33
1	1	1524.80947	1.000e-4	0	1	0	6	3	3	0	0	0	6	4	2	85BrTo.35
1	1	1528.56822	1.000e-4	0	1	0	3	2	2	0	0	0	3	3	1	85BrTo.37
1	1	1543.49019	1.000e-4	0	1	0	6	1	5	0	0	0	6	2	4	85BrTo.40
1	1	1545.65531	1.000e-4	0	1	0	8	2	6	0	0	0	8	3	5	85BrTo.42
1	1	1549.64168	1.000e-4	0	1	0	6	2	4	0	0	0	6	3	3	85BrTo.43
1	1	1564.87640	1.457e-4	0	1	0	1	1	1	0	0	0	2	0	2	85BrTo.44
1	1	1603.31982	1.000e-4	0	1	0	3	1	3	0	0	0	2	2	0	85BrTo.47
1	1	1647.40413	1.000e-4	0	1	0	4	2	2	0	0	0	4	1	3	85BrTo.51
1	1	1648.31044	1.000e-4	0	1	0	2	2	0	0	0	0	2	1	1	85BrTo.52
1	1	1690.13751	1.000e-4	0	1	0	4	3	1	0	0	0	4	2	2	85BrTo.55
1	1	1807.70345	1.000e-4	0	1	0	9	2	8	0	0	0	8	1	7	85BrTo.58
1	1	1810.62821	1.000e-4	0	1	0	5	3	3	0	0	0	4	2	2	85BrTo.59
1	1	1858.51924	1.226e-4	0	1	0	9	3	7	0	0	0	8	2	6	85BrTo.65
1	1	1866.38097	1.000e-4	0	1	0	6	3	3	0	0	0	5	2	4	85BrTo.67
1	1	1867.85280	1.000e-4	0	1	0	5	4	2	0	0	0	4	3	1	85BrTo.68
1	1	1992.38812	1.000e-4	0	1	0	8	5	3	0	0	0	7	4	4	85BrTo.70
1	1	1120.831899	4.092e-4	0	1	0	8	2	6	0	0	0	9	5	5	83Guelachv.5
1	1	1121.231923	2.489e-4	0	1	0	8	0	8	0	0	0	9	3	7	83Guelachv.6
1	1	1149.469026	3.733e-4	0	1	0	8	1	7	0	0	0	9	4	6	83Guelachv.9
1	1	1152.444112	2.407e-4	0	1	0	9	2	8	0	0	0	10	3	7	83Guelachv.10
1	1	1198.178259	6.910e-5	0	1	0	7	1	7	0	0	0	8	2	6	83Guelachv.15
1	1	1218.519982	1.582e-5	0	1	0	6	1	5	0	0	0	7	4	4	83Guelachv.20
1	1	1224.977992	5.283e-5	0	1	0	9	3	7	0	0	0	10	4	6	83Guelachv.24
1	1	1225.086478	1.411e-5	0	1	0	6	0	6	0	0	0	7	3	5	83Guelachv.25
1	1	1251.349646	4.369e-5	0	1	0	3	1	3	0	0	0	4	4	0	83Guelachv.38
1	1	1253.346201	4.287e-5	0	1	0	7	1	7	0	0	0	7	4	4	83Guelachv.39
1	1	1258.617913	2.799e-5	0	1	0	9	4	6	0	0	0	10	5	5	83Guelachv.42
1	1	1258.893493	5.022e-5	0	1	0	7	2	6	0	0	0	7	5	3	83Guelachv.43
1	1	1264.014220	2.066e-5	0	1	0	9	5	5	0	0	0	10	6	4	83Guelachv.46
1	1	1265.355459	1.717e-5	0	1	0	4	1	3	0	0	0	5	4	2	83Guelachv.47
1	1	1268.382556	1.232e-4	0	1	0	7	2	6	0	0	0	8	3	5	83Guelachv.54
1	1	1288.886870	9.159e-5	0	1	0	8	5	3	0	0	0	9	6	4	83Guelachv.73
1	1	1290.559212	5.393e-5	0	1	0	8	6	2	0	0	0	9	7	3	83Guelachv.75
1	1	1296.709705	1.542e-4	0	1	0	8	4	4	0	0	0	9	5	5	83Guelachv.83
1	1	1308.179228	1.186e-4	0	1	0	7	3	5	0	0	0	8	4	4	83Guelachv.90
1	1	1312.399896	1.358e-4	0	1	0	7	5	3	0	0	0	8	6	2	83Guelachv.95
1	1	1312.714774	3.427e-5	0	1	0	5	1	5	0	0	0	5	4	2	83Guelachv.98
1	1	1313.483387	1.273e-4	0	1	0	4	0	4	0	0	0	5	3	3	83Guelachv.99
1	1	1313.596771	1.123e-4	0	1	0	7	4	4	0	0	0	8	5	3	83Guelachv.100
1	1	1314.742569	2.413e-3	0	1	0	7	6	2	0	0	0	8	7	1	83Guelachv.102
1	1	1320.055944	1.954e-4	0	1	0	5	1	5	0	0	0	6	2	4	83Guelachv.111
1	1	1320.869058	1.289e-4	0	1	0	7	7	1	0	0	0	8	8	0	83Guelachv.114
1	1	1322.558202	1.744e-5	0	1	0	6	2	4	0	0	0	6	5	1	83Guelachv.115
1	1	1329.905092	8.014e-5	0	1	0	8	3	5	0	0	0	9	4	6	83Guelachv.126
1	1	1336.690264	7.671e-5	0	1	0	6	5	1	0	0	0	7	6	2	83Guelachv.131
1	1	1339.148909	9.069e-5	0	1	0	6	6	0	0	0	0	7	7	1	83Guelachv.135
1	1	1339.519163	1.423e-4	0	1	0	6	4	2	0	0	0	7	5	3	83Guelachv.137
1	1	1339.901673	7.872e-5	0	1	0	8	2	6	0	0	0	8	5	3	83Guelachv.139
1	1	1354.846044	1.294e-4	0	1	0	6	3	3	0	0	0	7	4	4	83Guelachv.157
1	1	1358.578824	7.636e-5	0	1	0	8	1	7	0	0	0	8	4	4	83Guelachv.163
1	1	1361.084664	1.886e-3	0	1	0	5	5	1	0	0	0	6	6	0	83Guelachv.167
1	1	1362.604060	1.184e-4	0	1	0	5	2	4	0	0	0	6	3	3	83Guelachv.169
1	1	1363.063031	1.635e-4	0	1	0	5	4	2	0	0	0	6	5	1	83Guelachv.171
1	1	1368.627843	1.053e-4	0	1	0	5	3	3	0	0	0	6	4	2	83Guelachv.175
1	1	1379.581463	4.258e-4	0	1	0	8	2	6	0	0	0	9	3	7	83Guelachv.190
1	1	1379.745521	9.386e-5	0	1	0	2	0	2	0	0	0	3	3	1	83Guelachv.192
1	1	1380.231951	1.300e-4	0	1	0	6	0	6	0	0	0	6	3	3	83Guelachv.193
1	1	1387.335756	3.279e-5	0	1	0	4	1	3	0	0	0	4	4	0	83Guelachv.203
1	1	1387.545865	3.286e-5	0	1	0	4	4	0	0	0	0	5	5	1	83Guelachv.205
1	1	1388.483779	2.975e-5	0	1	0	6	1	5	0	0	0	6	4	2	83Guelachv.208
1	1	1394.496599	1.580e-5	0	1	0	6	2	4	0	0	0	7	3	5	83Guelachv.215
1	1	1395.802899	9.940e-5	0	1	0	4	3	1	0	0	0	5	4	2	83Guelachv.216
1	1	1397.575873	1.281e-4	0	1	0	9	2	8	0	0	0	10	1	9	83Guelachv.217
1	1	1403.462556	1.083e-4	0	1	0	9	3	7	0	0	0	10	2	8	83Guelachv.224
1	1	1409.969038	1.488e-4	0	1	0	8	1	7	0	0	0	9	2	8	83Guelachv.235
1	1	1417.253665	1.711e-4	0	1	0	8	0	8	0	0	0	9	1	9	83Guelachv.242
1	1	1418.933344	1.329e-4	0	1	0	4	2	2	0	0	0	5	3	3	83Guelachv.245
1	1	1419.317571	1.391e-4	0	1	0	3	3	1	0	0	0	4	4	0	83Guelachv.246
1	1	1423.704520	1.460e-4	0	1	0	3	1	3	0	0	0	4	2	2	83Guelachv.249
1	1	1429.945392	1.103e-4	0	1	0	3	2	2	0	0	0	4	3	1	83Guelachv.257
1	1	1433.608971	9.567e-5	0	1	0	4	0	4	0	0	0	4	3	1	83Guelachv.260
1	1	1435.649935	1.272e-4	0	1	0	7	2	6	0	0	0	8	1	7	83Guelachv.262
1	1	1436.655875	1.435e-4	0	1	0	6	1	5	0	0	0	7	2	6	83Guelachv.265
1	1	1437.026489	5.218e-5	0	1	0	7	1	7	0	0	0	8	0	8	83Guelachv.267
1	1	1445.173920	7.386e-5	0	1	0	9	4	6	0	0	0	10	3	7	83Guelachv.277
1	1	1454.573342	1.659e-4	0	1	0	8	0	8	0	0	0	8	1	7	83Guelachv.287
1	1	1455.301691	1.210e-4	0	1	0	6	0	6	0	0	0	7	1	7	83Guelachv.288
1	1	1457.043065	6.569e-5	0	1	0	7	3	5	0	0	0	8	2	6	83Guelachv.291
1	1	1458.267356	1.514e-4	0	1	0	2	2	0	0	0	0	3	3	1	83Guelachv.293
1	1	1459.261287	1.092e-4	0	1	0	4	1	3	0	0	0	5	2	4	83Guelachv.295
1	1	1471.482041	1.492e-4	0	1	0	7	1	7	0	0	0	7	2	6	83Guelachv.320
1	1	1474.362733	9.133e-5	0	1	0	9	2	8	0	0	0	9	3	7	83Guelachv.325
1	1	1476.132836	1.468e-4	0	1	0	5	1	5	0	0	0	6	0	6	83Guelachv.327
1	1	1481.247241	1.348e-4	0	1	0	5	2	4	0	0	0	6	1	5	83Guelachv.335
1	1	1487.348872	1.389e-4	0	1	0	2	1	1	0	0	0	3	2	2	83Guelachv.345
1	1	1490.826093	1.568e-4	0	1	0	4	0	4	0	0	0	5	1	5	83Guelachv.351
1	1	1498.803541	1.533e-4	0	1	0	1	1	1	0	0	0	2	2	0	83Guelachv.359
1	1	1498.875086	1.004e-4	0	1	0	6	0	6	0	0	0	6	1	5	83Guelachv.360
1	1	1500.546307	1.273e-4	0	1	0	9	3	7	0	0	0	9	4	6	83Guelachv.362
1	1	1501.846073	1.529e-4	0	1	0	7	2	6	0	0	0	7	3	5	83Guelachv.365
1	1	1506.620685	1.408e-4	0	1	0	5	1	5	0	0	0	5	2	4	83Guelachv.377
1	1	1507.442752	1.145e-4	0	1	0	8	1	7	0	0	0	8	2	6	83Guelachv.380
1	1	1507.821709	5.762e-5	0	1	0	6	5	1	0	0	0	6	6	0	83Guelachv.383
1	1	1507.851999	6.780e-5	0	1	0	7	5	3	0	0	0	7	6	2	83Guelachv.384
1	1	1508.230691	9.629e-5	0	1	0	9	5	5	0	0	0	9	6	4	83Guelachv.388
1	1	1508.342627	7.256e-5	0	1	0	9	4	6	0	0	0	9	5	5	83Guelachv.391
1	1	1508.490591	1.766e-4	0	1	0	8	5	3	0	0	0	8	6	2	83Guelachv.392
1	1	1509.622669	1.443e-4	0	1	0	5	4	2	0	0	0	5	5	1	83Guelachv.395
1	1	1509.861671	7.851e-5	0	1	0	7	4	4	0	0	0	7	5	3	83Guelachv.399
1	1	1510.451815	3.506e-5	0	1	0	8	6	2	0	0	0	8	7	1	83Guelachv.402
1	1	1510.533224	1.562e-4	0	1	0	6	4	2	0	0	0	6	5	1	83Guelachv.404
1	1	1510.618854	2.108e-3	0	1	0	7	6	2	0	0	0	7	7	1	83Guelachv.406
1	1	1512.211010	1.807e-4	0	1	0	7	3	5	0	0	0	7	4	4	83Guelachv.411
1	1	1515.778997	1.601e-4	0	1	0	8	4	4	0	0	0	8	5	3	83Guelachv.419
1	1	1516.293632	1.026e-4	0	1	0	5	3	3	0	0	0	5	4	2	83Guelachv.423
1	1	1517.431283	1.160e-4	0	1	0	3	1	3	0	0	0	4	0	4	83Guelachv.431
1	1	1517.783175	9.401e-5	0	1	0	4	3	1	0	0	0	4	4	0	83Guelachv.432
1	1	1519.350720	1.375e-4	0	1	0	7	4	4	0	0	0	8	3	5	83Guelachv.434
1	1	1520.184886	9.589e-5	0	1	0	5	2	4	0	0	0	5	3	3	83Guelachv.436
1	1	1520.769380	9.161e-5	0	1	0	8	0	8	0	0	0	7	3	5	83Guelachv.438
1	1	1522.686441	1.247e-4	0	1	0	2	0	2	0	0	0	3	1	3	83Guelachv.443
1	1	1523.023076	5.057e-5	0	1	0	9	5	5	0	0	0	10	4	6	83Guelachv.444
1	1	1523.634585	1.152e-4	0	1	0	5	3	3	0	0	0	6	2	4	83Guelachv.445
1	1	1524.809793	1.270e-4	0	1	0	6	3	3	0	0	0	6	4	2	83Guelachv.446
1	1	1528.568622	1.468e-4	0	1	0	3	2	2	0	0	0	3	3	1	83Guelachv.454
1	1	1532.232108	3.918e-5	0	1	0	4	0	4	0	0	0	3	3	1	83Guelachv.460
1	1	1533.182630	1.243e-4	0	1	0	3	1	3	0	0	0	3	2	2	83Guelachv.462
1	1	1536.149515	2.599e-5	0	1	0	6	1	5	0	0	0	5	4	2	83Guelachv.466
1	1	1537.812766	9.655e-5	0	1	0	6	0	6	0	0	0	5	3	3	83Guelachv.468
1	1	1538.290983	2.047e-4	0	1	0	3	2	2	0	0	0	4	1	3	83Guelachv.471
1	1	1539.014615	2.548e-4	0	1	0	8	3	5	0	0	0	8	4	4	83Guelachv.472
1	1	1539.060772	1.945e-3	0	1	0	4	2	2	0	0	0	4	3	1	83Guelachv.473
1	1	1541.954576	2.042e-4	0	1	0	4	0	4	0	0	0	4	1	3	83Guelachv.476
1	1	1543.490608	1.267e-4	0	1	0	6	1	5	0	0	0	6	2	4	83Guelachv.480
1	1	1545.655644	1.259e-4	0	1	0	8	2	6	0	0	0	8	3	5	83Guelachv.486
1	1	1549.642033	6.111e-5	0	1	0	6	2	4	0	0	0	6	3	3	83Guelachv.489
1	1	1555.459239	1.075e-4	0	1	0	8	4	4	0	0	0	9	3	7	83Guelachv.496
1	1	1557.486408	1.528e-4	0	1	0	2	1	1	0	0	0	2	2	0	83Guelachv.499
1	1	1557.609545	1.425e-4	0	1	0	0	0	0	0	0	0	1	1	1	83Guelachv.500
1	1	1559.690575	1.674e-4	0	1	0	4	1	3	0	0	0	4	2	2	83Guelachv.504
1	1	1562.610438	2.958e-5	0	1	0	8	1	7	0	0	0	7	4	4	83Guelachv.509
1	1	1564.876638	1.307e-4	0	1	0	1	1	1	0	0	0	2	0	2	83Guelachv.511
1	1	1569.789049	1.758e-4	0	1	0	2	0	2	0	0	0	2	1	1	83Guelachv.516
1	1	1572.981772	1.237e-4	0	1	0	6	3	3	0	0	0	7	2	6	83Guelachv.517
1	1	1578.316729	8.736e-5	0	1	0	7	1	7	0	0	0	6	2	4	83Guelachv.525
1	1	1579.247472	2.236e-5	0	1	0	8	5	3	0	0	0	9	4	6	83Guelachv.527
1	1	1582.471593	9.495e-5	0	1	0	6	4	2	0	0	0	7	3	5	83Guelachv.528
1	1	1589.708701	1.655e-4	0	1	0	4	3	1	0	0	0	5	2	4	83Guelachv.533
1	1	1590.146821	1.661e-4	0	1	0	5	4	2	0	0	0	6	3	3	83Guelachv.534
1	1	1590.404522	2.018e-5	0	1	0	8	3	5	0	0	0	9	2	8	83Guelachv.536
1	1	1591.672339	2.227e-4	0	1	0	3	3	1	0	0	0	4	2	2	83Guelachv.537
1	1	1592.266256	1.122e-4	0	1	0	7	5	3	0	0	0	8	4	4	83Guelachv.538
1	1	1596.275968	8.040e-5	0	1	0	4	2	2	0	0	0	5	1	5	83Guelachv.546
1	1	1601.208248	1.543e-4	0	1	0	2	2	0	0	0	0	3	1	3	83Guelachv.548
1	1	1603.320196	1.682e-4	0	1	0	3	1	3	0	0	0	2	2	0	83Guelachv.554
1	1	1607.049978	2.040e-4	0	1	0	5	1	5	0	0	0	4	2	2	83Guelachv.557
1	1	1623.559507	1.321e-4	0	1	0	2	1	1	0	0	0	2	0	2	83Guelachv.573
1	1	1624.711771	5.007e-5	0	1	0	6	2	4	0	0	0	7	1	7	83Guelachv.576
1	1	1625.136184	6.418e-5	0	1	0	6	5	1	0	0	0	7	4	4	83Guelachv.578
1	1	1625.650961	1.502e-4	0	1	0	4	4	0	0	0	0	5	3	3	83Guelachv.579
1	1	1626.161724	1.000e-5	0	1	0	8	6	2	0	0	0	9	5	5	83Guelachv.581
1	1	1627.827866	1.644e-4	0	1	0	2	0	2	0	0	0	1	1	1	83Guelachv.582
1	1	1634.967510	1.707e-4	0	1	0	1	1	1	0	0	0	0	0	0	83Guelachv.583
1	1	1637.682127	1.067e-4	0	1	0	4	2	2	0	0	0	3	3	1	83Guelachv.587
1	1	1638.273913	1.022e-4	0	1	0	5	3	3	0	0	0	4	4	0	83Guelachv.588
1	1	1640.310561	1.552e-4	0	1	0	5	2	4	0	0	0	4	3	1	83Guelachv.591
1	1	1640.436318	4.708e-5	0	1	0	9	2	8	0	0	0	8	3	5	83Guelachv.592
1	1	1647.404498	1.747e-4	0	1	0	4	2	2	0	0	0	4	1	3	83Guelachv.596
1	1	1648.310810	1.594e-4	0	1	0	2	2	0	0	0	0	2	1	1	83Guelachv.598
1	1	1649.519476	8.217e-5	0	1	0	7	6	2	0	0	0	8	5	3	83Guelachv.601
1	1	1653.417262	6.147e-5	0	1	0	4	1	3	0	0	0	4	0	4	83Guelachv.608
1	1	1656.991409	1.318e-4	0	1	0	7	2	6	0	0	0	6	3	3	83Guelachv.611
1	1	1657.092778	5.304e-5	0	1	0	6	4	2	0	0	0	5	5	1	83Guelachv.612
1	1	1668.285230	9.353e-5	0	1	0	6	2	4	0	0	0	6	1	5	83Guelachv.624
1	1	1669.168664	1.248e-4	0	1	0	4	1	3	0	0	0	3	2	2	83Guelachv.626
1	1	1669.393321	1.735e-4	0	1	0	3	1	3	0	0	0	2	0	2	83Guelachv.627
1	1	1671.509321	4.334e-5	0	1	0	3	2	2	0	0	0	3	1	3	83Guelachv.630
1	1	1672.475565	1.072e-4	0	1	0	6	3	3	0	0	0	5	4	2	83Guelachv.631
1	1	1674.316331	2.506e-4	0	1	0	6	6	0	0	0	0	7	5	3	83Guelachv.633
1	1	1675.173120	1.621e-4	0	1	0	4	0	4	0	0	0	3	1	3	83Guelachv.634
1	1	1678.983454	5.872e-5	0	1	0	7	5	3	0	0	0	6	6	0	83Guelachv.640
1	1	1679.711587	1.766e-4	0	1	0	5	3	3	0	0	0	6	0	6	83Guelachv.643
1	1	1679.816537	1.389e-4	0	1	0	6	3	3	0	0	0	6	2	4	83Guelachv.644
1	1	1680.875704	6.444e-5	0	1	0	7	4	4	0	0	0	6	5	1	83Guelachv.646
1	1	1682.174699	1.182e-4	0	1	0	7	3	5	0	0	0	6	4	2	83Guelachv.649
1	1	1685.398974	6.476e-5	0	1	0	3	3	1	0	0	0	4	0	4	83Guelachv.655
1	1	1686.618034	7.648e-5	0	1	0	7	4	4	0	0	0	8	1	7	83Guelachv.658
1	1	1687.878371	1.209e-4	0	1	0	8	3	5	0	0	0	8	2	6	83Guelachv.660
1	1	1690.137887	1.217e-4	0	1	0	4	3	1	0	0	0	4	2	2	83Guelachv.664
1	1	1697.527603	1.364e-4	0	1	0	5	2	4	0	0	0	5	1	5	83Guelachv.672
1	1	1698.269950	1.129e-5	0	1	0	7	7	1	0	0	0	8	6	2	83Guelachv.674
1	1	1699.567584	1.620e-4	0	1	0	6	1	5	0	0	0	6	0	6	83Guelachv.677
1	1	1700.776736	1.690e-4	0	1	0	5	1	5	0	0	0	4	0	4	83Guelachv.680
1	1	1701.150331	8.305e-5	0	1	0	3	3	1	0	0	0	3	2	2	83Guelachv.681
1	1	1703.942631	4.561e-5	0	1	0	8	5	3	0	0	0	7	6	2	83Guelachv.686
1	1	1706.349652	1.730e-4	0	1	0	2	2	0	0	0	0	1	1	1	83Guelachv.690
1	1	1707.222962	1.416e-4	0	1	0	6	2	4	0	0	0	5	3	3	83Guelachv.691
1	1	1708.789957	1.375e-4	0	1	0	5	4	2	0	0	0	6	1	5	83Guelachv.692
1	1	1709.654042	1.486e-3	0	1	0	9	3	7	0	0	0	8	4	4	83Guelachv.694
1	1	1710.199392	1.266e-4	0	1	0	5	3	3	0	0	0	5	2	4	83Guelachv.696
1	1	1712.043864	9.331e-5	0	1	0	8	4	4	0	0	0	7	5	3	83Guelachv.698
1	1	1712.923026	1.329e-4	0	1	0	8	2	6	0	0	0	8	1	7	83Guelachv.700
1	1	1715.155473	1.271e-4	0	1	0	6	0	6	0	0	0	5	1	5	83Guelachv.705
1	1	1718.612056	1.347e-4	0	1	0	3	2	2	0	0	0	2	1	1	83Guelachv.712
1	1	1721.532878	1.173e-4	0	1	0	8	4	4	0	0	0	8	3	5	83Guelachv.714
1	1	1727.411881	4.045e-5	0	1	0	9	4	6	0	0	0	8	5	3	83Guelachv.721
1	1	1727.834256	2.529e-5	0	1	0	9	5	5	0	0	0	8	6	2	83Guelachv.722
1	1	1730.055366	8.907e-5	0	1	0	6	1	5	0	0	0	5	2	4	83Guelachv.725
1	1	1730.346695	1.319e-4	0	1	0	7	3	5	0	0	0	7	2	6	83Guelachv.728
1	1	1732.061153	1.268e-4	0	1	0	7	2	6	0	0	0	7	1	7	83Guelachv.731
1	1	1734.393692	1.097e-4	0	1	0	7	1	7	0	0	0	6	0	6	83Guelachv.734
1	1	1737.616992	1.369e-4	0	1	0	6	4	2	0	0	0	6	3	3	83Guelachv.738
1	1	1741.129809	2.247e-4	0	1	0	7	5	3	0	0	0	8	2	6	83Guelachv.743
1	1	1745.776570	1.436e-4	0	1	0	4	4	0	0	0	0	4	3	1	83Guelachv.750
1	1	1746.290863	1.167e-4	0	1	0	8	1	7	0	0	0	8	0	8	83Guelachv.751
1	1	1747.727642	1.387e-4	0	1	0	5	4	2	0	0	0	5	3	3	83Guelachv.755
1	1	1748.655997	9.472e-5	0	1	0	5	2	4	0	0	0	4	1	3	83Guelachv.759
1	1	1750.984513	1.185e-4	0	1	0	8	0	8	0	0	0	7	1	7	83Guelachv.762
1	1	1752.814143	7.320e-5	0	1	0	7	4	4	0	0	0	7	3	5	83Guelachv.767
1	1	1761.045798	1.284e-4	0	1	0	9	3	7	0	0	0	9	2	8	83Guelachv.779
1	1	1767.092230	9.490e-5	0	1	0	9	4	6	0	0	0	9	3	7	83Guelachv.786
1	1	1770.384024	6.028e-5	0	1	0	9	2	8	0	0	0	9	1	9	83Guelachv.792
1	1	1771.287914	1.440e-4	0	1	0	3	3	1	0	0	0	2	2	0	83Guelachv.796
1	1	1775.634549	1.072e-4	0	1	0	7	2	6	0	0	0	6	1	5	83Guelachv.800
1	1	1779.119101	9.566e-5	0	1	0	8	2	6	0	0	0	7	3	5	83Guelachv.809
1	1	1780.623016	1.066e-4	0	1	0	4	2	2	0	0	0	3	1	3	83Guelachv.810
1	1	1780.746295	9.370e-5	0	1	0	8	1	7	0	0	0	7	2	6	83Guelachv.811
1	1	1783.864700	1.417e-4	0	1	0	4	3	1	0	0	0	4	0	4	83Guelachv.816
1	1	1788.356905	1.070e-4	0	1	0	8	5	3	0	0	0	8	4	4	83Guelachv.820
1	1	1795.099962	9.074e-5	0	1	0	6	5	1	0	0	0	6	4	2	83Guelachv.828
1	1	1796.026884	9.437e-5	0	1	0	5	5	1	0	0	0	5	4	2	83Guelachv.831
1	1	1796.297971	1.073e-4	0	1	0	7	5	3	0	0	0	7	4	4	83Guelachv.833
1	1	1798.591330	6.406e-5	0	1	0	9	5	5	0	0	0	9	4	6	83Guelachv.839
1	1	1799.616052	1.550e-4	0	1	0	4	3	1	0	0	0	3	2	2	83Guelachv.842
1	1	1807.703762	1.161e-4	0	1	0	9	2	8	0	0	0	8	1	7	83Guelachv.852
1	1	1810.628610	1.149e-4	0	1	0	5	3	3	0	0	0	4	2	2	83Guelachv.857
1	1	1835.893413	7.426e-5	0	1	0	6	3	3	0	0	0	6	0	6	83Guelachv.885
1	1	1837.181414	1.012e-4	0	1	0	7	3	5	0	0	0	6	2	4	83Guelachv.886
1	1	1837.360984	9.428e-5	0	1	0	3	3	1	0	0	0	2	0	2	83Guelachv.887
1	1	1844.399675	5.508e-5	0	1	0	4	4	0	0	0	0	3	3	1	83Guelachv.897
1	1	1845.231097	7.905e-5	0	1	0	8	6	2	0	0	0	8	5	3	83Guelachv.898
1	1	1845.330696	6.734e-5	0	1	0	6	6	0	0	0	0	6	5	1	83Guelachv.899
1	1	1845.784390	6.242e-5	0	1	0	7	6	2	0	0	0	7	5	3	83Guelachv.902
1	1	1854.122053	1.301e-4	0	1	0	4	4	0	0	0	0	4	1	3	83Guelachv.916
1	1	1856.260127	1.073e-4	0	1	0	6	4	2	0	0	0	6	1	5	83Guelachv.917
1	1	1858.519557	1.391e-4	0	1	0	9	3	7	0	0	0	8	2	6	83Guelachv.920
1	1	1866.381321	1.273e-4	0	1	0	6	3	3	0	0	0	5	2	4	83Guelachv.931
1	1	1867.853179	6.001e-5	0	1	0	5	4	2	0	0	0	4	3	1	83Guelachv.932
1	1	1884.565589	9.216e-5	0	1	0	6	2	4	0	0	0	5	1	5	83Guelachv.944
1	1	1888.800218	8.228e-5	0	1	0	8	4	4	0	0	0	8	1	7	83Guelachv.947
1	1	1895.197801	9.739e-5	0	1	0	6	4	2	0	0	0	5	3	3	83Guelachv.954
1	1	1904.355420	1.319e-4	0	1	0	5	3	3	0	0	0	4	0	4	83Guelachv.965
1	1	1907.959558	1.311e-4	0	1	0	7	4	4	0	0	0	6	3	3	83Guelachv.967
1	1	1918.007190	1.190e-4	0	1	0	5	5	1	0	0	0	4	4	0	83Guelachv.975
1	1	1925.070201	2.118e-5	0	1	0	5	4	2	0	0	0	5	1	5	83Guelachv.985
1	1	1926.726314	4.484e-5	0	1	0	8	3	5	0	0	0	8	0	8	83Guelachv.986
1	1	1933.165883	1.187e-4	0	1	0	9	4	6	0	0	0	8	3	5	83Guelachv.990
1	1	1937.220774	8.611e-5	0	1	0	8	5	3	0	0	0	8	2	6	83Guelachv.993
1	1	1942.765725	6.201e-5	0	1	0	6	5	1	0	0	0	5	4	2	83Guelachv.1001
1	1	1950.106718	1.147e-4	0	1	0	6	5	1	0	0	0	6	2	4	83Guelachv.1011
1	1	1954.996366	1.180e-4	0	1	0	8	4	4	0	0	0	7	3	5	83Guelachv.1014
1	1	1961.181922	1.081e-4	0	1	0	8	3	5	0	0	0	7	2	6	83Guelachv.1023
1	1	1966.261679	6.384e-5	0	1	0	7	5	3	0	0	0	6	4	2	83Guelachv.1024
1	1	1976.198737	1.215e-4	0	1	0	5	4	2	0	0	0	4	1	3	83Guelachv.1030
1	1	1983.029226	5.007e-5	0	1	0	7	4	4	0	0	0	7	1	7	83Guelachv.1033
1	1	1987.340665	1.560e-4	0	1	0	4	4	0	0	0	0	3	1	3	83Guelachv.1037
1	1	1991.887779	2.507e-3	0	1	0	6	6	0	0	0	0	5	5	1	83Guelachv.1040
1	1	1992.388576	5.808e-5	0	1	0	8	5	3	0	0	0	7	4	4	83Guelachv.1042
1	1	1993.258355	1.015e-4	0	1	0	7	3	5	0	0	0	6	0	6	83Guelachv.1044
1	1	2007.700714	9.971e-5	0	1	0	9	5	5	0	0	0	8	4	4	83Guelachv.1050
1	1	2009.334194	8.252e-5	0	1	0	8	2	6	0	0	0	7	1	7	83Guelachv.1052
1	1	2014.433546	5.145e-5	0	1	0	7	5	3	0	0	0	7	2	6	83Guelachv.1053
1	1	2016.798441	6.635e-5	0	1	0	7	6	2	0	0	0	6	5	1	83Guelachv.1054
1	1	2026.602659	6.753e-5	0	1	0	7	4	4	0	0	0	6	1	5	83Guelachv.1062
1	1	2041.496013	6.129e-5	0	1	0	8	6	2	0	0	0	7	5	3	83Guelachv.1071
1	1	2064.853919	3.227e-4	0	1	0	7	7	1	0	0	0	6	6	0	83Guelachv.1079
1	1	2072.540326	5.409e-5	0	1	0	6	4	2	0	0	0	5	1	5	83Guelachv.1083
1	1	2090.361732	2.337e-5	0	1	0	5	5	1	0	0	0	4	2	2	83Guelachv.1095
1	1	2097.367518	1.000e-5	0	1	0	9	3	7	0	0	0	8	0	8	83Guelachv.1098
1	1	2100.433142	1.000e-5	0	1	0	9	4	6	0	0	0	8	1	7	83Guelachv.1099
1	1	2121.268387	3.976e-5	0	1	0	7	5	3	0	0	0	6	2	4	83Guelachv.1107
1	1	2136.671396	1.000e-5	0	1	0	6	5	1	0	0	0	5	2	4	83Guelachv.1113
1	1	2156.564531	2.681e-5	0	1	0	9	5	5	0	0	0	8	2	6	83Guelachv.1128
1	1	2210.524329	7.735e-5	0	1	0	8	5	3	0	0	0	7	2	6	83Guelachv.1146
1	1	5077.76887	1.000e-3	0	2	1	8	3	6	0	1	0	9	3	7	76FlCaMa.2849
1	1	5094.24806	6.845e-3	0	2	1	8	5	4	0	1	0	9	5	5	76FlCaMa.2876
1	1	5157.35830	2.696e-3	0	2	1	5	4	1	0	1	0	6	4	2	76FlCaMa.2959
1	1	5313.59087	7.802e-3	0	2	1	8	5	4	0	1	0	8	5	3	76FlCaMa.3041
1	1	5479.24866	3.067e-3	0	2	1	8	3	6	0	1	0	7	3	5	76FlCaMa.3259
1	1	5533.87982	4.720e-3	0	2	1	8	7	2	0	1	0	7	7	1	76FlCaMa.3301
	---

==============
Component #1958: 	29 vertices. 
	Path length: 1.	Utility factor = 29

	---
1	1	4032.147	1.306e-3	0	0	1	5	3	3	0	0	0	3	2	1	20CaSoSoYa.3
1	1	4052.893	2.245e-3	0	0	1	7	2	6	0	0	0	5	1	4	20CaSoSoYa.6
1	1	4106.763	1.000e-3	0	0	1	7	3	5	0	0	0	5	2	3	20CaSoSoYa.10
1	1	4108.852	1.000e-3	0	0	1	6	4	2	0	0	0	4	3	2	20CaSoSoYa.11
1	1	3336.843100	1.000e-2	1	0	0	5	5	0	0	0	0	6	6	1	20compl_S2.7270
1	1	3898.234454	2.121e-4	0	2	0	6	6	1	0	0	0	5	3	2	18DeGaViRe.1
1	1	3758.067796	1.935e-4	0	2	0	6	6	1	0	0	0	6	3	4	18DeGaViRe.2
1	1	3818.682662	1.620e-4	1	0	0	4	3	2	0	0	0	3	2	1	18DeGaViRe.29
1	1	3730.476727	1.444e-4	1	0	0	4	3	2	0	0	0	4	2	3	18DeGaViRe.30
1	1	3961.652052	2.775e-4	1	0	0	4	4	1	0	0	0	3	1	2	18DeGaViRe.33
1	1	3849.599080	7.132e-5	1	0	0	4	4	1	0	0	0	3	3	0	18DeGaViRe.34
1	1	3752.500738	4.043e-5	1	0	0	4	4	1	0	0	0	4	3	2	18DeGaViRe.35
1	1	3749.174128	3.056e-4	1	0	0	5	1	4	0	0	0	4	2	3	18DeGaViRe.37
1	1	3724.188285	8.305e-5	1	0	0	5	1	4	0	0	0	5	0	5	18DeGaViRe.38
1	1	3871.081590	3.126e-5	1	0	0	5	2	3	0	0	0	4	1	4	18DeGaViRe.40
1	1	3696.462594	1.046e-4	1	0	0	5	2	3	0	0	0	5	1	4	18DeGaViRe.41
1	1	3648.667549	1.051e-4	1	0	0	5	2	3	0	0	0	6	1	6	18DeGaViRe.42
1	1	3853.575783	1.000e-5	1	0	0	5	3	2	0	0	0	4	2	3	18DeGaViRe.43
1	1	3828.590230	7.341e-5	1	0	0	5	3	2	0	0	0	5	0	5	18DeGaViRe.44
1	1	3873.724303	3.311e-5	1	0	0	5	4	1	0	0	0	4	3	2	18DeGaViRe.46
1	1	3856.784072	3.655e-4	1	0	0	5	4	1	0	0	0	5	1	4	18DeGaViRe.47
1	1	3747.429210	4.510e-5	1	0	0	5	4	1	0	0	0	5	3	2	18DeGaViRe.48
1	1	3771.562829	3.320e-5	1	0	0	5	5	0	0	0	0	5	4	1	18DeGaViRe.51
1	1	3799.933499	1.058e-4	1	0	0	6	2	5	0	0	0	5	1	4	18DeGaViRe.55
1	1	3752.138746	1.880e-4	1	0	0	6	2	5	0	0	0	6	1	6	18DeGaViRe.56
1	1	3846.399292	9.650e-5	1	0	0	6	3	4	0	0	0	5	2	3	18DeGaViRe.60
1	1	3739.998206	2.678e-4	1	0	0	6	3	4	0	0	0	6	2	5	18DeGaViRe.61
1	1	3885.652362	1.114e-4	1	0	0	6	4	3	0	0	0	5	3	2	18DeGaViRe.64
1	1	3745.485594	1.724e-5	1	0	0	6	4	3	0	0	0	6	3	4	18DeGaViRe.65
1	1	3759.050123	2.022e-5	0	0	1	6	3	3	0	0	0	6	3	4	18DeGaViRe.92
1	1	3950.573588	2.001e-4	0	0	1	3	3	1	0	0	0	2	1	2	18DeGaViRe.132
1	1	3856.704149	1.857e-4	0	0	1	3	3	1	0	0	0	3	1	2	18DeGaViRe.133
1	1	3744.651240	4.251e-5	0	0	1	3	3	1	0	0	0	3	3	0	18DeGaViRe.134
1	1	3647.552909	2.262e-5	0	0	1	3	3	1	0	0	0	4	3	2	18DeGaViRe.135
1	1	3837.869274	1.000e-5	0	0	1	4	0	4	0	0	0	3	0	3	18DeGaViRe.136
1	1	3762.474654	9.756e-5	0	0	1	4	0	4	0	0	0	3	2	1	18DeGaViRe.137
1	1	3674.268656	1.689e-5	0	0	1	4	0	4	0	0	0	4	2	3	18DeGaViRe.138
1	1	3649.283053	3.439e-5	0	0	1	4	0	4	0	0	0	5	0	5	18DeGaViRe.139
1	1	3854.438182	2.823e-5	0	0	1	4	1	3	0	0	0	3	1	2	18DeGaViRe.140
1	1	3802.965619	3.992e-5	0	0	1	4	1	3	0	0	0	4	1	4	18DeGaViRe.141
1	1	3645.287066	1.088e-5	0	0	1	4	1	3	0	0	0	4	3	2	18DeGaViRe.142
1	1	3929.360901	1.400e-5	0	0	1	4	2	2	0	0	0	3	0	3	18DeGaViRe.146
1	1	3853.966209	2.957e-5	0	0	1	4	2	2	0	0	0	3	2	1	18DeGaViRe.147
1	1	3765.760277	1.490e-5	0	0	1	4	2	2	0	0	0	4	2	3	18DeGaViRe.148
1	1	3953.097792	2.305e-4	0	0	1	4	3	1	0	0	0	3	1	2	18DeGaViRe.152
1	1	3841.044816	2.029e-5	0	0	1	4	3	1	0	0	0	3	3	0	18DeGaViRe.153
1	1	3743.946449	3.560e-5	0	0	1	4	3	1	0	0	0	4	3	2	18DeGaViRe.154
1	1	3736.743180	5.194e-5	0	0	1	4	4	0	0	0	0	4	4	1	18DeGaViRe.158
1	1	3852.057460	1.287e-5	0	0	1	5	1	5	0	0	0	4	1	4	18DeGaViRe.165
1	1	3694.379291	3.461e-4	0	0	1	5	1	5	0	0	0	4	3	2	18DeGaViRe.166
1	1	3677.438364	4.870e-5	0	0	1	5	1	5	0	0	0	5	1	4	18DeGaViRe.167
1	1	3865.111525	2.939e-5	0	0	1	5	2	4	0	0	0	4	2	3	18DeGaViRe.171
1	1	3840.125977	1.019e-4	0	0	1	5	2	4	0	0	0	5	0	5	18DeGaViRe.172
1	1	3718.963148	3.859e-5	0	0	1	5	2	4	0	0	0	5	2	3	18DeGaViRe.173
1	1	3861.787793	1.000e-5	0	0	1	5	3	3	0	0	0	4	3	2	18DeGaViRe.177
1	1	3844.847240	8.436e-5	0	0	1	5	3	3	0	0	0	5	1	4	18DeGaViRe.178
1	1	3735.492633	1.894e-5	0	0	1	5	3	3	0	0	0	5	3	2	18DeGaViRe.179
1	1	3857.164181	2.835e-5	0	0	1	5	4	2	0	0	0	4	4	1	18DeGaViRe.182
1	1	3898.761581	3.382e-4	0	0	1	5	4	2	0	0	0	5	2	3	18DeGaViRe.183
1	1	3734.930719	2.028e-5	0	0	1	5	4	2	0	0	0	5	4	1	18DeGaViRe.184
1	1	3891.299500	1.000e-5	0	0	1	6	1	5	0	0	0	5	1	4	18DeGaViRe.188
1	1	3781.944868	9.105e-5	0	0	1	6	1	5	0	0	0	5	3	2	18DeGaViRe.189
1	1	3843.504714	4.866e-5	0	0	1	6	1	5	0	0	0	6	1	6	18DeGaViRe.190
1	1	3904.188663	2.878e-5	0	0	1	6	2	4	0	0	0	5	2	3	18DeGaViRe.193
1	1	3797.787979	6.644e-5	0	0	1	6	2	4	0	0	0	6	2	5	18DeGaViRe.194
1	1	3899.216679	6.313e-5	0	0	1	6	3	3	0	0	0	5	3	2	18DeGaViRe.198
1	1	3881.028565	1.000e-5	0	0	1	6	4	2	0	0	0	5	4	1	18DeGaViRe.202
1	1	3734.644881	6.835e-5	0	0	1	6	4	2	0	0	0	6	4	3	18DeGaViRe.203
1	1	3899.441416	4.561e-5	0	0	1	7	2	6	0	0	0	6	2	5	18DeGaViRe.218
1	1	3866.109218	1.000e-5	0	0	1	7	2	6	0	0	0	7	0	7	18DeGaViRe.219
1	1	3669.943045	1.149e-4	0	0	1	7	2	6	0	0	0	7	2	5	18DeGaViRe.220
1	1	3904.294965	1.721e-4	0	0	1	7	3	5	0	0	0	6	3	4	18DeGaViRe.223
1	1	3849.059510	7.334e-5	0	0	1	7	3	5	0	0	0	7	1	6	18DeGaViRe.224
1	1	3710.916903	1.000e-5	0	0	1	7	3	5	0	0	0	7	3	4	18DeGaViRe.225
1	1	2957.0254879	1.000e-4	0	2	0	7	5	2	0	0	0	8	6	3	17LoBiWa.970
1	1	2999.6498022	2.969e-4	1	0	0	6	4	3	0	0	0	7	7	0	17LoBiWa.1044
1	1	3004.4782587	1.028e-4	1	0	0	5	1	4	0	0	0	6	6	1	17LoBiWa.1050
1	1	3005.4545887	1.000e-4	0	2	0	5	5	0	0	0	0	6	6	1	17LoBiWa.1057
1	1	3012.2321052	1.000e-4	0	2	0	6	6	1	0	0	0	7	7	0	17LoBiWa.1070
1	1	3013.2146172	1.000e-4	0	0	1	6	3	3	0	0	0	7	7	0	17LoBiWa.1077
1	1	3040.7412904	1.000e-4	0	0	1	7	2	6	0	0	0	8	6	3	17LoBiWa.1130
1	1	3076.7152322	1.224e-4	1	0	0	6	3	4	0	0	0	7	6	1	17LoBiWa.1180
1	1	3108.8802026	1.000e-4	1	0	0	5	3	2	0	0	0	6	6	1	17LoBiWa.1242
1	1	3139.5554998	1.000e-4	1	0	0	6	2	5	0	0	0	7	5	2	17LoBiWa.1322
1	1	3152.4424267	1.000e-4	0	2	0	7	5	2	0	0	0	7	6	1	17LoBiWa.1352
1	1	3188.2970887	1.000e-4	0	0	1	5	1	5	0	0	0	6	5	2	17LoBiWa.1438
1	1	3230.9215895	1.000e-4	0	0	1	6	1	5	0	0	0	7	5	2	17LoBiWa.1517
1	1	3236.1581162	1.350e-4	0	0	1	7	2	6	0	0	0	7	6	1	17LoBiWa.1535
1	1	3245.9284175	1.000e-4	0	2	0	7	5	2	0	0	0	8	4	5	17LoBiWa.1551
1	1	3247.8527366	8.215e-4	1	0	0	6	3	4	0	0	0	6	6	1	17LoBiWa.1555
1	1	3275.1752392	1.000e-4	0	0	1	6	4	2	0	0	0	7	6	1	17LoBiWa.1618
1	1	3285.7276690	1.000e-4	0	0	1	4	1	3	0	0	0	5	5	0	17LoBiWa.1644
1	1	3292.8113278	1.000e-4	1	0	0	5	1	4	0	0	0	6	4	3	17LoBiWa.1660
1	1	3293.7877471	1.000e-4	0	2	0	5	5	0	0	0	0	6	4	3	17LoBiWa.1666
1	1	3298.1067612	1.000e-4	0	0	1	7	3	5	0	0	0	8	5	4	17LoBiWa.1679
1	1	3300.2139718	1.000e-4	0	0	1	5	4	2	0	0	0	6	6	1	17LoBiWa.1686
1	1	3305.6405378	8.160e-4	0	0	1	6	2	4	0	0	0	6	6	1	17LoBiWa.1696
1	1	3310.7922117	1.000e-4	1	0	0	6	2	5	0	0	0	6	5	2	17LoBiWa.1713
1	1	3323.5790453	1.000e-4	0	2	0	7	5	2	0	0	0	6	6	1	17LoBiWa.1747
1	1	3329.6442430	1.000e-4	0	0	1	7	2	6	0	0	0	8	4	5	17LoBiWa.1773
1	1	3334.6288734	1.000e-4	1	0	0	6	4	3	0	0	0	7	5	2	17LoBiWa.1790
1	1	3334.8191807	3.587e-4	0	0	1	5	1	5	0	0	0	5	5	0	17LoBiWa.1791
1	1	3336.8459981	1.000e-4	1	0	0	5	5	0	0	0	0	6	6	1	17LoBiWa.1797
1	1	3347.2109501	1.015e-4	0	2	0	6	6	1	0	0	0	7	5	2	17LoBiWa.1828
1	1	3348.1933772	1.000e-4	0	0	1	6	3	3	0	0	0	7	5	2	17LoBiWa.1839
1	1	3353.8437573	1.000e-4	1	0	0	5	2	3	0	0	0	5	5	0	17LoBiWa.1852
1	1	3355.7059412	1.000e-4	0	0	1	5	3	3	0	0	0	6	5	2	17LoBiWa.1861
1	1	3357.0343474	1.000e-4	1	0	0	6	2	5	0	0	0	7	3	4	17LoBiWa.1869
1	1	3361.6727908	1.000e-4	1	0	0	6	3	4	0	0	0	7	4	3	17LoBiWa.1880
1	1	3364.2897748	1.000e-4	0	0	1	4	0	4	0	0	0	5	4	1	17LoBiWa.1889
1	1	3367.6425039	1.000e-4	1	0	0	5	4	1	0	0	0	6	5	2	17LoBiWa.1902
1	1	3384.3870966	1.000e-4	0	0	1	4	3	1	0	0	0	5	5	0	17LoBiWa.1965
1	1	3392.9413157	1.000e-4	1	0	0	4	4	1	0	0	0	5	5	0	17LoBiWa.1999
1	1	3397.2133050	1.000e-4	1	0	0	5	3	2	0	0	0	6	4	3	17LoBiWa.2012
1	1	3402.1583146	1.000e-4	0	0	1	6	1	5	0	0	0	6	5	2	17LoBiWa.2035
1	1	3408.7490183	1.000e-4	0	0	1	5	2	4	0	0	0	6	4	3	17LoBiWa.2049
1	1	3419.4622168	1.000e-4	0	0	1	6	2	4	0	0	0	7	4	3	17LoBiWa.2091
1	1	3420.4977129	1.000e-4	1	0	0	4	3	2	0	0	0	5	4	1	17LoBiWa.2095
1	1	3427.9171540	1.000e-4	0	0	1	5	1	5	0	0	0	6	3	4	17LoBiWa.2122
1	1	3437.3998283	1.000e-4	0	2	0	7	5	2	0	0	0	7	4	3	17LoBiWa.2155
1	1	3439.1949548	1.000e-4	1	0	0	5	1	4	0	0	0	5	4	1	17LoBiWa.2167
1	1	3440.1713644	1.000e-4	0	2	0	5	5	0	0	0	0	5	4	1	17LoBiWa.2175
1	1	3446.3118227	1.000e-4	0	0	1	6	4	2	0	0	0	6	6	1	17LoBiWa.2204
1	1	3446.9413326	1.000e-4	1	0	0	5	2	3	0	0	0	6	3	4	17LoBiWa.2206
1	1	3448.4004466	1.000e-4	0	0	1	6	1	5	0	0	0	7	3	4	17LoBiWa.2211
1	1	3455.7814002	1.000e-4	0	0	1	4	2	2	0	0	0	5	4	1	17LoBiWa.2237
1	1	3483.0366576	1.000e-4	0	2	0	7	5	2	0	0	0	8	2	7	17LoBiWa.2351
1	1	3486.5232801	1.000e-4	0	0	1	4	0	4	0	0	0	4	4	1	17LoBiWa.2360
1	1	3493.4380607	1.000e-4	0	0	1	7	3	5	0	0	0	7	5	2	17LoBiWa.2386
1	1	3495.1768737	1.000e-4	1	0	0	6	2	5	0	0	0	7	1	6	17LoBiWa.2394
1	1	3496.6247429	1.000e-4	1	0	0	5	1	4	0	0	0	6	2	5	17LoBiWa.2399
1	1	3497.6011252	1.000e-4	0	2	0	5	5	0	0	0	0	6	2	5	17LoBiWa.2404
1	1	3502.2283935	1.000e-4	0	0	1	5	3	3	0	0	0	5	5	0	17LoBiWa.2425
1	1	3505.8655826	1.000e-4	1	0	0	6	4	3	0	0	0	6	5	2	17LoBiWa.2442
1	1	3510.5000703	1.000e-4	1	0	0	6	3	4	0	0	0	7	2	5	17LoBiWa.2453
1	1	3514.1649577	1.000e-4	1	0	0	5	4	1	0	0	0	5	5	0	17LoBiWa.2467
1	1	3518.4475623	1.000e-4	0	2	0	6	6	1	0	0	0	6	5	2	17LoBiWa.2484
1	1	3518.9919336	1.000e-4	0	0	1	4	1	3	0	0	0	5	3	2	17LoBiWa.2487
1	1	3519.4307641	7.100e-4	0	0	1	6	3	3	0	0	0	6	5	2	17LoBiWa.2493
1	1	3521.1156872	1.000e-4	0	0	1	7	2	6	0	0	0	7	4	3	17LoBiWa.2502
1	1	3528.1202845	1.000e-4	0	0	1	4	0	4	0	0	0	5	2	3	17LoBiWa.2533
1	1	3536.1851033	1.000e-4	1	0	0	6	3	4	0	0	0	6	4	3	17LoBiWa.2552
1	1	3542.7311842	1.000e-4	1	0	0	4	3	2	0	0	0	4	4	1	17LoBiWa.2582
1	1	3543.5969104	1.000e-4	1	0	0	5	3	2	0	0	0	5	4	1	17LoBiWa.2585
1	1	3547.1575604	1.000e-4	0	0	1	7	3	5	0	0	0	8	3	6	17LoBiWa.2603
1	1	3548.6810292	3.044e-4	0	0	1	6	1	5	0	0	0	5	5	0	17LoBiWa.2610
1	1	3550.4122341	1.000e-4	1	0	0	6	2	5	0	0	0	6	3	4	17LoBiWa.2621
1	1	3552.1077297	1.000e-4	1	0	0	6	4	3	0	0	0	7	3	4	17LoBiWa.2625
1	1	3555.1326302	1.000e-4	0	0	1	5	2	4	0	0	0	5	4	1	17LoBiWa.2640
1	1	3560.1326374	1.000e-4	0	0	1	6	4	2	0	0	0	7	4	3	17LoBiWa.2658
1	1	3561.4284321	1.000e-4	1	0	0	5	1	4	0	0	0	4	4	1	17LoBiWa.2662
1	1	3562.4048263	1.000e-4	0	2	0	5	5	0	0	0	0	4	4	1	17LoBiWa.2667
1	1	3564.6897285	1.000e-4	0	2	0	6	6	1	0	0	0	7	3	4	17LoBiWa.2678
1	1	3565.6722109	1.000e-4	0	0	1	6	3	3	0	0	0	7	3	4	17LoBiWa.2680
1	1	3566.7525596	1.000e-4	0	0	1	7	2	6	0	0	0	8	2	7	17LoBiWa.2685
1	1	3568.0837966	1.000e-4	0	0	1	5	1	5	0	0	0	5	3	2	17LoBiWa.2690
1	1	3568.2894844	1.000e-4	0	0	1	6	2	4	0	0	0	7	2	5	17LoBiWa.2692
1	1	3578.0148725	1.000e-4	0	0	1	4	2	2	0	0	0	4	4	1	17LoBiWa.2724
1	1	3584.3282511	1.000e-4	1	0	0	4	3	2	0	0	0	5	2	3	17LoBiWa.2748
1	1	3586.2270811	1.000e-4	0	2	0	7	5	2	0	0	0	7	2	5	17LoBiWa.2753
1	1	3586.5429798	1.000e-4	0	0	1	6	1	5	0	0	0	7	1	6	17LoBiWa.2754
1	1	3587.1079751	1.000e-4	1	0	0	5	2	3	0	0	0	5	3	2	17LoBiWa.2760
1	1	3588.5471339	1.000e-4	0	0	1	5	4	2	0	0	0	6	4	3	17LoBiWa.2768
1	1	3593.9745323	1.000e-4	0	0	1	6	2	4	0	0	0	6	4	3	17LoBiWa.2794
1	1	3595.3259873	1.000e-4	0	0	1	5	3	3	0	0	0	6	3	4	17LoBiWa.2798
1	1	3601.0266938	1.000e-4	1	0	0	5	3	2	0	0	0	6	2	5	17LoBiWa.2828
1	1	3603.0254602	1.000e-4	1	0	0	5	1	4	0	0	0	5	2	3	17LoBiWa.2831
1	1	3604.0018495	1.000e-4	0	2	0	5	5	0	0	0	0	5	2	3	17LoBiWa.2833
1	1	3607.2625508	1.000e-4	1	0	0	5	4	1	0	0	0	6	3	4	17LoBiWa.2842
1	1	3611.9121551	1.000e-4	0	2	0	7	5	2	0	0	0	6	4	3	17LoBiWa.2858
1	1	3612.5624053	1.000e-4	0	0	1	5	2	4	0	0	0	6	2	5	17LoBiWa.2860
1	1	3614.5096680	1.000e-4	0	0	1	4	4	0	0	0	0	5	4	1	17LoBiWa.2864
1	1	3617.6513326	1.000e-4	0	0	1	4	3	1	0	0	0	5	3	2	17LoBiWa.2874
1	1	3619.6118858	1.000e-4	0	0	1	4	2	2	0	0	0	5	2	3	17LoBiWa.2882
1	1	3625.1792226	1.000e-4	1	0	0	5	5	0	0	0	0	6	4	3	17LoBiWa.2892
1	1	3626.2055488	1.000e-4	1	0	0	4	4	1	0	0	0	5	3	2	17LoBiWa.2894
1	1	3628.3464593	1.000e-4	0	0	1	4	1	3	0	0	0	5	1	4	17LoBiWa.2897
1	1	3629.6434846	1.000e-4	0	0	1	5	1	5	0	0	0	6	1	6	17LoBiWa.2900
1	1	3641.7783384	1.000e-4	0	0	1	6	1	5	0	0	0	6	3	4	17LoBiWa.2927
1	1	3645.2871017	1.000e-4	0	0	1	4	1	3	0	0	0	4	3	2	17LoBiWa.2939
1	1	3647.5529049	1.000e-4	0	0	1	3	3	1	0	0	0	4	3	2	17LoBiWa.2944
1	1	3648.6676733	1.000e-4	1	0	0	5	2	3	0	0	0	6	1	6	17LoBiWa.2948
1	1	3649.2830263	1.000e-4	0	0	1	4	0	4	0	0	0	5	0	5	17LoBiWa.2951
1	1	3652.3880776	1.000e-4	1	0	0	6	4	3	0	0	0	5	5	0	17LoBiWa.2958
1	1	3664.6747984	1.000e-4	0	0	1	7	3	5	0	0	0	6	5	2	17LoBiWa.2989
1	1	3664.9700289	1.000e-4	0	2	0	6	6	1	0	0	0	5	5	0	17LoBiWa.2990
1	1	3665.8303705	1.000e-4	1	0	0	5	3	2	0	0	0	4	4	1	17LoBiWa.2994
1	1	3665.9525510	1.000e-4	0	0	1	6	3	3	0	0	0	5	5	0	17LoBiWa.2996
1	1	3669.9429496	1.000e-4	0	0	1	7	2	6	0	0	0	7	2	5	17LoBiWa.3005
1	1	3674.2686591	1.000e-4	0	0	1	4	0	4	0	0	0	4	2	3	17LoBiWa.3016
1	1	3677.3660131	1.000e-4	0	0	1	5	2	4	0	0	0	4	4	1	17LoBiWa.3025
1	1	3677.4383285	1.000e-4	0	0	1	5	1	5	0	0	0	5	1	4	17LoBiWa.3026
1	1	3682.5687251	1.000e-4	1	0	0	6	3	4	0	0	0	5	4	1	17LoBiWa.3047
1	1	3690.2502296	1.000e-4	1	0	0	6	4	3	0	0	0	7	1	6	17LoBiWa.3078
1	1	3690.5788730	1.000e-4	1	0	0	6	2	5	0	0	0	5	3	2	17LoBiWa.3082
1	1	3694.3789618	1.000e-4	0	0	1	5	1	5	0	0	0	4	3	2	17LoBiWa.3106
1	1	3695.6280045	1.000e-4	0	0	1	7	2	6	0	0	0	6	4	3	17LoBiWa.3111
1	1	3696.4625105	1.000e-4	1	0	0	5	2	3	0	0	0	5	1	4	17LoBiWa.3116
1	1	3702.8322293	1.000e-4	0	2	0	6	6	1	0	0	0	7	1	6	17LoBiWa.3144
1	1	3703.8147611	1.000e-4	0	0	1	6	3	3	0	0	0	7	1	6	17LoBiWa.3149
1	1	3705.4909872	1.000e-4	1	0	0	4	3	2	0	0	0	5	0	5	17LoBiWa.3154
1	1	3706.6663634	1.000e-4	1	0	0	6	3	4	0	0	0	7	0	7	17LoBiWa.3161
1	1	3707.4274133	1.000e-4	1	0	0	5	3	2	0	0	0	5	2	3	17LoBiWa.3164
1	1	3708.9598611	1.000e-4	0	0	1	6	4	2	0	0	0	7	2	5	17LoBiWa.3172
1	1	3710.9169096	1.000e-4	0	0	1	7	3	5	0	0	0	7	3	4	17LoBiWa.3180
1	1	3713.4031448	1.000e-4	1	0	0	5	2	3	0	0	0	4	3	2	17LoBiWa.3198
1	1	3718.9631310	1.000e-4	0	0	1	5	2	4	0	0	0	5	2	3	17LoBiWa.3220
1	1	3724.1882313	1.000e-4	1	0	0	5	1	4	0	0	0	5	0	5	17LoBiWa.3244
1	1	3725.1645859	1.000e-4	0	2	0	5	5	0	0	0	0	5	0	5	17LoBiWa.3250
1	1	3727.0058793	1.000e-4	0	0	1	4	3	1	0	0	0	5	1	4	17LoBiWa.3258
1	1	3730.4766116	1.000e-4	1	0	0	4	3	2	0	0	0	4	2	3	17LoBiWa.3267
1	1	3734.6449570	1.000e-4	0	0	1	6	4	2	0	0	0	6	4	3	17LoBiWa.3281
1	1	3734.9307433	1.000e-4	0	0	1	5	4	2	0	0	0	5	4	1	17LoBiWa.3282
1	1	3735.4926311	1.000e-4	0	0	1	5	3	3	0	0	0	5	3	2	17LoBiWa.3285
1	1	3735.5600920	1.000e-4	1	0	0	4	4	1	0	0	0	5	1	4	17LoBiWa.3286
1	1	3736.7431385	1.000e-4	0	0	1	4	4	0	0	0	0	4	4	1	17LoBiWa.3292
1	1	3739.9984954	1.000e-4	1	0	0	6	3	4	0	0	0	6	2	5	17LoBiWa.3303
1	1	3740.3581259	1.000e-4	0	0	1	6	2	4	0	0	0	5	4	1	17LoBiWa.3307
1	1	3740.7746494	1.000e-4	0	0	1	4	2	2	0	0	0	5	0	5	17LoBiWa.3309
1	1	3742.3854243	1.000e-4	0	0	1	4	1	3	0	0	0	3	3	0	17LoBiWa.3316
1	1	3743.9464902	1.000e-4	0	0	1	4	3	1	0	0	0	4	3	2	17LoBiWa.3319
1	1	3744.6512052	1.000e-4	0	0	1	3	3	1	0	0	0	3	3	0	17LoBiWa.3324
1	1	3745.4856309	1.000e-4	1	0	0	6	4	3	0	0	0	6	3	4	17LoBiWa.3327
1	1	3747.4291881	1.000e-4	1	0	0	5	4	1	0	0	0	5	3	2	17LoBiWa.3334
1	1	3749.1738525	1.000e-4	1	0	0	5	1	4	0	0	0	4	2	3	17LoBiWa.3341
1	1	3750.1503080	1.000e-4	0	2	0	5	5	0	0	0	0	4	2	3	17LoBiWa.3345
1	1	3752.1385759	1.000e-4	1	0	0	6	2	5	0	0	0	6	1	6	17LoBiWa.3356
1	1	3752.5007162	1.000e-4	1	0	0	4	4	1	0	0	0	4	3	2	17LoBiWa.3358
1	1	3758.0676218	1.000e-4	0	2	0	6	6	1	0	0	0	6	3	4	17LoBiWa.3370
1	1	3759.0501052	1.000e-4	0	0	1	6	3	3	0	0	0	6	3	4	17LoBiWa.3375
1	1	3762.4745831	1.000e-4	0	0	1	4	0	4	0	0	0	3	2	1	17LoBiWa.3384
1	1	3764.4557854	1.000e-4	0	0	1	6	2	4	0	0	0	7	0	7	17LoBiWa.3390
1	1	3765.7602746	1.000e-4	0	0	1	4	2	2	0	0	0	4	2	3	17LoBiWa.3392
1	1	3771.5628347	1.000e-4	1	0	0	5	5	0	0	0	0	5	4	1	17LoBiWa.3412
1	1	3778.3401494	1.000e-4	0	0	1	4	4	0	0	0	0	5	2	3	17LoBiWa.3436
1	1	3781.9450036	1.000e-4	0	0	1	6	1	5	0	0	0	5	3	2	17LoBiWa.3448
1	1	3797.7879253	1.000e-4	0	0	1	6	2	4	0	0	0	6	2	5	17LoBiWa.3498
1	1	3799.9334121	1.000e-4	1	0	0	6	2	5	0	0	0	5	1	4	17LoBiWa.3505
1	1	3802.9656039	1.000e-4	0	0	1	4	1	3	0	0	0	4	1	4	17LoBiWa.3517
1	1	3805.2317128	3.242e-4	0	0	1	3	3	1	0	0	0	4	1	4	17LoBiWa.3523
1	1	3808.9889285	1.000e-4	1	0	0	5	4	1	0	0	0	6	1	6	17LoBiWa.3536
1	1	3809.1109056	1.000e-4	0	0	1	7	3	5	0	0	0	8	1	8	17LoBiWa.3538
1	1	3818.6825217	1.000e-4	1	0	0	4	3	2	0	0	0	3	2	1	17LoBiWa.3564
1	1	3828.5901805	1.000e-4	1	0	0	5	3	2	0	0	0	5	0	5	17LoBiWa.3592
1	1	3828.9929686	3.909e-4	1	0	0	5	5	0	0	0	0	6	2	5	17LoBiWa.3594
1	1	3837.8692739	1.000e-4	0	0	1	4	0	4	0	0	0	3	0	3	17LoBiWa.3613
1	1	3840.1258906	1.000e-4	0	0	1	5	2	4	0	0	0	5	0	5	17LoBiWa.3616
1	1	3841.0448048	1.000e-4	0	0	1	4	3	1	0	0	0	3	3	0	17LoBiWa.3619
1	1	3843.5046821	1.000e-4	0	0	1	6	1	5	0	0	0	6	1	6	17LoBiWa.3623
1	1	3844.8471726	1.000e-4	0	0	1	5	3	3	0	0	0	5	1	4	17LoBiWa.3629
1	1	3846.3992171	1.000e-4	1	0	0	6	3	4	0	0	0	5	2	3	17LoBiWa.3635
1	1	3849.0594496	1.000e-4	0	0	1	7	3	5	0	0	0	7	1	6	17LoBiWa.3641
1	1	3849.5990209	1.000e-4	1	0	0	4	4	1	0	0	0	3	3	0	17LoBiWa.3643
1	1	3852.0574512	1.000e-4	0	0	1	5	1	5	0	0	0	4	1	4	17LoBiWa.3649
1	1	3853.5758065	1.000e-4	1	0	0	5	3	2	0	0	0	4	2	3	17LoBiWa.3652
1	1	3853.9661974	1.000e-4	0	0	1	4	2	2	0	0	0	3	2	1	17LoBiWa.3653
1	1	3854.4381587	1.000e-4	0	0	1	4	1	3	0	0	0	3	1	2	17LoBiWa.3655
1	1	3856.7039959	1.000e-4	0	0	1	3	3	1	0	0	0	3	1	2	17LoBiWa.3661
1	1	3856.7837339	1.000e-4	1	0	0	5	4	1	0	0	0	5	1	4	17LoBiWa.3662
1	1	3857.1642135	1.000e-4	0	0	1	5	4	2	0	0	0	4	4	1	17LoBiWa.3663
1	1	3861.7877911	1.000e-4	0	0	1	5	3	3	0	0	0	4	3	2	17LoBiWa.3678
1	1	3865.1115124	1.000e-4	0	0	1	5	2	4	0	0	0	4	2	3	17LoBiWa.3686
1	1	3866.1092362	1.000e-4	0	0	1	7	2	6	0	0	0	7	0	7	17LoBiWa.3688
1	1	3871.0816560	1.000e-4	1	0	0	5	2	3	0	0	0	4	1	4	17LoBiWa.3700
1	1	3873.7243520	1.000e-4	1	0	0	5	4	1	0	0	0	4	3	2	17LoBiWa.3707
1	1	3881.0285699	1.000e-4	0	0	1	6	4	2	0	0	0	5	4	1	17LoBiWa.3726
1	1	3885.6524287	1.781e-4	1	0	0	6	4	3	0	0	0	5	3	2	17LoBiWa.3740
1	1	3891.2995102	1.000e-4	0	0	1	6	1	5	0	0	0	5	1	4	17LoBiWa.3747
1	1	3893.7963127	1.000e-4	1	0	0	5	5	0	0	0	0	4	4	1	17LoBiWa.3756
1	1	3894.0772850	1.000e-4	1	0	0	4	3	2	0	0	0	3	0	3	17LoBiWa.3758
1	1	3898.2342549	1.000e-4	0	2	0	6	6	1	0	0	0	5	3	2	17LoBiWa.3770
1	1	3898.7612716	1.000e-4	0	0	1	5	4	2	0	0	0	5	2	3	17LoBiWa.3772
1	1	3899.2167397	1.000e-4	0	0	1	6	3	3	0	0	0	5	3	2	17LoBiWa.3773
1	1	3899.4413830	1.000e-4	0	0	1	7	2	6	0	0	0	6	2	5	17LoBiWa.3774
1	1	3901.6249991	1.000e-4	0	0	1	4	3	1	0	0	0	4	1	4	17LoBiWa.3776
1	1	3904.1886373	1.000e-4	0	0	1	6	2	4	0	0	0	5	2	3	17LoBiWa.3783
1	1	3904.2947995	1.000e-4	0	0	1	7	3	5	0	0	0	6	3	4	17LoBiWa.3784
1	1	3905.1261685	1.000e-4	0	0	1	6	4	2	0	0	0	7	0	7	17LoBiWa.3787
1	1	3910.1792579	1.000e-4	1	0	0	4	4	1	0	0	0	4	1	4	17LoBiWa.3799
1	1	3924.4885823	1.000e-4	0	0	1	4	4	0	0	0	0	4	2	3	17LoBiWa.3843
1	1	3929.3609125	1.000e-4	0	0	1	4	2	2	0	0	0	3	0	3	17LoBiWa.3858
1	1	3935.3934252	1.259e-4	1	0	0	5	5	0	0	0	0	5	2	3	17LoBiWa.3873
1	1	3938.4583794	1.000e-4	0	0	1	6	4	2	0	0	0	6	2	5	17LoBiWa.3881
1	1	3947.2127329	7.760e-4	1	0	0	6	4	3	0	0	0	6	1	6	17LoBiWa.3902
1	1	3950.5734148	1.000e-4	0	0	1	3	3	1	0	0	0	2	1	2	17LoBiWa.3911
1	1	3953.0975776	1.000e-4	0	0	1	4	3	1	0	0	0	3	1	2	17LoBiWa.3914
1	1	3959.7938707	1.000e-4	0	2	0	6	6	1	0	0	0	6	1	6	17LoBiWa.3937
1	1	3960.7764418	1.000e-4	0	0	1	6	3	3	0	0	0	6	1	6	17LoBiWa.3940
1	1	3961.6518895	1.150e-4	1	0	0	4	4	1	0	0	0	3	1	2	17LoBiWa.3941
1	1	3967.5619851	1.000e-4	1	0	0	6	3	4	0	0	0	5	0	5	17LoBiWa.3954
1	1	3995.0068392	1.000e-4	1	0	0	6	4	3	0	0	0	5	1	4	17LoBiWa.4006
1	1	2957.0254879	5.000e-4	0	2	0	7	5	2	0	0	0	8	6	3	17BiWaLoLo.1104
1	1	2999.6498022	5.000e-4	1	0	0	6	4	3	0	0	0	7	7	0	17BiWaLoLo.1178
1	1	3004.4782587	5.000e-4	1	0	0	5	1	4	0	0	0	6	6	1	17BiWaLoLo.1184
1	1	3005.4545887	5.000e-4	0	2	0	5	5	0	0	0	0	6	6	1	17BiWaLoLo.1191
1	1	3012.2321052	5.000e-4	0	2	0	6	6	1	0	0	0	7	7	0	17BiWaLoLo.1204
1	1	3013.2146172	5.000e-4	0	0	1	6	3	3	0	0	0	7	7	0	17BiWaLoLo.1211
1	1	3040.7412904	5.000e-4	0	0	1	7	2	6	0	0	0	8	6	3	17BiWaLoLo.1264
1	1	3076.7152322	5.000e-4	1	0	0	6	3	4	0	0	0	7	6	1	17BiWaLoLo.1314
1	1	3108.8802026	5.000e-4	1	0	0	5	3	2	0	0	0	6	6	1	17BiWaLoLo.1376
1	1	3139.5554998	5.000e-4	1	0	0	6	2	5	0	0	0	7	5	2	17BiWaLoLo.1455
1	1	3152.4424267	5.000e-4	0	2	0	7	5	2	0	0	0	7	6	1	17BiWaLoLo.1484
1	1	3188.2970887	5.000e-4	0	0	1	5	1	5	0	0	0	6	5	2	17BiWaLoLo.1567
1	1	3230.9215895	5.000e-4	0	0	1	6	1	5	0	0	0	7	5	2	17BiWaLoLo.1645
1	1	3236.1581162	5.000e-4	0	0	1	7	2	6	0	0	0	7	6	1	17BiWaLoLo.1662
1	1	3245.9284175	5.000e-4	0	2	0	7	5	2	0	0	0	8	4	5	17BiWaLoLo.1678
1	1	3247.8527366	5.000e-4	1	0	0	6	3	4	0	0	0	6	6	1	17BiWaLoLo.1682
1	1	3275.1752392	5.000e-4	0	0	1	6	4	2	0	0	0	7	6	1	17BiWaLoLo.1744
1	1	3285.7276690	5.000e-4	0	0	1	4	1	3	0	0	0	5	5	0	17BiWaLoLo.1770
1	1	3292.8113278	5.000e-4	1	0	0	5	1	4	0	0	0	6	4	3	17BiWaLoLo.1786
1	1	3293.7877471	5.000e-4	0	2	0	5	5	0	0	0	0	6	4	3	17BiWaLoLo.1792
1	1	3298.1067612	5.000e-4	0	0	1	7	3	5	0	0	0	8	5	4	17BiWaLoLo.1805
1	1	3300.2139718	5.000e-4	0	0	1	5	4	2	0	0	0	6	6	1	17BiWaLoLo.1812
1	1	3305.6405378	5.000e-4	0	0	1	6	2	4	0	0	0	6	6	1	17BiWaLoLo.1822
1	1	3310.7922117	5.000e-4	1	0	0	6	2	5	0	0	0	6	5	2	17BiWaLoLo.1839
1	1	3323.5790453	5.000e-4	0	2	0	7	5	2	0	0	0	6	6	1	17BiWaLoLo.1873
1	1	3329.6442430	5.000e-4	0	0	1	7	2	6	0	0	0	8	4	5	17BiWaLoLo.1899
1	1	3334.6288734	5.000e-4	1	0	0	6	4	3	0	0	0	7	5	2	17BiWaLoLo.1916
1	1	3334.8191807	5.000e-4	0	0	1	5	1	5	0	0	0	5	5	0	17BiWaLoLo.1917
1	1	3336.8459981	5.000e-4	1	0	0	5	5	0	0	0	0	6	6	1	17BiWaLoLo.1923
1	1	3347.2109501	5.000e-4	0	2	0	6	6	1	0	0	0	7	5	2	17BiWaLoLo.1954
1	1	3348.1933772	5.000e-4	0	0	1	6	3	3	0	0	0	7	5	2	17BiWaLoLo.1965
1	1	3353.8437573	5.000e-4	1	0	0	5	2	3	0	0	0	5	5	0	17BiWaLoLo.1978
1	1	3355.7059412	5.000e-4	0	0	1	5	3	3	0	0	0	6	5	2	17BiWaLoLo.1987
1	1	3357.0343474	5.000e-4	1	0	0	6	2	5	0	0	0	7	3	4	17BiWaLoLo.1995
1	1	3361.6727908	5.000e-4	1	0	0	6	3	4	0	0	0	7	4	3	17BiWaLoLo.2006
1	1	3364.2897748	5.000e-4	0	0	1	4	0	4	0	0	0	5	4	1	17BiWaLoLo.2015
1	1	3367.6425039	5.000e-4	1	0	0	5	4	1	0	0	0	6	5	2	17BiWaLoLo.2028
1	1	3384.3870966	5.000e-4	0	0	1	4	3	1	0	0	0	5	5	0	17BiWaLoLo.2091
1	1	3392.9413157	5.000e-4	1	0	0	4	4	1	0	0	0	5	5	0	17BiWaLoLo.2124
1	1	3397.2133050	5.000e-4	1	0	0	5	3	2	0	0	0	6	4	3	17BiWaLoLo.2137
1	1	3402.1583146	5.000e-4	0	0	1	6	1	5	0	0	0	6	5	2	17BiWaLoLo.2160
1	1	3408.7490183	5.000e-4	0	0	1	5	2	4	0	0	0	6	4	3	17BiWaLoLo.2174
1	1	3419.4622168	5.000e-4	0	0	1	6	2	4	0	0	0	7	4	3	17BiWaLoLo.2215
1	1	3420.4977129	5.000e-4	1	0	0	4	3	2	0	0	0	5	4	1	17BiWaLoLo.2219
1	1	3427.9171540	5.000e-4	0	0	1	5	1	5	0	0	0	6	3	4	17BiWaLoLo.2246
1	1	3437.3998283	5.000e-4	0	2	0	7	5	2	0	0	0	7	4	3	17BiWaLoLo.2279
1	1	3439.1949548	5.000e-4	1	0	0	5	1	4	0	0	0	5	4	1	17BiWaLoLo.2291
1	1	3440.1713644	5.000e-4	0	2	0	5	5	0	0	0	0	5	4	1	17BiWaLoLo.2298
1	1	3446.3118227	5.000e-4	0	0	1	6	4	2	0	0	0	6	6	1	17BiWaLoLo.2327
1	1	3446.9413326	5.000e-4	1	0	0	5	2	3	0	0	0	6	3	4	17BiWaLoLo.2329
1	1	3448.4004466	5.000e-4	0	0	1	6	1	5	0	0	0	7	3	4	17BiWaLoLo.2334
1	1	3455.7814002	5.000e-4	0	0	1	4	2	2	0	0	0	5	4	1	17BiWaLoLo.2359
1	1	3483.0366576	5.000e-4	0	2	0	7	5	2	0	0	0	8	2	7	17BiWaLoLo.2472
1	1	3486.5232801	5.000e-4	0	0	1	4	0	4	0	0	0	4	4	1	17BiWaLoLo.2481
1	1	3493.4380607	5.000e-4	0	0	1	7	3	5	0	0	0	7	5	2	17BiWaLoLo.2507
1	1	3495.1768737	5.000e-4	1	0	0	6	2	5	0	0	0	7	1	6	17BiWaLoLo.2515
1	1	3496.6247429	5.000e-4	1	0	0	5	1	4	0	0	0	6	2	5	17BiWaLoLo.2520
1	1	3497.6011252	5.000e-4	0	2	0	5	5	0	0	0	0	6	2	5	17BiWaLoLo.2525
1	1	3502.2283935	5.000e-4	0	0	1	5	3	3	0	0	0	5	5	0	17BiWaLoLo.2546
1	1	3505.8655826	5.000e-4	1	0	0	6	4	3	0	0	0	6	5	2	17BiWaLoLo.2563
1	1	3510.5000703	5.000e-4	1	0	0	6	3	4	0	0	0	7	2	5	17BiWaLoLo.2574
1	1	3514.1649577	5.000e-4	1	0	0	5	4	1	0	0	0	5	5	0	17BiWaLoLo.2588
1	1	3518.4475623	5.000e-4	0	2	0	6	6	1	0	0	0	6	5	2	17BiWaLoLo.2605
1	1	3518.9919336	5.000e-4	0	0	1	4	1	3	0	0	0	5	3	2	17BiWaLoLo.2608
1	1	3519.4307641	5.000e-4	0	0	1	6	3	3	0	0	0	6	5	2	17BiWaLoLo.2614
1	1	3521.1156872	5.000e-4	0	0	1	7	2	6	0	0	0	7	4	3	17BiWaLoLo.2623
1	1	3528.1202845	5.000e-4	0	0	1	4	0	4	0	0	0	5	2	3	17BiWaLoLo.2654
1	1	3536.1851033	5.000e-4	1	0	0	6	3	4	0	0	0	6	4	3	17BiWaLoLo.2673
1	1	3542.7311842	5.000e-4	1	0	0	4	3	2	0	0	0	4	4	1	17BiWaLoLo.2702
1	1	3543.5969104	5.000e-4	1	0	0	5	3	2	0	0	0	5	4	1	17BiWaLoLo.2705
1	1	3547.1575604	5.000e-4	0	0	1	7	3	5	0	0	0	8	3	6	17BiWaLoLo.2723
1	1	3548.6810292	5.000e-4	0	0	1	6	1	5	0	0	0	5	5	0	17BiWaLoLo.2730
1	1	3550.4122341	5.000e-4	1	0	0	6	2	5	0	0	0	6	3	4	17BiWaLoLo.2741
1	1	3552.1077297	5.000e-4	1	0	0	6	4	3	0	0	0	7	3	4	17BiWaLoLo.2745
1	1	3555.1326302	5.000e-4	0	0	1	5	2	4	0	0	0	5	4	1	17BiWaLoLo.2760
1	1	3560.1326374	5.000e-4	0	0	1	6	4	2	0	0	0	7	4	3	17BiWaLoLo.2777
1	1	3561.4284321	5.000e-4	1	0	0	5	1	4	0	0	0	4	4	1	17BiWaLoLo.2781
1	1	3562.4048263	5.000e-4	0	2	0	5	5	0	0	0	0	4	4	1	17BiWaLoLo.2786
1	1	3564.6897285	5.000e-4	0	2	0	6	6	1	0	0	0	7	3	4	17BiWaLoLo.2797
1	1	3565.6722109	5.000e-4	0	0	1	6	3	3	0	0	0	7	3	4	17BiWaLoLo.2799
1	1	3566.7525596	5.000e-4	0	0	1	7	2	6	0	0	0	8	2	7	17BiWaLoLo.2804
1	1	3568.0837966	5.000e-4	0	0	1	5	1	5	0	0	0	5	3	2	17BiWaLoLo.2809
1	1	3568.2894844	5.000e-4	0	0	1	6	2	4	0	0	0	7	2	5	17BiWaLoLo.2811
1	1	3578.0148725	5.000e-4	0	0	1	4	2	2	0	0	0	4	4	1	17BiWaLoLo.2843
1	1	3584.3282511	5.000e-4	1	0	0	4	3	2	0	0	0	5	2	3	17BiWaLoLo.2867
1	1	3586.2270811	5.000e-4	0	2	0	7	5	2	0	0	0	7	2	5	17BiWaLoLo.2872
1	1	3586.5429798	5.000e-4	0	0	1	6	1	5	0	0	0	7	1	6	17BiWaLoLo.2873
1	1	3587.1079751	5.000e-4	1	0	0	5	2	3	0	0	0	5	3	2	17BiWaLoLo.2879
1	1	3588.5471339	5.000e-4	0	0	1	5	4	2	0	0	0	6	4	3	17BiWaLoLo.2887
1	1	3593.9745323	5.000e-4	0	0	1	6	2	4	0	0	0	6	4	3	17BiWaLoLo.2913
1	1	3595.3259873	5.000e-4	0	0	1	5	3	3	0	0	0	6	3	4	17BiWaLoLo.2917
1	1	3601.0266938	5.000e-4	1	0	0	5	3	2	0	0	0	6	2	5	17BiWaLoLo.2947
1	1	3603.0254602	5.000e-4	1	0	0	5	1	4	0	0	0	5	2	3	17BiWaLoLo.2950
1	1	3604.0018495	5.000e-4	0	2	0	5	5	0	0	0	0	5	2	3	17BiWaLoLo.2952
1	1	3607.2625508	5.000e-4	1	0	0	5	4	1	0	0	0	6	3	4	17BiWaLoLo.2961
1	1	3611.9121551	5.000e-4	0	2	0	7	5	2	0	0	0	6	4	3	17BiWaLoLo.2977
1	1	3612.5624053	5.000e-4	0	0	1	5	2	4	0	0	0	6	2	5	17BiWaLoLo.2979
1	1	3614.5096680	5.000e-4	0	0	1	4	4	0	0	0	0	5	4	1	17BiWaLoLo.2983
1	1	3617.6513326	5.000e-4	0	0	1	4	3	1	0	0	0	5	3	2	17BiWaLoLo.2992
1	1	3619.6118858	5.000e-4	0	0	1	4	2	2	0	0	0	5	2	3	17BiWaLoLo.3000
1	1	3625.1792226	5.000e-4	1	0	0	5	5	0	0	0	0	6	4	3	17BiWaLoLo.3010
1	1	3626.2055488	5.000e-4	1	0	0	4	4	1	0	0	0	5	3	2	17BiWaLoLo.3012
1	1	3628.3464593	5.000e-4	0	0	1	4	1	3	0	0	0	5	1	4	17BiWaLoLo.3015
1	1	3629.6434846	5.000e-4	0	0	1	5	1	5	0	0	0	6	1	6	17BiWaLoLo.3018
1	1	3641.7783384	5.000e-4	0	0	1	6	1	5	0	0	0	6	3	4	17BiWaLoLo.3045
1	1	3645.2871017	5.000e-4	0	0	1	4	1	3	0	0	0	4	3	2	17BiWaLoLo.3057
1	1	3647.5529049	5.000e-4	0	0	1	3	3	1	0	0	0	4	3	2	17BiWaLoLo.3062
1	1	3648.6676733	5.000e-4	1	0	0	5	2	3	0	0	0	6	1	6	17BiWaLoLo.3066
1	1	3649.2830263	5.000e-4	0	0	1	4	0	4	0	0	0	5	0	5	17BiWaLoLo.3069
1	1	3652.3880776	5.000e-4	1	0	0	6	4	3	0	0	0	5	5	0	17BiWaLoLo.3076
1	1	3664.6747984	5.000e-4	0	0	1	7	3	5	0	0	0	6	5	2	17BiWaLoLo.3107
1	1	3664.9700289	5.000e-4	0	2	0	6	6	1	0	0	0	5	5	0	17BiWaLoLo.3108
1	1	3665.8303705	5.000e-4	1	0	0	5	3	2	0	0	0	4	4	1	17BiWaLoLo.3111
1	1	3665.9525510	5.000e-4	0	0	1	6	3	3	0	0	0	5	5	0	17BiWaLoLo.3113
1	1	3669.9429496	5.000e-4	0	0	1	7	2	6	0	0	0	7	2	5	17BiWaLoLo.3122
1	1	3674.2686591	5.000e-4	0	0	1	4	0	4	0	0	0	4	2	3	17BiWaLoLo.3133
1	1	3677.3660131	5.000e-4	0	0	1	5	2	4	0	0	0	4	4	1	17BiWaLoLo.3142
1	1	3677.4383285	5.000e-4	0	0	1	5	1	5	0	0	0	5	1	4	17BiWaLoLo.3143
1	1	3682.5687251	5.000e-4	1	0	0	6	3	4	0	0	0	5	4	1	17BiWaLoLo.3164
1	1	3690.2502296	5.000e-4	1	0	0	6	4	3	0	0	0	7	1	6	17BiWaLoLo.3194
1	1	3690.5788730	5.000e-4	1	0	0	6	2	5	0	0	0	5	3	2	17BiWaLoLo.3198
1	1	3694.3789618	5.000e-4	0	0	1	5	1	5	0	0	0	4	3	2	17BiWaLoLo.3222
1	1	3695.6280045	5.000e-4	0	0	1	7	2	6	0	0	0	6	4	3	17BiWaLoLo.3227
1	1	3696.4625105	5.000e-4	1	0	0	5	2	3	0	0	0	5	1	4	17BiWaLoLo.3232
1	1	3702.8322293	5.000e-4	0	2	0	6	6	1	0	0	0	7	1	6	17BiWaLoLo.3259
1	1	3703.8147611	5.000e-4	0	0	1	6	3	3	0	0	0	7	1	6	17BiWaLoLo.3264
1	1	3705.4909872	5.000e-4	1	0	0	4	3	2	0	0	0	5	0	5	17BiWaLoLo.3269
1	1	3706.6663634	5.000e-4	1	0	0	6	3	4	0	0	0	7	0	7	17BiWaLoLo.3276
1	1	3707.4274133	5.000e-4	1	0	0	5	3	2	0	0	0	5	2	3	17BiWaLoLo.3279
1	1	3708.9598611	5.000e-4	0	0	1	6	4	2	0	0	0	7	2	5	17BiWaLoLo.3287
1	1	3710.9169096	5.000e-4	0	0	1	7	3	5	0	0	0	7	3	4	17BiWaLoLo.3295
1	1	3713.4031448	5.000e-4	1	0	0	5	2	3	0	0	0	4	3	2	17BiWaLoLo.3313
1	1	3718.9631310	5.000e-4	0	0	1	5	2	4	0	0	0	5	2	3	17BiWaLoLo.3335
1	1	3724.1882313	5.000e-4	1	0	0	5	1	4	0	0	0	5	0	5	17BiWaLoLo.3359
1	1	3725.1645859	5.000e-4	0	2	0	5	5	0	0	0	0	5	0	5	17BiWaLoLo.3365
1	1	3727.0058793	5.000e-4	0	0	1	4	3	1	0	0	0	5	1	4	17BiWaLoLo.3373
1	1	3730.4766116	5.000e-4	1	0	0	4	3	2	0	0	0	4	2	3	17BiWaLoLo.3382
1	1	3734.6449570	5.000e-4	0	0	1	6	4	2	0	0	0	6	4	3	17BiWaLoLo.3396
1	1	3734.9307433	5.000e-4	0	0	1	5	4	2	0	0	0	5	4	1	17BiWaLoLo.3397
1	1	3735.4926311	5.000e-4	0	0	1	5	3	3	0	0	0	5	3	2	17BiWaLoLo.3400
1	1	3735.5600920	5.000e-4	1	0	0	4	4	1	0	0	0	5	1	4	17BiWaLoLo.3401
1	1	3736.7431385	5.000e-4	0	0	1	4	4	0	0	0	0	4	4	1	17BiWaLoLo.3407
1	1	3739.9984954	5.000e-4	1	0	0	6	3	4	0	0	0	6	2	5	17BiWaLoLo.3418
1	1	3740.3581259	5.000e-4	0	0	1	6	2	4	0	0	0	5	4	1	17BiWaLoLo.3422
1	1	3740.7746494	5.000e-4	0	0	1	4	2	2	0	0	0	5	0	5	17BiWaLoLo.3424
1	1	3742.3854243	5.000e-4	0	0	1	4	1	3	0	0	0	3	3	0	17BiWaLoLo.3431
1	1	3743.9464902	5.000e-4	0	0	1	4	3	1	0	0	0	4	3	2	17BiWaLoLo.3434
1	1	3744.6512052	5.000e-4	0	0	1	3	3	1	0	0	0	3	3	0	17BiWaLoLo.3439
1	1	3745.4856309	5.000e-4	1	0	0	6	4	3	0	0	0	6	3	4	17BiWaLoLo.3442
1	1	3747.4291881	5.000e-4	1	0	0	5	4	1	0	0	0	5	3	2	17BiWaLoLo.3449
1	1	3749.1738525	5.000e-4	1	0	0	5	1	4	0	0	0	4	2	3	17BiWaLoLo.3456
1	1	3750.1503080	5.000e-4	0	2	0	5	5	0	0	0	0	4	2	3	17BiWaLoLo.3460
1	1	3752.1385759	5.000e-4	1	0	0	6	2	5	0	0	0	6	1	6	17BiWaLoLo.3471
1	1	3752.5007162	5.000e-4	1	0	0	4	4	1	0	0	0	4	3	2	17BiWaLoLo.3473
1	1	3758.0676218	5.000e-4	0	2	0	6	6	1	0	0	0	6	3	4	17BiWaLoLo.3485
1	1	3759.0501052	5.000e-4	0	0	1	6	3	3	0	0	0	6	3	4	17BiWaLoLo.3490
1	1	3762.4745831	5.000e-4	0	0	1	4	0	4	0	0	0	3	2	1	17BiWaLoLo.3499
1	1	3764.4557854	5.000e-4	0	0	1	6	2	4	0	0	0	7	0	7	17BiWaLoLo.3505
1	1	3765.7602746	5.000e-4	0	0	1	4	2	2	0	0	0	4	2	3	17BiWaLoLo.3507
1	1	3771.5628347	5.000e-4	1	0	0	5	5	0	0	0	0	5	4	1	17BiWaLoLo.3527
1	1	3778.3401494	5.000e-4	0	0	1	4	4	0	0	0	0	5	2	3	17BiWaLoLo.3551
1	1	3781.9450036	5.000e-4	0	0	1	6	1	5	0	0	0	5	3	2	17BiWaLoLo.3563
1	1	3797.7879253	5.000e-4	0	0	1	6	2	4	0	0	0	6	2	5	17BiWaLoLo.3612
1	1	3799.9334121	5.000e-4	1	0	0	6	2	5	0	0	0	5	1	4	17BiWaLoLo.3619
1	1	3802.9656039	5.000e-4	0	0	1	4	1	3	0	0	0	4	1	4	17BiWaLoLo.3631
1	1	3805.2317128	5.000e-4	0	0	1	3	3	1	0	0	0	4	1	4	17BiWaLoLo.3636
1	1	3808.9889285	5.000e-4	1	0	0	5	4	1	0	0	0	6	1	6	17BiWaLoLo.3649
1	1	3809.1109056	5.000e-4	0	0	1	7	3	5	0	0	0	8	1	8	17BiWaLoLo.3651
1	1	3818.6825217	5.000e-4	1	0	0	4	3	2	0	0	0	3	2	1	17BiWaLoLo.3677
1	1	3828.5901805	5.000e-4	1	0	0	5	3	2	0	0	0	5	0	5	17BiWaLoLo.3705
1	1	3828.9929686	5.000e-4	1	0	0	5	5	0	0	0	0	6	2	5	17BiWaLoLo.3707
1	1	3837.8692739	5.000e-4	0	0	1	4	0	4	0	0	0	3	0	3	17BiWaLoLo.3726
1	1	3840.1258906	5.000e-4	0	0	1	5	2	4	0	0	0	5	0	5	17BiWaLoLo.3729
1	1	3841.0448048	5.000e-4	0	0	1	4	3	1	0	0	0	3	3	0	17BiWaLoLo.3732
1	1	3843.5046821	5.000e-4	0	0	1	6	1	5	0	0	0	6	1	6	17BiWaLoLo.3736
1	1	3844.8471726	5.000e-4	0	0	1	5	3	3	0	0	0	5	1	4	17BiWaLoLo.3742
1	1	3846.3992171	5.000e-4	1	0	0	6	3	4	0	0	0	5	2	3	17BiWaLoLo.3748
1	1	3849.0594496	5.000e-4	0	0	1	7	3	5	0	0	0	7	1	6	17BiWaLoLo.3754
1	1	3849.5990209	5.000e-4	1	0	0	4	4	1	0	0	0	3	3	0	17BiWaLoLo.3756
1	1	3852.0574512	5.000e-4	0	0	1	5	1	5	0	0	0	4	1	4	17BiWaLoLo.3762
1	1	3853.5758065	5.000e-4	1	0	0	5	3	2	0	0	0	4	2	3	17BiWaLoLo.3765
1	1	3853.9661974	5.000e-4	0	0	1	4	2	2	0	0	0	3	2	1	17BiWaLoLo.3766
1	1	3854.4381587	5.000e-4	0	0	1	4	1	3	0	0	0	3	1	2	17BiWaLoLo.3768
1	1	3856.7039959	5.000e-4	0	0	1	3	3	1	0	0	0	3	1	2	17BiWaLoLo.3774
1	1	3856.7837339	5.000e-4	1	0	0	5	4	1	0	0	0	5	1	4	17BiWaLoLo.3775
1	1	3857.1642135	5.000e-4	0	0	1	5	4	2	0	0	0	4	4	1	17BiWaLoLo.3776
1	1	3861.7877911	5.000e-4	0	0	1	5	3	3	0	0	0	4	3	2	17BiWaLoLo.3791
1	1	3865.1115124	5.000e-4	0	0	1	5	2	4	0	0	0	4	2	3	17BiWaLoLo.3799
1	1	3866.1092362	5.000e-4	0	0	1	7	2	6	0	0	0	7	0	7	17BiWaLoLo.3801
1	1	3871.0816560	5.000e-4	1	0	0	5	2	3	0	0	0	4	1	4	17BiWaLoLo.3813
1	1	3873.7243520	5.000e-4	1	0	0	5	4	1	0	0	0	4	3	2	17BiWaLoLo.3820
1	1	3881.0285699	5.000e-4	0	0	1	6	4	2	0	0	0	5	4	1	17BiWaLoLo.3839
1	1	3885.6524287	5.000e-4	1	0	0	6	4	3	0	0	0	5	3	2	17BiWaLoLo.3853
1	1	3891.2995102	5.000e-4	0	0	1	6	1	5	0	0	0	5	1	4	17BiWaLoLo.3860
1	1	3893.7963127	5.000e-4	1	0	0	5	5	0	0	0	0	4	4	1	17BiWaLoLo.3869
1	1	3894.0772850	5.000e-4	1	0	0	4	3	2	0	0	0	3	0	3	17BiWaLoLo.3871
1	1	3898.2342549	5.000e-4	0	2	0	6	6	1	0	0	0	5	3	2	17BiWaLoLo.3883
1	1	3898.7612716	5.000e-4	0	0	1	5	4	2	0	0	0	5	2	3	17BiWaLoLo.3885
1	1	3899.2167397	5.000e-4	0	0	1	6	3	3	0	0	0	5	3	2	17BiWaLoLo.3886
1	1	3899.4413830	5.000e-4	0	0	1	7	2	6	0	0	0	6	2	5	17BiWaLoLo.3887
1	1	3901.6249991	5.000e-4	0	0	1	4	3	1	0	0	0	4	1	4	17BiWaLoLo.3889
1	1	3904.1886373	5.000e-4	0	0	1	6	2	4	0	0	0	5	2	3	17BiWaLoLo.3896
1	1	3904.2947995	5.000e-4	0	0	1	7	3	5	0	0	0	6	3	4	17BiWaLoLo.3897
1	1	3905.1261685	5.000e-4	0	0	1	6	4	2	0	0	0	7	0	7	17BiWaLoLo.3900
1	1	3910.1792579	5.000e-4	1	0	0	4	4	1	0	0	0	4	1	4	17BiWaLoLo.3912
1	1	3924.4885823	5.000e-4	0	0	1	4	4	0	0	0	0	4	2	3	17BiWaLoLo.3956
1	1	3929.3609125	5.000e-4	0	0	1	4	2	2	0	0	0	3	0	3	17BiWaLoLo.3971
1	1	3935.3934252	5.000e-4	1	0	0	5	5	0	0	0	0	5	2	3	17BiWaLoLo.3986
1	1	3938.4583794	5.000e-4	0	0	1	6	4	2	0	0	0	6	2	5	17BiWaLoLo.3994
1	1	3947.2127329	5.000e-4	1	0	0	6	4	3	0	0	0	6	1	6	17BiWaLoLo.4015
1	1	3950.5734148	5.000e-4	0	0	1	3	3	1	0	0	0	2	1	2	17BiWaLoLo.4024
1	1	3953.0975776	5.000e-4	0	0	1	4	3	1	0	0	0	3	1	2	17BiWaLoLo.4027
1	1	3959.7938707	5.000e-4	0	2	0	6	6	1	0	0	0	6	1	6	17BiWaLoLo.4050
1	1	3960.7764418	5.000e-4	0	0	1	6	3	3	0	0	0	6	1	6	17BiWaLoLo.4053
1	1	3961.6518895	5.000e-4	1	0	0	4	4	1	0	0	0	3	1	2	17BiWaLoLo.4054
1	1	3967.5619851	5.000e-4	1	0	0	6	3	4	0	0	0	5	0	5	17BiWaLoLo.4067
1	1	3995.0068392	5.000e-4	1	0	0	6	4	3	0	0	0	5	1	4	17BiWaLoLo.4119
1	1	2999.6503	2.009e-4	1	0	0	6	4	3	0	0	0	7	7	0	08MiAlMeKl.923
1	1	3004.4781	1.000e-4	1	0	0	5	1	4	0	0	0	6	6	1	08MiAlMeKl.926
1	1	3013.2145	1.000e-4	0	0	1	6	3	3	0	0	0	7	7	0	08MiAlMeKl.937
1	1	3040.7402	1.116e-3	0	0	1	7	2	6	0	0	0	8	6	3	08MiAlMeKl.973
1	1	3076.7164	1.045e-3	1	0	0	6	3	4	0	0	0	7	6	1	08MiAlMeKl.1012
1	1	3108.8800	1.105e-4	1	0	0	5	3	2	0	0	0	6	6	1	08MiAlMeKl.1046
1	1	3139.5555	1.000e-4	1	0	0	6	2	5	0	0	0	7	5	2	08MiAlMeKl.1082
1	1	3188.2971	1.000e-4	0	0	1	5	1	5	0	0	0	6	5	2	08MiAlMeKl.1161
1	1	3236.1581	1.512e-4	0	0	1	7	2	6	0	0	0	7	6	1	08MiAlMeKl.1203
1	1	3245.9287	3.260e-4	0	2	0	7	5	2	0	0	0	8	4	5	08MiAlMeKl.1207
1	1	3247.8507	1.215e-3	1	0	0	6	3	4	0	0	0	6	6	1	08MiAlMeKl.1209
1	1	3285.7275	1.714e-4	0	0	1	4	1	3	0	0	0	5	5	0	08MiAlMeKl.1250
1	1	3293.7877	1.000e-4	0	2	0	5	5	0	0	0	0	6	4	3	08MiAlMeKl.1256
1	1	3305.6399	1.454e-3	0	0	1	6	2	4	0	0	0	6	6	1	08MiAlMeKl.1264
1	1	3310.7922	1.000e-4	1	0	0	6	2	5	0	0	0	6	5	2	08MiAlMeKl.1271
1	1	3323.5790	1.000e-4	0	2	0	7	5	2	0	0	0	6	6	1	08MiAlMeKl.1293
1	1	3347.2111	2.514e-4	0	2	0	6	6	1	0	0	0	7	5	2	08MiAlMeKl.1332
1	1	3518.4472	3.539e-4	0	2	0	6	6	1	0	0	0	6	5	2	08MiAlMeKl.1531
1	1	3548.6803	4.248e-4	0	0	1	6	1	5	0	0	0	5	5	0	08MiAlMeKl.1569
1	1	3561.4282	2.028e-4	1	0	0	5	1	4	0	0	0	4	4	1	08MiAlMeKl.1587
1	1	3586.2269	1.846e-4	0	2	0	7	5	2	0	0	0	7	2	5	08MiAlMeKl.1613
1	1	3652.3878	2.163e-4	1	0	0	6	4	3	0	0	0	5	5	0	08MiAlMeKl.1659
1	1	3664.6744	3.443e-4	0	0	1	7	3	5	0	0	0	6	5	2	08MiAlMeKl.1673
1	1	3682.5683	3.920e-4	1	0	0	6	3	4	0	0	0	5	4	1	08MiAlMeKl.1693
1	1	3702.8323	1.000e-4	0	2	0	6	6	1	0	0	0	7	1	6	08MiAlMeKl.1718
1	1	3708.9597	2.041e-4	0	0	1	6	4	2	0	0	0	7	2	5	08MiAlMeKl.1724
1	1	3725.1645	1.073e-4	0	2	0	5	5	0	0	0	0	5	0	5	08MiAlMeKl.1743
1	1	3750.1498	4.278e-4	0	2	0	5	5	0	0	0	0	4	2	3	08MiAlMeKl.1753
1	1	3764.4556	1.587e-4	0	0	1	6	2	4	0	0	0	7	0	7	08MiAlMeKl.1760
1	1	3778.3400	1.615e-4	0	0	1	4	4	0	0	0	0	5	2	3	08MiAlMeKl.1776
1	1	3805.2312	1.886e-4	0	0	1	3	3	1	0	0	0	4	1	4	08MiAlMeKl.1802
1	1	3808.9888	1.000e-4	1	0	0	5	4	1	0	0	0	6	1	6	08MiAlMeKl.1809
1	1	3809.1108	2.000e-4	0	0	1	7	3	5	0	0	0	8	1	8	08MiAlMeKl.1811
1	1	3828.9926	2.000e-4	1	0	0	5	5	0	0	0	0	6	2	5	08MiAlMeKl.1831
1	1	3905.1261	1.000e-4	0	0	1	6	4	2	0	0	0	7	0	7	08MiAlMeKl.1880
1	1	3935.3933	1.000e-4	1	0	0	5	5	0	0	0	0	5	2	3	08MiAlMeKl.1917
1	1	4019.9239	1.085e-4	0	0	1	5	4	2	0	0	0	5	0	5	08MiAlMeKl.2000
1	1	4056.5570	9.350e-4	1	0	0	5	5	0	0	0	0	5	0	5	08MiAlMeKl.2055
1	1	4081.5418	1.145e-4	1	0	0	5	5	0	0	0	0	4	2	3	08MiAlMeKl.2085
1	1	2957.01066	1.481e-2	0	2	0	7	5	2	0	0	0	8	6	3	06ZoShPoBa.3078
1	1	3005.44831	1.000e-2	0	2	0	5	5	0	0	0	0	6	6	1	06ZoShPoBa.3387
1	1	3012.22344	1.000e-2	0	2	0	6	6	1	0	0	0	7	7	0	06ZoShPoBa.3450
1	1	3013.22922	1.463e-2	0	0	1	6	3	3	0	0	0	7	7	0	06ZoShPoBa.3458
1	1	3243.28135	1.000e-2	1	2	0	5	5	0	0	2	0	6	6	1	06ZoShPoBa.5472
1	1	3268.14882	1.000e-2	1	0	1	4	3	1	0	0	1	5	4	2	06ZoShPoBa.5717
1	1	3295.96793	1.000e-2	2	0	0	5	3	2	1	0	0	6	4	3	06ZoShPoBa.5994
1	1	3334.62243	1.000e-2	1	0	0	6	4	3	0	0	0	7	5	2	06ZoShPoBa.6409
1	1	3336.84050	1.000e-2	1	0	0	5	5	0	0	0	0	6	6	1	06ZoShPoBa.6430
1	1	3346.60474	1.000e-2	2	0	0	3	3	0	0	0	1	4	3	1	06ZoShPoBa.6537
1	1	3355.69598	1.000e-2	0	0	1	5	3	3	0	0	0	6	5	2	06ZoShPoBa.6644
1	1	3357.02084	1.347e-2	1	0	0	6	2	5	0	0	0	7	3	4	06ZoShPoBa.6665
1	1	3361.65328	1.948e-2	1	0	0	6	3	4	0	0	0	7	4	3	06ZoShPoBa.6716
1	1	3367.62868	1.380e-2	1	0	0	5	4	1	0	0	0	6	5	2	06ZoShPoBa.6787
1	1	3374.40251	1.000e-2	2	0	0	3	2	1	1	0	0	4	3	2	06ZoShPoBa.6851
1	1	3384.38434	1.000e-2	0	0	1	4	3	1	0	0	0	5	5	0	06ZoShPoBa.6968
1	1	3392.92859	1.270e-2	1	0	0	4	4	1	0	0	0	5	5	0	06ZoShPoBa.7069
1	1	3397.22582	1.255e-2	1	0	0	5	3	2	0	0	0	6	4	3	06ZoShPoBa.7117
1	1	3427.92207	1.000e-2	0	0	1	5	1	5	0	0	0	6	3	4	06ZoShPoBa.7403
1	1	3434.17589	1.704e-2	2	0	0	5	3	2	1	0	0	5	4	1	06ZoShPoBa.7470
1	1	3451.07588	1.362e-2	1	0	1	4	1	3	0	0	1	4	2	2	06ZoShPoBa.7638
1	1	3459.49622	1.000e-2	1	0	1	4	3	1	1	0	0	5	3	2	06ZoShPoBa.7707
1	1	3467.69071	1.477e-2	1	0	1	4	1	3	1	0	0	5	1	4	06ZoShPoBa.7767
1	1	3495.18182	1.000e-2	1	0	0	6	2	5	0	0	0	7	1	6	06ZoShPoBa.7964
1	1	3496.62326	1.000e-2	1	0	0	5	1	4	0	0	0	6	2	5	06ZoShPoBa.7972
1	1	3514.15146	1.347e-2	1	0	0	5	4	1	0	0	0	5	5	0	06ZoShPoBa.8099
1	1	3518.97128	2.063e-2	0	0	1	4	1	3	0	0	0	5	3	2	06ZoShPoBa.8143
1	1	3521.10503	1.062e-2	0	0	1	7	2	6	0	0	0	7	4	3	06ZoShPoBa.8155
1	1	3525.84076	1.000e-2	0	0	2	6	2	5	0	0	1	7	2	6	06ZoShPoBa.8187
1	1	3527.40629	1.000e-2	0	0	2	5	2	3	0	0	1	6	2	4	06ZoShPoBa.8199
1	1	3528.10123	1.902e-2	0	0	1	4	0	4	0	0	0	5	2	3	06ZoShPoBa.8208
1	1	3547.15381	1.000e-2	0	0	1	7	3	5	0	0	0	8	3	6	06ZoShPoBa.8331
1	1	3550.40325	1.000e-2	1	0	0	6	2	5	0	0	0	6	3	4	06ZoShPoBa.8353
1	1	3552.11074	1.000e-2	1	0	0	6	4	3	0	0	0	7	3	4	06ZoShPoBa.8363
1	1	3555.40409	1.248e-2	2	0	0	5	3	2	1	0	0	4	4	1	06ZoShPoBa.8388
1	1	3560.12813	1.000e-2	0	0	1	6	4	2	0	0	0	7	4	3	06ZoShPoBa.8420
1	1	3563.98728	1.650e-2	2	0	0	5	3	2	0	0	1	4	3	1	06ZoShPoBa.8446
1	1	3565.66641	1.000e-2	0	0	1	6	3	3	0	0	0	7	3	4	06ZoShPoBa.8463
1	1	3566.75087	1.000e-2	0	0	1	7	2	6	0	0	0	8	2	7	06ZoShPoBa.8474
1	1	3568.28532	1.000e-2	0	0	1	6	2	4	0	0	0	7	2	5	06ZoShPoBa.8483
1	1	3582.57829	1.347e-2	1	0	1	4	3	1	1	0	0	4	3	2	06ZoShPoBa.8572
1	1	3586.54234	1.000e-2	0	0	1	6	1	5	0	0	0	7	1	6	06ZoShPoBa.8604
1	1	3587.11837	1.042e-2	1	0	0	5	2	3	0	0	0	5	3	2	06ZoShPoBa.8610
1	1	3588.54410	1.000e-2	0	0	1	5	4	2	0	0	0	6	4	3	06ZoShPoBa.8626
1	1	3593.97411	1.000e-2	0	0	1	6	2	4	0	0	0	6	4	3	06ZoShPoBa.8670
1	1	3595.32116	1.000e-2	0	0	1	5	3	3	0	0	0	6	3	4	06ZoShPoBa.8686
1	1	3601.01889	1.000e-2	1	0	0	5	3	2	0	0	0	6	2	5	06ZoShPoBa.8748
1	1	3603.02062	1.000e-2	1	0	0	5	1	4	0	0	0	5	2	3	06ZoShPoBa.8772
1	1	3607.25460	1.000e-2	1	0	0	5	4	1	0	0	0	6	3	4	06ZoShPoBa.8796
1	1	3612.56468	1.000e-2	0	0	1	5	2	4	0	0	0	6	2	5	06ZoShPoBa.8841
1	1	3614.50339	1.000e-2	0	0	1	4	4	0	0	0	0	5	4	1	06ZoShPoBa.8856
1	1	3617.64848	1.000e-2	0	0	1	4	3	1	0	0	0	5	3	2	06ZoShPoBa.8880
1	1	3619.60345	1.000e-2	0	0	1	4	2	2	0	0	0	5	2	3	06ZoShPoBa.8892
1	1	3627.50985	1.336e-2	0	0	2	6	2	5	0	0	1	6	2	4	06ZoShPoBa.8946
1	1	3628.34571	1.000e-2	0	0	1	4	1	3	0	0	0	5	1	4	06ZoShPoBa.8955
1	1	3629.65432	1.084e-2	0	0	1	5	1	5	0	0	0	6	1	6	06ZoShPoBa.8963
1	1	3664.96271	1.000e-2	0	2	0	6	6	1	0	0	0	5	5	0	06ZoShPoBa.9195
1	1	3669.93289	1.004e-2	0	0	1	7	2	6	0	0	0	7	2	5	06ZoShPoBa.9222
1	1	3670.50416	1.366e-2	0	0	2	6	4	3	0	0	1	6	4	2	06ZoShPoBa.9226
1	1	3695.64408	1.610e-2	0	0	1	7	2	6	0	0	0	6	4	3	06ZoShPoBa.9350
1	1	3696.45583	1.000e-2	1	0	0	5	2	3	0	0	0	5	1	4	06ZoShPoBa.9358
1	1	3707.84640	1.000e-2	0	0	2	7	3	4	0	0	1	7	3	5	06ZoShPoBa.9409
1	1	3718.95281	1.030e-2	0	0	1	5	2	4	0	0	0	5	2	3	06ZoShPoBa.9474
1	1	3734.65038	1.000e-2	0	0	1	6	4	2	0	0	0	6	4	3	06ZoShPoBa.9541
1	1	3734.92645	1.000e-2	0	0	1	5	4	2	0	0	0	5	4	1	06ZoShPoBa.9542
1	1	3735.49022	1.000e-2	0	0	1	5	3	3	0	0	0	5	3	2	06ZoShPoBa.9546
1	1	3743.93889	1.000e-2	0	0	1	4	3	1	0	0	0	4	3	2	06ZoShPoBa.9580
1	1	3752.50393	1.000e-2	1	0	0	4	4	1	0	0	0	4	3	2	06ZoShPoBa.9625
1	1	3758.06203	1.000e-2	0	2	0	6	6	1	0	0	0	6	3	4	06ZoShPoBa.9655
1	1	3759.04825	1.000e-2	0	0	1	6	3	3	0	0	0	6	3	4	06ZoShPoBa.9667
1	1	3762.47907	1.000e-2	0	0	1	4	0	4	0	0	0	3	2	1	06ZoShPoBa.9687
1	1	3765.74717	1.309e-2	0	0	1	4	2	2	0	0	0	4	2	3	06ZoShPoBa.9702
1	1	3771.55643	1.000e-2	1	0	0	5	5	0	0	0	0	5	4	1	06ZoShPoBa.9743
1	1	3781.93160	1.336e-2	0	0	1	6	1	5	0	0	0	5	3	2	06ZoShPoBa.9842
1	1	3785.50035	1.000e-2	0	0	2	5	0	5	0	0	1	4	0	4	06ZoShPoBa.9887
1	1	3797.78380	1.000e-2	0	0	1	6	2	4	0	0	0	6	2	5	06ZoShPoBa.10021
1	1	3802.95942	1.000e-2	0	0	1	4	1	3	0	0	0	4	1	4	06ZoShPoBa.10069
1	1	3811.98504	1.000e-2	0	0	2	5	2	3	0	0	1	4	2	2	06ZoShPoBa.10150
1	1	3816.61978	1.000e-2	0	0	2	6	4	3	0	0	1	5	4	2	06ZoShPoBa.10183
1	1	3824.26601	1.000e-2	0	0	2	6	2	5	1	0	0	5	3	2	06ZoShPoBa.10248
1	1	3828.59085	1.000e-2	1	0	0	5	3	2	0	0	0	5	0	5	06ZoShPoBa.10289
1	1	3835.04602	1.000e-2	0	0	2	7	1	6	0	0	1	6	1	5	06ZoShPoBa.10336
1	1	3840.13708	1.120e-2	0	0	1	5	2	4	0	0	0	5	0	5	06ZoShPoBa.10376
1	1	3841.04200	1.000e-2	0	0	1	4	3	1	0	0	0	3	3	0	06ZoShPoBa.10383
1	1	3843.49785	1.000e-2	0	0	1	6	1	5	0	0	0	6	1	6	06ZoShPoBa.10396
1	1	3844.85239	1.000e-2	0	0	1	5	3	3	0	0	0	5	1	4	06ZoShPoBa.10407
1	1	3849.05660	1.000e-2	0	0	1	7	3	5	0	0	0	7	1	6	06ZoShPoBa.10433
1	1	3849.60232	1.000e-2	1	0	0	4	4	1	0	0	0	3	3	0	06ZoShPoBa.10437
1	1	3853.09567	1.000e-2	0	0	2	7	3	4	0	0	1	6	3	3	06ZoShPoBa.10459
1	1	3853.57143	1.000e-2	1	0	0	5	3	2	0	0	0	4	2	3	06ZoShPoBa.10462
1	1	3853.95374	1.244e-2	0	0	1	4	2	2	0	0	0	3	2	1	06ZoShPoBa.10463
1	1	3854.09393	1.294e-2	0	0	2	7	3	4	0	2	0	6	6	1	06ZoShPoBa.10464
1	1	3856.78262	1.000e-2	1	0	0	5	4	1	0	0	0	5	1	4	06ZoShPoBa.10484
1	1	3857.15964	1.000e-2	0	0	1	5	4	2	0	0	0	4	4	1	06ZoShPoBa.10487
1	1	3861.78410	1.000e-2	0	0	1	5	3	3	0	0	0	4	3	2	06ZoShPoBa.10526
1	1	3866.10439	1.000e-2	0	0	1	7	2	6	0	0	0	7	0	7	06ZoShPoBa.10552
1	1	3866.66040	1.000e-2	0	0	2	7	3	4	1	0	0	6	4	3	06ZoShPoBa.10553
1	1	3871.09871	1.709e-2	1	0	0	5	2	3	0	0	0	4	1	4	06ZoShPoBa.10586
1	1	3873.71947	1.000e-2	1	0	0	5	4	1	0	0	0	4	3	2	06ZoShPoBa.10605
1	1	3881.02310	1.000e-2	0	0	1	6	4	2	0	0	0	5	4	1	06ZoShPoBa.10654
1	1	3885.65460	1.000e-2	1	0	0	6	4	3	0	0	0	5	3	2	06ZoShPoBa.10688
1	1	3891.29158	1.000e-2	0	0	1	6	1	5	0	0	0	5	1	4	06ZoShPoBa.10733
1	1	3898.23162	1.000e-2	0	2	0	6	6	1	0	0	0	5	3	2	06ZoShPoBa.10797
1	1	3899.21399	1.000e-2	0	0	1	6	3	3	0	0	0	5	3	2	06ZoShPoBa.10803
1	1	3899.44137	1.000e-2	0	0	1	7	2	6	0	0	0	6	2	5	06ZoShPoBa.10804
1	1	3904.18506	1.000e-2	0	0	1	6	2	4	0	0	0	5	2	3	06ZoShPoBa.10848
1	1	3904.29426	1.000e-2	0	0	1	7	3	5	0	0	0	6	3	4	06ZoShPoBa.10849
1	1	3929.35832	1.000e-2	0	0	1	4	2	2	0	0	0	3	0	3	06ZoShPoBa.11023
1	1	3953.08251	1.505e-2	0	0	1	4	3	1	0	0	0	3	1	2	06ZoShPoBa.11179
1	1	3995.02225	1.546e-2	1	0	0	6	4	3	0	0	0	5	1	4	06ZoShPoBa.11429
1	1	4007.58859	1.000e-2	0	2	0	6	6	1	0	0	0	5	1	4	06ZoShPoBa.11496
1	1	4008.58857	1.729e-2	0	0	1	6	3	3	0	0	0	5	1	4	06ZoShPoBa.11504
1	1	4012.68588	1.000e-2	0	0	1	4	4	0	0	0	0	3	2	1	06ZoShPoBa.11527
1	1	4025.33364	1.776e-2	0	0	1	6	2	4	0	0	0	5	0	5	06ZoShPoBa.11599
1	1	3298.1169	1.016e-2	0	0	1	7	3	5	0	0	0	8	5	4	06ZoOvShPo.1177
1	1	3547.1885	3.095e-2	0	0	1	7	3	5	0	0	0	8	3	6	06ZoOvShPo.1270
1	1	3552.0985	1.000e-2	1	0	0	6	4	3	0	0	0	7	3	4	06ZoOvShPo.1274
1	1	3582.5748	1.696e-2	1	0	1	4	3	1	1	0	0	4	3	2	06ZoOvShPo.1301
1	1	3785.4963	1.379e-2	0	0	2	5	0	5	0	0	1	4	0	4	06ZoOvShPo.1377
1	1	3334.6291	2.427e-4	1	0	0	6	4	3	0	0	0	7	5	2	03ZoVa.51
1	1	3355.7057	2.260e-4	0	0	1	5	3	3	0	0	0	6	5	2	03ZoVa.53
1	1	3357.0340	3.132e-4	1	0	0	6	2	5	0	0	0	7	3	4	03ZoVa.54
1	1	3367.6423	1.769e-4	1	0	0	5	4	1	0	0	0	6	5	2	03ZoVa.56
1	1	3384.3867	3.791e-4	0	0	1	4	3	1	0	0	0	5	5	0	03ZoVa.57
1	1	3392.9412	1.000e-4	1	0	0	4	4	1	0	0	0	5	5	0	03ZoVa.62
1	1	3397.2132	1.000e-4	1	0	0	5	3	2	0	0	0	6	4	3	03ZoVa.63
1	1	3420.4977	1.000e-4	1	0	0	4	3	2	0	0	0	5	4	1	03ZoVa.65
1	1	3427.9167	4.344e-4	0	0	1	5	1	5	0	0	0	6	3	4	03ZoVa.67
1	1	3446.9404	9.085e-4	1	0	0	5	2	3	0	0	0	6	3	4	03ZoVa.71
1	1	3448.4006	1.795e-4	0	0	1	6	1	5	0	0	0	7	3	4	03ZoVa.73
1	1	3495.1768	1.000e-4	1	0	0	6	2	5	0	0	0	7	1	6	03ZoVa.88
1	1	3496.6248	1.000e-4	1	0	0	5	1	4	0	0	0	6	2	5	03ZoVa.89
1	1	3510.5015	1.466e-3	1	0	0	6	3	4	0	0	0	7	2	5	03ZoVa.100
1	1	3518.9918	1.057e-4	0	0	1	4	1	3	0	0	0	5	3	2	03ZoVa.105
1	1	3528.1200	2.529e-4	0	0	1	4	0	4	0	0	0	5	2	3	03ZoVa.115
1	1	3536.1850	1.000e-4	1	0	0	6	3	4	0	0	0	6	4	3	03ZoVa.120
1	1	3543.5970	1.127e-4	1	0	0	5	3	2	0	0	0	5	4	1	03ZoVa.125
1	1	3547.1574	1.482e-4	0	0	1	7	3	5	0	0	0	8	3	6	03ZoVa.128
1	1	3550.4124	1.877e-4	1	0	0	6	2	5	0	0	0	6	3	4	03ZoVa.130
1	1	3552.1076	1.121e-4	1	0	0	6	4	3	0	0	0	7	3	4	03ZoVa.132
1	1	3560.1325	1.279e-4	0	0	1	6	4	2	0	0	0	7	4	3	03ZoVa.139
1	1	3565.6721	1.036e-4	0	0	1	6	3	3	0	0	0	7	3	4	03ZoVa.143
1	1	3568.0833	4.737e-4	0	0	1	5	1	5	0	0	0	5	3	2	03ZoVa.149
1	1	3568.2893	1.722e-4	0	0	1	6	2	4	0	0	0	7	2	5	03ZoVa.150
1	1	3586.5429	1.000e-4	0	0	1	6	1	5	0	0	0	7	1	6	03ZoVa.163
1	1	3587.1079	1.000e-4	1	0	0	5	2	3	0	0	0	5	3	2	03ZoVa.167
1	1	3588.5470	1.261e-4	0	0	1	5	4	2	0	0	0	6	4	3	03ZoVa.170
1	1	3593.9741	4.174e-4	0	0	1	6	2	4	0	0	0	6	4	3	03ZoVa.174
1	1	3595.3258	1.747e-4	0	0	1	5	3	3	0	0	0	6	3	4	03ZoVa.175
1	1	3603.0254	1.000e-4	1	0	0	5	1	4	0	0	0	5	2	3	03ZoVa.182
1	1	3614.5096	1.000e-4	0	0	1	4	4	0	0	0	0	5	4	1	03ZoVa.187
1	1	3619.6118	1.000e-4	0	0	1	4	2	2	0	0	0	5	2	3	03ZoVa.193
1	1	3626.2055	1.000e-4	1	0	0	4	4	1	0	0	0	5	3	2	03ZoVa.198
1	1	3628.3465	1.000e-4	0	0	1	4	1	3	0	0	0	5	1	4	03ZoVa.199
1	1	3629.6435	1.000e-4	0	0	1	5	1	5	0	0	0	6	1	6	03ZoVa.202
1	1	3641.7783	1.000e-4	0	0	1	6	1	5	0	0	0	6	3	4	03ZoVa.208
1	1	3645.2872	1.231e-4	0	0	1	4	1	3	0	0	0	4	3	2	03ZoVa.210
1	1	3647.5529	1.000e-4	0	0	1	3	3	1	0	0	0	4	3	2	03ZoVa.212
1	1	3648.6678	1.459e-4	1	0	0	5	2	3	0	0	0	6	1	6	03ZoVa.213
1	1	3649.2831	1.000e-4	0	0	1	4	0	4	0	0	0	5	0	5	03ZoVa.214
1	1	3669.9429	1.000e-4	0	0	1	7	2	6	0	0	0	7	2	5	03ZoVa.221
1	1	3674.2686	1.000e-4	0	0	1	4	0	4	0	0	0	4	2	3	03ZoVa.223
1	1	3677.4381	2.153e-4	0	0	1	5	1	5	0	0	0	5	1	4	03ZoVa.226
1	1	3696.4625	1.000e-4	1	0	0	5	2	3	0	0	0	5	1	4	03ZoVa.235
1	1	3710.9168	1.000e-4	0	0	1	7	3	5	0	0	0	7	3	4	03ZoVa.240
1	1	3718.9631	1.000e-4	0	0	1	5	2	4	0	0	0	5	2	3	03ZoVa.244
1	1	3724.1880	2.019e-4	1	0	0	5	1	4	0	0	0	5	0	5	03ZoVa.248
1	1	3734.6449	1.000e-4	0	0	1	6	4	2	0	0	0	6	4	3	03ZoVa.260
1	1	3734.9306	1.393e-4	0	0	1	5	4	2	0	0	0	5	4	1	03ZoVa.261
1	1	3735.4926	1.000e-4	0	0	1	5	3	3	0	0	0	5	3	2	03ZoVa.264
1	1	3743.9464	1.000e-4	0	0	1	4	3	1	0	0	0	4	3	2	03ZoVa.271
1	1	3744.6513	1.025e-4	0	0	1	3	3	1	0	0	0	3	3	0	03ZoVa.274
1	1	3747.4292	1.000e-4	1	0	0	5	4	1	0	0	0	5	3	2	03ZoVa.277
1	1	3752.1390	4.420e-4	1	0	0	6	2	5	0	0	0	6	1	6	03ZoVa.282
1	1	3752.5008	1.024e-4	1	0	0	4	4	1	0	0	0	4	3	2	03ZoVa.284
1	1	3759.0501	1.000e-4	0	0	1	6	3	3	0	0	0	6	3	4	03ZoVa.287
1	1	3762.4745	1.000e-4	0	0	1	4	0	4	0	0	0	3	2	1	03ZoVa.289
1	1	3765.7604	1.379e-4	0	0	1	4	2	2	0	0	0	4	2	3	03ZoVa.290
1	1	3771.5630	2.042e-4	1	0	0	5	5	0	0	0	0	5	4	1	03ZoVa.292
1	1	3802.9656	1.000e-4	0	0	1	4	1	3	0	0	0	4	1	4	03ZoVa.302
1	1	3818.6824	1.000e-4	1	0	0	4	3	2	0	0	0	3	2	1	03ZoVa.306
1	1	3837.8693	1.000e-4	0	0	1	4	0	4	0	0	0	3	0	3	03ZoVa.317
1	1	3840.1259	1.000e-4	0	0	1	5	2	4	0	0	0	5	0	5	03ZoVa.319
1	1	3841.0449	1.043e-4	0	0	1	4	3	1	0	0	0	3	3	0	03ZoVa.320
1	1	3843.5048	1.347e-4	0	0	1	6	1	5	0	0	0	6	1	6	03ZoVa.321
1	1	3844.8469	2.556e-4	0	0	1	5	3	3	0	0	0	5	1	4	03ZoVa.323
1	1	3849.5988	2.087e-4	1	0	0	4	4	1	0	0	0	3	3	0	03ZoVa.325
1	1	3852.0576	1.529e-4	0	0	1	5	1	5	0	0	0	4	1	4	03ZoVa.327
1	1	3853.5759	1.229e-4	1	0	0	5	3	2	0	0	0	4	2	3	03ZoVa.328
1	1	3853.9662	1.000e-4	0	0	1	4	2	2	0	0	0	3	2	1	03ZoVa.329
1	1	3854.4383	1.462e-4	0	0	1	4	1	3	0	0	0	3	1	2	03ZoVa.331
1	1	3857.1642	1.000e-4	0	0	1	5	4	2	0	0	0	4	4	1	03ZoVa.332
1	1	3861.7879	1.147e-4	0	0	1	5	3	3	0	0	0	4	3	2	03ZoVa.334
1	1	3865.1116	1.044e-4	0	0	1	5	2	4	0	0	0	4	2	3	03ZoVa.337
1	1	3866.1092	1.000e-4	0	0	1	7	2	6	0	0	0	7	0	7	03ZoVa.338
1	1	3871.0815	1.213e-4	1	0	0	5	2	3	0	0	0	4	1	4	03ZoVa.341
1	1	3881.0286	1.000e-4	0	0	1	6	4	2	0	0	0	5	4	1	03ZoVa.348
1	1	3885.6521	1.506e-4	1	0	0	6	4	3	0	0	0	5	3	2	03ZoVa.351
1	1	3891.2996	1.000e-4	0	0	1	6	1	5	0	0	0	5	1	4	03ZoVa.354
1	1	3899.2169	1.579e-4	0	0	1	6	3	3	0	0	0	5	3	2	03ZoVa.359
1	1	3899.4415	1.296e-4	0	0	1	7	2	6	0	0	0	6	2	5	03ZoVa.360
1	1	3904.1887	1.000e-4	0	0	1	6	2	4	0	0	0	5	2	3	03ZoVa.364
1	1	3904.2949	1.071e-4	0	0	1	7	3	5	0	0	0	6	3	4	03ZoVa.365
1	1	3953.0974	1.615e-4	0	0	1	4	3	1	0	0	0	3	1	2	03ZoVa.389
1	1	3995.0069	1.078e-4	1	0	0	6	4	3	0	0	0	5	1	4	03ZoVa.401
1	1	4008.5713	1.000e-4	0	0	1	6	3	3	0	0	0	5	1	4	03ZoVa.403
1	1	4019.4667	4.125e-4	0	0	1	5	3	3	0	0	0	4	1	4	03ZoVa.404
1	1	4025.3516	2.001e-4	0	0	1	6	2	4	0	0	0	5	0	5	03ZoVa.405
1	1	4044.8596	5.339e-4	0	0	1	6	4	2	0	0	0	5	2	3	03ZoVa.406
1	1	4044.9097	1.000e-4	0	0	1	5	4	2	0	0	0	4	2	3	03ZoVa.407
1	1	3679.1781	1.159e-2	0	5	0	4	1	4	0	0	1	4	3	1	01ByNaSiVo.20
1	1	3712.6424	4.628e-3	0	0	2	5	2	3	0	0	1	5	2	4	01ByNaSiVo.21
1	1	3713.0832	8.556e-3	0	5	0	5	0	5	0	0	1	5	2	4	01ByNaSiVo.22
1	1	3811.9891	1.000e-3	0	0	2	5	2	3	0	0	1	4	2	2	01ByNaSiVo.28
1	1	3812.4300	4.122e-3	0	5	0	5	0	5	0	0	1	4	2	2	01ByNaSiVo.29
1	1	2957.02453	1.000e-2	0	2	0	7	5	2	0	0	0	8	6	3	00ZoPoTeSh.1236
1	1	2962.59590	1.247e-2	0	0	1	7	3	5	0	0	0	8	7	2	00ZoPoTeSh.1268
1	1	3005.45291	1.000e-2	0	2	0	5	5	0	0	0	0	6	6	1	00ZoPoTeSh.1483
1	1	3012.23220	1.000e-2	0	2	0	6	6	1	0	0	0	7	7	0	00ZoPoTeSh.1530
1	1	3013.22476	1.017e-2	0	0	1	6	3	3	0	0	0	7	7	0	00ZoPoTeSh.1538
1	1	3236.14190	1.635e-2	0	0	1	7	2	6	0	0	0	7	6	1	00ZoPoTeSh.2819
1	1	3243.29765	1.049e-2	1	2	0	5	5	0	0	2	0	6	6	1	00ZoPoTeSh.2851
1	1	3275.17406	1.000e-2	0	0	1	6	4	2	0	0	0	7	6	1	00ZoPoTeSh.2960
1	1	3298.10576	1.000e-2	0	0	1	7	3	5	0	0	0	8	5	4	00ZoPoTeSh.3048
1	1	3329.64233	1.000e-2	0	0	1	7	2	6	0	0	0	8	4	5	00ZoPoTeSh.3184
1	1	3334.62695	1.000e-2	1	0	0	6	4	3	0	0	0	7	5	2	00ZoPoTeSh.3202
1	1	3336.83239	1.363e-2	1	0	0	5	5	0	0	0	0	6	6	1	00ZoPoTeSh.3211
1	1	3336.85732	1.130e-2	1	0	0	5	5	0	0	0	0	6	6	1	00ZoPoTeSh.3212
1	1	3361.65787	1.489e-2	1	0	0	6	3	4	0	0	0	7	4	3	00ZoPoTeSh.3286
1	1	3397.23387	2.060e-2	1	0	0	5	3	2	0	0	0	6	4	3	00ZoPoTeSh.3403
1	1	3459.49258	1.000e-2	1	0	1	4	3	1	1	0	0	5	3	2	00ZoPoTeSh.3601
1	1	3467.67547	1.000e-2	1	0	1	4	1	3	1	0	0	5	1	4	00ZoPoTeSh.3633
1	1	3525.84218	1.000e-2	0	0	2	6	2	5	0	0	1	7	2	6	00ZoPoTeSh.3816
1	1	3527.41157	1.000e-2	0	0	2	5	2	3	0	0	1	6	2	4	00ZoPoTeSh.3823
1	1	3547.17948	2.193e-2	0	0	1	7	3	5	0	0	0	8	3	6	00ZoPoTeSh.3882
1	1	3552.08649	2.122e-2	1	0	0	6	4	3	0	0	0	7	3	4	00ZoPoTeSh.3899
1	1	3560.10903	2.360e-2	0	0	1	6	4	2	0	0	0	7	4	3	00ZoPoTeSh.3937
1	1	3566.72980	2.275e-2	0	0	1	7	2	6	0	0	0	8	2	7	00ZoPoTeSh.3959
1	1	3582.59093	1.000e-2	1	0	1	4	3	1	1	0	0	4	3	2	00ZoPoTeSh.3996
1	1	3627.49328	1.000e-2	0	0	2	6	2	5	0	0	1	6	2	4	00ZoPoTeSh.4101
1	1	3707.85266	1.000e-2	0	0	2	7	3	4	0	0	1	7	3	5	00ZoPoTeSh.4309
1	1	3785.50928	1.000e-2	0	0	2	5	0	5	0	0	1	4	0	4	00ZoPoTeSh.4443
1	1	3811.98806	1.000e-2	0	0	2	5	2	3	0	0	1	4	2	2	00ZoPoTeSh.4501
1	1	3812.72354	1.000e-2	0	0	2	6	2	5	0	0	1	5	2	4	00ZoPoTeSh.4503
1	1	3816.61545	1.000e-2	0	0	2	6	4	3	0	0	1	5	4	2	00ZoPoTeSh.4510
1	1	3835.05701	1.000e-2	0	0	2	7	1	6	0	0	1	6	1	5	00ZoPoTeSh.4554
1	1	3853.09902	1.000e-2	0	0	2	7	3	4	0	0	1	6	3	3	00ZoPoTeSh.4586
1	1	3866.66502	1.000e-2	0	0	2	7	3	4	1	0	0	6	4	3	00ZoPoTeSh.4615
1	1	2957.02559	1.199e-4	0	2	0	7	5	2	0	0	0	8	6	3	97MiTyKeWi.148
1	1	3005.45465	8.876e-5	0	2	0	5	5	0	0	0	0	6	6	1	97MiTyKeWi.203
1	1	3012.23210	1.000e-5	0	2	0	6	6	1	0	0	0	7	7	0	97MiTyKeWi.210
1	1	3152.44286	4.543e-4	0	2	0	7	5	2	0	0	0	7	6	1	97MiTyKeWi.356
1	1	3245.92904	6.660e-4	0	2	0	7	5	2	0	0	0	8	4	5	97MiTyKeWi.456
1	1	3293.78820	4.752e-4	0	2	0	5	5	0	0	0	0	6	4	3	97MiTyKeWi.503
1	1	3323.57950	5.338e-4	0	2	0	7	5	2	0	0	0	6	6	1	97MiTyKeWi.538
1	1	3347.21160	7.514e-4	0	2	0	6	6	1	0	0	0	7	5	2	97MiTyKeWi.571
1	1	3437.39993	1.216e-4	0	2	0	7	5	2	0	0	0	7	4	3	97MiTyKeWi.682
1	1	3440.17156	6.000e-5	0	2	0	5	5	0	0	0	0	5	4	1	97MiTyKeWi.684
1	1	3497.60144	3.200e-4	0	2	0	5	5	0	0	0	0	6	2	5	97MiTyKeWi.731
1	1	3518.44719	3.639e-4	0	2	0	6	6	1	0	0	0	6	5	2	97MiTyKeWi.741
1	1	3562.40438	4.281e-4	0	2	0	5	5	0	0	0	0	4	4	1	97MiTyKeWi.770
1	1	3564.68889	8.134e-4	0	2	0	6	6	1	0	0	0	7	3	4	97MiTyKeWi.771
1	1	3586.22693	1.546e-4	0	2	0	7	5	2	0	0	0	7	2	5	97MiTyKeWi.781
1	1	3604.00148	3.616e-4	0	2	0	5	5	0	0	0	0	5	2	3	97MiTyKeWi.797
1	1	3611.91176	3.698e-4	0	2	0	7	5	2	0	0	0	6	4	3	97MiTyKeWi.804
1	1	3664.96969	3.176e-4	0	2	0	6	6	1	0	0	0	5	5	0	97MiTyKeWi.818
1	1	3702.83225	1.000e-5	0	2	0	6	6	1	0	0	0	7	1	6	97MiTyKeWi.830
1	1	3725.16452	8.731e-5	0	2	0	5	5	0	0	0	0	5	0	5	97MiTyKeWi.836
1	1	3750.14983	3.978e-4	0	2	0	5	5	0	0	0	0	4	2	3	97MiTyKeWi.845
1	1	3758.06721	3.925e-4	0	2	0	6	6	1	0	0	0	6	3	4	97MiTyKeWi.848
1	1	3898.23388	3.619e-4	0	2	0	6	6	1	0	0	0	5	3	2	97MiTyKeWi.874
1	1	3959.79386	8.817e-5	0	2	0	6	6	1	0	0	0	6	1	6	97MiTyKeWi.889
1	1	4007.58862	1.635e-4	0	2	0	6	6	1	0	0	0	5	1	4	97MiTyKeWi.901
1	1	3871.0804	1.221e-3	1	0	0	5	2	3	0	0	0	4	1	4	96BrPl.281
1	1	3518.9903	1.606e-3	0	0	1	4	1	3	0	0	0	5	3	2	96BrPl.304
1	1	3420.4966	1.093e-3	1	0	0	4	3	2	0	0	0	5	4	1	96BrPl.308
1	1	3495.1756	1.256e-3	1	0	0	6	2	5	0	0	0	7	1	6	96BrPl.321
1	1	3496.6236	1.115e-3	1	0	0	5	1	4	0	0	0	6	2	5	96BrPl.322
1	1	3586.5416	1.363e-3	0	0	1	6	1	5	0	0	0	7	1	6	96BrPl.328
1	1	3528.1197	5.529e-4	0	0	1	4	0	4	0	0	0	5	2	3	96BrPl.336
1	1	3547.1566	9.482e-4	0	0	1	7	3	5	0	0	0	8	3	6	96BrPl.347
1	1	3560.1317	9.279e-4	0	0	1	6	4	2	0	0	0	7	4	3	96BrPl.350
1	1	3565.6707	1.504e-3	0	0	1	6	3	3	0	0	0	7	3	4	96BrPl.354
1	1	3566.7514	1.147e-3	0	0	1	7	2	6	0	0	0	8	2	7	96BrPl.358
1	1	3568.2886	8.722e-4	0	0	1	6	2	4	0	0	0	7	2	5	96BrPl.359
1	1	3588.5457	1.426e-3	0	0	1	5	4	2	0	0	0	6	4	3	96BrPl.373
1	1	3595.3245	1.475e-3	0	0	1	5	3	3	0	0	0	6	3	4	96BrPl.376
1	1	3601.0257	9.692e-4	1	0	0	5	3	2	0	0	0	6	2	5	96BrPl.382
1	1	3603.0245	9.362e-4	1	0	0	5	1	4	0	0	0	5	2	3	96BrPl.384
1	1	3607.2614	1.126e-3	1	0	0	5	4	1	0	0	0	6	3	4	96BrPl.386
1	1	3612.5615	8.878e-4	0	0	1	5	2	4	0	0	0	6	2	5	96BrPl.390
1	1	3614.5086	1.058e-3	0	0	1	4	4	0	0	0	0	5	4	1	96BrPl.392
1	1	3617.6495	1.813e-3	0	0	1	4	3	1	0	0	0	5	3	2	96BrPl.395
1	1	3619.6106	1.276e-3	0	0	1	4	2	2	0	0	0	5	2	3	96BrPl.397
1	1	3626.2046	9.264e-4	1	0	0	4	4	1	0	0	0	5	3	2	96BrPl.400
1	1	3628.3454	1.047e-3	0	0	1	4	1	3	0	0	0	5	1	4	96BrPl.401
1	1	3629.6426	8.800e-4	0	0	1	5	1	5	0	0	0	6	1	6	96BrPl.404
1	1	3641.7776	7.197e-4	0	0	1	6	1	5	0	0	0	6	3	4	96BrPl.410
1	1	3843.5033	1.365e-3	0	0	1	6	1	5	0	0	0	6	1	6	96BrPl.412
1	1	3645.2866	4.769e-4	0	0	1	4	1	3	0	0	0	4	3	2	96BrPl.413
1	1	3647.5516	1.286e-3	0	0	1	3	3	1	0	0	0	4	3	2	96BrPl.417
1	1	3648.6666	1.054e-3	1	0	0	5	2	3	0	0	0	6	1	6	96BrPl.418
1	1	3677.4375	8.153e-4	0	0	1	5	1	5	0	0	0	5	1	4	96BrPl.424
1	1	3696.4615	9.894e-4	1	0	0	5	2	3	0	0	0	5	1	4	96BrPl.434
1	1	3710.9156	1.294e-3	0	0	1	7	3	5	0	0	0	7	3	4	96BrPl.440
1	1	3718.9626	5.094e-4	0	0	1	5	2	4	0	0	0	5	2	3	96BrPl.444
1	1	3724.1875	7.019e-4	1	0	0	5	1	4	0	0	0	5	0	5	96BrPl.449
1	1	3743.9433	3.185e-3	0	0	1	4	3	1	0	0	0	4	3	2	96BrPl.458
1	1	3747.4275	1.665e-3	1	0	0	5	4	1	0	0	0	5	3	2	96BrPl.461
1	1	3752.4995	1.198e-3	1	0	0	4	4	1	0	0	0	4	3	2	96BrPl.465
1	1	3759.0485	1.603e-3	0	0	1	6	3	3	0	0	0	6	3	4	96BrPl.469
1	1	3762.4736	9.564e-4	0	0	1	4	0	4	0	0	0	3	2	1	96BrPl.472
1	1	3765.7503	9.962e-3	0	0	1	4	2	2	0	0	0	4	2	3	96BrPl.475
1	1	3771.5615	1.296e-3	1	0	0	5	5	0	0	0	0	5	4	1	96BrPl.479
1	1	3797.7866	1.313e-3	0	0	1	6	2	4	0	0	0	6	2	5	96BrPl.486
1	1	3802.9646	9.791e-4	0	0	1	4	1	3	0	0	0	4	1	4	96BrPl.488
1	1	3818.6813	1.200e-3	1	0	0	4	3	2	0	0	0	3	2	1	96BrPl.491
1	1	3837.8686	6.640e-4	0	0	1	4	0	4	0	0	0	3	0	3	96BrPl.502
1	1	3840.1255	3.751e-4	0	0	1	5	2	4	0	0	0	5	0	5	96BrPl.505
1	1	3841.0434	1.396e-3	0	0	1	4	3	1	0	0	0	3	3	0	96BrPl.506
1	1	3844.8454	1.756e-3	0	0	1	5	3	3	0	0	0	5	1	4	96BrPl.508
1	1	3846.3974	1.795e-3	1	0	0	6	3	4	0	0	0	5	2	3	96BrPl.509
1	1	3849.0576	1.837e-3	0	0	1	7	3	5	0	0	0	7	1	6	96BrPl.510
1	1	3853.5744	1.377e-3	1	0	0	5	3	2	0	0	0	4	2	3	96BrPl.511
1	1	3856.7824	1.306e-3	1	0	0	5	4	1	0	0	0	5	1	4	96BrPl.512
1	1	3857.1634	8.093e-4	0	0	1	5	4	2	0	0	0	4	4	1	96BrPl.513
1	1	3861.7865	1.285e-3	0	0	1	5	3	3	0	0	0	4	3	2	96BrPl.516
1	1	3866.1085	7.166e-4	0	0	1	7	2	6	0	0	0	7	0	7	96BrPl.519
1	1	3873.7235	8.361e-4	1	0	0	5	4	1	0	0	0	4	3	2	96BrPl.525
1	1	3881.0276	9.626e-4	0	0	1	6	4	2	0	0	0	5	4	1	96BrPl.530
1	1	3891.2985	1.001e-3	0	0	1	6	1	5	0	0	0	5	1	4	96BrPl.535
1	1	3899.2154	1.342e-3	0	0	1	6	3	3	0	0	0	5	3	2	96BrPl.542
1	1	3899.4404	9.704e-4	0	0	1	7	2	6	0	0	0	6	2	5	96BrPl.543
1	1	3904.1874	1.234e-3	0	0	1	6	2	4	0	0	0	5	2	3	96BrPl.548
1	1	3904.2934	1.393e-3	0	0	1	7	3	5	0	0	0	6	3	4	96BrPl.549
1	1	3929.3595	1.387e-3	0	0	1	4	2	2	0	0	0	3	0	3	96BrPl.560
1	1	3953.0964	1.161e-3	0	0	1	4	3	1	0	0	0	3	1	2	96BrPl.575
1	1	4008.5704	8.837e-4	0	0	1	6	3	3	0	0	0	5	1	4	96BrPl.588
1	1	4012.6933	1.165e-3	0	0	1	4	4	0	0	0	0	3	2	1	96BrPl.589
1	1	4019.4654	8.875e-4	0	0	1	5	3	3	0	0	0	4	1	4	96BrPl.590
1	1	4025.3505	8.999e-4	0	0	1	6	2	4	0	0	0	5	0	5	96BrPl.591
1	1	4044.8557	3.366e-3	0	0	1	6	4	2	0	0	0	5	2	3	96BrPl.592
1	1	2957.02575	2.799e-4	0	2	0	7	5	2	0	0	0	8	6	3	93Toth.295
1	1	3012.23200	9.041e-5	0	2	0	6	6	1	0	0	0	7	7	0	93Toth.351
1	1	3152.44235	5.574e-5	0	2	0	7	5	2	0	0	0	7	6	1	93Toth.476
1	1	3245.92850	1.260e-4	0	2	0	7	5	2	0	0	0	8	4	5	93Toth.561
1	1	3293.78772	1.000e-5	0	2	0	5	5	0	0	0	0	6	4	3	93Toth.604
1	1	3440.17156	2.219e-4	0	2	0	5	5	0	0	0	0	5	4	1	93Toth.734
1	1	3497.60126	1.400e-4	0	2	0	5	5	0	0	0	0	6	2	5	93Toth.761
1	1	3518.44755	1.000e-5	0	2	0	6	6	1	0	0	0	6	5	2	93Toth.769
1	1	3562.40485	4.187e-5	0	2	0	5	5	0	0	0	0	4	4	1	93Toth.794
1	1	3604.00231	4.684e-4	0	2	0	5	5	0	0	0	0	5	2	3	93Toth.808
1	1	3611.91220	7.017e-5	0	2	0	7	5	2	0	0	0	6	4	3	93Toth.814
1	1	3664.96995	5.759e-5	0	2	0	6	6	1	0	0	0	5	5	0	93Toth.827
1	1	3725.16493	3.227e-4	0	2	0	5	5	0	0	0	0	5	0	5	93Toth.840
1	1	3750.15064	4.122e-4	0	2	0	5	5	0	0	0	0	4	2	3	93Toth.842
1	1	3005.4544	1.612e-4	0	2	0	5	5	0	0	0	0	6	6	1	93Toth_S2.343
1	1	3323.5798	8.338e-4	0	2	0	7	5	2	0	0	0	6	6	1	93Toth_S2.633
1	1	3347.2107	1.486e-4	0	2	0	6	6	1	0	0	0	7	5	2	93Toth_S2.657
1	1	3437.3999	1.000e-4	0	2	0	7	5	2	0	0	0	7	4	3	93Toth_S2.732
1	1	3564.6897	1.000e-4	0	2	0	6	6	1	0	0	0	7	3	4	93Toth_S2.795
1	1	3586.2272	1.154e-4	0	2	0	7	5	2	0	0	0	7	2	5	93Toth_S2.800
1	1	3702.8324	1.537e-4	0	2	0	6	6	1	0	0	0	7	1	6	93Toth_S2.835
1	1	3758.0676	1.000e-4	0	2	0	6	6	1	0	0	0	6	3	4	93Toth_S2.843
1	1	3898.2343	1.000e-4	0	2	0	6	6	1	0	0	0	5	3	2	93Toth_S2.860
1	1	3959.7943	3.518e-4	0	2	0	6	6	1	0	0	0	6	1	6	93Toth_S2.869
1	1	4007.5890	2.165e-4	0	2	0	6	6	1	0	0	0	5	1	4	93Toth_S2.873
1	1	3013.21442	1.707e-4	0	0	1	6	3	3	0	0	0	7	7	0	93Tothb.398
1	1	3139.55545	1.000e-5	1	0	0	6	2	5	0	0	0	7	5	2	93Tothb.465
1	1	3188.29715	6.431e-5	0	0	1	5	1	5	0	0	0	6	5	2	93Tothb.509
1	1	3230.92145	1.157e-4	0	0	1	6	1	5	0	0	0	7	5	2	93Tothb.540
1	1	3275.17513	9.526e-5	0	0	1	6	4	2	0	0	0	7	6	1	93Tothb.581
1	1	3298.10676	2.347e-5	0	0	1	7	3	5	0	0	0	8	5	4	93Tothb.607
1	1	3300.21398	1.754e-5	0	0	1	5	4	2	0	0	0	6	6	1	93Tothb.609
1	1	3329.64418	3.942e-5	0	0	1	7	2	6	0	0	0	8	4	5	93Tothb.646
1	1	3355.70595	2.396e-5	0	0	1	5	3	3	0	0	0	6	5	2	93Tothb.684
1	1	3361.67262	1.373e-4	1	0	0	6	3	4	0	0	0	7	4	3	93Tothb.696
1	1	3367.64255	7.313e-5	1	0	0	5	4	1	0	0	0	6	5	2	93Tothb.706
1	1	3384.38710	2.091e-5	0	0	1	4	3	1	0	0	0	5	5	0	93Tothb.738
1	1	3392.94133	3.794e-5	1	0	0	4	4	1	0	0	0	5	5	0	93Tothb.757
1	1	3397.21331	3.588e-5	1	0	0	5	3	2	0	0	0	6	4	3	93Tothb.764
1	1	3402.15828	1.000e-5	0	0	1	6	1	5	0	0	0	6	5	2	93Tothb.776
1	1	3419.46218	1.604e-5	0	0	1	6	2	4	0	0	0	7	4	3	93Tothb.805
1	1	3420.49755	1.429e-4	1	0	0	4	3	2	0	0	0	5	4	1	93Tothb.807
1	1	3427.91718	4.563e-5	0	0	1	5	1	5	0	0	0	6	3	4	93Tothb.821
1	1	3446.31117	6.157e-4	0	0	1	6	4	2	0	0	0	6	6	1	93Tothb.861
1	1	3446.94124	6.850e-5	1	0	0	5	2	3	0	0	0	6	3	4	93Tothb.863
1	1	3448.40040	2.055e-5	0	0	1	6	1	5	0	0	0	7	3	4	93Tothb.866
1	1	3493.43806	2.103e-5	0	0	1	7	3	5	0	0	0	7	5	2	93Tothb.954
1	1	3495.17695	9.396e-5	1	0	0	6	2	5	0	0	0	7	1	6	93Tothb.959
1	1	3496.62467	4.459e-5	1	0	0	5	1	4	0	0	0	6	2	5	93Tothb.962
1	1	3502.22836	1.977e-5	0	0	1	5	3	3	0	0	0	5	5	0	93Tothb.973
1	1	3505.86556	1.000e-5	1	0	0	6	4	3	0	0	0	6	5	2	93Tothb.986
1	1	3510.50011	7.648e-5	1	0	0	6	3	4	0	0	0	7	2	5	93Tothb.993
1	1	3514.16499	5.939e-5	1	0	0	5	4	1	0	0	0	5	5	0	93Tothb.1002
1	1	3518.99193	2.434e-5	0	0	1	4	1	3	0	0	0	5	3	2	93Tothb.1011
1	1	3528.12027	1.709e-5	0	0	1	4	0	4	0	0	0	5	2	3	93Tothb.1031
1	1	3536.18511	3.127e-5	1	0	0	6	3	4	0	0	0	6	4	3	93Tothb.1042
1	1	3543.59693	4.266e-5	1	0	0	5	3	2	0	0	0	5	4	1	93Tothb.1057
1	1	3547.15753	1.824e-5	0	0	1	7	3	5	0	0	0	8	3	6	93Tothb.1068
1	1	3550.41228	6.768e-5	1	0	0	6	2	5	0	0	0	6	3	4	93Tothb.1074
1	1	3552.10773	1.792e-5	1	0	0	6	4	3	0	0	0	7	3	4	93Tothb.1078
1	1	3560.13247	1.579e-4	0	0	1	6	4	2	0	0	0	7	4	3	93Tothb.1098
1	1	3561.42842	1.723e-5	1	0	0	5	1	4	0	0	0	4	4	1	93Tothb.1101
1	1	3565.67221	1.000e-5	0	0	1	6	3	3	0	0	0	7	3	4	93Tothb.1108
1	1	3568.28936	1.122e-4	0	0	1	6	2	4	0	0	0	7	2	5	93Tothb.1117
1	1	3578.01480	4.242e-5	0	0	1	4	2	2	0	0	0	4	4	1	93Tothb.1130
1	1	3586.54285	1.134e-4	0	0	1	6	1	5	0	0	0	7	1	6	93Tothb.1144
1	1	3588.54721	8.394e-5	0	0	1	5	4	2	0	0	0	6	4	3	93Tothb.1151
1	1	3593.97453	1.255e-5	0	0	1	6	2	4	0	0	0	6	4	3	93Tothb.1165
1	1	3595.32593	4.472e-5	0	0	1	5	3	3	0	0	0	6	3	4	93Tothb.1166
1	1	3603.02545	1.375e-5	1	0	0	5	1	4	0	0	0	5	2	3	93Tothb.1182
1	1	3612.56227	1.178e-4	0	0	1	5	2	4	0	0	0	6	2	5	93Tothb.1193
1	1	3614.50965	1.000e-5	0	0	1	4	4	0	0	0	0	5	4	1	93Tothb.1196
1	1	3617.65130	1.339e-5	0	0	1	4	3	1	0	0	0	5	3	2	93Tothb.1202
1	1	3619.61182	5.590e-5	0	0	1	4	2	2	0	0	0	5	2	3	93Tothb.1208
1	1	3625.17928	9.742e-5	1	0	0	5	5	0	0	0	0	6	4	3	93Tothb.1215
1	1	3641.77836	4.029e-5	0	0	1	6	1	5	0	0	0	6	3	4	93Tothb.1234
1	1	3645.28710	2.312e-5	0	0	1	4	1	3	0	0	0	4	3	2	93Tothb.1240
1	1	3647.55293	4.362e-5	0	0	1	3	3	1	0	0	0	4	3	2	93Tothb.1245
1	1	3648.66751	1.441e-4	1	0	0	5	2	3	0	0	0	6	1	6	93Tothb.1246
1	1	3649.28298	3.861e-5	0	0	1	4	0	4	0	0	0	5	0	5	93Tothb.1247
1	1	3652.38805	3.371e-5	1	0	0	6	4	3	0	0	0	5	5	0	93Tothb.1250
1	1	3664.67477	2.574e-5	0	0	1	7	3	5	0	0	0	6	5	2	93Tothb.1267
1	1	3665.83030	5.740e-5	1	0	0	5	3	2	0	0	0	4	4	1	93Tothb.1271
1	1	3665.95254	3.217e-5	0	0	1	6	3	3	0	0	0	5	5	0	93Tothb.1273
1	1	3669.94288	5.007e-5	0	0	1	7	2	6	0	0	0	7	2	5	93Tothb.1278
1	1	3674.26857	6.911e-5	0	0	1	4	0	4	0	0	0	4	2	3	93Tothb.1283
1	1	3677.43838	6.470e-5	0	0	1	5	1	5	0	0	0	5	1	4	93Tothb.1287
1	1	3682.56867	2.195e-5	1	0	0	6	3	4	0	0	0	5	4	1	93Tothb.1300
1	1	3695.62787	1.053e-4	0	0	1	7	2	6	0	0	0	6	4	3	93Tothb.1331
1	1	3703.81477	2.350e-5	0	0	1	6	3	3	0	0	0	7	1	6	93Tothb.1348
1	1	3705.49098	1.786e-5	1	0	0	4	3	2	0	0	0	5	0	5	93Tothb.1352
1	1	3707.42748	8.912e-5	1	0	0	5	3	2	0	0	0	5	2	3	93Tothb.1359
1	1	3708.95995	4.586e-5	0	0	1	6	4	2	0	0	0	7	2	5	93Tothb.1364
1	1	3710.91681	8.378e-5	0	0	1	7	3	5	0	0	0	7	3	4	93Tothb.1370
1	1	3718.96313	2.059e-5	0	0	1	5	2	4	0	0	0	5	2	3	93Tothb.1387
1	1	3727.00609	2.350e-4	0	0	1	4	3	1	0	0	0	5	1	4	93Tothb.1409
1	1	3730.47667	8.737e-5	1	0	0	4	3	2	0	0	0	4	2	3	93Tothb.1415
1	1	3734.64486	8.935e-5	0	0	1	6	4	2	0	0	0	6	4	3	93Tothb.1423
1	1	3734.93076	2.072e-5	0	0	1	5	4	2	0	0	0	5	4	1	93Tothb.1424
1	1	3735.49264	2.594e-5	0	0	1	5	3	3	0	0	0	5	3	2	93Tothb.1427
1	1	3736.74320	7.194e-5	0	0	1	4	4	0	0	0	0	4	4	1	93Tothb.1429
1	1	3740.35815	1.933e-5	0	0	1	6	2	4	0	0	0	5	4	1	93Tothb.1432
1	1	3743.94635	1.346e-4	0	0	1	4	3	1	0	0	0	4	3	2	93Tothb.1441
1	1	3745.48568	6.876e-5	1	0	0	6	4	3	0	0	0	6	3	4	93Tothb.1446
1	1	3747.42919	2.510e-5	1	0	0	5	4	1	0	0	0	5	3	2	93Tothb.1449
1	1	3752.50069	1.000e-5	1	0	0	4	4	1	0	0	0	4	3	2	93Tothb.1462
1	1	3759.05008	2.278e-5	0	0	1	6	3	3	0	0	0	6	3	4	93Tothb.1474
1	1	3762.47461	5.356e-5	0	0	1	4	0	4	0	0	0	3	2	1	93Tothb.1480
1	1	3765.76026	1.000e-5	0	0	1	4	2	2	0	0	0	4	2	3	93Tothb.1485
1	1	3771.56285	5.420e-5	1	0	0	5	5	0	0	0	0	5	4	1	93Tothb.1496
1	1	3778.34031	1.485e-4	0	0	1	4	4	0	0	0	0	5	2	3	93Tothb.1508
1	1	3797.78793	1.744e-5	0	0	1	6	2	4	0	0	0	6	2	5	93Tothb.1543
1	1	3799.93351	1.168e-4	1	0	0	6	2	5	0	0	0	5	1	4	93Tothb.1549
1	1	3802.96564	6.092e-5	0	0	1	4	1	3	0	0	0	4	1	4	93Tothb.1555
1	1	3805.23162	2.314e-4	0	0	1	3	3	1	0	0	0	4	1	4	93Tothb.1562
1	1	3818.68263	1.300e-4	1	0	0	4	3	2	0	0	0	3	2	1	93Tothb.1585
1	1	3828.59021	5.341e-5	1	0	0	5	3	2	0	0	0	5	0	5	93Tothb.1604
1	1	3837.86922	4.401e-5	0	0	1	4	0	4	0	0	0	3	0	3	93Tothb.1613
1	1	3840.12611	2.349e-4	0	0	1	5	2	4	0	0	0	5	0	5	93Tothb.1616
1	1	3841.04480	1.000e-5	0	0	1	4	3	1	0	0	0	3	3	0	93Tothb.1617
1	1	3843.50462	4.534e-5	0	0	1	6	1	5	0	0	0	6	1	6	93Tothb.1619
1	1	3846.39921	1.450e-5	1	0	0	6	3	4	0	0	0	5	2	3	93Tothb.1625
1	1	3849.05949	5.334e-5	0	0	1	7	3	5	0	0	0	7	1	6	93Tothb.1628
1	1	3849.59904	3.132e-5	1	0	0	4	4	1	0	0	0	3	3	0	93Tothb.1630
1	1	3852.05752	7.287e-5	0	0	1	5	1	5	0	0	0	4	1	4	93Tothb.1634
1	1	3853.57572	5.708e-5	1	0	0	5	3	2	0	0	0	4	2	3	93Tothb.1635
1	1	3853.96617	1.000e-5	0	0	1	4	2	2	0	0	0	3	2	1	93Tothb.1636
1	1	3854.43822	6.623e-5	0	0	1	4	1	3	0	0	0	3	1	2	93Tothb.1638
1	1	3856.70411	1.467e-4	0	0	1	3	3	1	0	0	0	3	1	2	93Tothb.1640
1	1	3856.78385	1.435e-4	1	0	0	5	4	1	0	0	0	5	1	4	93Tothb.1641
1	1	3857.16419	1.935e-5	0	0	1	5	4	2	0	0	0	4	4	1	93Tothb.1642
1	1	3861.78775	3.527e-5	0	0	1	5	3	3	0	0	0	4	3	2	93Tothb.1651
1	1	3865.11147	2.561e-5	0	0	1	5	2	4	0	0	0	4	2	3	93Tothb.1655
1	1	3866.10922	1.000e-5	0	0	1	7	2	6	0	0	0	7	0	7	93Tothb.1656
1	1	3871.08168	5.874e-5	1	0	0	5	2	3	0	0	0	4	1	4	93Tothb.1663
1	1	3873.72440	6.389e-5	1	0	0	5	4	1	0	0	0	4	3	2	93Tothb.1667
1	1	3881.02852	4.257e-5	0	0	1	6	4	2	0	0	0	5	4	1	93Tothb.1678
1	1	3891.29955	4.937e-5	0	0	1	6	1	5	0	0	0	5	1	4	93Tothb.1690
1	1	3893.79629	2.414e-5	1	0	0	5	5	0	0	0	0	4	4	1	93Tothb.1696
1	1	3899.21671	3.213e-5	0	0	1	6	3	3	0	0	0	5	3	2	93Tothb.1707
1	1	3899.44135	2.039e-5	0	0	1	7	2	6	0	0	0	6	2	5	93Tothb.1708
1	1	3904.18862	1.422e-5	0	0	1	6	2	4	0	0	0	5	2	3	93Tothb.1713
1	1	3904.29472	7.294e-5	0	0	1	7	3	5	0	0	0	6	3	4	93Tothb.1714
1	1	3910.17943	2.302e-4	1	0	0	4	4	1	0	0	0	4	1	4	93Tothb.1727
1	1	3924.48877	2.223e-4	0	0	1	4	4	0	0	0	0	4	2	3	93Tothb.1757
1	1	3929.36088	1.000e-5	0	0	1	4	2	2	0	0	0	3	0	3	93Tothb.1769
1	1	3935.39346	1.607e-4	1	0	0	5	5	0	0	0	0	5	2	3	93Tothb.1780
1	1	3938.45846	1.155e-4	0	0	1	6	4	2	0	0	0	6	2	5	93Tothb.1789
1	1	3950.57352	1.321e-4	0	0	1	3	3	1	0	0	0	2	1	2	93Tothb.1814
1	1	3953.09761	4.851e-5	0	0	1	4	3	1	0	0	0	3	1	2	93Tothb.1817
1	1	3960.77651	6.158e-5	0	0	1	6	3	3	0	0	0	6	1	6	93Tothb.1836
1	1	3967.56207	1.088e-4	1	0	0	6	3	4	0	0	0	5	0	5	93Tothb.1850
1	1	4008.57135	6.629e-5	0	0	1	6	3	3	0	0	0	5	1	4	93Tothb.1931
1	1	4012.69466	1.949e-4	0	0	1	4	4	0	0	0	0	3	2	1	93Tothb.1938
1	1	4019.46646	1.725e-4	0	0	1	5	3	3	0	0	0	4	1	4	93Tothb.1952
1	1	4044.85916	9.388e-5	0	0	1	6	4	2	0	0	0	5	2	3	93Tothb.2000
1	1	4044.90985	2.210e-4	0	0	1	5	4	2	0	0	0	4	2	3	93Tothb.2001
1	1	4081.54208	3.945e-4	1	0	0	5	5	0	0	0	0	4	2	3	93Tothb.2050
1	1	4106.02127	1.314e-4	0	0	1	7	3	5	0	0	0	6	1	6	93Tothb.2080
1	1	4166.02205	2.182e-4	0	0	1	6	4	2	0	0	0	5	0	5	93Tothb.2126
1	1	3004.4776	5.559e-4	1	0	0	5	1	4	0	0	0	6	6	1	93Tothb_S2.393
1	1	3040.7415	1.845e-4	0	0	1	7	2	6	0	0	0	8	6	3	93Tothb_S2.406
1	1	3076.7153	1.000e-4	1	0	0	6	3	4	0	0	0	7	6	1	93Tothb_S2.419
1	1	3108.8802	1.000e-4	1	0	0	5	3	2	0	0	0	6	6	1	93Tothb_S2.440
1	1	3285.7274	2.714e-4	0	0	1	4	1	3	0	0	0	5	5	0	93Tothb_S2.597
1	1	3310.7923	1.364e-4	1	0	0	6	2	5	0	0	0	6	5	2	93Tothb_S2.619
1	1	3334.6289	1.000e-4	1	0	0	6	4	3	0	0	0	7	5	2	93Tothb_S2.656
1	1	3336.8461	1.000e-4	1	0	0	5	5	0	0	0	0	6	6	1	93Tothb_S2.658
1	1	3348.1933	1.000e-4	0	0	1	6	3	3	0	0	0	7	5	2	93Tothb_S2.675
1	1	3353.8437	1.000e-4	1	0	0	5	2	3	0	0	0	5	5	0	93Tothb_S2.680
1	1	3357.0342	1.132e-4	1	0	0	6	2	5	0	0	0	7	3	4	93Tothb_S2.691
1	1	3364.2895	2.494e-4	0	0	1	4	0	4	0	0	0	5	4	1	93Tothb_S2.700
1	1	3408.7488	1.926e-4	0	0	1	5	2	4	0	0	0	6	4	3	93Tothb_S2.782
1	1	3439.1947	2.327e-4	1	0	0	5	1	4	0	0	0	5	4	1	93Tothb_S2.844
1	1	3486.5230	2.194e-4	0	0	1	4	0	4	0	0	0	4	4	1	93Tothb_S2.941
1	1	3521.1157	1.000e-4	0	0	1	7	2	6	0	0	0	7	4	3	93Tothb_S2.1014
1	1	3542.7312	1.000e-4	1	0	0	4	3	2	0	0	0	4	4	1	93Tothb_S2.1054
1	1	3566.7524	1.469e-4	0	0	1	7	2	6	0	0	0	8	2	7	93Tothb_S2.1113
1	1	3568.0838	1.000e-4	0	0	1	5	1	5	0	0	0	5	3	2	93Tothb_S2.1116
1	1	3584.3290	8.036e-4	1	0	0	4	3	2	0	0	0	5	2	3	93Tothb_S2.1141
1	1	3587.1078	1.478e-4	1	0	0	5	2	3	0	0	0	5	3	2	93Tothb_S2.1147
1	1	3601.0267	1.000e-4	1	0	0	5	3	2	0	0	0	6	2	5	93Tothb_S2.1180
1	1	3607.2625	1.000e-4	1	0	0	5	4	1	0	0	0	6	3	4	93Tothb_S2.1186
1	1	3626.2056	1.000e-4	1	0	0	4	4	1	0	0	0	5	3	2	93Tothb_S2.1216
1	1	3628.3463	1.472e-4	0	0	1	4	1	3	0	0	0	5	1	4	93Tothb_S2.1217
1	1	3629.6434	1.000e-4	0	0	1	5	1	5	0	0	0	6	1	6	93Tothb_S2.1220
1	1	3694.3787	2.449e-4	0	0	1	5	1	5	0	0	0	4	3	2	93Tothb_S2.1328
1	1	3696.4624	1.000e-4	1	0	0	5	2	3	0	0	0	5	1	4	93Tothb_S2.1333
1	1	3706.6664	1.000e-4	1	0	0	6	3	4	0	0	0	7	0	7	93Tothb_S2.1357
1	1	3724.1883	1.000e-4	1	0	0	5	1	4	0	0	0	5	0	5	93Tothb_S2.1401
1	1	3740.7745	1.416e-4	0	0	1	4	2	2	0	0	0	5	0	5	93Tothb_S2.1434
1	1	3742.3854	1.000e-4	0	0	1	4	1	3	0	0	0	3	3	0	93Tothb_S2.1438
1	1	3744.6511	1.000e-4	0	0	1	3	3	1	0	0	0	3	3	0	93Tothb_S2.1444
1	1	3764.4558	1.000e-4	0	0	1	6	2	4	0	0	0	7	0	7	93Tothb_S2.1483
1	1	3808.9892	3.288e-4	1	0	0	5	4	1	0	0	0	6	1	6	93Tothb_S2.1570
1	1	3809.1108	1.000e-4	0	0	1	7	3	5	0	0	0	8	1	8	93Tothb_S2.1571
1	1	3828.9926	1.000e-4	1	0	0	5	5	0	0	0	0	6	2	5	93Tothb_S2.1605
1	1	3844.8472	1.000e-4	0	0	1	5	3	3	0	0	0	5	1	4	93Tothb_S2.1623
1	1	3898.7616	3.572e-4	0	0	1	5	4	2	0	0	0	5	2	3	93Tothb_S2.1706
1	1	3905.1263	1.094e-4	0	0	1	6	4	2	0	0	0	7	0	7	93Tothb_S2.1717
1	1	3995.0068	1.000e-4	1	0	0	6	4	3	0	0	0	5	1	4	93Tothb_S2.1901
1	1	4019.9242	1.915e-4	0	0	1	5	4	2	0	0	0	5	0	5	93Tothb_S2.1954
1	1	4025.3513	1.000e-4	0	0	1	6	2	4	0	0	0	5	0	5	93Tothb_S2.1959
1	1	4031.4032	3.617e-4	1	0	0	5	4	1	0	0	0	4	1	4	93Tothb_S2.1973
1	1	4056.5562	1.350e-4	1	0	0	5	5	0	0	0	0	5	0	5	93Tothb_S2.2020
1	1	4088.0895	3.274e-4	0	0	1	4	4	0	0	0	0	3	0	3	93Tothb_S2.2060
1	1	2999.651	1.000e-3	1	0	0	6	4	3	0	0	0	7	7	0	93Tothb_S3.392
1	1	3236.155	3.251e-3	0	0	1	7	2	6	0	0	0	7	6	1	93Tothb_S3.547
1	1	3247.853	1.085e-3	1	0	0	6	3	4	0	0	0	6	6	1	93Tothb_S3.555
1	1	3752.138	1.000e-3	1	0	0	6	2	5	0	0	0	6	1	6	93Tothb_S3.1460
1	1	3334.62887	1.000e-4	1	0	0	6	4	3	0	0	0	7	5	2	83ToBr.16
1	1	3336.84611	1.000e-4	1	0	0	5	5	0	0	0	0	6	6	1	83ToBr.19
1	1	3355.70568	2.460e-4	0	0	1	5	3	3	0	0	0	6	5	2	83ToBr.20
1	1	3357.03446	1.468e-4	1	0	0	6	2	5	0	0	0	7	3	4	83ToBr.21
1	1	3361.67244	3.173e-4	1	0	0	6	3	4	0	0	0	7	4	3	83ToBr.23
1	1	3367.64239	1.000e-4	1	0	0	5	4	1	0	0	0	6	5	2	83ToBr.26
1	1	3384.38693	1.491e-4	0	0	1	4	3	1	0	0	0	5	5	0	83ToBr.27
1	1	3392.94128	1.000e-4	1	0	0	4	4	1	0	0	0	5	5	0	83ToBr.31
1	1	3397.21310	1.741e-4	1	0	0	5	3	2	0	0	0	6	4	3	83ToBr.32
1	1	3419.46182	3.760e-4	0	0	1	6	2	4	0	0	0	7	4	3	83ToBr.34
1	1	3427.91702	1.144e-4	0	0	1	5	1	5	0	0	0	6	3	4	83ToBr.38
1	1	3448.40038	1.000e-4	0	0	1	6	1	5	0	0	0	7	3	4	83ToBr.42
1	1	3455.78072	6.524e-4	0	0	1	4	2	2	0	0	0	5	4	1	83ToBr.43
1	1	3542.73104	1.230e-4	1	0	0	4	3	2	0	0	0	4	4	1	83ToBr.65
1	1	3543.59708	1.927e-4	1	0	0	5	3	2	0	0	0	5	4	1	83ToBr.66
1	1	3564.68983	1.266e-4	0	2	0	6	6	1	0	0	0	7	3	4	83ToBr.70
1	1	3568.08406	2.863e-4	0	0	1	5	1	5	0	0	0	5	3	2	83ToBr.71
1	1	3593.97439	1.274e-4	0	0	1	6	2	4	0	0	0	6	4	3	83ToBr.78
1	1	3742.38580	4.120e-4	0	0	1	4	1	3	0	0	0	3	3	0	83ToBr.94
1	1	4031.40336	5.217e-4	1	0	0	5	4	1	0	0	0	4	1	4	83ToBr.124
1	1	3005.45480	2.388e-4	0	2	0	5	5	0	0	0	0	6	6	1	83PiCoCaFl.62
1	1	3012.23050	1.590e-3	0	2	0	6	6	1	0	0	0	7	7	0	83PiCoCaFl.70
1	1	3268.41340	2.531e-3	2	0	0	6	3	4	0	0	1	7	3	5	83PiCoCaFl.590
1	1	3275.17440	8.253e-4	0	0	1	6	4	2	0	0	0	7	6	1	83PiCoCaFl.609
1	1	3298.10720	4.635e-4	0	0	1	7	3	5	0	0	0	8	5	4	83PiCoCaFl.672
1	1	3300.21430	3.375e-4	0	0	1	5	4	2	0	0	0	6	6	1	83PiCoCaFl.680
1	1	3329.64410	1.194e-4	0	0	1	7	2	6	0	0	0	8	4	5	83PiCoCaFl.758
1	1	3334.62970	8.427e-4	1	0	0	6	4	3	0	0	0	7	5	2	83PiCoCaFl.772
1	1	3336.84620	1.810e-4	1	0	0	5	5	0	0	0	0	6	6	1	83PiCoCaFl.777
1	1	3355.70590	1.000e-4	0	0	1	5	3	3	0	0	0	6	5	2	83PiCoCaFl.823
1	1	3357.03390	4.132e-4	1	0	0	6	2	5	0	0	0	7	3	4	83PiCoCaFl.828
1	1	3361.67250	2.573e-4	1	0	0	6	3	4	0	0	0	7	4	3	83PiCoCaFl.836
1	1	3367.64300	5.231e-4	1	0	0	5	4	1	0	0	0	6	5	2	83PiCoCaFl.853
1	1	3384.38680	2.791e-4	0	0	1	4	3	1	0	0	0	5	5	0	83PiCoCaFl.904
1	1	3392.94150	2.079e-4	1	0	0	4	4	1	0	0	0	5	5	0	83PiCoCaFl.930
1	1	3397.21370	4.259e-4	1	0	0	5	3	2	0	0	0	6	4	3	83PiCoCaFl.941
1	1	3419.46180	3.960e-4	0	0	1	6	2	4	0	0	0	7	4	3	83PiCoCaFl.1007
1	1	3420.49810	4.071e-4	1	0	0	4	3	2	0	0	0	5	4	1	83PiCoCaFl.1009
1	1	3427.91720	1.000e-4	0	0	1	5	1	5	0	0	0	6	3	4	83PiCoCaFl.1033
1	1	3437.40140	1.592e-3	0	2	0	7	5	2	0	0	0	7	4	3	83PiCoCaFl.1058
1	1	3440.16970	1.638e-3	0	2	0	5	5	0	0	0	0	5	4	1	83PiCoCaFl.1078
1	1	3446.94160	2.915e-4	1	0	0	5	2	3	0	0	0	6	3	4	83PiCoCaFl.1097
1	1	3448.40080	3.795e-4	0	0	1	6	1	5	0	0	0	7	3	4	83PiCoCaFl.1108
1	1	3455.78090	4.724e-4	0	0	1	4	2	2	0	0	0	5	4	1	83PiCoCaFl.1130
1	1	3467.67570	2.434e-4	1	0	1	4	1	3	1	0	0	5	1	4	83PiCoCaFl.1183
1	1	3493.43780	2.390e-4	0	0	1	7	3	5	0	0	0	7	5	2	83PiCoCaFl.1266
1	1	3495.17740	5.440e-4	1	0	0	6	2	5	0	0	0	7	1	6	83PiCoCaFl.1272
1	1	3496.62270	2.015e-3	1	0	0	5	1	4	0	0	0	6	2	5	83PiCoCaFl.1276
1	1	3502.22770	6.798e-4	0	0	1	5	3	3	0	0	0	5	5	0	83PiCoCaFl.1294
1	1	3505.86620	6.374e-4	1	0	0	6	4	3	0	0	0	6	5	2	83PiCoCaFl.1316
1	1	3510.50120	1.166e-3	1	0	0	6	3	4	0	0	0	7	2	5	83PiCoCaFl.1328
1	1	3514.16520	2.694e-4	1	0	0	5	4	1	0	0	0	5	5	0	83PiCoCaFl.1344
1	1	3518.99290	9.943e-4	0	0	1	4	1	3	0	0	0	5	3	2	83PiCoCaFl.1358
1	1	3521.11530	3.539e-4	0	0	1	7	2	6	0	0	0	7	4	3	83PiCoCaFl.1363
1	1	3525.84220	8.277e-4	0	0	2	6	2	5	0	0	1	7	2	6	83PiCoCaFl.1379
1	1	3527.41320	9.528e-4	0	0	2	5	2	3	0	0	1	6	2	4	83PiCoCaFl.1388
1	1	3528.11990	3.529e-4	0	0	1	4	0	4	0	0	0	5	2	3	83PiCoCaFl.1394
1	1	3536.18580	7.213e-4	1	0	0	6	3	4	0	0	0	6	4	3	83PiCoCaFl.1406
1	1	3542.73080	3.630e-4	1	0	0	4	3	2	0	0	0	4	4	1	83PiCoCaFl.1432
1	1	3543.59570	1.187e-3	1	0	0	5	3	2	0	0	0	5	4	1	83PiCoCaFl.1435
1	1	3547.15770	1.518e-4	0	0	1	7	3	5	0	0	0	8	3	6	83PiCoCaFl.1454
1	1	3550.41140	8.123e-4	1	0	0	6	2	5	0	0	0	6	3	4	83PiCoCaFl.1462
1	1	3552.10810	3.879e-4	1	0	0	6	4	3	0	0	0	7	3	4	83PiCoCaFl.1466
1	1	3560.13270	1.000e-4	0	0	1	6	4	2	0	0	0	7	4	3	83PiCoCaFl.1491
1	1	3562.40360	1.208e-3	0	2	0	5	5	0	0	0	0	4	4	1	83PiCoCaFl.1496
1	1	3564.68910	6.034e-4	0	2	0	6	6	1	0	0	0	7	3	4	83PiCoCaFl.1504
1	1	3565.67150	7.036e-4	0	0	1	6	3	3	0	0	0	7	3	4	83PiCoCaFl.1507
1	1	3566.75190	6.469e-4	0	0	1	7	2	6	0	0	0	8	2	7	83PiCoCaFl.1512
1	1	3568.08410	3.263e-4	0	0	1	5	1	5	0	0	0	5	3	2	83PiCoCaFl.1517
1	1	3568.28990	4.278e-4	0	0	1	6	2	4	0	0	0	7	2	5	83PiCoCaFl.1518
1	1	3578.01490	1.000e-4	0	0	1	4	2	2	0	0	0	4	4	1	83PiCoCaFl.1541
1	1	3587.10810	1.522e-4	1	0	0	5	2	3	0	0	0	5	3	2	83PiCoCaFl.1565
1	1	3588.54710	1.000e-4	0	0	1	5	4	2	0	0	0	6	4	3	83PiCoCaFl.1571
1	1	3593.97340	1.117e-3	0	0	1	6	2	4	0	0	0	6	4	3	83PiCoCaFl.1590
1	1	3595.32610	1.253e-4	0	0	1	5	3	3	0	0	0	6	3	4	83PiCoCaFl.1594
1	1	3601.02650	1.692e-4	1	0	0	5	3	2	0	0	0	6	2	5	83PiCoCaFl.1617
1	1	3603.02480	6.362e-4	1	0	0	5	1	4	0	0	0	5	2	3	83PiCoCaFl.1622
1	1	3607.26230	2.256e-4	1	0	0	5	4	1	0	0	0	6	3	4	83PiCoCaFl.1632
1	1	3612.56220	1.878e-4	0	0	1	5	2	4	0	0	0	6	2	5	83PiCoCaFl.1648
1	1	3614.51020	5.420e-4	0	0	1	4	4	0	0	0	0	5	4	1	83PiCoCaFl.1654
1	1	3617.65060	7.134e-4	0	0	1	4	3	1	0	0	0	5	3	2	83PiCoCaFl.1666
1	1	3619.61760	5.724e-3	0	0	1	4	2	2	0	0	0	5	2	3	83PiCoCaFl.1669
1	1	3625.18020	1.017e-3	1	0	0	5	5	0	0	0	0	6	4	3	83PiCoCaFl.1679
1	1	3628.35080	4.353e-3	0	0	1	4	1	3	0	0	0	5	1	4	83PiCoCaFl.1682
1	1	3629.63830	5.180e-3	0	0	1	5	1	5	0	0	0	6	1	6	83PiCoCaFl.1687
1	1	3641.77800	3.197e-4	0	0	1	6	1	5	0	0	0	6	3	4	83PiCoCaFl.1727
1	1	3645.28700	1.000e-4	0	0	1	4	1	3	0	0	0	4	3	2	83PiCoCaFl.1734
1	1	3647.55260	2.864e-4	0	0	1	3	3	1	0	0	0	4	3	2	83PiCoCaFl.1741
1	1	3648.66710	5.541e-4	1	0	0	5	2	3	0	0	0	6	1	6	83PiCoCaFl.1746
1	1	3649.27620	6.819e-3	0	0	1	4	0	4	0	0	0	5	0	5	83PiCoCaFl.1748
1	1	3669.94320	2.699e-4	0	0	1	7	2	6	0	0	0	7	2	5	83PiCoCaFl.1811
1	1	3670.50940	8.416e-3	0	0	2	6	4	3	0	0	1	6	4	2	83PiCoCaFl.1814
1	1	3674.26830	3.391e-4	0	0	1	4	0	4	0	0	0	4	2	3	83PiCoCaFl.1825
1	1	3677.43760	7.153e-4	0	0	1	5	1	5	0	0	0	5	1	4	83PiCoCaFl.1832
1	1	3696.46210	3.894e-4	1	0	0	5	2	3	0	0	0	5	1	4	83PiCoCaFl.1894
1	1	3707.42730	1.000e-4	1	0	0	5	3	2	0	0	0	5	2	3	83PiCoCaFl.1927
1	1	3710.91750	6.062e-4	0	0	1	7	3	5	0	0	0	7	3	4	83PiCoCaFl.1939
1	1	3718.96360	4.906e-4	0	0	1	5	2	4	0	0	0	5	2	3	83PiCoCaFl.1966
1	1	3724.18850	2.981e-4	1	0	0	5	1	4	0	0	0	5	0	5	83PiCoCaFl.1985
1	1	3730.47670	1.174e-4	1	0	0	4	3	2	0	0	0	4	2	3	83PiCoCaFl.2002
1	1	3734.64540	4.507e-4	0	0	1	6	4	2	0	0	0	6	4	3	83PiCoCaFl.2009
1	1	3734.93240	1.661e-3	0	0	1	5	4	2	0	0	0	5	4	1	83PiCoCaFl.2010
1	1	3735.49340	7.859e-4	0	0	1	5	3	3	0	0	0	5	3	2	83PiCoCaFl.2013
1	1	3736.74430	1.172e-3	0	0	1	4	4	0	0	0	0	4	4	1	83PiCoCaFl.2015
1	1	3739.99880	3.262e-4	1	0	0	6	3	4	0	0	0	6	2	5	83PiCoCaFl.2023
1	1	3740.77590	1.258e-3	0	0	1	4	2	2	0	0	0	5	0	5	83PiCoCaFl.2026
1	1	3742.38630	9.120e-4	0	0	1	4	1	3	0	0	0	3	3	0	83PiCoCaFl.2028
1	1	3743.94390	2.585e-3	0	0	1	4	3	1	0	0	0	4	3	2	83PiCoCaFl.2030
1	1	3744.65490	3.703e-3	0	0	1	3	3	1	0	0	0	3	3	0	83PiCoCaFl.2032
1	1	3747.42930	1.351e-4	1	0	0	5	4	1	0	0	0	5	3	2	83PiCoCaFl.2040
1	1	3749.17680	2.978e-3	1	0	0	5	1	4	0	0	0	4	2	3	83PiCoCaFl.2047
1	1	3752.13750	1.058e-3	1	0	0	6	2	5	0	0	0	6	1	6	83PiCoCaFl.2053
1	1	3752.50110	4.024e-4	1	0	0	4	4	1	0	0	0	4	3	2	83PiCoCaFl.2056
1	1	3758.06860	9.975e-4	0	2	0	6	6	1	0	0	0	6	3	4	83PiCoCaFl.2066
1	1	3759.05070	5.972e-4	0	0	1	6	3	3	0	0	0	6	3	4	83PiCoCaFl.2069
1	1	3762.47580	1.244e-3	0	0	1	4	0	4	0	0	0	3	2	1	83PiCoCaFl.2075
1	1	3765.76020	1.000e-4	0	0	1	4	2	2	0	0	0	4	2	3	83PiCoCaFl.2081
1	1	3771.56320	4.042e-4	1	0	0	5	5	0	0	0	0	5	4	1	83PiCoCaFl.2097
1	1	3781.94570	7.410e-4	0	0	1	6	1	5	0	0	0	5	3	2	83PiCoCaFl.2113
1	1	3785.50980	2.886e-4	0	0	2	5	0	5	0	0	1	4	0	4	83PiCoCaFl.2121
1	1	3797.78780	1.126e-4	0	0	1	6	2	4	0	0	0	6	2	5	83PiCoCaFl.2142
1	1	3799.93330	1.000e-4	1	0	0	6	2	5	0	0	0	5	1	4	83PiCoCaFl.2146
1	1	3802.96590	3.209e-4	0	0	1	4	1	3	0	0	0	4	1	4	83PiCoCaFl.2157
1	1	3811.98830	7.055e-4	0	0	2	5	2	3	0	0	1	4	2	2	83PiCoCaFl.2174
1	1	3812.72370	1.690e-3	0	0	2	6	2	5	0	0	1	5	2	4	83PiCoCaFl.2177
1	1	3818.68310	6.000e-4	1	0	0	4	3	2	0	0	0	3	2	1	83PiCoCaFl.2188
1	1	3828.59060	4.434e-4	1	0	0	5	3	2	0	0	0	5	0	5	83PiCoCaFl.2207
1	1	3837.86610	3.164e-3	0	0	1	4	0	4	0	0	0	3	0	3	83PiCoCaFl.2221
1	1	3840.12690	1.025e-3	0	0	1	5	2	4	0	0	0	5	0	5	83PiCoCaFl.2225
1	1	3841.04530	5.043e-4	0	0	1	4	3	1	0	0	0	3	3	0	83PiCoCaFl.2226
1	1	3843.50490	2.347e-4	0	0	1	6	1	5	0	0	0	6	1	6	83PiCoCaFl.2229
1	1	3844.84760	4.444e-4	0	0	1	5	3	3	0	0	0	5	1	4	83PiCoCaFl.2232
1	1	3846.39980	6.045e-4	1	0	0	6	3	4	0	0	0	5	2	3	83PiCoCaFl.2237
1	1	3849.05970	2.633e-4	0	0	1	7	3	5	0	0	0	7	1	6	83PiCoCaFl.2243
1	1	3849.59940	3.913e-4	1	0	0	4	4	1	0	0	0	3	3	0	83PiCoCaFl.2246
1	1	3853.09830	1.858e-4	0	0	2	7	3	4	0	0	1	6	3	3	83PiCoCaFl.2253
1	1	3853.57600	2.229e-4	1	0	0	5	3	2	0	0	0	4	2	3	83PiCoCaFl.2255
1	1	3854.44100	2.846e-3	0	0	1	4	1	3	0	0	0	3	1	2	83PiCoCaFl.2257
1	1	3856.70420	2.367e-4	0	0	1	3	3	1	0	0	0	3	1	2	83PiCoCaFl.2263
1	1	3856.78560	1.894e-3	1	0	0	5	4	1	0	0	0	5	1	4	83PiCoCaFl.2264
1	1	3857.16390	3.093e-4	0	0	1	5	4	2	0	0	0	4	4	1	83PiCoCaFl.2265
1	1	3861.78740	3.853e-4	0	0	1	5	3	3	0	0	0	4	3	2	83PiCoCaFl.2275
1	1	3865.11060	8.956e-4	0	0	1	5	2	4	0	0	0	4	2	3	83PiCoCaFl.2288
1	1	3866.10940	1.834e-4	0	0	1	7	2	6	0	0	0	7	0	7	83PiCoCaFl.2291
1	1	3871.08250	8.787e-4	1	0	0	5	2	3	0	0	0	4	1	4	83PiCoCaFl.2303
1	1	3873.72470	3.639e-4	1	0	0	5	4	1	0	0	0	4	3	2	83PiCoCaFl.2308
1	1	3881.02850	1.000e-4	0	0	1	6	4	2	0	0	0	5	4	1	83PiCoCaFl.2322
1	1	3891.30110	1.599e-3	0	0	1	6	1	5	0	0	0	5	1	4	83PiCoCaFl.2342
1	1	3898.23410	1.419e-4	0	2	0	6	6	1	0	0	0	5	3	2	83PiCoCaFl.2364
1	1	3898.76040	8.428e-4	0	0	1	5	4	2	0	0	0	5	2	3	83PiCoCaFl.2365
1	1	3899.21660	1.421e-4	0	0	1	6	3	3	0	0	0	5	3	2	83PiCoCaFl.2366
1	1	3899.44240	1.030e-3	0	0	1	7	2	6	0	0	0	6	2	5	83PiCoCaFl.2367
1	1	3904.18790	7.342e-4	0	0	1	6	2	4	0	0	0	5	2	3	83PiCoCaFl.2375
1	1	3904.29480	1.000e-4	0	0	1	7	3	5	0	0	0	6	3	4	83PiCoCaFl.2376
1	1	3929.36090	1.000e-4	0	0	1	4	2	2	0	0	0	3	0	3	83PiCoCaFl.2441
1	1	3938.45920	8.555e-4	0	0	1	6	4	2	0	0	0	6	2	5	83PiCoCaFl.2459
1	1	3950.57360	2.121e-4	0	0	1	3	3	1	0	0	0	2	1	2	83PiCoCaFl.2486
1	1	3953.09710	4.615e-4	0	0	1	4	3	1	0	0	0	3	1	2	83PiCoCaFl.2489
1	1	3961.65650	4.726e-3	1	0	0	4	4	1	0	0	0	3	1	2	83PiCoCaFl.2512
1	1	3967.56170	2.612e-4	1	0	0	6	3	4	0	0	0	5	0	5	83PiCoCaFl.2526
1	1	3995.00230	4.492e-3	1	0	0	6	4	3	0	0	0	5	1	4	83PiCoCaFl.2582
1	1	3005.453880	6.812e-4	0	2	0	5	5	0	0	0	0	6	6	1	73CaFlGuAm.24
1	1	3275.175710	4.847e-4	0	0	1	6	4	2	0	0	0	7	6	1	73CaFlGuAm.171
1	1	3298.106880	1.435e-4	0	0	1	7	3	5	0	0	0	8	5	4	73CaFlGuAm.198
1	1	3300.214710	7.475e-4	0	0	1	5	4	2	0	0	0	6	6	1	73CaFlGuAm.200
1	1	3329.644400	1.806e-4	0	0	1	7	2	6	0	0	0	8	4	5	73CaFlGuAm.223
1	1	3334.629010	1.527e-4	1	0	0	6	4	3	0	0	0	7	5	2	73CaFlGuAm.224
1	1	3336.845989	1.000e-4	1	0	0	5	5	0	0	0	0	6	6	1	73CaFlGuAm.226
1	1	3355.705990	1.000e-4	0	0	1	5	3	3	0	0	0	6	5	2	73CaFlGuAm.242
1	1	3357.034170	1.432e-4	1	0	0	6	2	5	0	0	0	7	3	4	73CaFlGuAm.245
1	1	3361.672530	2.273e-4	1	0	0	6	3	4	0	0	0	7	4	3	73CaFlGuAm.248
1	1	3364.289369	3.804e-4	0	0	1	4	0	4	0	0	0	5	4	1	73CaFlGuAm.252
1	1	3367.642719	2.421e-4	1	0	0	5	4	1	0	0	0	6	5	2	73CaFlGuAm.258
1	1	3384.387030	1.000e-4	0	0	1	4	3	1	0	0	0	5	5	0	73CaFlGuAm.273
1	1	3392.941559	2.669e-4	1	0	0	4	4	1	0	0	0	5	5	0	73CaFlGuAm.278
1	1	3397.213090	1.841e-4	1	0	0	5	3	2	0	0	0	6	4	3	73CaFlGuAm.285
1	1	3419.461850	3.460e-4	0	0	1	6	2	4	0	0	0	7	4	3	73CaFlGuAm.302
1	1	3420.498080	3.871e-4	1	0	0	4	3	2	0	0	0	5	4	1	73CaFlGuAm.303
1	1	3427.917230	1.000e-4	0	0	1	5	1	5	0	0	0	6	3	4	73CaFlGuAm.311
1	1	3437.400999	1.191e-3	0	2	0	7	5	2	0	0	0	7	4	3	73CaFlGuAm.318
1	1	3439.195000	1.000e-4	1	0	0	5	1	4	0	0	0	5	4	1	73CaFlGuAm.325
1	1	3440.171630	2.919e-4	0	2	0	5	5	0	0	0	0	5	4	1	73CaFlGuAm.331
1	1	3446.941440	1.315e-4	1	0	0	5	2	3	0	0	0	6	3	4	73CaFlGuAm.341
1	1	3446.310000	1.786e-3	0	0	1	6	4	2	0	0	0	6	6	1	73CaFlGuAm.342
1	1	3448.400440	1.000e-4	0	0	1	6	1	5	0	0	0	7	3	4	73CaFlGuAm.347
1	1	3455.781110	2.624e-4	0	0	1	4	2	2	0	0	0	5	4	1	73CaFlGuAm.349
1	1	3493.438099	1.000e-4	0	0	1	7	3	5	0	0	0	7	5	2	73CaFlGuAm.413
1	1	3495.177219	3.630e-4	1	0	0	6	2	5	0	0	0	7	1	6	73CaFlGuAm.414
1	1	3496.624760	1.000e-4	1	0	0	5	1	4	0	0	0	6	2	5	73CaFlGuAm.415
1	1	3502.228390	1.000e-4	0	0	1	5	3	3	0	0	0	5	5	0	73CaFlGuAm.427
1	1	3505.865340	2.226e-4	1	0	0	6	4	3	0	0	0	6	5	2	73CaFlGuAm.437
1	1	3510.499949	1.000e-4	1	0	0	6	3	4	0	0	0	7	2	5	73CaFlGuAm.445
1	1	3514.165030	1.000e-4	1	0	0	5	4	1	0	0	0	5	5	0	73CaFlGuAm.453
1	1	3518.447380	1.739e-4	0	2	0	6	6	1	0	0	0	6	5	2	73CaFlGuAm.456
1	1	3518.992080	1.743e-4	0	0	1	4	1	3	0	0	0	5	3	2	73CaFlGuAm.458
1	1	3521.115250	4.039e-4	0	0	1	7	2	6	0	0	0	7	4	3	73CaFlGuAm.461
1	1	3528.120540	2.871e-4	0	0	1	4	0	4	0	0	0	5	2	3	73CaFlGuAm.478
1	1	3536.184909	1.697e-4	1	0	0	6	3	4	0	0	0	6	4	3	73CaFlGuAm.486
1	1	3542.731130	1.000e-4	1	0	0	4	3	2	0	0	0	4	4	1	73CaFlGuAm.497
1	1	3543.597050	1.627e-4	1	0	0	5	3	2	0	0	0	5	4	1	73CaFlGuAm.501
1	1	3547.157780	2.318e-4	0	0	1	7	3	5	0	0	0	8	3	6	73CaFlGuAm.509
1	1	3550.412439	2.267e-4	1	0	0	6	2	5	0	0	0	6	3	4	73CaFlGuAm.515
1	1	3552.107889	1.769e-4	1	0	0	6	4	3	0	0	0	7	3	4	73CaFlGuAm.520
1	1	3555.132100	5.059e-4	0	0	1	5	2	4	0	0	0	5	4	1	73CaFlGuAm.524
1	1	3560.132920	2.921e-4	0	0	1	6	4	2	0	0	0	7	4	3	73CaFlGuAm.530
1	1	3562.404870	1.000e-4	0	2	0	5	5	0	0	0	0	4	4	1	73CaFlGuAm.534
1	1	3564.689979	2.756e-4	0	2	0	6	6	1	0	0	0	7	3	4	73CaFlGuAm.539
1	1	3565.672669	4.654e-4	0	0	1	6	3	3	0	0	0	7	3	4	73CaFlGuAm.541
1	1	3566.752799	2.521e-4	0	0	1	7	2	6	0	0	0	8	2	7	73CaFlGuAm.546
1	1	3568.289830	3.578e-4	0	0	1	6	2	4	0	0	0	7	2	5	73CaFlGuAm.549
1	1	3568.083590	1.837e-4	0	0	1	5	1	5	0	0	0	5	3	2	73CaFlGuAm.550
1	1	3578.014340	5.024e-4	0	0	1	4	2	2	0	0	0	4	4	1	73CaFlGuAm.561
1	1	3586.543980	1.017e-3	0	0	1	6	1	5	0	0	0	7	1	6	73CaFlGuAm.574
1	1	3587.108230	2.822e-4	1	0	0	5	2	3	0	0	0	5	3	2	73CaFlGuAm.579
1	1	3588.547320	1.939e-4	0	0	1	5	4	2	0	0	0	6	4	3	73CaFlGuAm.584
1	1	3593.974439	1.000e-4	0	0	1	6	2	4	0	0	0	6	4	3	73CaFlGuAm.593
1	1	3595.326329	3.543e-4	0	0	1	5	3	3	0	0	0	6	3	4	73CaFlGuAm.595
1	1	3601.026790	1.208e-4	1	0	0	5	3	2	0	0	0	6	2	5	73CaFlGuAm.609
1	1	3603.025810	3.738e-4	1	0	0	5	1	4	0	0	0	5	2	3	73CaFlGuAm.612
1	1	3604.005330	3.488e-3	0	2	0	5	5	0	0	0	0	5	2	3	73CaFlGuAm.613
1	1	3607.262789	2.634e-4	1	0	0	5	4	1	0	0	0	6	3	4	73CaFlGuAm.617
1	1	3611.911710	4.198e-4	0	2	0	7	5	2	0	0	0	6	4	3	73CaFlGuAm.624
1	1	3612.562630	2.422e-4	0	0	1	5	2	4	0	0	0	6	2	5	73CaFlGuAm.626
1	1	3614.510000	3.420e-4	0	0	1	4	4	0	0	0	0	5	4	1	73CaFlGuAm.629
1	1	3617.651640	3.266e-4	0	0	1	4	3	1	0	0	0	5	3	2	73CaFlGuAm.635
1	1	3619.612230	3.541e-4	0	0	1	4	2	2	0	0	0	5	2	3	73CaFlGuAm.639
1	1	3625.179270	1.000e-4	1	0	0	5	5	0	0	0	0	6	4	3	73CaFlGuAm.645
1	1	3626.206220	6.936e-4	1	0	0	4	4	1	0	0	0	5	3	2	73CaFlGuAm.647
1	1	3628.347600	1.153e-3	0	0	1	4	1	3	0	0	0	5	1	4	73CaFlGuAm.648
1	1	3629.643660	1.800e-4	0	0	1	5	1	5	0	0	0	6	1	6	73CaFlGuAm.652
1	1	3641.778430	1.103e-4	0	0	1	6	1	5	0	0	0	6	3	4	73CaFlGuAm.665
1	1	3645.287490	4.131e-4	0	0	1	4	1	3	0	0	0	4	3	2	73CaFlGuAm.669
1	1	3647.553050	1.636e-4	0	0	1	3	3	1	0	0	0	4	3	2	73CaFlGuAm.672
1	1	3648.668090	4.359e-4	1	0	0	5	2	3	0	0	0	6	1	6	73CaFlGuAm.675
1	1	3649.282710	3.086e-4	0	0	1	4	0	4	0	0	0	5	0	5	73CaFlGuAm.676
1	1	3664.969709	2.986e-4	0	2	0	6	6	1	0	0	0	5	5	0	73CaFlGuAm.687
1	1	3665.829209	1.148e-3	1	0	0	5	3	2	0	0	0	4	4	1	73CaFlGuAm.689
1	1	3669.943260	3.299e-4	0	0	1	7	2	6	0	0	0	7	2	5	73CaFlGuAm.695
1	1	3674.269400	7.609e-4	0	0	1	4	0	4	0	0	0	4	2	3	73CaFlGuAm.697
1	1	3677.438580	2.647e-4	0	0	1	5	1	5	0	0	0	5	1	4	73CaFlGuAm.701
1	1	3682.569300	6.080e-4	1	0	0	6	3	4	0	0	0	5	4	1	73CaFlGuAm.709
1	1	3694.378659	2.859e-4	0	0	1	5	1	5	0	0	0	4	3	2	73CaFlGuAm.734
1	1	3695.628229	2.537e-4	0	0	1	7	2	6	0	0	0	6	4	3	73CaFlGuAm.736
1	1	3696.462969	4.796e-4	1	0	0	5	2	3	0	0	0	5	1	4	73CaFlGuAm.737
1	1	3703.815430	6.835e-4	0	0	1	6	3	3	0	0	0	7	1	6	73CaFlGuAm.752
1	1	3705.491100	1.379e-4	1	0	0	4	3	2	0	0	0	5	0	5	73CaFlGuAm.754
1	1	3706.666810	4.900e-4	1	0	0	6	3	4	0	0	0	7	0	7	73CaFlGuAm.761
1	1	3707.427519	1.281e-4	1	0	0	5	3	2	0	0	0	5	2	3	73CaFlGuAm.764
1	1	3710.917590	6.962e-4	0	0	1	7	3	5	0	0	0	7	3	4	73CaFlGuAm.770
1	1	3713.404600	1.481e-3	1	0	0	5	2	3	0	0	0	4	3	2	73CaFlGuAm.778
1	1	3718.963950	8.406e-4	0	0	1	5	2	4	0	0	0	5	2	3	73CaFlGuAm.785
1	1	3724.188819	6.171e-4	1	0	0	5	1	4	0	0	0	5	0	5	73CaFlGuAm.803
1	1	3727.005710	1.450e-4	0	0	1	4	3	1	0	0	0	5	1	4	73CaFlGuAm.807
1	1	3730.476790	2.074e-4	1	0	0	4	3	2	0	0	0	4	2	3	73CaFlGuAm.814
1	1	3734.931290	5.507e-4	0	0	1	5	4	2	0	0	0	5	4	1	73CaFlGuAm.820
1	1	3734.645630	6.807e-4	0	0	1	6	4	2	0	0	0	6	4	3	73CaFlGuAm.821
1	1	3735.560090	1.000e-4	1	0	0	4	4	1	0	0	0	5	1	4	73CaFlGuAm.825
1	1	3735.492820	2.059e-4	0	0	1	5	3	3	0	0	0	5	3	2	73CaFlGuAm.826
1	1	3736.744419	1.291e-3	0	0	1	4	4	0	0	0	0	4	4	1	73CaFlGuAm.829
1	1	3739.998590	1.162e-4	1	0	0	6	3	4	0	0	0	6	2	5	73CaFlGuAm.833
1	1	3740.774590	1.000e-4	0	0	1	4	2	2	0	0	0	5	0	5	73CaFlGuAm.837
1	1	3740.358580	4.493e-4	0	0	1	6	2	4	0	0	0	5	4	1	73CaFlGuAm.838
1	1	3742.385820	4.320e-4	0	0	1	4	1	3	0	0	0	3	3	0	73CaFlGuAm.841
1	1	3743.947450	9.654e-4	0	0	1	4	3	1	0	0	0	4	3	2	73CaFlGuAm.843
1	1	3744.651800	6.025e-4	0	0	1	3	3	1	0	0	0	3	3	0	73CaFlGuAm.844
1	1	3745.485700	1.000e-4	1	0	0	6	4	3	0	0	0	6	3	4	73CaFlGuAm.848
1	1	3747.429570	4.051e-4	1	0	0	5	4	1	0	0	0	5	3	2	73CaFlGuAm.852
1	1	3749.174130	3.076e-4	1	0	0	5	1	4	0	0	0	4	2	3	73CaFlGuAm.857
1	1	3752.138949	3.910e-4	1	0	0	6	2	5	0	0	0	6	1	6	73CaFlGuAm.865
1	1	3752.501109	4.114e-4	1	0	0	4	4	1	0	0	0	4	3	2	73CaFlGuAm.866
1	1	3758.067850	2.475e-4	0	2	0	6	6	1	0	0	0	6	3	4	73CaFlGuAm.875
1	1	3759.050570	4.672e-4	0	0	1	6	3	3	0	0	0	6	3	4	73CaFlGuAm.879
1	1	3762.475030	4.736e-4	0	0	1	4	0	4	0	0	0	3	2	1	73CaFlGuAm.885
1	1	3764.454999	7.597e-4	0	0	1	6	2	4	0	0	0	7	0	7	73CaFlGuAm.887
1	1	3765.760509	2.469e-4	0	0	1	4	2	2	0	0	0	4	2	3	73CaFlGuAm.889
1	1	3771.563260	4.642e-4	1	0	0	5	5	0	0	0	0	5	4	1	73CaFlGuAm.900
1	1	3778.340220	1.000e-4	0	0	1	4	4	0	0	0	0	5	2	3	73CaFlGuAm.906
1	1	3781.945249	2.900e-4	0	0	1	6	1	5	0	0	0	5	3	2	73CaFlGuAm.912
1	1	3797.788490	5.774e-4	0	0	1	6	2	4	0	0	0	6	2	5	73CaFlGuAm.935
1	1	3799.933460	1.000e-4	1	0	0	6	2	5	0	0	0	5	1	4	73CaFlGuAm.939
1	1	3802.966160	5.809e-4	0	0	1	4	1	3	0	0	0	4	1	4	73CaFlGuAm.943
1	1	3818.682370	1.300e-4	1	0	0	4	3	2	0	0	0	3	2	1	73CaFlGuAm.961
1	1	3828.590690	5.334e-4	1	0	0	5	3	2	0	0	0	5	0	5	73CaFlGuAm.971
1	1	3837.870249	9.850e-4	0	0	1	4	0	4	0	0	0	3	0	3	73CaFlGuAm.983
1	1	3840.126130	2.549e-4	0	0	1	5	2	4	0	0	0	5	0	5	73CaFlGuAm.986
1	1	3841.045160	3.643e-4	0	0	1	4	3	1	0	0	0	3	3	0	73CaFlGuAm.989
1	1	3843.505290	6.247e-4	0	0	1	6	1	5	0	0	0	6	1	6	73CaFlGuAm.990
1	1	3844.847460	3.044e-4	0	0	1	5	3	3	0	0	0	5	1	4	73CaFlGuAm.993
1	1	3846.399180	1.000e-4	1	0	0	6	3	4	0	0	0	5	2	3	73CaFlGuAm.995
1	1	3849.598260	7.487e-4	1	0	0	4	4	1	0	0	0	3	3	0	73CaFlGuAm.998
1	1	3849.059620	1.833e-4	0	0	1	7	3	5	0	0	0	7	1	6	73CaFlGuAm.1001
1	1	3852.057529	1.000e-4	0	0	1	5	1	5	0	0	0	4	1	4	73CaFlGuAm.1003
1	1	3853.576179	4.019e-4	1	0	0	5	3	2	0	0	0	4	2	3	73CaFlGuAm.1004
1	1	3853.967800	1.621e-3	0	0	1	4	2	2	0	0	0	3	2	1	73CaFlGuAm.1005
1	1	3854.439240	1.086e-3	0	0	1	4	1	3	0	0	0	3	1	2	73CaFlGuAm.1006
1	1	3856.704430	4.667e-4	0	0	1	3	3	1	0	0	0	3	1	2	73CaFlGuAm.1009
1	1	3856.783860	1.535e-4	1	0	0	5	4	1	0	0	0	5	1	4	73CaFlGuAm.1010
1	1	3857.164780	5.707e-4	0	0	1	5	4	2	0	0	0	4	4	1	73CaFlGuAm.1013
1	1	3861.788090	3.047e-4	0	0	1	5	3	3	0	0	0	4	3	2	73CaFlGuAm.1018
1	1	3865.112829	1.333e-3	0	0	1	5	2	4	0	0	0	4	2	3	73CaFlGuAm.1024
1	1	3866.109559	3.424e-4	0	0	1	7	2	6	0	0	0	7	0	7	73CaFlGuAm.1026
1	1	3871.081960	3.387e-4	1	0	0	5	2	3	0	0	0	4	1	4	73CaFlGuAm.1035
1	1	3873.724610	2.739e-4	1	0	0	5	4	1	0	0	0	4	3	2	73CaFlGuAm.1036
1	1	3881.028759	1.964e-4	0	0	1	6	4	2	0	0	0	5	4	1	73CaFlGuAm.1047
1	1	3891.300150	6.494e-4	0	0	1	6	1	5	0	0	0	5	1	4	73CaFlGuAm.1060
1	1	3893.796329	1.000e-4	1	0	0	5	5	0	0	0	0	4	4	1	73CaFlGuAm.1063
1	1	3898.234540	2.981e-4	0	2	0	6	6	1	0	0	0	5	3	2	73CaFlGuAm.1074
1	1	3898.760440	8.028e-4	0	0	1	5	4	2	0	0	0	5	2	3	73CaFlGuAm.1075
1	1	3899.441920	5.496e-4	0	0	1	7	2	6	0	0	0	6	2	5	73CaFlGuAm.1076
1	1	3899.217310	5.679e-4	0	0	1	6	3	3	0	0	0	5	3	2	73CaFlGuAm.1077
1	1	3901.625460	4.732e-4	0	0	1	4	3	1	0	0	0	4	1	4	73CaFlGuAm.1080
1	1	3904.294940	1.471e-4	0	0	1	7	3	5	0	0	0	6	3	4	73CaFlGuAm.1083
1	1	3904.188960	3.258e-4	0	0	1	6	2	4	0	0	0	5	2	3	73CaFlGuAm.1084
1	1	3910.179999	7.992e-4	1	0	0	4	4	1	0	0	0	4	1	4	73CaFlGuAm.1094
1	1	3924.488229	3.187e-4	0	0	1	4	4	0	0	0	0	4	2	3	73CaFlGuAm.1114
1	1	3929.361320	4.330e-4	0	0	1	4	2	2	0	0	0	3	0	3	73CaFlGuAm.1126
1	1	3938.458219	1.255e-4	0	0	1	6	4	2	0	0	0	6	2	5	73CaFlGuAm.1137
1	1	3950.573589	2.011e-4	0	0	1	3	3	1	0	0	0	2	1	2	73CaFlGuAm.1155
1	1	3953.097559	1.000e-4	0	0	1	4	3	1	0	0	0	3	1	2	73CaFlGuAm.1158
1	1	3960.776420	1.000e-4	0	0	1	6	3	3	0	0	0	6	1	6	73CaFlGuAm.1168
1	1	3961.652830	1.056e-3	1	0	0	4	4	1	0	0	0	3	1	2	73CaFlGuAm.1170
1	1	3967.562189	2.278e-4	1	0	0	6	3	4	0	0	0	5	0	5	73CaFlGuAm.1177
1	1	3995.007119	3.268e-4	1	0	0	6	4	3	0	0	0	5	1	4	73CaFlGuAm.1215
1	1	4007.588749	1.000e-4	0	2	0	6	6	1	0	0	0	5	1	4	73CaFlGuAm.1231
1	1	4008.571559	2.753e-4	0	0	1	6	3	3	0	0	0	5	1	4	73CaFlGuAm.1232
1	1	4012.694710	2.449e-4	0	0	1	4	4	0	0	0	0	3	2	1	73CaFlGuAm.1235
1	1	4019.466540	2.525e-4	0	0	1	5	3	3	0	0	0	4	1	4	73CaFlGuAm.1247
1	1	4025.351599	1.991e-4	0	0	1	6	2	4	0	0	0	5	0	5	73CaFlGuAm.1251
1	1	4031.403080	2.417e-4	1	0	0	5	4	1	0	0	0	4	1	4	73CaFlGuAm.1254
1	1	4044.909570	1.000e-4	0	0	1	5	4	2	0	0	0	4	2	3	73CaFlGuAm.1263
1	1	4044.859800	7.339e-4	0	0	1	6	4	2	0	0	0	5	2	3	73CaFlGuAm.1264
1	1	4106.020860	2.786e-4	0	0	1	7	3	5	0	0	0	6	1	6	73CaFlGuAm.1282
1	1	4166.022139	3.072e-4	0	0	1	6	4	2	0	0	0	5	0	5	73CaFlGuAm.1303
1	1	4025.398	4.660e-2	0	0	1	6	2	4	0	0	0	5	0	5	69FrRa.1
1	1	4019.468	1.713e-3	0	0	1	5	3	3	0	0	0	4	1	4	69FrRa.2
1	1	4012.688	6.465e-3	0	0	1	4	4	0	0	0	0	3	2	1	69FrRa.3
1	1	4008.561	1.028e-2	0	0	1	6	3	3	0	0	0	5	1	4	69FrRa.4
1	1	3995.020	1.321e-2	1	0	0	6	4	3	0	0	0	5	1	4	69FrRa.5
1	1	3961.680	2.823e-2	1	0	0	4	4	1	0	0	0	3	1	2	69FrRa.27
1	1	3953.108	1.044e-2	0	0	1	4	3	1	0	0	0	3	1	2	69FrRa.35
1	1	3950.574	1.000e-3	0	0	1	3	3	1	0	0	0	2	1	2	69FrRa.37
1	1	3929.369	8.113e-3	0	0	1	4	2	2	0	0	0	3	0	3	69FrRa.54
1	1	3904.205	1.637e-2	0	0	1	6	2	4	0	0	0	5	2	3	69FrRa.72
1	1	3899.439	2.370e-3	0	0	1	7	2	6	0	0	0	6	2	5	69FrRa.76
1	1	3899.213	3.742e-3	0	0	1	6	3	3	0	0	0	5	3	2	69FrRa.77
1	1	3898.753	8.243e-3	0	0	1	5	4	2	0	0	0	5	2	3	69FrRa.78
1	1	3891.294	5.501e-3	0	0	1	6	1	5	0	0	0	5	1	4	69FrRa.84
1	1	3885.668	1.575e-2	1	0	0	6	4	3	0	0	0	5	3	2	69FrRa.86
1	1	3881.031	2.437e-3	0	0	1	6	4	2	0	0	0	5	4	1	69FrRa.91
1	1	3873.727	2.664e-3	1	0	0	5	4	1	0	0	0	4	3	2	69FrRa.97
1	1	3866.102	7.217e-3	0	0	1	7	2	6	0	0	0	7	0	7	69FrRa.102
1	1	3865.090	2.150e-2	0	0	1	5	2	4	0	0	0	4	2	3	69FrRa.103
1	1	3861.781	6.785e-3	0	0	1	5	3	3	0	0	0	4	3	2	69FrRa.107
1	1	3857.172	7.791e-3	0	0	1	5	4	2	0	0	0	4	4	1	69FrRa.109
1	1	3854.434	4.154e-3	0	0	1	4	1	3	0	0	0	3	1	2	69FrRa.110
1	1	3853.994	2.782e-2	0	0	1	4	2	2	0	0	0	3	2	1	69FrRa.111
1	1	3853.567	8.777e-3	1	0	0	5	3	2	0	0	0	4	2	3	69FrRa.113
1	1	3852.066	8.553e-3	0	0	1	5	1	5	0	0	0	4	1	4	69FrRa.114
1	1	3849.592	7.009e-3	1	0	0	4	4	1	0	0	0	3	3	0	69FrRa.117
1	1	3849.055	4.437e-3	0	0	1	7	3	5	0	0	0	7	1	6	69FrRa.118
1	1	3844.854	6.844e-3	0	0	1	5	3	3	0	0	0	5	1	4	69FrRa.119
1	1	3841.045	1.000e-3	0	0	1	4	3	1	0	0	0	3	3	0	69FrRa.122
1	1	3840.136	1.012e-2	0	0	1	5	2	4	0	0	0	5	0	5	69FrRa.123
1	1	3837.872	2.736e-3	0	0	1	4	0	4	0	0	0	3	0	3	69FrRa.124
1	1	3828.583	7.157e-3	1	0	0	5	3	2	0	0	0	5	0	5	69FrRa.127
1	1	3818.689	6.500e-3	1	0	0	4	3	2	0	0	0	3	2	1	69FrRa.135
1	1	3802.961	4.579e-3	0	0	1	4	1	3	0	0	0	4	1	4	69FrRa.140
1	1	3799.935	1.607e-3	1	0	0	6	2	5	0	0	0	5	1	4	69FrRa.145
1	1	3797.791	3.087e-3	0	0	1	6	2	4	0	0	0	6	2	5	69FrRa.147
1	1	3771.554	8.796e-3	1	0	0	5	5	0	0	0	0	5	4	1	69FrRa.159
1	1	3765.756	4.262e-3	0	0	1	4	2	2	0	0	0	4	2	3	69FrRa.164
1	1	3762.489	1.444e-2	0	0	1	4	0	4	0	0	0	3	2	1	69FrRa.167
1	1	3759.045	5.103e-3	0	0	1	6	3	3	0	0	0	6	3	4	69FrRa.169
1	1	3758.060	7.603e-3	0	2	0	6	6	1	0	0	0	6	3	4	69FrRa.170
1	1	3752.478	2.270e-2	1	0	0	4	4	1	0	0	0	4	3	2	69FrRa.176
1	1	3749.200	2.618e-2	1	0	0	5	1	4	0	0	0	4	2	3	69FrRa.184
1	1	3747.432	2.835e-3	1	0	0	5	4	1	0	0	0	5	3	2	69FrRa.186
1	1	3743.960	1.352e-2	0	0	1	4	3	1	0	0	0	4	3	2	69FrRa.192
1	1	3740.813	3.836e-2	0	0	1	4	2	2	0	0	0	5	0	5	69FrRa.195
1	1	3740.019	2.053e-2	1	0	0	6	3	4	0	0	0	6	2	5	69FrRa.197
1	1	3736.745	1.872e-3	0	0	1	4	4	0	0	0	0	4	4	1	69FrRa.200
1	1	3734.944	1.326e-2	0	0	1	5	4	2	0	0	0	5	4	1	69FrRa.201
1	1	3734.661	1.605e-2	0	0	1	6	4	2	0	0	0	6	4	3	69FrRa.202
1	1	3724.189	1.000e-3	1	0	0	5	1	4	0	0	0	5	0	5	69FrRa.214
1	1	3718.972	8.891e-3	0	0	1	5	2	4	0	0	0	5	2	3	69FrRa.222
1	1	3710.927	1.011e-2	0	0	1	7	3	5	0	0	0	7	3	4	69FrRa.231
1	1	3708.959	1.000e-3	0	0	1	6	4	2	0	0	0	7	2	5	69FrRa.235
1	1	3696.462	1.000e-3	1	0	0	5	2	3	0	0	0	5	1	4	69FrRa.245
1	1	3677.435	3.315e-3	0	0	1	5	1	5	0	0	0	5	1	4	69FrRa.261
1	1	3669.947	4.070e-3	0	0	1	7	2	6	0	0	0	7	2	5	69FrRa.266
1	1	3649.282	1.019e-3	0	0	1	4	0	4	0	0	0	5	0	5	69FrRa.273
1	1	3648.672	4.346e-3	1	0	0	5	2	3	0	0	0	6	1	6	69FrRa.274
1	1	3647.553	1.000e-3	0	0	1	3	3	1	0	0	0	4	3	2	69FrRa.275
1	1	3645.286	1.077e-3	0	0	1	4	1	3	0	0	0	4	3	2	69FrRa.279
1	1	3641.810	3.168e-2	0	0	1	6	1	5	0	0	0	6	3	4	69FrRa.282
1	1	3628.347	1.000e-3	0	0	1	4	1	3	0	0	0	5	1	4	69FrRa.294
1	1	3626.206	1.000e-3	1	0	0	4	4	1	0	0	0	5	3	2	69FrRa.295
1	1	3619.615	3.124e-3	0	0	1	4	2	2	0	0	0	5	2	3	69FrRa.299
1	1	3617.658	6.687e-3	0	0	1	4	3	1	0	0	0	5	3	2	69FrRa.302
1	1	3612.565	2.612e-3	0	0	1	5	2	4	0	0	0	6	2	5	69FrRa.307
1	1	3607.265	2.474e-3	1	0	0	5	4	1	0	0	0	6	3	4	69FrRa.311
1	1	3603.029	3.564e-3	1	0	0	5	1	4	0	0	0	5	2	3	69FrRa.313
1	1	3601.042	1.533e-2	1	0	0	5	3	2	0	0	0	6	2	5	69FrRa.316
1	1	3595.334	8.025e-3	0	0	1	5	3	3	0	0	0	6	3	4	69FrRa.324
1	1	3588.556	8.874e-3	0	0	1	5	4	2	0	0	0	6	4	3	69FrRa.328
1	1	3587.115	7.052e-3	1	0	0	5	2	3	0	0	0	5	3	2	69FrRa.333
1	1	3586.558	1.504e-2	0	0	1	6	1	5	0	0	0	7	1	6	69FrRa.336
1	1	3568.295	5.528e-3	0	0	1	6	2	4	0	0	0	7	2	5	69FrRa.350
1	1	3566.759	6.453e-3	0	0	1	7	2	6	0	0	0	8	2	7	69FrRa.352
1	1	3565.676	3.796e-3	0	0	1	6	3	3	0	0	0	7	3	4	69FrRa.357
1	1	3564.694	4.297e-3	0	2	0	6	6	1	0	0	0	7	3	4	69FrRa.358
1	1	3562.407	2.192e-3	0	2	0	5	5	0	0	0	0	4	4	1	69FrRa.361
1	1	3560.128	4.628e-3	0	0	1	6	4	2	0	0	0	7	4	3	69FrRa.365
1	1	3552.099	8.712e-3	1	0	0	6	4	3	0	0	0	7	3	4	69FrRa.371
1	1	3550.412	1.000e-3	1	0	0	6	2	5	0	0	0	6	3	4	69FrRa.373
1	1	3547.154	3.548e-3	0	0	1	7	3	5	0	0	0	8	3	6	69FrRa.375
1	1	3543.596	1.000e-3	1	0	0	5	3	2	0	0	0	5	4	1	69FrRa.383
1	1	3542.724	7.163e-3	1	0	0	4	3	2	0	0	0	4	4	1	69FrRa.386
1	1	3536.188	2.921e-3	1	0	0	6	3	4	0	0	0	6	4	3	69FrRa.390
1	1	3528.114	6.253e-3	0	0	1	4	0	4	0	0	0	5	2	3	69FrRa.395
1	1	3518.989	2.906e-3	0	0	1	4	1	3	0	0	0	5	3	2	69FrRa.406
1	1	3502.213	1.538e-2	0	0	1	5	3	3	0	0	0	5	5	0	69FrRa.417
1	1	3495.165	1.186e-2	1	0	0	6	2	5	0	0	0	7	1	6	69FrRa.423
1	1	3448.396	4.421e-3	0	0	1	6	1	5	0	0	0	7	3	4	69FrRa.445
1	1	3446.935	6.309e-3	1	0	0	5	2	3	0	0	0	6	3	4	69FrRa.448
1	1	3427.911	6.134e-3	0	0	1	5	1	5	0	0	0	6	3	4	69FrRa.454
1	1	3420.501	3.307e-3	1	0	0	4	3	2	0	0	0	5	4	1	69FrRa.458
1	1	3397.195	1.827e-2	1	0	0	5	3	2	0	0	0	6	4	3	69FrRa.461
1	1	3392.930	1.129e-2	1	0	0	4	4	1	0	0	0	5	5	0	69FrRa.462
1	1	3384.358	2.908e-2	0	0	1	4	3	1	0	0	0	5	5	0	69FrRa.467
1	1	3367.622	2.048e-2	1	0	0	5	4	1	0	0	0	6	5	2	69FrRa.469
1	1	3361.651	2.176e-2	1	0	0	6	3	4	0	0	0	7	4	3	69FrRa.474
1	1	3357.015	1.931e-2	1	0	0	6	2	5	0	0	0	7	3	4	69FrRa.475
1	1	3355.682	2.393e-2	0	0	1	5	3	3	0	0	0	6	5	2	69FrRa.476
	---

==============
Component #6781: 	15 vertices. 
	Path length: 1.	Utility factor = 15

	---
1	1	3674.696732	1.815e-4	1	0	0	1	1	0	0	0	0	1	0	1	18DeGaViRe.3
1	1	3711.102397	1.415e-4	1	0	0	2	1	2	0	0	0	1	0	1	18DeGaViRe.7
1	1	3746.322749	1.334e-4	1	0	0	2	2	1	0	0	0	1	1	0	18DeGaViRe.10
1	1	3709.198009	3.696e-5	1	0	0	2	2	1	0	0	0	2	1	2	18DeGaViRe.11
1	1	3711.875829	1.177e-4	1	0	0	3	0	3	0	0	0	2	1	2	18DeGaViRe.12
1	1	3692.491330	2.893e-4	1	0	0	3	1	2	0	0	0	2	2	1	18DeGaViRe.13
1	1	3690.630999	2.306e-5	1	0	0	3	1	2	0	0	0	3	0	3	18DeGaViRe.14
1	1	3785.267521	1.459e-4	1	0	0	3	2	1	0	0	0	2	1	2	18DeGaViRe.16
1	1	3691.398042	9.153e-5	1	0	0	3	2	1	0	0	0	3	1	2	18DeGaViRe.17
1	1	3740.813495	3.837e-5	1	0	0	4	1	4	0	0	0	3	0	3	18DeGaViRe.23
1	1	3732.134215	2.877e-5	0	0	1	0	0	0	0	0	0	1	0	1	18DeGaViRe.88
1	1	3749.329153	4.070e-5	0	0	1	1	1	1	0	0	0	1	1	0	18DeGaViRe.94
1	1	3712.204495	2.630e-5	0	0	1	1	1	1	0	0	0	2	1	2	18DeGaViRe.95
1	1	3801.418689	1.527e-5	0	0	1	2	0	2	0	0	0	1	0	1	18DeGaViRe.96
1	1	3690.311519	1.280e-4	0	0	1	2	0	2	0	0	0	2	2	1	18DeGaViRe.97
1	1	3688.451404	3.167e-5	0	0	1	2	0	2	0	0	0	3	0	3	18DeGaViRe.98
1	1	3807.013666	7.065e-5	0	0	1	2	1	1	0	0	0	1	1	0	18DeGaViRe.99
1	1	3769.888988	3.626e-5	0	0	1	2	1	1	0	0	0	2	1	2	18DeGaViRe.100
1	1	3676.019555	2.789e-5	0	0	1	2	1	1	0	0	0	3	1	2	18DeGaViRe.101
1	1	3863.319700	1.459e-4	0	0	1	2	2	0	0	0	0	1	0	1	18DeGaViRe.105
1	1	3752.212617	5.379e-5	0	0	1	2	2	0	0	0	0	2	2	1	18DeGaViRe.106
1	1	3750.352475	6.954e-5	0	0	1	2	2	0	0	0	0	3	0	3	18DeGaViRe.107
1	1	3674.957865	2.803e-5	0	0	1	2	2	0	0	0	0	3	2	1	18DeGaViRe.108
1	1	3816.091708	3.227e-5	0	0	1	3	1	3	0	0	0	2	1	2	18DeGaViRe.118
1	1	3722.222317	6.591e-5	0	0	1	3	1	3	0	0	0	3	1	2	18DeGaViRe.119
1	1	3670.749725	4.859e-5	0	0	1	3	1	3	0	0	0	4	1	4	18DeGaViRe.120
1	1	3821.764198	4.622e-5	0	0	1	3	2	2	0	0	0	2	2	1	18DeGaViRe.125
1	1	3819.904138	1.000e-5	0	0	1	3	2	2	0	0	0	3	0	3	18DeGaViRe.126
1	1	3744.509479	5.347e-5	0	0	1	3	2	2	0	0	0	3	2	1	18DeGaViRe.127
1	1	3656.303543	3.479e-5	0	0	1	3	2	2	0	0	0	4	2	3	18DeGaViRe.128
1	1	3267.2340248	1.000e-4	1	0	0	4	1	4	0	0	0	5	4	1	17LoBiWa.1595
1	1	3339.2850344	1.000e-4	1	0	0	3	1	2	0	0	0	4	4	1	17LoBiWa.1806
1	1	3389.4675040	1.000e-4	1	0	0	4	1	4	0	0	0	4	4	1	17LoBiWa.1987
1	1	3408.8552479	1.000e-4	1	0	0	3	0	3	0	0	0	4	3	2	17LoBiWa.2051
1	1	3431.0645524	1.000e-4	1	0	0	4	1	4	0	0	0	5	2	3	17LoBiWa.2133
1	1	3468.5581333	1.000e-4	0	0	1	3	2	2	0	0	0	4	4	1	17LoBiWa.2289
1	1	3482.2468939	1.000e-4	1	0	0	3	2	1	0	0	0	4	3	2	17LoBiWa.2349
1	1	3503.2758019	1.000e-4	1	0	0	2	2	1	0	0	0	3	3	0	17LoBiWa.2432
1	1	3505.9535583	1.000e-4	1	0	0	3	0	3	0	0	0	3	3	0	17LoBiWa.2443
1	1	3513.0712119	1.000e-4	0	0	1	3	1	3	0	0	0	4	3	2	17LoBiWa.2461
1	1	3522.7405598	1.000e-4	1	0	0	2	1	2	0	0	0	3	2	1	17LoBiWa.2508
1	1	3527.0304209	1.000e-4	1	0	0	3	1	2	0	0	0	4	2	3	17LoBiWa.2527
1	1	3552.2273073	1.000e-4	1	0	0	4	1	4	0	0	0	5	0	5	17LoBiWa.2626
1	1	3563.5896570	1.000e-4	1	0	0	1	1	0	0	0	0	2	2	1	17LoBiWa.2670
1	1	3563.9667852	1.000e-4	0	0	1	2	1	1	0	0	0	3	3	0	17LoBiWa.2671
1	1	3566.5337380	1.000e-4	1	0	0	3	0	3	0	0	0	4	1	4	17LoBiWa.2684
1	1	3577.2129330	1.000e-4	1	0	0	4	1	4	0	0	0	4	2	3	17LoBiWa.2723
1	1	3579.3452123	1.000e-4	1	0	0	3	2	1	0	0	0	3	3	0	17LoBiWa.2728
1	1	3598.1352638	1.000e-4	1	0	0	2	1	2	0	0	0	3	0	3	17LoBiWa.2809
1	1	3599.9952841	1.000e-4	1	0	0	2	1	2	0	0	0	2	2	1	17LoBiWa.2823
1	1	3600.9572984	1.000e-4	1	0	0	1	0	1	0	0	0	2	1	2	17LoBiWa.2827
1	1	3610.1695313	1.000e-4	0	0	1	3	1	3	0	0	0	3	3	0	17LoBiWa.2852
1	1	3613.0566936	1.000e-4	0	0	1	2	0	2	0	0	0	3	2	1	17LoBiWa.2861
1	1	3615.2363384	1.000e-4	1	0	0	3	1	2	0	0	0	3	2	1	17LoBiWa.2866
1	1	3615.3285770	1.000e-4	1	0	0	2	2	1	0	0	0	3	1	2	17LoBiWa.2867
1	1	3618.0063084	1.000e-4	1	0	0	3	0	3	0	0	0	3	1	2	17LoBiWa.2876
1	1	3638.0819420	1.000e-4	1	0	0	1	0	1	0	0	0	1	1	0	17LoBiWa.2922
1	1	3656.3035307	1.000e-4	0	0	1	3	2	2	0	0	0	4	2	3	17LoBiWa.2968
1	1	3665.4188504	1.000e-4	1	0	0	4	1	4	0	0	0	3	2	1	17LoBiWa.2993
1	1	3670.7496929	1.000e-4	0	0	1	3	1	3	0	0	0	4	1	4	17LoBiWa.3007
1	1	3674.6969369	1.000e-4	1	0	0	1	1	0	0	0	0	1	0	1	17LoBiWa.3018
1	1	3674.9578548	1.000e-4	0	0	1	2	2	0	0	0	0	3	2	1	17LoBiWa.3019
1	1	3676.0195399	1.000e-4	0	0	1	2	1	1	0	0	0	3	1	2	17LoBiWa.3023
1	1	3688.4513757	1.000e-4	0	0	1	2	0	2	0	0	0	3	0	3	17LoBiWa.3072
1	1	3690.3114141	1.000e-4	0	0	1	2	0	2	0	0	0	2	2	1	17LoBiWa.3079
1	1	3690.6310483	1.000e-4	1	0	0	3	1	2	0	0	0	3	0	3	17LoBiWa.3083
1	1	3691.3979744	1.000e-4	1	0	0	3	2	1	0	0	0	3	1	2	17LoBiWa.3087
1	1	3692.4910645	1.000e-4	1	0	0	3	1	2	0	0	0	2	2	1	17LoBiWa.3094
1	1	3709.1980087	1.000e-4	1	0	0	2	2	1	0	0	0	2	1	2	17LoBiWa.3174
1	1	3711.1025658	1.000e-4	1	0	0	2	1	2	0	0	0	1	0	1	17LoBiWa.3182
1	1	3711.8757324	1.000e-4	1	0	0	3	0	3	0	0	0	2	1	2	17LoBiWa.3186
1	1	3712.2044757	1.000e-4	0	0	1	1	1	1	0	0	0	2	1	2	17LoBiWa.3187
1	1	3722.2222872	1.000e-4	0	0	1	3	1	3	0	0	0	3	1	2	17LoBiWa.3232
1	1	3732.1341949	1.000e-4	0	0	1	0	0	0	0	0	0	1	0	1	17LoBiWa.3272
1	1	3740.8135594	1.000e-4	1	0	0	4	1	4	0	0	0	3	0	3	17LoBiWa.3310
1	1	3744.5094512	1.000e-4	0	0	1	3	2	2	0	0	0	3	2	1	17LoBiWa.3323
1	1	3746.3226436	1.000e-4	1	0	0	2	2	1	0	0	0	1	1	0	17LoBiWa.3330
1	1	3749.3291203	1.000e-4	0	0	1	1	1	1	0	0	0	1	1	0	17LoBiWa.3343
1	1	3750.3525731	1.000e-4	0	0	1	2	2	0	0	0	0	3	0	3	17LoBiWa.3347
1	1	3752.2125660	1.000e-4	0	0	1	2	2	0	0	0	0	2	2	1	17LoBiWa.3357
1	1	3769.8889656	1.000e-4	0	0	1	2	1	1	0	0	0	2	1	2	17LoBiWa.3404
1	1	3785.2674001	1.000e-4	1	0	0	3	2	1	0	0	0	2	1	2	17LoBiWa.3459
1	1	3801.4186814	1.000e-4	0	0	1	2	0	2	0	0	0	1	0	1	17LoBiWa.3511
1	1	3807.0136116	1.000e-4	0	0	1	2	1	1	0	0	0	1	1	0	17LoBiWa.3529
1	1	3816.0916966	1.000e-4	0	0	1	3	1	3	0	0	0	2	1	2	17LoBiWa.3558
1	1	3819.9041628	1.000e-4	0	0	1	3	2	2	0	0	0	3	0	3	17LoBiWa.3569
1	1	3821.7641729	1.000e-4	0	0	1	3	2	2	0	0	0	2	2	1	17LoBiWa.3574
1	1	3863.3198690	1.000e-4	0	0	1	2	2	0	0	0	0	1	0	1	17LoBiWa.3680
1	1	3267.2340248	5.000e-4	1	0	0	4	1	4	0	0	0	5	4	1	17BiWaLoLo.1721
1	1	3339.2850344	5.000e-4	1	0	0	3	1	2	0	0	0	4	4	1	17BiWaLoLo.1932
1	1	3389.4675040	5.000e-4	1	0	0	4	1	4	0	0	0	4	4	1	17BiWaLoLo.2112
1	1	3408.8552479	5.000e-4	1	0	0	3	0	3	0	0	0	4	3	2	17BiWaLoLo.2176
1	1	3431.0645524	5.000e-4	1	0	0	4	1	4	0	0	0	5	2	3	17BiWaLoLo.2257
1	1	3468.5581333	5.000e-4	0	0	1	3	2	2	0	0	0	4	4	1	17BiWaLoLo.2410
1	1	3482.2468939	5.000e-4	1	0	0	3	2	1	0	0	0	4	3	2	17BiWaLoLo.2470
1	1	3503.2758019	5.000e-4	1	0	0	2	2	1	0	0	0	3	3	0	17BiWaLoLo.2553
1	1	3505.9535583	5.000e-4	1	0	0	3	0	3	0	0	0	3	3	0	17BiWaLoLo.2564
1	1	3513.0712119	5.000e-4	0	0	1	3	1	3	0	0	0	4	3	2	17BiWaLoLo.2582
1	1	3522.7405598	5.000e-4	1	0	0	2	1	2	0	0	0	3	2	1	17BiWaLoLo.2629
1	1	3527.0304209	5.000e-4	1	0	0	3	1	2	0	0	0	4	2	3	17BiWaLoLo.2648
1	1	3552.2273073	5.000e-4	1	0	0	4	1	4	0	0	0	5	0	5	17BiWaLoLo.2746
1	1	3563.5896570	5.000e-4	1	0	0	1	1	0	0	0	0	2	2	1	17BiWaLoLo.2789
1	1	3563.9667852	5.000e-4	0	0	1	2	1	1	0	0	0	3	3	0	17BiWaLoLo.2790
1	1	3566.5337380	5.000e-4	1	0	0	3	0	3	0	0	0	4	1	4	17BiWaLoLo.2803
1	1	3577.2129330	5.000e-4	1	0	0	4	1	4	0	0	0	4	2	3	17BiWaLoLo.2842
1	1	3579.3452123	5.000e-4	1	0	0	3	2	1	0	0	0	3	3	0	17BiWaLoLo.2847
1	1	3598.1352638	5.000e-4	1	0	0	2	1	2	0	0	0	3	0	3	17BiWaLoLo.2928
1	1	3599.9952841	5.000e-4	1	0	0	2	1	2	0	0	0	2	2	1	17BiWaLoLo.2942
1	1	3600.9572984	5.000e-4	1	0	0	1	0	1	0	0	0	2	1	2	17BiWaLoLo.2946
1	1	3610.1695313	5.000e-4	0	0	1	3	1	3	0	0	0	3	3	0	17BiWaLoLo.2971
1	1	3613.0566936	5.000e-4	0	0	1	2	0	2	0	0	0	3	2	1	17BiWaLoLo.2980
1	1	3615.2363384	5.000e-4	1	0	0	3	1	2	0	0	0	3	2	1	17BiWaLoLo.2985
1	1	3615.3285770	5.000e-4	1	0	0	2	2	1	0	0	0	3	1	2	17BiWaLoLo.2986
1	1	3618.0063084	5.000e-4	1	0	0	3	0	3	0	0	0	3	1	2	17BiWaLoLo.2994
1	1	3638.0819420	5.000e-4	1	0	0	1	0	1	0	0	0	1	1	0	17BiWaLoLo.3040
1	1	3656.3035307	5.000e-4	0	0	1	3	2	2	0	0	0	4	2	3	17BiWaLoLo.3086
1	1	3665.4188504	5.000e-4	1	0	0	4	1	4	0	0	0	3	2	1	17BiWaLoLo.3110
1	1	3670.7496929	5.000e-4	0	0	1	3	1	3	0	0	0	4	1	4	17BiWaLoLo.3124
1	1	3674.6969369	5.000e-4	1	0	0	1	1	0	0	0	0	1	0	1	17BiWaLoLo.3135
1	1	3674.9578548	5.000e-4	0	0	1	2	2	0	0	0	0	3	2	1	17BiWaLoLo.3136
1	1	3676.0195399	5.000e-4	0	0	1	2	1	1	0	0	0	3	1	2	17BiWaLoLo.3140
1	1	3688.4513757	5.000e-4	0	0	1	2	0	2	0	0	0	3	0	3	17BiWaLoLo.3188
1	1	3690.3114141	5.000e-4	0	0	1	2	0	2	0	0	0	2	2	1	17BiWaLoLo.3195
1	1	3690.6310483	5.000e-4	1	0	0	3	1	2	0	0	0	3	0	3	17BiWaLoLo.3199
1	1	3691.3979744	5.000e-4	1	0	0	3	2	1	0	0	0	3	1	2	17BiWaLoLo.3203
1	1	3692.4910645	5.000e-4	1	0	0	3	1	2	0	0	0	2	2	1	17BiWaLoLo.3210
1	1	3709.1980087	5.000e-4	1	0	0	2	2	1	0	0	0	2	1	2	17BiWaLoLo.3289
1	1	3711.1025658	5.000e-4	1	0	0	2	1	2	0	0	0	1	0	1	17BiWaLoLo.3297
1	1	3711.8757324	5.000e-4	1	0	0	3	0	3	0	0	0	2	1	2	17BiWaLoLo.3301
1	1	3712.2044757	5.000e-4	0	0	1	1	1	1	0	0	0	2	1	2	17BiWaLoLo.3302
1	1	3722.2222872	5.000e-4	0	0	1	3	1	3	0	0	0	3	1	2	17BiWaLoLo.3347
1	1	3732.1341949	5.000e-4	0	0	1	0	0	0	0	0	0	1	0	1	17BiWaLoLo.3387
1	1	3740.8135594	5.000e-4	1	0	0	4	1	4	0	0	0	3	0	3	17BiWaLoLo.3425
1	1	3744.5094512	5.000e-4	0	0	1	3	2	2	0	0	0	3	2	1	17BiWaLoLo.3438
1	1	3746.3226436	5.000e-4	1	0	0	2	2	1	0	0	0	1	1	0	17BiWaLoLo.3445
1	1	3749.3291203	5.000e-4	0	0	1	1	1	1	0	0	0	1	1	0	17BiWaLoLo.3458
1	1	3750.3525731	5.000e-4	0	0	1	2	2	0	0	0	0	3	0	3	17BiWaLoLo.3462
1	1	3752.2125660	5.000e-4	0	0	1	2	2	0	0	0	0	2	2	1	17BiWaLoLo.3472
1	1	3769.8889656	5.000e-4	0	0	1	2	1	1	0	0	0	2	1	2	17BiWaLoLo.3519
1	1	3785.2674001	5.000e-4	1	0	0	3	2	1	0	0	0	2	1	2	17BiWaLoLo.3574
1	1	3801.4186814	5.000e-4	0	0	1	2	0	2	0	0	0	1	0	1	17BiWaLoLo.3625
1	1	3807.0136116	5.000e-4	0	0	1	2	1	1	0	0	0	1	1	0	17BiWaLoLo.3642
1	1	3816.0916966	5.000e-4	0	0	1	3	1	3	0	0	0	2	1	2	17BiWaLoLo.3671
1	1	3819.9041628	5.000e-4	0	0	1	3	2	2	0	0	0	3	0	3	17BiWaLoLo.3682
1	1	3821.7641729	5.000e-4	0	0	1	3	2	2	0	0	0	2	2	1	17BiWaLoLo.3687
1	1	3863.3198690	5.000e-4	0	0	1	2	2	0	0	0	0	1	0	1	17BiWaLoLo.3793
1	1	3267.2339	1.187e-4	1	0	0	4	1	4	0	0	0	5	4	1	08MiAlMeKl.1227
1	1	3389.4675	1.000e-4	1	0	0	4	1	4	0	0	0	4	4	1	08MiAlMeKl.1391
1	1	8823.661300	1.000e-2	0	1	3	3	1	3	1	0	0	4	1	4	08ZoShOvPo.22672
1	1	8986.136700	1.000e-2	0	1	3	4	0	4	1	0	0	3	0	3	08ZoShOvPo.23275
1	1	8999.185300	1.000e-2	0	1	3	5	1	5	1	0	0	4	1	4	08ZoShOvPo.23320
1	1	3382.10386	1.000e-2	2	0	0	2	1	2	0	0	1	3	1	3	06ZoShPoBa.6942
1	1	3428.29783	1.000e-2	2	0	0	2	1	2	0	0	1	2	1	1	06ZoShPoBa.7411
1	1	3431.04551	1.901e-2	1	0	0	4	1	4	0	0	0	5	2	3	06ZoShPoBa.7446
1	1	3442.31459	1.000e-2	2	0	0	2	2	1	0	0	1	2	2	0	06ZoShPoBa.7550
1	1	3448.56452	1.000e-2	2	0	0	3	2	1	0	0	1	3	2	2	06ZoShPoBa.7610
1	1	3482.25322	1.000e-2	1	0	0	3	2	1	0	0	0	4	3	2	06ZoShPoBa.7885
1	1	3566.53730	1.000e-2	1	0	0	3	0	3	0	0	0	4	1	4	06ZoShPoBa.8471
1	1	3577.21716	1.000e-2	1	0	0	4	1	4	0	0	0	4	2	3	06ZoShPoBa.8539
1	1	3598.14773	1.249e-2	1	0	0	2	1	2	0	0	0	3	0	3	06ZoShPoBa.8719
1	1	3608.31425	1.684e-2	2	0	0	3	3	0	1	0	0	3	2	1	06ZoShPoBa.8804
1	1	3615.23968	1.000e-2	1	0	0	3	1	2	0	0	0	3	2	1	06ZoShPoBa.8860
1	1	3618.00870	1.000e-2	1	0	0	3	0	3	0	0	0	3	1	2	06ZoShPoBa.8882
1	1	3639.63308	1.000e-2	1	0	1	4	1	3	1	0	0	4	1	4	06ZoShPoBa.9035
1	1	3656.30260	1.000e-2	0	0	1	3	2	2	0	0	0	4	2	3	06ZoShPoBa.9143
1	1	3674.95248	1.000e-2	0	0	1	2	2	0	0	0	0	3	2	1	06ZoShPoBa.9254
1	1	3683.35012	1.000e-2	0	0	2	2	2	1	0	0	1	2	2	0	06ZoShPoBa.9301
1	1	3690.62805	1.000e-2	1	0	0	3	1	2	0	0	0	3	0	3	06ZoShPoBa.9323
1	1	3711.88654	1.083e-2	1	0	0	3	0	3	0	0	0	2	1	2	06ZoShPoBa.9433
1	1	3769.88126	1.000e-2	0	0	1	2	1	1	0	0	0	2	1	2	06ZoShPoBa.9728
1	1	3785.26232	1.000e-2	1	0	0	3	2	1	0	0	0	2	1	2	06ZoShPoBa.9884
1	1	3821.76220	1.000e-2	0	0	1	3	2	2	0	0	0	2	2	1	06ZoShPoBa.10231
1	1	3482.2467	1.736e-4	1	0	0	3	2	1	0	0	0	4	3	2	03ZoVa.83
1	1	3522.7402	3.295e-4	1	0	0	2	1	2	0	0	0	3	2	1	03ZoVa.107
1	1	3527.0303	1.000e-4	1	0	0	3	1	2	0	0	0	4	2	3	03ZoVa.112
1	1	3552.2271	1.880e-4	1	0	0	4	1	4	0	0	0	5	0	5	03ZoVa.133
1	1	3563.5896	1.000e-4	1	0	0	1	1	0	0	0	0	2	2	1	03ZoVa.142
1	1	3577.2127	2.085e-4	1	0	0	4	1	4	0	0	0	4	2	3	03ZoVa.156
1	1	3579.3451	1.000e-4	1	0	0	3	2	1	0	0	0	3	3	0	03ZoVa.157
1	1	3598.1351	1.371e-4	1	0	0	2	1	2	0	0	0	3	0	3	03ZoVa.178
1	1	3615.3286	1.000e-4	1	0	0	2	2	1	0	0	0	3	1	2	03ZoVa.189
1	1	3615.3299	1.353e-3	1	0	0	2	2	1	0	0	0	3	1	2	03ZoVa.190
1	1	3618.0063	1.000e-4	1	0	0	3	0	3	0	0	0	3	1	2	03ZoVa.191
1	1	3638.0820	1.000e-4	1	0	0	1	0	1	0	0	0	1	1	0	03ZoVa.206
1	1	3656.3035	1.000e-4	0	0	1	3	2	2	0	0	0	4	2	3	03ZoVa.218
1	1	3670.7497	1.000e-4	0	0	1	3	1	3	0	0	0	4	1	4	03ZoVa.222
1	1	3674.6971	1.865e-4	1	0	0	1	1	0	0	0	0	1	0	1	03ZoVa.224
1	1	3676.0196	1.000e-4	0	0	1	2	1	1	0	0	0	3	1	2	03ZoVa.225
1	1	3688.4514	1.000e-4	0	0	1	2	0	2	0	0	0	3	0	3	03ZoVa.229
1	1	3690.3113	1.000e-4	0	0	1	2	0	2	0	0	0	2	2	1	03ZoVa.230
1	1	3690.6310	1.000e-4	1	0	0	3	1	2	0	0	0	3	0	3	03ZoVa.231
1	1	3691.3983	3.495e-4	1	0	0	3	2	1	0	0	0	3	1	2	03ZoVa.233
1	1	3711.1025	1.000e-4	1	0	0	2	1	2	0	0	0	1	0	1	03ZoVa.241
1	1	3711.8756	1.113e-4	1	0	0	3	0	3	0	0	0	2	1	2	03ZoVa.242
1	1	3722.2222	1.000e-4	0	0	1	3	1	3	0	0	0	3	1	2	03ZoVa.246
1	1	3732.1342	1.000e-4	0	0	1	0	0	0	0	0	0	1	0	1	03ZoVa.257
1	1	3740.8134	1.334e-4	1	0	0	4	1	4	0	0	0	3	0	3	03ZoVa.269
1	1	3744.5094	1.000e-4	0	0	1	3	2	2	0	0	0	3	2	1	03ZoVa.273
1	1	3746.3225	1.156e-4	1	0	0	2	2	1	0	0	0	1	1	0	03ZoVa.276
1	1	3749.3292	1.000e-4	0	0	1	1	1	1	0	0	0	1	1	0	03ZoVa.278
1	1	3752.2127	1.368e-4	0	0	1	2	2	0	0	0	0	2	2	1	03ZoVa.283
1	1	3769.8891	1.483e-4	0	0	1	2	1	1	0	0	0	2	1	2	03ZoVa.291
1	1	3785.2672	1.751e-4	1	0	0	3	2	1	0	0	0	2	1	2	03ZoVa.297
1	1	3801.4187	1.000e-4	0	0	1	2	0	2	0	0	0	1	0	1	03ZoVa.301
1	1	3807.0137	1.047e-4	0	0	1	2	1	1	0	0	0	1	1	0	03ZoVa.303
1	1	3816.0918	1.243e-4	0	0	1	3	1	3	0	0	0	2	1	2	03ZoVa.304
1	1	3819.9041	1.000e-4	0	0	1	3	2	2	0	0	0	3	0	3	03ZoVa.307
1	1	3821.7642	1.000e-4	0	0	1	3	2	2	0	0	0	2	2	1	03ZoVa.309
1	1	3863.3199	1.000e-4	0	0	1	2	2	0	0	0	0	1	0	1	03ZoVa.335
1	1	3683.35389	1.000e-2	0	0	2	2	2	1	0	0	1	2	2	0	00ZoPoTeSh.4245
1	1	3689.81800	1.000e-2	1	0	1	4	1	3	1	0	0	3	1	2	00ZoPoTeSh.4265
1	1	3711.10211	4.285e-4	1	0	0	2	1	2	0	0	0	1	0	1	99Toth.790
1	1	3482.2457	1.174e-3	1	0	0	3	2	1	0	0	0	4	3	2	96BrPl.317
1	1	3503.2745	1.282e-3	1	0	0	2	2	1	0	0	0	3	3	0	96BrPl.325
1	1	3552.2266	6.880e-4	1	0	0	4	1	4	0	0	0	5	0	5	96BrPl.349
1	1	3563.5887	9.307e-4	1	0	0	1	1	0	0	0	0	2	2	1	96BrPl.352
1	1	3563.9656	1.161e-3	0	0	1	2	1	1	0	0	0	3	3	0	96BrPl.353
1	1	3566.5324	1.312e-3	1	0	0	3	0	3	0	0	0	4	1	4	96BrPl.357
1	1	3577.2115	1.408e-3	1	0	0	4	1	4	0	0	0	4	2	3	96BrPl.365
1	1	3579.3436	1.585e-3	1	0	0	3	2	1	0	0	0	3	3	0	96BrPl.366
1	1	3598.1346	6.371e-4	1	0	0	2	1	2	0	0	0	3	0	3	96BrPl.378
1	1	3600.9565	7.712e-4	1	0	0	1	0	1	0	0	0	2	1	2	96BrPl.381
1	1	3615.2356	7.145e-4	1	0	0	3	1	2	0	0	0	3	2	1	96BrPl.394
1	1	3618.0057	5.866e-4	1	0	0	3	0	3	0	0	0	3	1	2	96BrPl.396
1	1	3638.0806	1.315e-3	1	0	0	1	0	1	0	0	0	1	1	0	96BrPl.407
1	1	3656.3025	1.008e-3	0	0	1	3	2	2	0	0	0	4	2	3	96BrPl.421
1	1	3690.6306	4.221e-4	1	0	0	3	1	2	0	0	0	3	0	3	96BrPl.428
1	1	3691.3964	1.550e-3	1	0	0	3	2	1	0	0	0	3	1	2	96BrPl.430
1	1	3711.1015	1.038e-3	1	0	0	2	1	2	0	0	0	1	0	1	96BrPl.441
1	1	3711.8746	1.111e-3	1	0	0	3	0	3	0	0	0	2	1	2	96BrPl.442
1	1	3712.2047	2.313e-4	0	0	1	1	1	1	0	0	0	2	1	2	96BrPl.443
1	1	3722.2214	8.511e-4	0	0	1	3	1	3	0	0	0	3	1	2	96BrPl.446
1	1	3744.5085	9.255e-4	0	0	1	3	2	2	0	0	0	3	2	1	96BrPl.459
1	1	3746.3215	1.116e-3	1	0	0	2	2	1	0	0	0	1	1	0	96BrPl.460
1	1	3769.8884	5.517e-4	0	0	1	2	1	1	0	0	0	2	1	2	96BrPl.477
1	1	3785.2666	7.751e-4	1	0	0	3	2	1	0	0	0	2	1	2	96BrPl.484
1	1	3807.0124	1.195e-3	0	0	1	2	1	1	0	0	0	1	1	0	96BrPl.489
1	1	3816.0914	2.757e-4	0	0	1	3	1	3	0	0	0	2	1	2	96BrPl.490
1	1	3819.9035	6.331e-4	0	0	1	3	2	2	0	0	0	3	0	3	96BrPl.492
1	1	3821.7623	1.852e-3	0	0	1	3	2	2	0	0	0	2	2	1	96BrPl.494
1	1	3863.3195	3.459e-4	0	0	1	2	2	0	0	0	0	1	0	1	96BrPl.517
1	1	3267.23377	2.487e-4	1	0	0	4	1	4	0	0	0	5	4	1	93Tothb.571
1	1	3408.85528	7.028e-5	1	0	0	3	0	3	0	0	0	4	3	2	93Tothb.783
1	1	3468.55815	6.147e-5	0	0	1	3	2	2	0	0	0	4	4	1	93Tothb.901
1	1	3527.03033	6.716e-5	1	0	0	3	1	2	0	0	0	4	2	3	93Tothb.1028
1	1	3552.22731	2.203e-5	1	0	0	4	1	4	0	0	0	5	0	5	93Tothb.1079
1	1	3563.58962	1.073e-5	1	0	0	1	1	0	0	0	0	2	2	1	93Tothb.1105
1	1	3563.96676	1.000e-5	0	0	1	2	1	1	0	0	0	3	3	0	93Tothb.1106
1	1	3577.21288	2.847e-5	1	0	0	4	1	4	0	0	0	4	2	3	93Tothb.1129
1	1	3598.13526	2.295e-5	1	0	0	2	1	2	0	0	0	3	0	3	93Tothb.1170
1	1	3610.16944	4.532e-5	0	0	1	3	1	3	0	0	0	3	3	0	93Tothb.1191
1	1	3615.23625	6.449e-5	1	0	0	3	1	2	0	0	0	3	2	1	93Tothb.1198
1	1	3638.08202	1.052e-4	1	0	0	1	0	1	0	0	0	1	1	0	93Tothb.1231
1	1	3656.30351	1.000e-5	0	0	1	3	2	2	0	0	0	4	2	3	93Tothb.1256
1	1	3665.41892	9.420e-5	1	0	0	4	1	4	0	0	0	3	2	1	93Tothb.1270
1	1	3670.74961	6.641e-5	0	0	1	3	1	3	0	0	0	4	1	4	93Tothb.1279
1	1	3674.69680	1.135e-4	1	0	0	1	1	0	0	0	0	1	0	1	93Tothb.1284
1	1	3676.01950	2.711e-5	0	0	1	2	1	1	0	0	0	3	1	2	93Tothb.1286
1	1	3688.45126	1.123e-4	0	0	1	2	0	2	0	0	0	3	0	3	93Tothb.1312
1	1	3690.31136	3.100e-5	0	0	1	2	0	2	0	0	0	2	2	1	93Tothb.1314
1	1	3690.63101	1.206e-5	1	0	0	3	1	2	0	0	0	3	0	3	93Tothb.1315
1	1	3691.39775	2.005e-4	1	0	0	3	2	1	0	0	0	3	1	2	93Tothb.1319
1	1	3709.19805	7.796e-5	1	0	0	2	2	1	0	0	0	2	1	2	93Tothb.1365
1	1	3711.10244	9.846e-5	1	0	0	2	1	2	0	0	0	1	0	1	93Tothb.1371
1	1	3722.22221	4.109e-5	0	0	1	3	1	3	0	0	0	3	1	2	93Tothb.1393
1	1	3732.13433	1.438e-4	0	0	1	0	0	0	0	0	0	1	0	1	93Tothb.1417
1	1	3740.81353	1.000e-5	1	0	0	4	1	4	0	0	0	3	0	3	93Tothb.1435
1	1	3744.50953	1.045e-4	0	0	1	3	2	2	0	0	0	3	2	1	93Tothb.1443
1	1	3749.32918	6.770e-5	0	0	1	1	1	1	0	0	0	1	1	0	93Tothb.1454
1	1	3750.35256	1.546e-5	0	0	1	2	2	0	0	0	0	3	0	3	93Tothb.1457
1	1	3752.21253	3.321e-5	0	0	1	2	2	0	0	0	0	2	2	1	93Tothb.1461
1	1	3769.88901	5.826e-5	0	0	1	2	1	1	0	0	0	2	1	2	93Tothb.1492
1	1	3785.26758	2.049e-4	1	0	0	3	2	1	0	0	0	2	1	2	93Tothb.1521
1	1	3801.41875	7.627e-5	0	0	1	2	0	2	0	0	0	1	0	1	93Tothb.1553
1	1	3807.01355	4.535e-5	0	0	1	2	1	1	0	0	0	1	1	0	93Tothb.1564
1	1	3816.09162	5.573e-5	0	0	1	3	1	3	0	0	0	2	1	2	93Tothb.1583
1	1	3819.90390	2.331e-4	0	0	1	3	2	2	0	0	0	3	0	3	93Tothb.1587
1	1	3821.76403	1.218e-4	0	0	1	3	2	2	0	0	0	2	2	1	93Tothb.1589
1	1	3863.31982	2.594e-5	0	0	1	2	2	0	0	0	0	1	0	1	93Tothb.1653
1	1	3339.2847	2.775e-4	1	0	0	3	1	2	0	0	0	4	4	1	93Tothb_S2.664
1	1	3389.4673	1.888e-4	1	0	0	4	1	4	0	0	0	4	4	1	93Tothb_S2.748
1	1	3431.0645	1.000e-4	1	0	0	4	1	4	0	0	0	5	2	3	93Tothb_S2.822
1	1	3482.2469	1.000e-4	1	0	0	3	2	1	0	0	0	4	3	2	93Tothb_S2.935
1	1	3503.2757	1.000e-4	1	0	0	2	2	1	0	0	0	3	3	0	93Tothb_S2.977
1	1	3505.9535	1.000e-4	1	0	0	3	0	3	0	0	0	3	3	0	93Tothb_S2.987
1	1	3513.0708	3.742e-4	0	0	1	3	1	3	0	0	0	4	3	2	93Tothb_S2.998
1	1	3522.7403	2.295e-4	1	0	0	2	1	2	0	0	0	3	2	1	93Tothb_S2.1018
1	1	3566.5336	1.119e-4	1	0	0	3	0	3	0	0	0	4	1	4	93Tothb_S2.1112
1	1	3579.3445	6.847e-4	1	0	0	3	2	1	0	0	0	3	3	0	93Tothb_S2.1131
1	1	3599.9953	1.000e-4	1	0	0	2	1	2	0	0	0	2	2	1	93Tothb_S2.1176
1	1	3600.9572	1.000e-4	1	0	0	1	0	1	0	0	0	2	1	2	93Tothb_S2.1179
1	1	3613.0566	1.000e-4	0	0	1	2	0	2	0	0	0	3	2	1	93Tothb_S2.1194
1	1	3615.3284	1.474e-4	1	0	0	2	2	1	0	0	0	3	1	2	93Tothb_S2.1199
1	1	3618.0062	1.000e-4	1	0	0	3	0	3	0	0	0	3	1	2	93Tothb_S2.1203
1	1	3674.9578	1.000e-4	0	0	1	2	2	0	0	0	0	3	2	1	93Tothb_S2.1285
1	1	3692.4910	1.000e-4	1	0	0	3	1	2	0	0	0	2	2	1	93Tothb_S2.1322
1	1	3711.8755	2.113e-4	1	0	0	3	0	3	0	0	0	2	1	2	93Tothb_S2.1372
1	1	3712.2045	1.000e-4	0	0	1	1	1	1	0	0	0	2	1	2	93Tothb_S2.1373
1	1	3746.3228	1.844e-4	1	0	0	2	2	1	0	0	0	1	1	0	93Tothb_S2.1448
1	1	3408.85520	1.000e-4	1	0	0	3	0	3	0	0	0	4	3	2	83PiCoCaFl.972
1	1	3431.06460	1.000e-4	1	0	0	4	1	4	0	0	0	5	2	3	83PiCoCaFl.1040
1	1	3468.55810	1.000e-4	0	0	1	3	2	2	0	0	0	4	4	1	83PiCoCaFl.1184
1	1	3482.24630	5.736e-4	1	0	0	3	2	1	0	0	0	4	3	2	83PiCoCaFl.1230
1	1	3503.27640	6.184e-4	1	0	0	2	2	1	0	0	0	3	3	0	83PiCoCaFl.1302
1	1	3513.07180	6.258e-4	0	0	1	3	1	3	0	0	0	4	3	2	83PiCoCaFl.1339
1	1	3522.74130	7.705e-4	1	0	0	2	1	2	0	0	0	3	2	1	83PiCoCaFl.1367
1	1	3527.03000	3.972e-4	1	0	0	3	1	2	0	0	0	4	2	3	83PiCoCaFl.1387
1	1	3552.22690	3.880e-4	1	0	0	4	1	4	0	0	0	5	0	5	83PiCoCaFl.1467
1	1	3563.58910	5.307e-4	1	0	0	1	1	0	0	0	0	2	2	1	83PiCoCaFl.1497
1	1	3563.96680	1.000e-4	0	0	1	2	1	1	0	0	0	3	3	0	83PiCoCaFl.1498
1	1	3566.53320	5.119e-4	1	0	0	3	0	3	0	0	0	4	1	4	83PiCoCaFl.1511
1	1	3577.21250	4.085e-4	1	0	0	4	1	4	0	0	0	4	2	3	83PiCoCaFl.1538
1	1	3579.34620	1.015e-3	1	0	0	3	2	1	0	0	0	3	3	0	83PiCoCaFl.1544
1	1	3598.13520	1.000e-4	1	0	0	2	1	2	0	0	0	3	0	3	83PiCoCaFl.1603
1	1	3599.99520	1.000e-4	1	0	0	2	1	2	0	0	0	2	2	1	83PiCoCaFl.1613
1	1	3600.95800	7.288e-4	1	0	0	1	0	1	0	0	0	2	1	2	83PiCoCaFl.1616
1	1	3610.17020	7.147e-4	0	0	1	3	1	3	0	0	0	3	3	0	83PiCoCaFl.1644
1	1	3613.05680	1.352e-4	0	0	1	2	0	2	0	0	0	3	2	1	83PiCoCaFl.1650
1	1	3615.23630	1.000e-4	1	0	0	3	1	2	0	0	0	3	2	1	83PiCoCaFl.1656
1	1	3615.32940	8.526e-4	1	0	0	2	2	1	0	0	0	3	1	2	83PiCoCaFl.1657
1	1	3618.00660	3.134e-4	1	0	0	3	0	3	0	0	0	3	1	2	83PiCoCaFl.1667
1	1	3638.08220	2.852e-4	1	0	0	1	0	1	0	0	0	1	1	0	83PiCoCaFl.1720
1	1	3639.92280	2.576e-3	1	0	0	3	2	1	0	0	0	4	1	4	83PiCoCaFl.1721
1	1	3656.30340	1.082e-4	0	0	1	3	2	2	0	0	0	4	2	3	83PiCoCaFl.1774
1	1	3665.41880	1.000e-4	1	0	0	4	1	4	0	0	0	3	2	1	83PiCoCaFl.1799
1	1	3670.75094	1.264e-3	0	0	1	3	1	3	0	0	0	4	1	4	83PiCoCaFl.1812
1	1	3674.95670	1.137e-3	0	0	1	2	2	0	0	0	0	3	2	1	83PiCoCaFl.1826
1	1	3674.69670	2.135e-4	1	0	0	1	1	0	0	0	0	1	0	1	83PiCoCaFl.1827
1	1	3676.01540	4.127e-3	0	0	1	2	1	1	0	0	0	3	1	2	83PiCoCaFl.1830
1	1	3690.31160	2.090e-4	0	0	1	2	0	2	0	0	0	2	2	1	83PiCoCaFl.1873
1	1	3690.63140	3.779e-4	1	0	0	3	1	2	0	0	0	3	0	3	83PiCoCaFl.1874
1	1	3691.39770	2.505e-4	1	0	0	3	2	1	0	0	0	3	1	2	83PiCoCaFl.1878
1	1	3692.49220	1.159e-3	1	0	0	3	1	2	0	0	0	2	2	1	83PiCoCaFl.1882
1	1	3709.19960	1.628e-3	1	0	0	2	2	1	0	0	0	2	1	2	83PiCoCaFl.1932
1	1	3711.10260	1.000e-4	1	0	0	2	1	2	0	0	0	1	0	1	83PiCoCaFl.1942
1	1	3712.20620	1.731e-3	0	0	1	1	1	1	0	0	0	2	1	2	83PiCoCaFl.1946
1	1	3711.87620	4.887e-4	1	0	0	3	0	3	0	0	0	2	1	2	83PiCoCaFl.1947
1	1	3722.21820	4.051e-3	0	0	1	3	1	3	0	0	0	3	1	2	83PiCoCaFl.1977
1	1	3740.81320	3.334e-4	1	0	0	4	1	4	0	0	0	3	0	3	83PiCoCaFl.2027
1	1	3744.50790	1.526e-3	0	0	1	3	2	2	0	0	0	3	2	1	83PiCoCaFl.2033
1	1	3746.32300	3.844e-4	1	0	0	2	2	1	0	0	0	1	1	0	83PiCoCaFl.2039
1	1	3749.32680	2.312e-3	0	0	1	1	1	1	0	0	0	1	1	0	83PiCoCaFl.2046
1	1	3750.35360	1.055e-3	0	0	1	2	2	0	0	0	0	3	0	3	83PiCoCaFl.2050
1	1	3752.21050	2.063e-3	0	0	1	2	2	0	0	0	0	2	2	1	83PiCoCaFl.2054
1	1	3769.89030	1.348e-3	0	0	1	2	1	1	0	0	0	2	1	2	83PiCoCaFl.2092
1	1	3785.26770	3.249e-4	1	0	0	3	2	1	0	0	0	2	1	2	83PiCoCaFl.2120
1	1	3801.42370	5.026e-3	0	0	1	2	0	2	0	0	0	1	0	1	83PiCoCaFl.2153
1	1	3807.01600	2.405e-3	0	0	1	2	1	1	0	0	0	1	1	0	83PiCoCaFl.2164
1	1	3816.09970	8.024e-3	0	0	1	3	1	3	0	0	0	2	1	2	83PiCoCaFl.2185
1	1	3819.90490	7.669e-4	0	0	1	3	2	2	0	0	0	3	0	3	83PiCoCaFl.2192
1	1	3821.76610	1.948e-3	0	0	1	3	2	2	0	0	0	2	2	1	83PiCoCaFl.2195
1	1	3863.31960	2.459e-4	0	0	1	2	2	0	0	0	0	1	0	1	83PiCoCaFl.2279
1	1	3408.855689	4.793e-4	1	0	0	3	0	3	0	0	0	4	3	2	73CaFlGuAm.296
1	1	3431.064640	1.177e-4	1	0	0	4	1	4	0	0	0	5	2	3	73CaFlGuAm.313
1	1	3468.558460	3.715e-4	0	0	1	3	2	2	0	0	0	4	4	1	73CaFlGuAm.373
1	1	3482.246990	1.164e-4	1	0	0	3	2	1	0	0	0	4	3	2	73CaFlGuAm.399
1	1	3503.276180	3.984e-4	1	0	0	2	2	1	0	0	0	3	3	0	73CaFlGuAm.429
1	1	3505.952090	1.431e-3	1	0	0	3	0	3	0	0	0	3	3	0	73CaFlGuAm.438
1	1	3513.071210	1.000e-4	0	0	1	3	1	3	0	0	0	4	3	2	73CaFlGuAm.449
1	1	3522.740769	2.395e-4	1	0	0	2	1	2	0	0	0	3	2	1	73CaFlGuAm.464
1	1	3527.031550	1.153e-3	1	0	0	3	1	2	0	0	0	4	2	3	73CaFlGuAm.477
1	1	3552.227909	6.210e-4	1	0	0	4	1	4	0	0	0	5	0	5	73CaFlGuAm.517
1	1	3563.590130	4.993e-4	1	0	0	1	1	0	0	0	0	2	2	1	73CaFlGuAm.537
1	1	3563.966310	4.513e-4	0	0	1	2	1	1	0	0	0	3	3	0	73CaFlGuAm.538
1	1	3566.533649	1.000e-4	1	0	0	3	0	3	0	0	0	4	1	4	73CaFlGuAm.542
1	1	3577.213120	2.115e-4	1	0	0	4	1	4	0	0	0	4	2	3	73CaFlGuAm.560
1	1	3579.345069	1.157e-4	1	0	0	3	2	1	0	0	0	3	3	0	73CaFlGuAm.562
1	1	3598.135600	3.629e-4	1	0	0	2	1	2	0	0	0	3	0	3	73CaFlGuAm.600
1	1	3599.995570	3.143e-4	1	0	0	2	1	2	0	0	0	2	2	1	73CaFlGuAm.605
1	1	3600.957530	2.588e-4	1	0	0	1	0	1	0	0	0	2	1	2	73CaFlGuAm.607
1	1	3610.169269	2.163e-4	0	0	1	3	1	3	0	0	0	3	3	0	73CaFlGuAm.623
1	1	3613.056860	1.952e-4	0	0	1	2	0	2	0	0	0	3	2	1	73CaFlGuAm.627
1	1	3615.236510	1.955e-4	1	0	0	3	1	2	0	0	0	3	2	1	73CaFlGuAm.632
1	1	3615.328760	2.126e-4	1	0	0	2	2	1	0	0	0	3	1	2	73CaFlGuAm.633
1	1	3618.006530	2.434e-4	1	0	0	3	0	3	0	0	0	3	1	2	73CaFlGuAm.637
1	1	3638.082229	3.142e-4	1	0	0	1	0	1	0	0	0	1	1	0	73CaFlGuAm.661
1	1	3639.925630	2.542e-4	1	0	0	3	2	1	0	0	0	4	1	4	73CaFlGuAm.662
1	1	3656.303980	4.718e-4	0	0	1	3	2	2	0	0	0	4	2	3	73CaFlGuAm.682
1	1	3665.418799	1.000e-4	1	0	0	4	1	4	0	0	0	3	2	1	73CaFlGuAm.690
1	1	3670.751220	1.544e-3	0	0	1	3	1	3	0	0	0	4	1	4	73CaFlGuAm.696
1	1	3674.958870	1.033e-3	0	0	1	2	2	0	0	0	0	3	2	1	73CaFlGuAm.698
1	1	3674.697070	1.565e-4	1	0	0	1	1	0	0	0	0	1	0	1	73CaFlGuAm.699
1	1	3676.020480	9.529e-4	0	0	1	2	1	1	0	0	0	3	1	2	73CaFlGuAm.700
1	1	3688.452130	7.577e-4	0	0	1	2	0	2	0	0	0	3	0	3	73CaFlGuAm.717
1	1	3690.631570	5.479e-4	1	0	0	3	1	2	0	0	0	3	0	3	73CaFlGuAm.721
1	1	3690.312320	9.290e-4	0	0	1	2	0	2	0	0	0	2	2	1	73CaFlGuAm.723
1	1	3691.398410	4.595e-4	1	0	0	3	2	1	0	0	0	3	1	2	73CaFlGuAm.725
1	1	3692.491070	1.000e-4	1	0	0	3	1	2	0	0	0	2	2	1	73CaFlGuAm.729
1	1	3709.198629	6.570e-4	1	0	0	2	2	1	0	0	0	2	1	2	73CaFlGuAm.767
1	1	3711.103030	4.915e-4	1	0	0	2	1	2	0	0	0	1	0	1	73CaFlGuAm.773
1	1	3711.876540	8.287e-4	1	0	0	3	0	3	0	0	0	2	1	2	73CaFlGuAm.774
1	1	3712.205350	8.813e-4	0	0	1	1	1	1	0	0	0	2	1	2	73CaFlGuAm.777
1	1	3722.222879	6.279e-4	0	0	1	3	1	3	0	0	0	3	1	2	73CaFlGuAm.796
1	1	3732.135390	1.204e-3	0	0	1	0	0	0	0	0	0	1	0	1	73CaFlGuAm.817
1	1	3740.813900	3.666e-4	1	0	0	4	1	4	0	0	0	3	0	3	73CaFlGuAm.836
1	1	3744.510970	1.544e-3	0	0	1	3	2	2	0	0	0	3	2	1	73CaFlGuAm.845
1	1	3746.323340	7.244e-4	1	0	0	2	2	1	0	0	0	1	1	0	73CaFlGuAm.850
1	1	3749.330240	1.128e-3	0	0	1	1	1	1	0	0	0	1	1	0	73CaFlGuAm.856
1	1	3750.352629	1.000e-4	0	0	1	2	2	0	0	0	0	3	0	3	73CaFlGuAm.860
1	1	3752.213309	7.458e-4	0	0	1	2	2	0	0	0	0	2	2	1	73CaFlGuAm.863
1	1	3769.889840	8.883e-4	0	0	1	2	1	1	0	0	0	2	1	2	73CaFlGuAm.896
1	1	3785.267750	3.749e-4	1	0	0	3	2	1	0	0	0	2	1	2	73CaFlGuAm.919
1	1	3801.419580	9.063e-4	0	0	1	2	0	2	0	0	0	1	0	1	73CaFlGuAm.942
1	1	3807.014910	1.315e-3	0	0	1	2	1	1	0	0	0	1	1	0	73CaFlGuAm.947
1	1	3816.091850	1.743e-4	0	0	1	3	1	3	0	0	0	2	1	2	73CaFlGuAm.959
1	1	3819.904660	5.269e-4	0	0	1	3	2	2	0	0	0	3	0	3	73CaFlGuAm.963
1	1	3821.764779	6.272e-4	0	0	1	3	2	2	0	0	0	2	2	1	73CaFlGuAm.965
1	1	3863.320030	1.841e-4	0	0	1	2	2	0	0	0	0	1	0	1	73CaFlGuAm.1022
1	1	3863.332	1.215e-2	0	0	1	2	2	0	0	0	0	1	0	1	69FrRa.105
1	1	3821.758	6.152e-3	0	0	1	3	2	2	0	0	0	2	2	1	69FrRa.132
1	1	3819.901	3.133e-3	0	0	1	3	2	2	0	0	0	3	0	3	69FrRa.134
1	1	3816.134	4.232e-2	0	0	1	3	1	3	0	0	0	2	1	2	69FrRa.137
1	1	3806.999	1.460e-2	0	0	1	2	1	1	0	0	0	1	1	0	69FrRa.139
1	1	3785.264	3.375e-3	1	0	0	3	2	1	0	0	0	2	1	2	69FrRa.151
1	1	3769.900	1.105e-2	0	0	1	2	1	1	0	0	0	2	1	2	69FrRa.160
1	1	3752.200	1.256e-2	0	0	1	2	2	0	0	0	0	2	2	1	69FrRa.178
1	1	3750.360	7.455e-3	0	0	1	2	2	0	0	0	0	3	0	3	69FrRa.181
1	1	3749.301	2.811e-2	0	0	1	1	1	1	0	0	0	1	1	0	69FrRa.183
1	1	3746.285	3.762e-2	1	0	0	2	2	1	0	0	0	1	1	0	69FrRa.187
1	1	3740.813	1.000e-3	1	0	0	4	1	4	0	0	0	3	0	3	69FrRa.194
1	1	3732.163	2.881e-2	0	0	1	0	0	0	0	0	0	1	0	1	69FrRa.206
1	1	3712.212	7.531e-3	0	0	1	1	1	1	0	0	0	2	1	2	69FrRa.228
1	1	3711.886	1.029e-2	1	0	0	3	0	3	0	0	0	2	1	2	69FrRa.229
1	1	3711.111	8.462e-3	1	0	0	2	1	2	0	0	0	1	0	1	69FrRa.230
1	1	3709.190	7.972e-3	1	0	0	2	2	1	0	0	0	2	1	2	69FrRa.234
1	1	3692.478	1.304e-2	1	0	0	3	1	2	0	0	0	2	2	1	69FrRa.249
1	1	3691.420	2.205e-2	1	0	0	3	2	1	0	0	0	3	1	2	69FrRa.250
1	1	3690.634	2.978e-3	1	0	0	3	1	2	0	0	0	3	0	3	69FrRa.254
1	1	3690.315	3.609e-3	0	0	1	2	0	2	0	0	0	2	2	1	69FrRa.255
1	1	3688.455	3.628e-3	0	0	1	2	0	2	0	0	0	3	0	3	69FrRa.257
1	1	3676.018	1.527e-3	0	0	1	2	1	1	0	0	0	3	1	2	69FrRa.262
1	1	3674.960	2.163e-3	0	0	1	2	2	0	0	0	0	3	2	1	69FrRa.263
1	1	3674.694	2.913e-3	1	0	0	1	1	0	0	0	0	1	0	1	69FrRa.264
1	1	3670.744	5.676e-3	0	0	1	3	1	3	0	0	0	4	1	4	69FrRa.265
1	1	3656.304	1.000e-3	0	0	1	3	2	2	0	0	0	4	2	3	69FrRa.269
1	1	3639.938	1.262e-2	1	0	0	3	2	1	0	0	0	4	1	4	69FrRa.284
1	1	3638.084	2.085e-3	1	0	0	1	0	1	0	0	0	1	1	0	69FrRa.286
1	1	3618.014	7.713e-3	1	0	0	3	0	3	0	0	0	3	1	2	69FrRa.301
1	1	3615.344	1.545e-2	1	0	0	2	2	1	0	0	0	3	1	2	69FrRa.303
1	1	3615.242	5.686e-3	1	0	0	3	1	2	0	0	0	3	2	1	69FrRa.304
1	1	3613.057	1.000e-3	0	0	1	2	0	2	0	0	0	3	2	1	69FrRa.306
1	1	3600.946	1.127e-2	1	0	0	1	0	1	0	0	0	2	1	2	69FrRa.317
1	1	3599.992	3.256e-3	1	0	0	2	1	2	0	0	0	2	2	1	69FrRa.318
1	1	3598.141	5.763e-3	1	0	0	2	1	2	0	0	0	3	0	3	69FrRa.322
1	1	3579.348	2.815e-3	1	0	0	3	2	1	0	0	0	3	3	0	69FrRa.343
1	1	3577.235	2.209e-2	1	0	0	4	1	4	0	0	0	4	2	3	69FrRa.344
1	1	3566.568	3.429e-2	1	0	0	3	0	3	0	0	0	4	1	4	69FrRa.353
1	1	3563.969	2.239e-3	0	0	1	2	1	1	0	0	0	3	3	0	69FrRa.359
1	1	3563.590	1.000e-3	1	0	0	1	1	0	0	0	0	2	2	1	69FrRa.360
1	1	3552.210	1.729e-2	1	0	0	4	1	4	0	0	0	5	0	5	69FrRa.370
1	1	3527.036	5.603e-3	1	0	0	3	1	2	0	0	0	4	2	3	69FrRa.398
1	1	3522.744	3.471e-3	1	0	0	2	1	2	0	0	0	3	2	1	69FrRa.405
1	1	3513.085	1.383e-2	0	0	1	3	1	3	0	0	0	4	3	2	69FrRa.408
1	1	3503.273	2.782e-3	1	0	0	2	2	1	0	0	0	3	3	0	69FrRa.415
1	1	3482.248	1.126e-3	1	0	0	3	2	1	0	0	0	4	3	2	69FrRa.430
1	1	3431.058	6.522e-3	1	0	0	4	1	4	0	0	0	5	2	3	69FrRa.453
	---

==============
Component #6997: 	12 vertices. 
	Path length: 1.	Utility factor = 12

	---
1	1	2828.4598219	7.156e-4	0	2	0	4	1	3	0	0	0	5	4	2	17LoBiWa.831
1	1	2871.3298636	1.000e-4	0	2	0	4	0	4	0	0	0	5	3	3	17LoBiWa.847
1	1	2879.7066509	1.000e-4	0	2	0	5	1	5	0	0	0	6	2	4	17LoBiWa.852
1	1	2936.7418034	1.000e-4	0	2	0	2	0	2	0	0	0	3	3	1	17LoBiWa.927
1	1	2984.2114895	1.000e-4	0	2	0	3	1	3	0	0	0	4	2	2	17LoBiWa.1015
1	1	2991.4554295	1.000e-4	0	2	0	4	0	4	0	0	0	4	3	1	17LoBiWa.1026
1	1	2991.9710913	1.000e-4	0	2	0	4	2	2	0	0	0	5	3	3	17LoBiWa.1028
1	1	3003.8381245	1.000e-4	0	2	0	3	2	2	0	0	0	4	3	1	17LoBiWa.1049
1	1	3012.3767949	3.466e-4	0	2	0	3	3	1	0	0	0	4	4	0	17LoBiWa.1072
1	1	3022.3662437	1.000e-4	0	2	0	4	1	3	0	0	0	5	2	4	17LoBiWa.1089
1	1	3031.9912667	1.000e-4	0	2	0	2	2	0	0	0	0	3	3	1	17LoBiWa.1111
1	1	3035.7835404	1.000e-4	0	2	0	5	1	5	0	0	0	6	0	6	17LoBiWa.1121
1	1	3048.6724547	1.000e-4	0	2	0	4	0	4	0	0	0	5	1	5	17LoBiWa.1145
1	1	3049.0445786	1.000e-4	0	2	0	2	1	1	0	0	0	3	2	2	17LoBiWa.1147
1	1	3059.9294446	1.000e-4	0	2	0	1	1	1	0	0	0	2	2	0	17LoBiWa.1165
1	1	3066.2713866	1.000e-4	0	2	0	5	1	5	0	0	0	5	2	4	17LoBiWa.1173
1	1	3077.9382649	1.000e-4	0	2	0	3	1	3	0	0	0	4	0	4	17LoBiWa.1183
1	1	3079.6826288	1.000e-4	0	2	0	2	0	2	0	0	0	3	1	3	17LoBiWa.1187
1	1	3090.0779408	6.271e-4	0	2	0	4	0	4	0	0	0	3	3	1	17LoBiWa.1207
1	1	3093.6895952	1.000e-4	0	2	0	3	1	3	0	0	0	3	2	2	17LoBiWa.1212
1	1	3099.8008805	1.000e-4	0	2	0	4	0	4	0	0	0	4	1	3	17LoBiWa.1224
1	1	3102.4612954	1.000e-4	0	2	0	3	2	2	0	0	0	3	3	1	17LoBiWa.1231
1	1	3112.0966821	1.000e-4	0	2	0	4	2	2	0	0	0	4	3	1	17LoBiWa.1248
1	1	3112.1835840	1.000e-4	0	2	0	3	2	2	0	0	0	4	1	3	17LoBiWa.1249
1	1	3114.4928235	1.000e-4	0	2	0	0	0	0	0	0	0	1	1	1	17LoBiWa.1261
1	1	3119.1820832	1.000e-4	0	2	0	2	1	1	0	0	0	2	2	0	17LoBiWa.1272
1	1	3122.7954480	1.000e-4	0	2	0	4	1	3	0	0	0	4	2	2	17LoBiWa.1284
1	1	3126.0025505	1.000e-4	0	2	0	1	1	1	0	0	0	2	0	2	17LoBiWa.1294
1	1	3126.7851724	1.000e-4	0	2	0	2	0	2	0	0	0	2	1	1	17LoBiWa.1296
1	1	3163.8270996	1.000e-4	0	2	0	3	1	3	0	0	0	2	2	0	17LoBiWa.1372
1	1	3166.7006004	1.000e-4	0	2	0	5	1	5	0	0	0	4	2	2	17LoBiWa.1381
1	1	3169.3137337	1.000e-4	0	2	0	4	2	2	0	0	0	5	1	5	17LoBiWa.1386
1	1	3174.9321343	1.000e-4	0	2	0	2	2	0	0	0	0	3	1	3	17LoBiWa.1395
1	1	3184.7314366	3.428e-4	0	2	0	3	3	1	0	0	0	4	2	2	17LoBiWa.1428
1	1	3184.8239960	1.000e-4	0	2	0	2	0	2	0	0	0	1	1	1	17LoBiWa.1429
1	1	3185.2551908	1.000e-4	0	2	0	2	1	1	0	0	0	2	0	2	17LoBiWa.1432
1	1	3196.0933587	1.000e-4	0	2	0	1	1	1	0	0	0	0	0	0	17LoBiWa.1448
1	1	3210.7198665	1.000e-4	0	2	0	4	2	2	0	0	0	3	3	1	17LoBiWa.1471
1	1	3216.5222143	1.000e-4	0	2	0	4	1	3	0	0	0	4	0	4	17LoBiWa.1483
1	1	3220.4421492	1.000e-4	0	2	0	4	2	2	0	0	0	4	1	3	17LoBiWa.1495
1	1	3222.0346691	1.000e-4	0	2	0	2	2	0	0	0	0	2	1	1	17LoBiWa.1498
1	1	3229.9001965	1.000e-4	0	2	0	3	1	3	0	0	0	2	0	2	17LoBiWa.1513
1	1	3232.2735584	1.000e-4	0	2	0	4	1	3	0	0	0	3	2	2	17LoBiWa.1522
1	1	3233.0194358	1.000e-4	0	2	0	4	0	4	0	0	0	3	1	3	17LoBiWa.1528
1	1	3245.4021451	1.000e-4	0	2	0	3	2	2	0	0	0	3	1	3	17LoBiWa.1550
1	1	3260.4273740	1.000e-4	0	2	0	5	1	5	0	0	0	4	0	4	17LoBiWa.1577
1	1	3278.4581169	2.513e-4	0	2	0	3	3	1	0	0	0	4	0	4	17LoBiWa.1627
1	1	3280.0734856	1.000e-4	0	2	0	2	2	0	0	0	0	1	1	1	17LoBiWa.1632
1	1	3292.5046943	1.000e-4	0	2	0	3	2	2	0	0	0	2	1	1	17LoBiWa.1657
1	1	3294.2095323	3.316e-4	0	2	0	3	3	1	0	0	0	3	2	2	17LoBiWa.1669
1	1	3353.6607143	1.000e-4	0	2	0	4	2	2	0	0	0	3	1	3	17LoBiWa.1851
1	1	3364.3470505	3.435e-4	0	2	0	3	3	1	0	0	0	2	2	0	17LoBiWa.1890
1	1	3430.4201476	3.358e-4	0	2	0	3	3	1	0	0	0	2	0	2	17LoBiWa.2131
1	1	2828.4598219	5.000e-4	0	2	0	4	1	3	0	0	0	5	4	2	17BiWaLoLo.968
1	1	2871.3298636	5.000e-4	0	2	0	4	0	4	0	0	0	5	3	3	17BiWaLoLo.984
1	1	2879.7066509	5.000e-4	0	2	0	5	1	5	0	0	0	6	2	4	17BiWaLoLo.989
1	1	2936.7418034	5.000e-4	0	2	0	2	0	2	0	0	0	3	3	1	17BiWaLoLo.1061
1	1	2984.2114895	5.000e-4	0	2	0	3	1	3	0	0	0	4	2	2	17BiWaLoLo.1149
1	1	2991.4554295	5.000e-4	0	2	0	4	0	4	0	0	0	4	3	1	17BiWaLoLo.1160
1	1	2991.9710913	5.000e-4	0	2	0	4	2	2	0	0	0	5	3	3	17BiWaLoLo.1162
1	1	3003.8381245	5.000e-4	0	2	0	3	2	2	0	0	0	4	3	1	17BiWaLoLo.1183
1	1	3012.3767949	5.000e-4	0	2	0	3	3	1	0	0	0	4	4	0	17BiWaLoLo.1206
1	1	3022.3662437	5.000e-4	0	2	0	4	1	3	0	0	0	5	2	4	17BiWaLoLo.1223
1	1	3031.9912667	5.000e-4	0	2	0	2	2	0	0	0	0	3	3	1	17BiWaLoLo.1245
1	1	3035.7835404	5.000e-4	0	2	0	5	1	5	0	0	0	6	0	6	17BiWaLoLo.1255
1	1	3048.6724547	5.000e-4	0	2	0	4	0	4	0	0	0	5	1	5	17BiWaLoLo.1279
1	1	3049.0445786	5.000e-4	0	2	0	2	1	1	0	0	0	3	2	2	17BiWaLoLo.1281
1	1	3059.9294446	5.000e-4	0	2	0	1	1	1	0	0	0	2	2	0	17BiWaLoLo.1299
1	1	3066.2713866	5.000e-4	0	2	0	5	1	5	0	0	0	5	2	4	17BiWaLoLo.1307
1	1	3077.9382649	5.000e-4	0	2	0	3	1	3	0	0	0	4	0	4	17BiWaLoLo.1317
1	1	3079.6826288	5.000e-4	0	2	0	2	0	2	0	0	0	3	1	3	17BiWaLoLo.1321
1	1	3090.0779408	5.000e-4	0	2	0	4	0	4	0	0	0	3	3	1	17BiWaLoLo.1341
1	1	3093.6895952	5.000e-4	0	2	0	3	1	3	0	0	0	3	2	2	17BiWaLoLo.1346
1	1	3099.8008805	5.000e-4	0	2	0	4	0	4	0	0	0	4	1	3	17BiWaLoLo.1358
1	1	3102.4612954	5.000e-4	0	2	0	3	2	2	0	0	0	3	3	1	17BiWaLoLo.1365
1	1	3112.0966821	5.000e-4	0	2	0	4	2	2	0	0	0	4	3	1	17BiWaLoLo.1382
1	1	3112.1835840	5.000e-4	0	2	0	3	2	2	0	0	0	4	1	3	17BiWaLoLo.1383
1	1	3114.4928235	5.000e-4	0	2	0	0	0	0	0	0	0	1	1	1	17BiWaLoLo.1395
1	1	3119.1820832	5.000e-4	0	2	0	2	1	1	0	0	0	2	2	0	17BiWaLoLo.1406
1	1	3122.7954480	5.000e-4	0	2	0	4	1	3	0	0	0	4	2	2	17BiWaLoLo.1418
1	1	3126.0025505	5.000e-4	0	2	0	1	1	1	0	0	0	2	0	2	17BiWaLoLo.1428
1	1	3126.7851724	5.000e-4	0	2	0	2	0	2	0	0	0	2	1	1	17BiWaLoLo.1430
1	1	3163.8270996	5.000e-4	0	2	0	3	1	3	0	0	0	2	2	0	17BiWaLoLo.1504
1	1	3166.7006004	5.000e-4	0	2	0	5	1	5	0	0	0	4	2	2	17BiWaLoLo.1513
1	1	3169.3137337	5.000e-4	0	2	0	4	2	2	0	0	0	5	1	5	17BiWaLoLo.1518
1	1	3174.9321343	5.000e-4	0	2	0	2	2	0	0	0	0	3	1	3	17BiWaLoLo.1527
1	1	3184.7314366	5.000e-4	0	2	0	3	3	1	0	0	0	4	2	2	17BiWaLoLo.1557
1	1	3184.8239960	5.000e-4	0	2	0	2	0	2	0	0	0	1	1	1	17BiWaLoLo.1558
1	1	3185.2551908	5.000e-4	0	2	0	2	1	1	0	0	0	2	0	2	17BiWaLoLo.1561
1	1	3196.0933587	5.000e-4	0	2	0	1	1	1	0	0	0	0	0	0	17BiWaLoLo.1577
1	1	3210.7198665	5.000e-4	0	2	0	4	2	2	0	0	0	3	3	1	17BiWaLoLo.1600
1	1	3216.5222143	5.000e-4	0	2	0	4	1	3	0	0	0	4	0	4	17BiWaLoLo.1612
1	1	3220.4421492	5.000e-4	0	2	0	4	2	2	0	0	0	4	1	3	17BiWaLoLo.1624
1	1	3222.0346691	5.000e-4	0	2	0	2	2	0	0	0	0	2	1	1	17BiWaLoLo.1627
1	1	3229.9001965	5.000e-4	0	2	0	3	1	3	0	0	0	2	0	2	17BiWaLoLo.1641
1	1	3232.2735584	5.000e-4	0	2	0	4	1	3	0	0	0	3	2	2	17BiWaLoLo.1649
1	1	3233.0194358	5.000e-4	0	2	0	4	0	4	0	0	0	3	1	3	17BiWaLoLo.1655
1	1	3245.4021451	5.000e-4	0	2	0	3	2	2	0	0	0	3	1	3	17BiWaLoLo.1677
1	1	3260.4273740	5.000e-4	0	2	0	5	1	5	0	0	0	4	0	4	17BiWaLoLo.1703
1	1	3278.4581169	5.000e-4	0	2	0	3	3	1	0	0	0	4	0	4	17BiWaLoLo.1753
1	1	3280.0734856	5.000e-4	0	2	0	2	2	0	0	0	0	1	1	1	17BiWaLoLo.1758
1	1	3292.5046943	5.000e-4	0	2	0	3	2	2	0	0	0	2	1	1	17BiWaLoLo.1783
1	1	3294.2095323	5.000e-4	0	2	0	3	3	1	0	0	0	3	2	2	17BiWaLoLo.1795
1	1	3353.6607143	5.000e-4	0	2	0	4	2	2	0	0	0	3	1	3	17BiWaLoLo.1977
1	1	3364.3470505	5.000e-4	0	2	0	3	3	1	0	0	0	2	2	0	17BiWaLoLo.2016
1	1	3430.4201476	5.000e-4	0	2	0	3	3	1	0	0	0	2	0	2	17BiWaLoLo.2255
1	1	2724.6986	1.331e-3	0	2	0	5	1	5	0	0	0	6	4	2	08MiAlMeKl.734
1	1	2828.4595	1.037e-3	0	2	0	4	1	3	0	0	0	5	4	2	08MiAlMeKl.751
1	1	2871.3298	1.000e-4	0	2	0	4	0	4	0	0	0	5	3	3	08MiAlMeKl.766
1	1	2872.3644	1.289e-3	0	2	0	5	1	5	0	0	0	5	4	2	08MiAlMeKl.767
1	1	2879.7067	1.000e-4	0	2	0	5	1	5	0	0	0	6	2	4	08MiAlMeKl.774
1	1	2936.7418	1.000e-4	0	2	0	2	0	2	0	0	0	3	3	1	08MiAlMeKl.845
1	1	2991.4552	1.966e-4	0	2	0	4	0	4	0	0	0	4	3	1	08MiAlMeKl.913
1	1	3090.0778	7.679e-4	0	2	0	4	0	4	0	0	0	3	3	1	08MiAlMeKl.1027
1	1	3166.7008	2.113e-4	0	2	0	5	1	5	0	0	0	4	2	2	08MiAlMeKl.1129
1	1	3278.4586	7.344e-4	0	2	0	3	3	1	0	0	0	4	0	4	08MiAlMeKl.1242
1	1	3430.4204	5.882e-4	0	2	0	3	3	1	0	0	0	2	0	2	08MiAlMeKl.1451
1	1	3012.36218	1.427e-2	0	2	0	3	3	1	0	0	0	4	4	0	06ZoShPoBa.3451
1	1	3035.78867	1.000e-2	0	2	0	5	1	5	0	0	0	6	0	6	06ZoShPoBa.3644
1	1	3012.3763	1.483e-4	0	2	0	3	3	1	0	0	0	4	4	0	03ZoVa.2
1	1	3031.9905	7.483e-4	0	2	0	2	2	0	0	0	0	3	3	1	03ZoVa.10
1	1	3077.9379	3.490e-4	0	2	0	3	1	3	0	0	0	4	0	4	03ZoVa.15
1	1	3079.6824	2.221e-4	0	2	0	2	0	2	0	0	0	3	1	3	03ZoVa.17
1	1	3119.1827	6.299e-4	0	2	0	2	1	1	0	0	0	2	2	0	03ZoVa.23
1	1	3122.7945	9.368e-4	0	2	0	4	1	3	0	0	0	4	2	2	03ZoVa.24
1	1	3126.7847	4.684e-4	0	2	0	2	0	2	0	0	0	2	1	1	03ZoVa.25
1	1	3185.2552	1.000e-4	0	2	0	2	1	1	0	0	0	2	0	2	03ZoVa.28
1	1	3229.9003	1.049e-4	0	2	0	3	1	3	0	0	0	2	0	2	03ZoVa.33
1	1	3233.0187	7.247e-4	0	2	0	4	0	4	0	0	0	3	1	3	03ZoVa.34
1	1	2811.85867	1.000e-2	0	2	0	3	1	3	0	0	0	4	4	0	00ZoPoTeSh.597
1	1	3012.39067	1.422e-2	0	2	0	3	3	1	0	0	0	4	4	0	00ZoPoTeSh.1532
1	1	3166.68918	1.141e-2	0	2	0	5	1	5	0	0	0	4	2	2	00ZoPoTeSh.2437
1	1	2724.69863	1.301e-3	0	2	0	5	1	5	0	0	0	6	4	2	97MiTyKeWi.18
1	1	2811.85612	7.117e-4	0	2	0	3	1	3	0	0	0	4	4	0	97MiTyKeWi.33
1	1	2828.45949	1.047e-3	0	2	0	4	1	3	0	0	0	5	4	2	97MiTyKeWi.37
1	1	2871.33003	2.219e-4	0	2	0	4	0	4	0	0	0	5	3	3	97MiTyKeWi.55
1	1	2872.36441	1.279e-3	0	2	0	5	1	5	0	0	0	5	4	2	97MiTyKeWi.56
1	1	2879.70698	3.519e-4	0	2	0	5	1	5	0	0	0	6	2	4	97MiTyKeWi.62
1	1	2936.74203	2.648e-4	0	2	0	2	0	2	0	0	0	3	3	1	97MiTyKeWi.120
1	1	2950.43976	1.031e-3	0	2	0	4	1	3	0	0	0	4	4	0	97MiTyKeWi.134
1	1	2984.21156	8.286e-5	0	2	0	3	1	3	0	0	0	4	2	2	97MiTyKeWi.177
1	1	2991.45551	1.134e-4	0	2	0	4	0	4	0	0	0	4	3	1	97MiTyKeWi.187
1	1	2991.97103	4.745e-5	0	2	0	4	2	2	0	0	0	5	3	3	97MiTyKeWi.188
1	1	3003.83806	4.826e-5	0	2	0	3	2	2	0	0	0	4	3	1	97MiTyKeWi.198
1	1	3012.37679	3.417e-4	0	2	0	3	3	1	0	0	0	4	4	0	97MiTyKeWi.212
1	1	3022.36624	1.035e-5	0	2	0	4	1	3	0	0	0	5	2	4	97MiTyKeWi.218
1	1	3031.99122	6.000e-5	0	2	0	2	2	0	0	0	0	3	3	1	97MiTyKeWi.229
1	1	3035.78349	4.353e-5	0	2	0	5	1	5	0	0	0	6	0	6	97MiTyKeWi.233
1	1	3048.67239	5.454e-5	0	2	0	4	0	4	0	0	0	5	1	5	97MiTyKeWi.239
1	1	3049.04464	7.621e-5	0	2	0	2	1	1	0	0	0	3	2	2	97MiTyKeWi.241
1	1	3059.92949	5.977e-5	0	2	0	1	1	1	0	0	0	2	2	0	97MiTyKeWi.249
1	1	3066.27148	9.838e-5	0	2	0	5	1	5	0	0	0	5	2	4	97MiTyKeWi.256
1	1	3077.93819	5.895e-5	0	2	0	3	1	3	0	0	0	4	0	4	97MiTyKeWi.263
1	1	3079.68263	1.000e-5	0	2	0	2	0	2	0	0	0	3	1	3	97MiTyKeWi.267
1	1	3090.07777	7.979e-4	0	2	0	4	0	4	0	0	0	3	3	1	97MiTyKeWi.276
1	1	3093.68956	2.410e-5	0	2	0	3	1	3	0	0	0	3	2	2	97MiTyKeWi.278
1	1	3099.80094	7.132e-5	0	2	0	4	0	4	0	0	0	4	1	3	97MiTyKeWi.287
1	1	3102.46136	8.051e-5	0	2	0	3	2	2	0	0	0	3	3	1	97MiTyKeWi.290
1	1	3112.09669	2.401e-5	0	2	0	4	2	2	0	0	0	4	3	1	97MiTyKeWi.301
1	1	3112.18367	8.968e-5	0	2	0	3	2	2	0	0	0	4	1	3	97MiTyKeWi.302
1	1	3114.49290	8.814e-5	0	2	0	0	0	0	0	0	0	1	1	1	97MiTyKeWi.306
1	1	3119.18212	4.993e-5	0	2	0	2	1	1	0	0	0	2	2	0	97MiTyKeWi.313
1	1	3122.79541	2.678e-5	0	2	0	4	1	3	0	0	0	4	2	2	97MiTyKeWi.318
1	1	3126.00255	1.502e-5	0	2	0	1	1	1	0	0	0	2	0	2	97MiTyKeWi.324
1	1	3126.78529	1.216e-4	0	2	0	2	0	2	0	0	0	2	1	1	97MiTyKeWi.326
1	1	3163.82725	1.596e-4	0	2	0	3	1	3	0	0	0	2	2	0	97MiTyKeWi.366
1	1	3166.70115	5.613e-4	0	2	0	5	1	5	0	0	0	4	2	2	97MiTyKeWi.369
1	1	3169.31369	2.392e-5	0	2	0	4	2	2	0	0	0	5	1	5	97MiTyKeWi.373
1	1	3174.93217	6.482e-5	0	2	0	2	2	0	0	0	0	3	1	3	97MiTyKeWi.379
1	1	3184.73154	4.462e-4	0	2	0	3	3	1	0	0	0	4	2	2	97MiTyKeWi.398
1	1	3184.82406	7.630e-5	0	2	0	2	0	2	0	0	0	1	1	1	97MiTyKeWi.399
1	1	3185.25521	3.518e-5	0	2	0	2	1	1	0	0	0	2	0	2	97MiTyKeWi.400
1	1	3196.09340	6.000e-5	0	2	0	1	1	1	0	0	0	0	0	0	97MiTyKeWi.404
1	1	3210.71993	9.278e-5	0	2	0	4	2	2	0	0	0	3	3	1	97MiTyKeWi.417
1	1	3216.52220	1.000e-5	0	2	0	4	1	3	0	0	0	4	0	4	97MiTyKeWi.420
1	1	3220.44220	6.194e-5	0	2	0	4	2	2	0	0	0	4	1	3	97MiTyKeWi.431
1	1	3222.03473	7.852e-5	0	2	0	2	2	0	0	0	0	2	1	1	97MiTyKeWi.432
1	1	3229.90016	3.513e-5	0	2	0	3	1	3	0	0	0	2	0	2	97MiTyKeWi.440
1	1	3232.27361	6.625e-5	0	2	0	4	1	3	0	0	0	3	2	2	97MiTyKeWi.442
1	1	3233.01948	5.529e-5	0	2	0	4	0	4	0	0	0	3	1	3	97MiTyKeWi.444
1	1	3245.40222	8.365e-5	0	2	0	3	2	2	0	0	0	3	1	3	97MiTyKeWi.455
1	1	3260.42741	4.944e-5	0	2	0	5	1	5	0	0	0	4	0	4	97MiTyKeWi.465
1	1	3278.45906	1.194e-3	0	2	0	3	3	1	0	0	0	4	0	4	97MiTyKeWi.486
1	1	3280.07355	8.320e-5	0	2	0	2	2	0	0	0	0	1	1	1	97MiTyKeWi.488
1	1	3292.50480	1.174e-4	0	2	0	3	2	2	0	0	0	2	1	1	97MiTyKeWi.498
1	1	3294.20962	4.193e-4	0	2	0	3	3	1	0	0	0	3	2	2	97MiTyKeWi.505
1	1	3353.66086	1.659e-4	0	2	0	4	2	2	0	0	0	3	1	3	97MiTyKeWi.581
1	1	3364.34711	4.030e-4	0	2	0	3	3	1	0	0	0	2	2	0	97MiTyKeWi.595
1	1	3430.42092	1.108e-3	0	2	0	3	3	1	0	0	0	2	0	2	97MiTyKeWi.676
1	1	2879.70636	2.681e-4	0	2	0	5	1	5	0	0	0	6	2	4	93Toth.250
1	1	2984.21159	1.129e-4	0	2	0	3	1	3	0	0	0	4	2	2	93Toth.322
1	1	2991.45528	1.166e-4	0	2	0	4	0	4	0	0	0	4	3	1	93Toth.329
1	1	3012.37684	3.917e-4	0	2	0	3	3	1	0	0	0	4	4	0	93Toth.353
1	1	3031.99122	2.832e-5	0	2	0	2	2	0	0	0	0	3	3	1	93Toth.369
1	1	3035.78362	8.647e-5	0	2	0	5	1	5	0	0	0	6	0	6	93Toth.372
1	1	3048.67233	1.145e-4	0	2	0	4	0	4	0	0	0	5	1	5	93Toth.376
1	1	3059.92945	1.977e-5	0	2	0	1	1	1	0	0	0	2	2	0	93Toth.384
1	1	3066.27142	3.838e-5	0	2	0	5	1	5	0	0	0	5	2	4	93Toth.390
1	1	3077.93830	5.105e-5	0	2	0	3	1	3	0	0	0	4	0	4	93Toth.395
1	1	3093.68955	3.410e-5	0	2	0	3	1	3	0	0	0	3	2	2	93Toth.409
1	1	3099.80083	3.868e-5	0	2	0	4	0	4	0	0	0	4	1	3	93Toth.418
1	1	3112.09667	1.000e-5	0	2	0	4	2	2	0	0	0	4	3	1	93Toth.431
1	1	3112.18363	4.968e-5	0	2	0	3	2	2	0	0	0	4	1	3	93Toth.432
1	1	3114.49303	2.181e-4	0	2	0	0	0	0	0	0	0	1	1	1	93Toth.436
1	1	3119.18203	4.007e-5	0	2	0	2	1	1	0	0	0	2	2	0	93Toth.443
1	1	3122.79539	4.678e-5	0	2	0	4	1	3	0	0	0	4	2	2	93Toth.447
1	1	3126.00249	4.498e-5	0	2	0	1	1	1	0	0	0	2	0	2	93Toth.453
1	1	3163.82721	1.196e-4	0	2	0	3	1	3	0	0	0	2	2	0	93Toth.483
1	1	3166.70071	1.213e-4	0	2	0	5	1	5	0	0	0	4	2	2	93Toth.486
1	1	3169.31353	1.839e-4	0	2	0	4	2	2	0	0	0	5	1	5	93Toth.490
1	1	3174.93228	1.748e-4	0	2	0	2	2	0	0	0	0	3	1	3	93Toth.495
1	1	3184.73163	5.362e-4	0	2	0	3	3	1	0	0	0	4	2	2	93Toth.509
1	1	3184.82405	6.630e-5	0	2	0	2	0	2	0	0	0	1	1	1	93Toth.510
1	1	3185.25511	6.482e-5	0	2	0	2	1	1	0	0	0	2	0	2	93Toth.511
1	1	3210.71974	9.722e-5	0	2	0	4	2	2	0	0	0	3	3	1	93Toth.526
1	1	3216.52224	3.140e-5	0	2	0	4	1	3	0	0	0	4	0	4	93Toth.529
1	1	3220.44214	1.000e-5	0	2	0	4	2	2	0	0	0	4	1	3	93Toth.538
1	1	3222.03471	5.852e-5	0	2	0	2	2	0	0	0	0	2	1	1	93Toth.539
1	1	3229.90022	2.487e-5	0	2	0	3	1	3	0	0	0	2	0	2	93Toth.546
1	1	3232.27355	1.000e-5	0	2	0	4	1	3	0	0	0	3	2	2	93Toth.548
1	1	3233.01935	7.471e-5	0	2	0	4	0	4	0	0	0	3	1	3	93Toth.550
1	1	3245.40216	2.365e-5	0	2	0	3	2	2	0	0	0	3	1	3	93Toth.560
1	1	3260.42739	2.944e-5	0	2	0	5	1	5	0	0	0	4	0	4	93Toth.569
1	1	3280.07350	3.320e-5	0	2	0	2	2	0	0	0	0	1	1	1	93Toth.591
1	1	3292.50473	4.735e-5	0	2	0	3	2	2	0	0	0	2	1	1	93Toth.600
1	1	3294.20970	4.993e-4	0	2	0	3	3	1	0	0	0	3	2	2	93Toth.605
1	1	3353.66080	1.059e-4	0	2	0	4	2	2	0	0	0	3	1	3	93Toth.667
1	1	3364.34719	4.830e-4	0	2	0	3	3	1	0	0	0	2	2	0	93Toth.680
1	1	2871.3305	6.919e-4	0	2	0	4	0	4	0	0	0	5	3	3	93Toth_S2.249
1	1	2936.7416	1.652e-4	0	2	0	2	0	2	0	0	0	3	3	1	93Toth_S2.275
1	1	2991.9710	1.000e-4	0	2	0	4	2	2	0	0	0	5	3	3	93Toth_S2.330
1	1	3022.3662	1.000e-4	0	2	0	4	1	3	0	0	0	5	2	4	93Toth_S2.358
1	1	3049.0445	1.000e-4	0	2	0	2	1	1	0	0	0	3	2	2	93Toth_S2.378
1	1	3079.6827	1.000e-4	0	2	0	2	0	2	0	0	0	3	1	3	93Toth_S2.398
1	1	3090.0783	2.679e-4	0	2	0	4	0	4	0	0	0	3	3	1	93Toth_S2.407
1	1	3196.0934	1.000e-4	0	2	0	1	1	1	0	0	0	0	0	0	93Toth_S2.514
1	1	3278.4585	6.344e-4	0	2	0	3	3	1	0	0	0	4	0	4	93Toth_S2.589
1	1	3430.4203	4.882e-4	0	2	0	3	3	1	0	0	0	2	0	2	93Toth_S2.729
1	1	3260.42753	1.694e-4	0	2	0	5	1	5	0	0	0	4	0	4	83ToBr.3
1	1	3280.07374	2.732e-4	0	2	0	2	2	0	0	0	0	1	1	1	83ToBr.8
1	1	3292.50494	2.574e-4	0	2	0	3	2	2	0	0	0	2	1	1	83ToBr.11
1	1	3364.34722	5.130e-4	0	2	0	3	3	1	0	0	0	2	2	0	83ToBr.25
1	1	2984.21150	1.000e-4	0	2	0	3	1	3	0	0	0	4	2	2	83PiCoCaFl.32
1	1	2991.97070	3.775e-4	0	2	0	4	2	2	0	0	0	5	3	3	83PiCoCaFl.43
1	1	3003.83750	6.083e-4	0	2	0	3	2	2	0	0	0	4	3	1	83PiCoCaFl.57
1	1	3012.37620	2.483e-4	0	2	0	3	3	1	0	0	0	4	4	0	83PiCoCaFl.72
1	1	3022.36460	1.630e-3	0	2	0	4	1	3	0	0	0	5	2	4	83PiCoCaFl.84
1	1	3031.99030	9.483e-4	0	2	0	2	2	0	0	0	0	3	3	1	83PiCoCaFl.101
1	1	3035.78220	1.334e-3	0	2	0	5	1	5	0	0	0	6	0	6	83PiCoCaFl.108
1	1	3048.67280	3.555e-4	0	2	0	4	0	4	0	0	0	5	1	5	83PiCoCaFl.130
1	1	3049.04480	2.362e-4	0	2	0	2	1	1	0	0	0	3	2	2	83PiCoCaFl.132
1	1	3059.92880	6.302e-4	0	2	0	1	1	1	0	0	0	2	2	0	83PiCoCaFl.147
1	1	3066.27080	5.816e-4	0	2	0	5	1	5	0	0	0	5	2	4	83PiCoCaFl.155
1	1	3077.93740	8.490e-4	0	2	0	3	1	3	0	0	0	4	0	4	83PiCoCaFl.164
1	1	3079.68280	1.779e-4	0	2	0	2	0	2	0	0	0	3	1	3	83PiCoCaFl.168
1	1	3093.68930	2.841e-4	0	2	0	3	1	3	0	0	0	3	2	2	83PiCoCaFl.191
1	1	3099.80000	8.687e-4	0	2	0	4	0	4	0	0	0	4	1	3	83PiCoCaFl.204
1	1	3102.46000	1.279e-3	0	2	0	3	2	2	0	0	0	3	3	1	83PiCoCaFl.210
1	1	3112.09760	9.340e-4	0	2	0	4	2	2	0	0	0	4	3	1	83PiCoCaFl.224
1	1	3112.18390	3.197e-4	0	2	0	3	2	2	0	0	0	4	1	3	83PiCoCaFl.225
1	1	3119.18170	3.701e-4	0	2	0	2	1	1	0	0	0	2	2	0	83PiCoCaFl.240
1	1	3122.79550	1.000e-4	0	2	0	4	1	3	0	0	0	4	2	2	83PiCoCaFl.247
1	1	3126.00160	9.350e-4	0	2	0	1	1	1	0	0	0	2	0	2	83PiCoCaFl.257
1	1	3126.78520	1.000e-4	0	2	0	2	0	2	0	0	0	2	1	1	83PiCoCaFl.260
1	1	3184.82400	1.000e-4	0	2	0	2	0	2	0	0	0	1	1	1	83PiCoCaFl.371
1	1	3185.25500	1.748e-4	0	2	0	2	1	1	0	0	0	2	0	2	83PiCoCaFl.375
1	1	3216.52260	3.914e-4	0	2	0	4	1	3	0	0	0	4	0	4	83PiCoCaFl.441
1	1	3220.44250	3.619e-4	0	2	0	4	2	2	0	0	0	4	1	3	83PiCoCaFl.452
1	1	3222.03390	7.515e-4	0	2	0	2	2	0	0	0	0	2	1	1	83PiCoCaFl.455
1	1	3229.90060	4.049e-4	0	2	0	3	1	3	0	0	0	2	0	2	83PiCoCaFl.470
1	1	3232.27370	1.563e-4	0	2	0	4	1	3	0	0	0	3	2	2	83PiCoCaFl.480
1	1	3233.01920	2.247e-4	0	2	0	4	0	4	0	0	0	3	1	3	83PiCoCaFl.483
1	1	3245.40240	2.637e-4	0	2	0	3	2	2	0	0	0	3	1	3	83PiCoCaFl.525
1	1	3260.42650	8.606e-4	0	2	0	5	1	5	0	0	0	4	0	4	83PiCoCaFl.562
1	1	3280.07390	4.332e-4	0	2	0	2	2	0	0	0	0	1	1	1	83PiCoCaFl.628
1	1	3292.50430	3.826e-4	0	2	0	3	2	2	0	0	0	2	1	1	83PiCoCaFl.658
1	1	3294.21070	1.499e-3	0	2	0	3	3	1	0	0	0	3	2	2	83PiCoCaFl.665
1	1	3364.34640	3.070e-4	0	2	0	3	3	1	0	0	0	2	2	0	83PiCoCaFl.842
1	1	2984.211670	1.929e-4	0	2	0	3	1	3	0	0	0	4	2	2	73CaFlGuAm.12
1	1	2991.970220	8.575e-4	0	2	0	4	2	2	0	0	0	5	3	3	73CaFlGuAm.15
1	1	3003.837890	2.183e-4	0	2	0	3	2	2	0	0	0	4	3	1	73CaFlGuAm.21
1	1	3012.376600	1.517e-4	0	2	0	3	3	1	0	0	0	4	4	0	73CaFlGuAm.29
1	1	3022.366299	1.000e-4	0	2	0	4	1	3	0	0	0	5	2	4	73CaFlGuAm.32
1	1	3031.991500	2.517e-4	0	2	0	2	2	0	0	0	0	3	3	1	73CaFlGuAm.35
1	1	3035.783440	1.000e-4	0	2	0	5	1	5	0	0	0	6	0	6	73CaFlGuAm.40
1	1	3048.672760	3.155e-4	0	2	0	4	0	4	0	0	0	5	1	5	73CaFlGuAm.42
1	1	3049.044310	2.538e-4	0	2	0	2	1	1	0	0	0	3	2	2	73CaFlGuAm.43
1	1	3059.928980	4.502e-4	0	2	0	1	1	1	0	0	0	2	2	0	73CaFlGuAm.47
1	1	3066.270819	5.626e-4	0	2	0	5	1	5	0	0	0	5	2	4	73CaFlGuAm.51
1	1	3077.938330	1.000e-4	0	2	0	3	1	3	0	0	0	4	0	4	73CaFlGuAm.54
1	1	3079.682889	2.669e-4	0	2	0	2	0	2	0	0	0	3	1	3	73CaFlGuAm.56
1	1	3093.689359	2.251e-4	0	2	0	3	1	3	0	0	0	3	2	2	73CaFlGuAm.61
1	1	3099.800710	1.587e-4	0	2	0	4	0	4	0	0	0	4	1	3	73CaFlGuAm.65
1	1	3102.461800	5.205e-4	0	2	0	3	2	2	0	0	0	3	3	1	73CaFlGuAm.69
1	1	3112.096610	1.000e-4	0	2	0	4	2	2	0	0	0	4	3	1	73CaFlGuAm.79
1	1	3112.183490	1.000e-4	0	2	0	3	2	2	0	0	0	4	1	3	73CaFlGuAm.80
1	1	3114.492820	1.000e-4	0	2	0	0	0	0	0	0	0	1	1	1	73CaFlGuAm.81
1	1	3119.182070	1.000e-4	0	2	0	2	1	1	0	0	0	2	2	0	73CaFlGuAm.88
1	1	3122.795589	1.522e-4	0	2	0	4	1	3	0	0	0	4	2	2	73CaFlGuAm.90
1	1	3126.785320	1.516e-4	0	2	0	2	0	2	0	0	0	2	1	1	73CaFlGuAm.95
1	1	3126.002700	1.650e-4	0	2	0	1	1	1	0	0	0	2	0	2	73CaFlGuAm.97
1	1	3163.827490	3.996e-4	0	2	0	3	1	3	0	0	0	2	2	0	73CaFlGuAm.105
1	1	3169.315760	2.046e-3	0	2	0	4	2	2	0	0	0	5	1	5	73CaFlGuAm.108
1	1	3174.932000	1.052e-4	0	2	0	2	2	0	0	0	0	3	1	3	73CaFlGuAm.111
1	1	3184.731730	6.362e-4	0	2	0	3	3	1	0	0	0	4	2	2	73CaFlGuAm.115
1	1	3184.823850	1.337e-4	0	2	0	2	0	2	0	0	0	1	1	1	73CaFlGuAm.116
1	1	3185.254980	1.948e-4	0	2	0	2	1	1	0	0	0	2	0	2	73CaFlGuAm.117
1	1	3196.093560	2.089e-4	0	2	0	1	1	1	0	0	0	0	0	0	73CaFlGuAm.118
1	1	3210.719530	3.072e-4	0	2	0	4	2	2	0	0	0	3	3	1	73CaFlGuAm.125
1	1	3216.522130	1.000e-4	0	2	0	4	1	3	0	0	0	4	0	4	73CaFlGuAm.127
1	1	3220.442450	3.119e-4	0	2	0	4	2	2	0	0	0	4	1	3	73CaFlGuAm.130
1	1	3222.034659	1.000e-4	0	2	0	2	2	0	0	0	0	2	1	1	73CaFlGuAm.131
1	1	3229.900490	2.949e-4	0	2	0	3	1	3	0	0	0	2	0	2	73CaFlGuAm.138
1	1	3232.273960	4.163e-4	0	2	0	4	1	3	0	0	0	3	2	2	73CaFlGuAm.142
1	1	3233.019190	2.347e-4	0	2	0	4	0	4	0	0	0	3	1	3	73CaFlGuAm.143
1	1	3245.402200	1.000e-4	0	2	0	3	2	2	0	0	0	3	1	3	73CaFlGuAm.152
1	1	3260.427400	1.000e-4	0	2	0	5	1	5	0	0	0	4	0	4	73CaFlGuAm.161
1	1	3280.073819	3.522e-4	0	2	0	2	2	0	0	0	0	1	1	1	73CaFlGuAm.176
1	1	3292.504630	1.000e-4	0	2	0	3	2	2	0	0	0	2	1	1	73CaFlGuAm.190
1	1	3294.209659	4.583e-4	0	2	0	3	3	1	0	0	0	3	2	2	73CaFlGuAm.193
1	1	3353.660850	1.559e-4	0	2	0	4	2	2	0	0	0	3	1	3	73CaFlGuAm.239
1	1	3364.347059	3.520e-4	0	2	0	3	3	1	0	0	0	2	2	0	73CaFlGuAm.254
1	1	3364.325	2.171e-2	0	2	0	3	3	1	0	0	0	2	2	0	69FrRa.472
	---

==============
Component #6784: 	8 vertices. 
	Path length: 1.	Utility factor = 8

	---
1	1	3732.738653	1.000e-5	1	0	0	4	0	4	0	0	0	3	1	3	18DeGaViRe.20
1	1	3721.501779	3.853e-4	1	0	0	4	1	3	0	0	0	3	2	2	18DeGaViRe.21
1	1	3705.750063	1.000e-5	1	0	0	4	1	3	0	0	0	4	0	4	18DeGaViRe.22
1	1	3824.280802	1.000e-5	1	0	0	4	2	2	0	0	0	3	1	3	18DeGaViRe.24
1	1	3691.062499	2.485e-4	1	0	0	4	2	2	0	0	0	4	1	3	18DeGaViRe.25
1	1	3825.552157	1.357e-5	1	0	0	4	3	1	0	0	0	3	2	2	18DeGaViRe.28
1	1	3849.579148	1.274e-4	1	0	0	4	4	0	0	0	0	3	3	1	18DeGaViRe.31
1	1	3750.955870	2.060e-5	1	0	0	4	4	0	0	0	0	4	3	1	18DeGaViRe.32
1	1	3755.403825	2.001e-4	1	0	0	5	1	5	0	0	0	4	0	4	18DeGaViRe.39
1	1	3834.507777	3.662e-5	1	0	0	5	3	3	0	0	0	4	2	2	18DeGaViRe.45
1	1	3105.2278237	1.104e-3	1	0	0	5	3	3	0	0	0	6	6	0	17LoBiWa.1235
1	1	3176.4989889	1.393e-4	1	0	0	5	2	4	0	0	0	6	5	1	17LoBiWa.1401
1	1	3219.6762209	1.000e-4	1	0	0	5	1	5	0	0	0	6	4	2	17LoBiWa.1490
1	1	3224.4865617	2.968e-4	1	0	0	4	2	2	0	0	0	5	5	1	17LoBiWa.1502
1	1	3317.6884128	1.000e-4	1	0	0	4	1	3	0	0	0	5	4	2	17LoBiWa.1729
1	1	3323.0569208	1.832e-3	1	0	0	5	2	4	0	0	0	5	5	1	17LoBiWa.1742
1	1	3367.3421215	1.677e-4	1	0	0	5	1	5	0	0	0	5	4	2	17LoBiWa.1900
1	1	3371.0490347	1.000e-4	1	0	0	4	0	4	0	0	0	5	3	3	17LoBiWa.1916
1	1	3374.6828962	1.000e-4	1	0	0	5	1	5	0	0	0	6	2	4	17LoBiWa.1927
1	1	3392.5070747	1.000e-4	1	0	0	5	3	3	0	0	0	6	4	2	17LoBiWa.1997
1	1	3392.7253438	1.000e-4	1	0	0	4	4	0	0	0	0	5	5	1	17LoBiWa.1998
1	1	3403.5828682	1.000e-4	1	0	0	5	2	4	0	0	0	6	3	3	17LoBiWa.2039
1	1	3421.7391371	1.000e-4	1	0	0	4	3	1	0	0	0	5	4	2	17LoBiWa.2098
1	1	3439.6686551	1.000e-4	1	0	0	4	1	3	0	0	0	4	4	0	17LoBiWa.2169
1	1	3462.5911786	1.000e-4	1	0	0	4	2	2	0	0	0	5	3	3	17LoBiWa.2270
1	1	3491.1746184	1.000e-4	1	0	0	4	0	4	0	0	0	4	3	1	17LoBiWa.2378
1	1	3511.5940808	1.000e-4	1	0	0	4	1	3	0	0	0	5	2	4	17LoBiWa.2457
1	1	3522.2260023	1.000e-4	1	0	0	5	2	4	0	0	0	6	1	5	17LoBiWa.2506
1	1	3530.7597880	1.000e-4	1	0	0	5	1	5	0	0	0	6	0	6	17LoBiWa.2543
1	1	3540.1728333	1.000e-4	1	0	0	5	3	3	0	0	0	5	4	2	17LoBiWa.2574
1	1	3543.7193989	1.000e-4	1	0	0	4	3	1	0	0	0	4	4	0	17LoBiWa.2588
1	1	3547.5137764	1.000e-4	1	0	0	5	3	3	0	0	0	6	2	4	17LoBiWa.2605
1	1	3548.3916609	1.000e-4	1	0	0	4	0	4	0	0	0	5	1	5	17LoBiWa.2608
1	1	3561.1636721	1.000e-4	1	0	0	5	2	4	0	0	0	5	3	3	17LoBiWa.2660
1	1	3561.2476491	1.000e-4	1	0	0	5	1	5	0	0	0	5	2	4	17LoBiWa.2661
1	1	3582.7167759	1.000e-4	1	0	0	4	2	2	0	0	0	4	3	1	17LoBiWa.2740
1	1	3589.7978303	1.000e-4	1	0	0	4	0	4	0	0	0	3	3	1	17LoBiWa.2775
1	1	3599.5200797	1.000e-4	1	0	0	4	0	4	0	0	0	4	1	3	17LoBiWa.2820
1	1	3612.0232917	1.000e-4	1	0	0	4	1	3	0	0	0	4	2	2	17LoBiWa.2859
1	1	3615.6448263	1.000e-4	1	0	0	4	3	1	0	0	0	5	2	4	17LoBiWa.2869
1	1	3630.8302663	1.000e-4	1	0	0	4	4	0	0	0	0	5	3	3	17LoBiWa.2905
1	1	3639.9338035	1.000e-4	1	0	0	4	2	2	0	0	0	5	1	5	17LoBiWa.2924
1	1	3661.6768560	1.000e-4	1	0	0	5	1	5	0	0	0	4	2	2	17LoBiWa.2979
1	1	3662.1530820	1.000e-4	1	0	0	5	3	3	0	0	0	4	4	0	17LoBiWa.2982
1	1	3681.2892715	1.000e-4	1	0	0	5	2	4	0	0	0	4	3	1	17LoBiWa.3038
1	1	3681.3399503	1.000e-4	1	0	0	4	2	2	0	0	0	3	3	1	17LoBiWa.3039
1	1	3691.0622457	1.000e-4	1	0	0	4	2	2	0	0	0	4	1	3	17LoBiWa.3085
1	1	3703.5906749	1.000e-4	1	0	0	5	3	3	0	0	0	6	0	6	17LoBiWa.3146
1	1	3705.7500660	1.000e-4	1	0	0	4	1	3	0	0	0	4	0	4	17LoBiWa.3157
1	1	3716.0740298	1.000e-4	1	0	0	4	3	1	0	0	0	4	2	2	17LoBiWa.3209
1	1	3721.5013857	1.000e-4	1	0	0	4	1	3	0	0	0	3	2	2	17LoBiWa.3228
1	1	3732.7386375	1.000e-4	1	0	0	4	0	4	0	0	0	3	1	3	17LoBiWa.3275
1	1	3734.0785352	1.000e-4	1	0	0	5	3	3	0	0	0	5	2	4	17LoBiWa.3279
1	1	3738.5063106	1.000e-4	1	0	0	5	2	4	0	0	0	5	1	5	17LoBiWa.3297
1	1	3750.9558512	1.000e-4	1	0	0	4	4	0	0	0	0	4	3	1	17LoBiWa.3352
1	1	3755.4036241	1.000e-4	1	0	0	5	1	5	0	0	0	4	0	4	17LoBiWa.3367
1	1	3789.6347323	1.000e-4	1	0	0	5	2	4	0	0	0	4	1	3	17LoBiWa.3477
1	1	3808.1728088	1.000e-4	1	0	0	4	4	0	0	0	0	5	1	5	17LoBiWa.3533
1	1	3809.8008224	1.000e-4	1	0	0	4	3	1	0	0	0	4	0	4	17LoBiWa.3539
1	1	3824.2808030	1.000e-4	1	0	0	4	2	2	0	0	0	3	1	3	17LoBiWa.3579
1	1	3825.5521446	1.000e-4	1	0	0	4	3	1	0	0	0	3	2	2	17LoBiWa.3582
1	1	3834.5077372	1.000e-4	1	0	0	5	3	3	0	0	0	4	2	2	17LoBiWa.3609
1	1	3849.5790137	1.000e-4	1	0	0	4	4	0	0	0	0	3	3	1	17LoBiWa.3642
1	1	3859.3013334	1.000e-4	1	0	0	4	4	0	0	0	0	4	1	3	17LoBiWa.3670
1	1	3992.5199180	1.000e-4	1	0	0	4	4	0	0	0	0	3	1	3	17LoBiWa.4003
1	1	3105.2278237	5.000e-4	1	0	0	5	3	3	0	0	0	6	6	0	17BiWaLoLo.1369
1	1	3176.4989889	5.000e-4	1	0	0	5	2	4	0	0	0	6	5	1	17BiWaLoLo.1532
1	1	3219.6762209	5.000e-4	1	0	0	5	1	5	0	0	0	6	4	2	17BiWaLoLo.1619
1	1	3224.4865617	5.000e-4	1	0	0	4	2	2	0	0	0	5	5	1	17BiWaLoLo.1631
1	1	3317.6884128	5.000e-4	1	0	0	4	1	3	0	0	0	5	4	2	17BiWaLoLo.1855
1	1	3323.0569208	5.000e-4	1	0	0	5	2	4	0	0	0	5	5	1	17BiWaLoLo.1868
1	1	3367.3421215	5.000e-4	1	0	0	5	1	5	0	0	0	5	4	2	17BiWaLoLo.2026
1	1	3371.0490347	5.000e-4	1	0	0	4	0	4	0	0	0	5	3	3	17BiWaLoLo.2042
1	1	3374.6828962	5.000e-4	1	0	0	5	1	5	0	0	0	6	2	4	17BiWaLoLo.2053
1	1	3392.5070747	5.000e-4	1	0	0	5	3	3	0	0	0	6	4	2	17BiWaLoLo.2122
1	1	3392.7253438	5.000e-4	1	0	0	4	4	0	0	0	0	5	5	1	17BiWaLoLo.2123
1	1	3403.5828682	5.000e-4	1	0	0	5	2	4	0	0	0	6	3	3	17BiWaLoLo.2164
1	1	3421.7391371	5.000e-4	1	0	0	4	3	1	0	0	0	5	4	2	17BiWaLoLo.2222
1	1	3439.6686551	5.000e-4	1	0	0	4	1	3	0	0	0	4	4	0	17BiWaLoLo.2293
1	1	3462.5911786	5.000e-4	1	0	0	4	2	2	0	0	0	5	3	3	17BiWaLoLo.2391
1	1	3491.1746184	5.000e-4	1	0	0	4	0	4	0	0	0	4	3	1	17BiWaLoLo.2499
1	1	3511.5940808	5.000e-4	1	0	0	4	1	3	0	0	0	5	2	4	17BiWaLoLo.2578
1	1	3522.2260023	5.000e-4	1	0	0	5	2	4	0	0	0	6	1	5	17BiWaLoLo.2627
1	1	3530.7597880	5.000e-4	1	0	0	5	1	5	0	0	0	6	0	6	17BiWaLoLo.2664
1	1	3540.1728333	5.000e-4	1	0	0	5	3	3	0	0	0	5	4	2	17BiWaLoLo.2695
1	1	3543.7193989	5.000e-4	1	0	0	4	3	1	0	0	0	4	4	0	17BiWaLoLo.2708
1	1	3547.5137764	5.000e-4	1	0	0	5	3	3	0	0	0	6	2	4	17BiWaLoLo.2725
1	1	3548.3916609	5.000e-4	1	0	0	4	0	4	0	0	0	5	1	5	17BiWaLoLo.2728
1	1	3561.1636721	5.000e-4	1	0	0	5	2	4	0	0	0	5	3	3	17BiWaLoLo.2779
1	1	3561.2476491	5.000e-4	1	0	0	5	1	5	0	0	0	5	2	4	17BiWaLoLo.2780
1	1	3582.7167759	5.000e-4	1	0	0	4	2	2	0	0	0	4	3	1	17BiWaLoLo.2859
1	1	3589.7978303	5.000e-4	1	0	0	4	0	4	0	0	0	3	3	1	17BiWaLoLo.2894
1	1	3599.5200797	5.000e-4	1	0	0	4	0	4	0	0	0	4	1	3	17BiWaLoLo.2939
1	1	3612.0232917	5.000e-4	1	0	0	4	1	3	0	0	0	4	2	2	17BiWaLoLo.2978
1	1	3615.6448263	5.000e-4	1	0	0	4	3	1	0	0	0	5	2	4	17BiWaLoLo.2988
1	1	3630.8302663	5.000e-4	1	0	0	4	4	0	0	0	0	5	3	3	17BiWaLoLo.3023
1	1	3639.9338035	5.000e-4	1	0	0	4	2	2	0	0	0	5	1	5	17BiWaLoLo.3042
1	1	3661.6768560	5.000e-4	1	0	0	5	1	5	0	0	0	4	2	2	17BiWaLoLo.3097
1	1	3662.1530820	5.000e-4	1	0	0	5	3	3	0	0	0	4	4	0	17BiWaLoLo.3100
1	1	3681.2892715	5.000e-4	1	0	0	5	2	4	0	0	0	4	3	1	17BiWaLoLo.3155
1	1	3681.3399503	5.000e-4	1	0	0	4	2	2	0	0	0	3	3	1	17BiWaLoLo.3156
1	1	3691.0622457	5.000e-4	1	0	0	4	2	2	0	0	0	4	1	3	17BiWaLoLo.3201
1	1	3703.5906749	5.000e-4	1	0	0	5	3	3	0	0	0	6	0	6	17BiWaLoLo.3261
1	1	3705.7500660	5.000e-4	1	0	0	4	1	3	0	0	0	4	0	4	17BiWaLoLo.3272
1	1	3716.0740298	5.000e-4	1	0	0	4	3	1	0	0	0	4	2	2	17BiWaLoLo.3324
1	1	3721.5013857	5.000e-4	1	0	0	4	1	3	0	0	0	3	2	2	17BiWaLoLo.3343
1	1	3732.7386375	5.000e-4	1	0	0	4	0	4	0	0	0	3	1	3	17BiWaLoLo.3390
1	1	3734.0785352	5.000e-4	1	0	0	5	3	3	0	0	0	5	2	4	17BiWaLoLo.3394
1	1	3738.5063106	5.000e-4	1	0	0	5	2	4	0	0	0	5	1	5	17BiWaLoLo.3412
1	1	3750.9558512	5.000e-4	1	0	0	4	4	0	0	0	0	4	3	1	17BiWaLoLo.3467
1	1	3755.4036241	5.000e-4	1	0	0	5	1	5	0	0	0	4	0	4	17BiWaLoLo.3482
1	1	3789.6347323	5.000e-4	1	0	0	5	2	4	0	0	0	4	1	3	17BiWaLoLo.3591
1	1	3808.1728088	5.000e-4	1	0	0	4	4	0	0	0	0	5	1	5	17BiWaLoLo.3646
1	1	3809.8008224	5.000e-4	1	0	0	4	3	1	0	0	0	4	0	4	17BiWaLoLo.3652
1	1	3824.2808030	5.000e-4	1	0	0	4	2	2	0	0	0	3	1	3	17BiWaLoLo.3692
1	1	3825.5521446	5.000e-4	1	0	0	4	3	1	0	0	0	3	2	2	17BiWaLoLo.3695
1	1	3834.5077372	5.000e-4	1	0	0	5	3	3	0	0	0	4	2	2	17BiWaLoLo.3722
1	1	3849.5790137	5.000e-4	1	0	0	4	4	0	0	0	0	3	3	1	17BiWaLoLo.3755
1	1	3859.3013334	5.000e-4	1	0	0	4	4	0	0	0	0	4	1	3	17BiWaLoLo.3783
1	1	3992.5199180	5.000e-4	1	0	0	4	4	0	0	0	0	3	1	3	17BiWaLoLo.4116
1	1	3105.2279	1.028e-3	1	0	0	5	3	3	0	0	0	6	6	0	08MiAlMeKl.1042
1	1	3176.4991	1.000e-4	1	0	0	5	2	4	0	0	0	6	5	1	08MiAlMeKl.1139
1	1	3224.4842	2.065e-3	1	0	0	4	2	2	0	0	0	5	5	1	08MiAlMeKl.1194
1	1	3317.6881	2.874e-4	1	0	0	4	1	3	0	0	0	5	4	2	08MiAlMeKl.1282
1	1	3547.5134	3.798e-4	1	0	0	5	3	3	0	0	0	6	2	4	08MiAlMeKl.1567
1	1	3589.7969	8.870e-4	1	0	0	4	0	4	0	0	0	3	3	1	08MiAlMeKl.1614
1	1	3662.1529	1.949e-4	1	0	0	5	3	3	0	0	0	4	4	0	08MiAlMeKl.1669
1	1	3716.0738	2.365e-4	1	0	0	4	3	1	0	0	0	4	2	2	08MiAlMeKl.1734
1	1	3808.1720	8.973e-4	1	0	0	4	4	0	0	0	0	5	1	5	08MiAlMeKl.1807
1	1	3392.50180	1.000e-2	1	0	0	5	3	3	0	0	0	6	4	2	06ZoShPoBa.7064
1	1	3392.73260	1.000e-2	1	0	0	4	4	0	0	0	0	5	5	1	06ZoShPoBa.7068
1	1	3403.57478	1.000e-2	1	0	0	5	2	4	0	0	0	6	3	3	06ZoShPoBa.7192
1	1	3421.73798	1.000e-2	1	0	0	4	3	1	0	0	0	5	4	2	06ZoShPoBa.7351
1	1	3462.58066	1.053e-2	1	0	0	4	2	2	0	0	0	5	3	3	06ZoShPoBa.7732
1	1	3511.57907	1.501e-2	1	0	0	4	1	3	0	0	0	5	2	4	06ZoShPoBa.8077
1	1	3530.76468	1.000e-2	1	0	0	5	1	5	0	0	0	6	0	6	06ZoShPoBa.8222
1	1	3582.70892	1.000e-2	1	0	0	4	2	2	0	0	0	4	3	1	06ZoShPoBa.8574
1	1	3612.14554	1.802e-2	1	0	1	5	2	3	1	0	0	5	2	4	06ZoShPoBa.8832
1	1	3630.84563	1.537e-2	1	0	0	4	4	0	0	0	0	5	3	3	06ZoShPoBa.8974
1	1	3750.95529	1.000e-2	1	0	0	4	4	0	0	0	0	4	3	1	06ZoShPoBa.9614
1	1	3789.80572	1.000e-2	0	0	2	5	3	3	1	0	0	4	4	0	06ZoShPoBa.9930
1	1	3824.26601	1.480e-2	1	0	0	4	2	2	0	0	0	3	1	3	06ZoShPoBa.10250
1	1	3825.54047	1.167e-2	1	0	0	4	3	1	0	0	0	3	2	2	06ZoShPoBa.10264
1	1	3834.50064	1.000e-2	1	0	0	5	3	3	0	0	0	4	2	2	06ZoShPoBa.10329
1	1	3392.5072	1.173e-4	1	0	0	5	3	3	0	0	0	6	4	2	03ZoVa.60
1	1	3392.7253	1.000e-4	1	0	0	4	4	0	0	0	0	5	5	1	03ZoVa.61
1	1	3421.7388	3.372e-4	1	0	0	4	3	1	0	0	0	5	4	2	03ZoVa.66
1	1	3462.5908	3.898e-4	1	0	0	4	2	2	0	0	0	5	3	3	03ZoVa.75
1	1	3511.5936	4.796e-4	1	0	0	4	1	3	0	0	0	5	2	4	03ZoVa.102
1	1	3522.2263	2.979e-4	1	0	0	5	2	4	0	0	0	6	1	5	03ZoVa.106
1	1	3530.7594	3.978e-4	1	0	0	5	1	5	0	0	0	6	0	6	03ZoVa.118
1	1	3548.3916	1.000e-4	1	0	0	4	0	4	0	0	0	5	1	5	03ZoVa.129
1	1	3561.1636	1.000e-4	1	0	0	5	2	4	0	0	0	5	3	3	03ZoVa.140
1	1	3599.5199	1.878e-4	1	0	0	4	0	4	0	0	0	4	1	3	03ZoVa.180
1	1	3630.8302	1.000e-4	1	0	0	4	4	0	0	0	0	5	3	3	03ZoVa.204
1	1	3639.9339	1.000e-4	1	0	0	4	2	2	0	0	0	5	1	5	03ZoVa.207
1	1	3750.9558	1.000e-4	1	0	0	4	4	0	0	0	0	4	3	1	03ZoVa.280
1	1	3824.2807	1.065e-4	1	0	0	4	2	2	0	0	0	3	1	3	03ZoVa.311
1	1	3825.5519	2.434e-4	1	0	0	4	3	1	0	0	0	3	2	2	03ZoVa.312
1	1	3849.5791	1.000e-4	1	0	0	4	4	0	0	0	0	3	3	1	03ZoVa.324
1	1	3488.77462	1.000e-2	1	0	1	4	1	4	1	0	0	5	1	5	00ZoPoTeSh.3694
1	1	3511.5926	1.480e-3	1	0	0	4	1	3	0	0	0	5	2	4	96BrPl.303
1	1	3582.7156	1.178e-3	1	0	0	4	2	2	0	0	0	4	3	1	96BrPl.307
1	1	3462.5897	1.490e-3	1	0	0	4	2	2	0	0	0	5	3	3	96BrPl.312
1	1	3530.7585	1.298e-3	1	0	0	5	1	5	0	0	0	6	0	6	96BrPl.338
1	1	3548.3907	9.637e-4	1	0	0	4	0	4	0	0	0	5	1	5	96BrPl.348
1	1	3599.5186	1.488e-3	1	0	0	4	0	4	0	0	0	4	1	3	96BrPl.380
1	1	3612.0214	1.887e-3	1	0	0	4	1	3	0	0	0	4	2	2	96BrPl.389
1	1	3630.8297	5.609e-4	1	0	0	4	4	0	0	0	0	5	3	3	96BrPl.405
1	1	3639.9327	1.126e-3	1	0	0	4	2	2	0	0	0	5	1	5	96BrPl.408
1	1	3705.7485	1.559e-3	1	0	0	4	1	3	0	0	0	4	0	4	96BrPl.438
1	1	3750.9546	1.249e-3	1	0	0	4	4	0	0	0	0	4	3	1	96BrPl.463
1	1	3755.4026	1.025e-3	1	0	0	5	1	5	0	0	0	4	0	4	96BrPl.467
1	1	3825.5505	1.643e-3	1	0	0	4	3	1	0	0	0	3	2	2	96BrPl.496
1	1	3824.2795	1.306e-3	1	0	0	4	2	2	0	0	0	3	1	3	96BrPl.497
1	1	3176.49895	1.782e-4	1	0	0	5	2	4	0	0	0	6	5	1	93Tothb.495
1	1	3219.67618	1.535e-5	1	0	0	5	1	5	0	0	0	6	4	2	93Tothb.530
1	1	3317.68822	1.674e-4	1	0	0	4	1	3	0	0	0	5	4	2	93Tothb.629
1	1	3371.04885	1.772e-4	1	0	0	4	0	4	0	0	0	5	3	3	93Tothb.715
1	1	3374.68305	1.576e-4	1	0	0	5	1	5	0	0	0	6	2	4	93Tothb.722
1	1	3392.50712	3.733e-5	1	0	0	5	3	3	0	0	0	6	4	2	93Tothb.755
1	1	3392.72536	2.406e-5	1	0	0	4	4	0	0	0	0	5	5	1	93Tothb.756
1	1	3403.58283	3.431e-5	1	0	0	5	2	4	0	0	0	6	3	3	93Tothb.778
1	1	3462.59086	3.298e-4	1	0	0	4	2	2	0	0	0	5	3	3	93Tothb.890
1	1	3511.59395	1.296e-4	1	0	0	4	1	3	0	0	0	5	2	4	93Tothb.996
1	1	3522.22609	8.787e-5	1	0	0	5	2	4	0	0	0	6	1	5	93Tothb.1017
1	1	3530.75983	3.215e-5	1	0	0	5	1	5	0	0	0	6	0	6	93Tothb.1036
1	1	3540.17271	1.311e-4	1	0	0	5	3	3	0	0	0	5	4	2	93Tothb.1051
1	1	3547.51392	1.402e-4	1	0	0	5	3	3	0	0	0	6	2	4	93Tothb.1070
1	1	3548.39164	2.370e-5	1	0	0	4	0	4	0	0	0	5	1	5	93Tothb.1072
1	1	3561.16374	6.278e-5	1	0	0	5	2	4	0	0	0	5	3	3	93Tothb.1099
1	1	3582.71676	1.839e-5	1	0	0	4	2	2	0	0	0	4	3	1	93Tothb.1138
1	1	3599.52010	1.216e-5	1	0	0	4	0	4	0	0	0	4	1	3	93Tothb.1175
1	1	3612.02330	1.328e-5	1	0	0	4	1	3	0	0	0	4	2	2	93Tothb.1192
1	1	3615.64478	4.934e-5	1	0	0	4	3	1	0	0	0	5	2	4	93Tothb.1200
1	1	3630.83037	1.091e-4	1	0	0	4	4	0	0	0	0	5	3	3	93Tothb.1222
1	1	3661.67712	2.669e-4	1	0	0	5	1	5	0	0	0	4	2	2	93Tothb.1259
1	1	3662.15295	1.449e-4	1	0	0	5	3	3	0	0	0	4	4	0	93Tothb.1261
1	1	3681.28942	1.542e-4	1	0	0	5	2	4	0	0	0	4	3	1	93Tothb.1294
1	1	3681.33985	9.962e-5	1	0	0	4	2	2	0	0	0	3	3	1	93Tothb.1295
1	1	3691.06230	4.955e-5	1	0	0	4	2	2	0	0	0	4	1	3	93Tothb.1317
1	1	3705.75013	7.146e-5	1	0	0	4	1	3	0	0	0	4	0	4	93Tothb.1354
1	1	3716.07409	5.354e-5	1	0	0	4	3	1	0	0	0	4	2	2	93Tothb.1382
1	1	3732.73869	4.613e-5	1	0	0	4	0	4	0	0	0	3	1	3	93Tothb.1420
1	1	3755.40372	9.512e-5	1	0	0	5	1	5	0	0	0	4	0	4	93Tothb.1469
1	1	3824.28073	7.648e-5	1	0	0	4	2	2	0	0	0	3	1	3	93Tothb.1593
1	1	3859.30147	1.485e-4	1	0	0	4	4	0	0	0	0	4	1	3	93Tothb.1647
1	1	3992.52001	1.325e-4	1	0	0	4	4	0	0	0	0	3	1	3	93Tothb.1898
1	1	3105.2287	2.276e-4	1	0	0	5	3	3	0	0	0	6	6	0	93Tothb_S2.437
1	1	3224.4857	5.649e-4	1	0	0	4	2	2	0	0	0	5	5	1	93Tothb_S2.533
1	1	3367.3422	2.462e-4	1	0	0	5	1	5	0	0	0	5	4	2	93Tothb_S2.705
1	1	3421.7390	1.372e-4	1	0	0	4	3	1	0	0	0	5	4	2	93Tothb_S2.808
1	1	3439.6684	2.413e-4	1	0	0	4	1	3	0	0	0	4	4	0	93Tothb_S2.845
1	1	3491.1745	1.158e-4	1	0	0	4	0	4	0	0	0	4	3	1	93Tothb_S2.951
1	1	3543.7194	1.000e-4	1	0	0	4	3	1	0	0	0	4	4	0	93Tothb_S2.1060
1	1	3561.2476	1.000e-4	1	0	0	5	1	5	0	0	0	5	2	4	93Tothb_S2.1100
1	1	3589.7973	4.870e-4	1	0	0	4	0	4	0	0	0	3	3	1	93Tothb_S2.1156
1	1	3639.9335	3.263e-4	1	0	0	4	2	2	0	0	0	5	1	5	93Tothb_S2.1232
1	1	3703.5908	1.148e-4	1	0	0	5	3	3	0	0	0	6	0	6	93Tothb_S2.1347
1	1	3734.0782	3.333e-4	1	0	0	5	3	3	0	0	0	5	2	4	93Tothb_S2.1421
1	1	3750.9559	1.000e-4	1	0	0	4	4	0	0	0	0	4	3	1	93Tothb_S2.1458
1	1	3808.1728	1.000e-4	1	0	0	4	4	0	0	0	0	5	1	5	93Tothb_S2.1568
1	1	3834.5081	3.596e-4	1	0	0	5	3	3	0	0	0	4	2	2	93Tothb_S2.1611
1	1	3849.5793	2.794e-4	1	0	0	4	4	0	0	0	0	3	3	1	93Tothb_S2.1629
1	1	3392.50704	1.000e-4	1	0	0	5	3	3	0	0	0	6	4	2	83ToBr.29
1	1	3392.72546	1.241e-4	1	0	0	4	4	0	0	0	0	5	5	1	83ToBr.30
1	1	3403.58277	1.000e-4	1	0	0	5	2	4	0	0	0	6	3	3	83ToBr.33
1	1	3421.73899	1.472e-4	1	0	0	4	3	1	0	0	0	5	4	2	83ToBr.36
1	1	3522.22593	1.000e-4	1	0	0	5	2	4	0	0	0	6	1	5	83ToBr.60
1	1	3540.17245	3.911e-4	1	0	0	5	3	3	0	0	0	5	4	2	83ToBr.64
1	1	3561.16392	2.428e-4	1	0	0	5	2	4	0	0	0	5	3	3	83ToBr.69
1	1	3615.64522	3.907e-4	1	0	0	4	3	1	0	0	0	5	2	4	83ToBr.81
1	1	3834.50789	1.496e-4	1	0	0	5	3	3	0	0	0	4	2	2	83ToBr.99
1	1	3374.68320	3.076e-4	1	0	0	5	1	5	0	0	0	6	2	4	83PiCoCaFl.879
1	1	3392.50690	1.827e-4	1	0	0	5	3	3	0	0	0	6	4	2	83PiCoCaFl.926
1	1	3392.72580	4.641e-4	1	0	0	4	4	0	0	0	0	5	5	1	83PiCoCaFl.929
1	1	3403.58310	2.357e-4	1	0	0	5	2	4	0	0	0	6	3	3	83PiCoCaFl.960
1	1	3421.73940	2.628e-4	1	0	0	4	3	1	0	0	0	5	4	2	83PiCoCaFl.1013
1	1	3462.59040	7.898e-4	1	0	0	4	2	2	0	0	0	5	3	3	83PiCoCaFl.1163
1	1	3511.59440	3.204e-4	1	0	0	4	1	3	0	0	0	5	2	4	83PiCoCaFl.1333
1	1	3522.22660	5.979e-4	1	0	0	5	2	4	0	0	0	6	1	5	83PiCoCaFl.1365
1	1	3530.75950	2.978e-4	1	0	0	5	1	5	0	0	0	6	0	6	83PiCoCaFl.1399
1	1	3540.17370	8.589e-4	1	0	0	5	3	3	0	0	0	5	4	2	83PiCoCaFl.1425
1	1	3543.71890	4.910e-4	1	0	0	4	3	1	0	0	0	4	4	0	83PiCoCaFl.1439
1	1	3548.39170	1.000e-4	1	0	0	4	0	4	0	0	0	5	1	5	83PiCoCaFl.1456
1	1	3561.16380	1.228e-4	1	0	0	5	2	4	0	0	0	5	3	3	83PiCoCaFl.1493
1	1	3561.24850	8.541e-4	1	0	0	5	1	5	0	0	0	5	2	4	83PiCoCaFl.1494
1	1	3582.71690	1.216e-4	1	0	0	4	2	2	0	0	0	4	3	1	83PiCoCaFl.1555
1	1	3599.52020	1.122e-4	1	0	0	4	0	4	0	0	0	4	1	3	83PiCoCaFl.1610
1	1	3612.02310	1.867e-4	1	0	0	4	1	3	0	0	0	4	2	2	83PiCoCaFl.1647
1	1	3615.64430	5.293e-4	1	0	0	4	3	1	0	0	0	5	2	4	83PiCoCaFl.1659
1	1	3630.83090	6.391e-4	1	0	0	4	4	0	0	0	0	5	3	3	83PiCoCaFl.1695
1	1	3639.93440	5.737e-4	1	0	0	4	2	2	0	0	0	5	1	5	83PiCoCaFl.1724
1	1	3691.06200	2.505e-4	1	0	0	4	2	2	0	0	0	4	1	3	83PiCoCaFl.1876
1	1	3705.75010	1.000e-4	1	0	0	4	1	3	0	0	0	4	0	4	83PiCoCaFl.1921
1	1	3732.73800	6.439e-4	1	0	0	4	0	4	0	0	0	3	1	3	83PiCoCaFl.2006
1	1	3734.08130	2.767e-3	1	0	0	5	3	3	0	0	0	5	2	4	83PiCoCaFl.2007
1	1	3738.50460	1.714e-3	1	0	0	5	2	4	0	0	0	5	1	5	83PiCoCaFl.2019
1	1	3750.95640	5.506e-4	1	0	0	4	4	0	0	0	0	4	3	1	83PiCoCaFl.2051
1	1	3755.40410	4.751e-4	1	0	0	5	1	5	0	0	0	4	0	4	83PiCoCaFl.2062
1	1	3789.63430	4.378e-4	1	0	0	5	2	4	0	0	0	4	1	3	83PiCoCaFl.2134
1	1	3824.28090	1.000e-4	1	0	0	4	2	2	0	0	0	3	1	3	83PiCoCaFl.2199
1	1	3825.55220	1.000e-4	1	0	0	4	3	1	0	0	0	3	2	2	83PiCoCaFl.2201
1	1	3834.50850	7.596e-4	1	0	0	5	3	3	0	0	0	4	2	2	83PiCoCaFl.2217
1	1	3849.57740	1.621e-3	1	0	0	4	4	0	0	0	0	3	3	1	83PiCoCaFl.2244
1	1	3928.20090	3.361e-2	1	0	0	5	3	3	0	0	0	4	0	4	83PiCoCaFl.2438
1	1	3371.048820	2.072e-4	1	0	0	4	0	4	0	0	0	5	3	3	73CaFlGuAm.264
1	1	3374.682740	1.524e-4	1	0	0	5	1	5	0	0	0	6	2	4	73CaFlGuAm.265
1	1	3392.725530	1.941e-4	1	0	0	4	4	0	0	0	0	5	5	1	73CaFlGuAm.280
1	1	3392.507000	1.000e-4	1	0	0	5	3	3	0	0	0	6	4	2	73CaFlGuAm.281
1	1	3403.583010	1.457e-4	1	0	0	5	2	4	0	0	0	6	3	3	73CaFlGuAm.292
1	1	3421.738809	3.282e-4	1	0	0	4	3	1	0	0	0	5	4	2	73CaFlGuAm.304
1	1	3462.591320	1.302e-4	1	0	0	4	2	2	0	0	0	5	3	3	73CaFlGuAm.366
1	1	3491.395430	8.356e-4	0	2	1	5	4	1	1	0	0	5	2	4	73CaFlGuAm.410
1	1	3491.174650	1.000e-4	1	0	0	4	0	4	0	0	0	4	3	1	73CaFlGuAm.412
1	1	3511.594220	1.404e-4	1	0	0	4	1	3	0	0	0	5	2	4	73CaFlGuAm.446
1	1	3522.226119	1.169e-4	1	0	0	5	2	4	0	0	0	6	1	5	73CaFlGuAm.465
1	1	3530.760300	5.022e-4	1	0	0	5	1	5	0	0	0	6	0	6	73CaFlGuAm.481
1	1	3540.172690	1.511e-4	1	0	0	5	3	3	0	0	0	5	4	2	73CaFlGuAm.494
1	1	3543.718890	5.010e-4	1	0	0	4	3	1	0	0	0	4	4	0	73CaFlGuAm.500
1	1	3547.515000	1.220e-3	1	0	0	5	3	3	0	0	0	6	2	4	73CaFlGuAm.510
1	1	3548.391650	1.000e-4	1	0	0	4	0	4	0	0	0	5	1	5	73CaFlGuAm.513
1	1	3561.247740	1.000e-4	1	0	0	5	1	5	0	0	0	5	2	4	73CaFlGuAm.531
1	1	3561.163610	1.000e-4	1	0	0	5	2	4	0	0	0	5	3	3	73CaFlGuAm.532
1	1	3582.716710	1.000e-4	1	0	0	4	2	2	0	0	0	4	3	1	73CaFlGuAm.567
1	1	3599.520210	1.222e-4	1	0	0	4	0	4	0	0	0	4	1	3	73CaFlGuAm.602
1	1	3612.023430	1.433e-4	1	0	0	4	1	3	0	0	0	4	2	2	73CaFlGuAm.625
1	1	3615.644880	1.000e-4	1	0	0	4	3	1	0	0	0	5	2	4	73CaFlGuAm.634
1	1	3630.830450	1.891e-4	1	0	0	4	4	0	0	0	0	5	3	3	73CaFlGuAm.653
1	1	3639.933840	1.000e-4	1	0	0	4	2	2	0	0	0	5	1	5	73CaFlGuAm.663
1	1	3661.675430	1.423e-3	1	0	0	5	1	5	0	0	0	4	2	2	73CaFlGuAm.685
1	1	3681.339629	3.206e-4	1	0	0	4	2	2	0	0	0	3	3	1	73CaFlGuAm.707
1	1	3681.289999	7.332e-4	1	0	0	5	2	4	0	0	0	4	3	1	73CaFlGuAm.708
1	1	3691.062540	2.895e-4	1	0	0	4	2	2	0	0	0	4	1	3	73CaFlGuAm.726
1	1	3703.589380	1.305e-3	1	0	0	5	3	3	0	0	0	6	0	6	73CaFlGuAm.753
1	1	3705.750140	1.000e-4	1	0	0	4	1	3	0	0	0	4	0	4	73CaFlGuAm.757
1	1	3716.075000	9.635e-4	1	0	0	4	3	1	0	0	0	4	2	2	73CaFlGuAm.782
1	1	3721.501400	1.000e-4	1	0	0	4	1	3	0	0	0	3	2	2	73CaFlGuAm.790
1	1	3732.738980	3.361e-4	1	0	0	4	0	4	0	0	0	3	1	3	73CaFlGuAm.816
1	1	3734.078220	3.133e-4	1	0	0	5	3	3	0	0	0	5	2	4	73CaFlGuAm.823
1	1	3738.506319	1.000e-4	1	0	0	5	2	4	0	0	0	5	1	5	73CaFlGuAm.831
1	1	3750.956349	4.996e-4	1	0	0	4	4	0	0	0	0	4	3	1	73CaFlGuAm.859
1	1	3755.403820	1.951e-4	1	0	0	5	1	5	0	0	0	4	0	4	73CaFlGuAm.872
1	1	3789.634830	1.000e-4	1	0	0	5	2	4	0	0	0	4	1	3	73CaFlGuAm.927
1	1	3809.800749	1.000e-4	1	0	0	4	3	1	0	0	0	4	0	4	73CaFlGuAm.949
1	1	3824.281089	2.825e-4	1	0	0	4	2	2	0	0	0	3	1	3	73CaFlGuAm.967
1	1	3834.507810	1.000e-4	1	0	0	5	3	3	0	0	0	4	2	2	73CaFlGuAm.978
1	1	3849.579640	6.194e-4	1	0	0	4	4	0	0	0	0	3	3	1	73CaFlGuAm.1000
1	1	3859.301220	1.015e-4	1	0	0	4	4	0	0	0	0	4	1	3	73CaFlGuAm.1016
1	1	3928.235440	9.278e-4	1	0	0	5	3	3	0	0	0	4	0	4	73CaFlGuAm.1122
1	1	3992.518980	8.975e-4	1	0	0	4	4	0	0	0	0	3	1	3	73CaFlGuAm.1212
1	1	3849.592	1.298e-2	1	0	0	4	4	0	0	0	0	3	3	1	69FrRa.116
1	1	3825.552	1.000e-3	1	0	0	4	3	1	0	0	0	3	2	2	69FrRa.130
1	1	3789.627	7.738e-3	1	0	0	5	2	4	0	0	0	4	1	3	69FrRa.149
1	1	3755.390	1.362e-2	1	0	0	5	1	5	0	0	0	4	0	4	69FrRa.172
1	1	3750.946	9.849e-3	1	0	0	4	4	0	0	0	0	4	3	1	69FrRa.180
1	1	3732.741	2.356e-3	1	0	0	4	0	4	0	0	0	3	1	3	69FrRa.205
1	1	3721.545	4.361e-2	1	0	0	4	1	3	0	0	0	3	2	2	69FrRa.220
1	1	3705.716	3.406e-2	1	0	0	4	1	3	0	0	0	4	0	4	69FrRa.238
1	1	3691.093	3.075e-2	1	0	0	4	2	2	0	0	0	4	1	3	69FrRa.252
1	1	3639.938	4.174e-3	1	0	0	4	2	2	0	0	0	5	1	5	69FrRa.285
1	1	3630.825	5.261e-3	1	0	0	4	4	0	0	0	0	5	3	3	69FrRa.289
1	1	3612.061	3.771e-2	1	0	0	4	1	3	0	0	0	4	2	2	69FrRa.308
1	1	3599.525	4.912e-3	1	0	0	4	0	4	0	0	0	4	1	3	69FrRa.319
1	1	3582.717	1.000e-3	1	0	0	4	2	2	0	0	0	4	3	1	69FrRa.341
1	1	3561.256	8.354e-3	1	0	0	5	1	5	0	0	0	5	2	4	69FrRa.363
1	1	3561.172	8.323e-3	1	0	0	5	2	4	0	0	0	5	3	3	69FrRa.364
1	1	3548.388	3.664e-3	1	0	0	4	0	4	0	0	0	5	1	5	69FrRa.374
1	1	3540.184	1.116e-2	1	0	0	5	3	3	0	0	0	5	4	2	69FrRa.387
1	1	3530.755	4.798e-3	1	0	0	5	1	5	0	0	0	6	0	6	69FrRa.391
1	1	3511.599	4.920e-3	1	0	0	4	1	3	0	0	0	5	2	4	69FrRa.409
1	1	3462.587	4.190e-3	1	0	0	4	2	2	0	0	0	5	3	3	69FrRa.442
1	1	3421.737	2.137e-3	1	0	0	4	3	1	0	0	0	5	4	2	69FrRa.457
1	1	3392.713	1.234e-2	1	0	0	4	4	0	0	0	0	5	5	1	69FrRa.463
1	1	3392.479	2.808e-2	1	0	0	5	3	3	0	0	0	6	4	2	69FrRa.465
	---

==============
Component #5441: 	8 vertices. 
	Path length: 1.	Utility factor = 8

	---
1	1	2771.3623287	6.918e-4	0	2	0	4	1	4	0	0	0	5	4	1	17LoBiWa.822
1	1	2846.5180428	7.717e-4	0	2	0	3	1	2	0	0	0	4	4	1	17LoBiWa.837
1	1	2906.7256497	1.000e-4	0	2	0	3	0	3	0	0	0	4	3	2	17LoBiWa.875
1	1	2935.1935763	1.000e-4	0	2	0	4	1	4	0	0	0	5	2	3	17LoBiWa.922
1	1	3003.8240639	1.645e-4	0	2	0	3	0	3	0	0	0	3	3	0	17LoBiWa.1048
1	1	3010.2324498	1.000e-4	0	2	0	3	2	1	0	0	0	4	3	2	17LoBiWa.1064
1	1	3025.7609575	1.000e-4	0	2	0	2	1	2	0	0	0	3	2	1	17LoBiWa.1095
1	1	3030.7267049	1.000e-4	0	2	0	2	2	1	0	0	0	3	3	0	17LoBiWa.1106
1	1	3034.2642882	1.000e-4	0	2	0	3	1	2	0	0	0	4	2	3	17LoBiWa.1118
1	1	3056.3563325	1.000e-4	0	2	0	4	1	4	0	0	0	5	0	5	17LoBiWa.1156
1	1	3064.4041463	1.000e-4	0	2	0	3	0	3	0	0	0	4	1	4	17LoBiWa.1170
1	1	3067.0118017	1.000e-4	0	2	0	1	1	0	0	0	0	2	2	1	17LoBiWa.1174
1	1	3081.3419616	1.000e-4	0	2	0	4	1	4	0	0	0	4	2	3	17LoBiWa.1190
1	1	3095.9448679	1.000e-4	0	2	0	1	0	1	0	0	0	2	1	2	17LoBiWa.1215
1	1	3101.1556709	1.000e-4	0	2	0	2	1	2	0	0	0	3	0	3	17LoBiWa.1226
1	1	3103.0156906	1.000e-4	0	2	0	2	1	2	0	0	0	2	2	1	17LoBiWa.1233
1	1	3107.3307616	1.000e-4	0	2	0	3	2	1	0	0	0	3	3	0	17LoBiWa.1239
1	1	3115.8767149	1.000e-4	0	2	0	3	0	3	0	0	0	3	1	2	17LoBiWa.1264
1	1	3122.4702029	1.000e-4	0	2	0	3	1	2	0	0	0	3	2	1	17LoBiWa.1282
1	1	3133.0695197	1.000e-4	0	2	0	1	0	1	0	0	0	1	1	0	17LoBiWa.1311
1	1	3142.7794710	1.000e-4	0	2	0	2	2	1	0	0	0	3	1	2	17LoBiWa.1328
1	1	3167.9109672	1.000e-4	0	2	0	3	2	1	0	0	0	4	1	4	17LoBiWa.1384
1	1	3169.5478813	1.000e-4	0	2	0	4	1	4	0	0	0	3	2	1	17LoBiWa.1387
1	1	3178.1190826	1.000e-4	0	2	0	1	1	0	0	0	0	1	0	1	17LoBiWa.1405
1	1	3197.8649104	1.000e-4	0	2	0	3	1	2	0	0	0	3	0	3	17LoBiWa.1450
1	1	3199.7249309	1.000e-4	0	2	0	3	1	2	0	0	0	2	2	1	17LoBiWa.1454
1	1	3209.7461406	1.000e-4	0	2	0	3	0	3	0	0	0	2	1	2	17LoBiWa.1470
1	1	3214.1229710	1.000e-4	0	2	0	2	1	2	0	0	0	1	0	1	17LoBiWa.1477
1	1	3219.3835326	1.000e-4	0	2	0	3	2	1	0	0	0	3	1	2	17LoBiWa.1488
1	1	3236.6488943	1.000e-4	0	2	0	2	2	1	0	0	0	2	1	2	17LoBiWa.1537
1	1	3244.9425840	1.000e-4	0	2	0	4	1	4	0	0	0	3	0	3	17LoBiWa.1549
1	1	3273.7735370	1.000e-4	0	2	0	2	2	1	0	0	0	1	1	0	17LoBiWa.1614
1	1	3313.2529561	1.000e-4	0	2	0	3	2	1	0	0	0	2	1	2	17LoBiWa.1719
1	1	2771.3623287	5.000e-4	0	2	0	4	1	4	0	0	0	5	4	1	17BiWaLoLo.960
1	1	2846.5180428	5.000e-4	0	2	0	3	1	2	0	0	0	4	4	1	17BiWaLoLo.974
1	1	2906.7256497	5.000e-4	0	2	0	3	0	3	0	0	0	4	3	2	17BiWaLoLo.1011
1	1	2935.1935763	5.000e-4	0	2	0	4	1	4	0	0	0	5	2	3	17BiWaLoLo.1056
1	1	3003.8240639	5.000e-4	0	2	0	3	0	3	0	0	0	3	3	0	17BiWaLoLo.1182
1	1	3010.2324498	5.000e-4	0	2	0	3	2	1	0	0	0	4	3	2	17BiWaLoLo.1198
1	1	3025.7609575	5.000e-4	0	2	0	2	1	2	0	0	0	3	2	1	17BiWaLoLo.1229
1	1	3030.7267049	5.000e-4	0	2	0	2	2	1	0	0	0	3	3	0	17BiWaLoLo.1240
1	1	3034.2642882	5.000e-4	0	2	0	3	1	2	0	0	0	4	2	3	17BiWaLoLo.1252
1	1	3056.3563325	5.000e-4	0	2	0	4	1	4	0	0	0	5	0	5	17BiWaLoLo.1290
1	1	3064.4041463	5.000e-4	0	2	0	3	0	3	0	0	0	4	1	4	17BiWaLoLo.1304
1	1	3067.0118017	5.000e-4	0	2	0	1	1	0	0	0	0	2	2	1	17BiWaLoLo.1308
1	1	3081.3419616	5.000e-4	0	2	0	4	1	4	0	0	0	4	2	3	17BiWaLoLo.1324
1	1	3095.9448679	5.000e-4	0	2	0	1	0	1	0	0	0	2	1	2	17BiWaLoLo.1349
1	1	3101.1556709	5.000e-4	0	2	0	2	1	2	0	0	0	3	0	3	17BiWaLoLo.1360
1	1	3103.0156906	5.000e-4	0	2	0	2	1	2	0	0	0	2	2	1	17BiWaLoLo.1367
1	1	3107.3307616	5.000e-4	0	2	0	3	2	1	0	0	0	3	3	0	17BiWaLoLo.1373
1	1	3115.8767149	5.000e-4	0	2	0	3	0	3	0	0	0	3	1	2	17BiWaLoLo.1398
1	1	3122.4702029	5.000e-4	0	2	0	3	1	2	0	0	0	3	2	1	17BiWaLoLo.1416
1	1	3133.0695197	5.000e-4	0	2	0	1	0	1	0	0	0	1	1	0	17BiWaLoLo.1444
1	1	3142.7794710	5.000e-4	0	2	0	2	2	1	0	0	0	3	1	2	17BiWaLoLo.1460
1	1	3167.9109672	5.000e-4	0	2	0	3	2	1	0	0	0	4	1	4	17BiWaLoLo.1516
1	1	3169.5478813	5.000e-4	0	2	0	4	1	4	0	0	0	3	2	1	17BiWaLoLo.1519
1	1	3178.1190826	5.000e-4	0	2	0	1	1	0	0	0	0	1	0	1	17BiWaLoLo.1536
1	1	3197.8649104	5.000e-4	0	2	0	3	1	2	0	0	0	3	0	3	17BiWaLoLo.1579
1	1	3199.7249309	5.000e-4	0	2	0	3	1	2	0	0	0	2	2	1	17BiWaLoLo.1583
1	1	3209.7461406	5.000e-4	0	2	0	3	0	3	0	0	0	2	1	2	17BiWaLoLo.1599
1	1	3214.1229710	5.000e-4	0	2	0	2	1	2	0	0	0	1	0	1	17BiWaLoLo.1606
1	1	3219.3835326	5.000e-4	0	2	0	3	2	1	0	0	0	3	1	2	17BiWaLoLo.1617
1	1	3236.6488943	5.000e-4	0	2	0	2	2	1	0	0	0	2	1	2	17BiWaLoLo.1664
1	1	3244.9425840	5.000e-4	0	2	0	4	1	4	0	0	0	3	0	3	17BiWaLoLo.1676
1	1	3273.7735370	5.000e-4	0	2	0	2	2	1	0	0	0	1	1	0	17BiWaLoLo.1740
1	1	3313.2529561	5.000e-4	0	2	0	3	2	1	0	0	0	2	1	2	17BiWaLoLo.1845
1	1	2771.3626	4.205e-4	0	2	0	4	1	4	0	0	0	5	4	1	08MiAlMeKl.744
1	1	2846.5169	1.915e-3	0	2	0	3	1	2	0	0	0	4	4	1	08MiAlMeKl.756
1	1	2906.7256	1.000e-4	0	2	0	3	0	3	0	0	0	4	3	2	08MiAlMeKl.799
1	1	3030.70987	1.678e-2	0	2	0	2	2	1	0	0	0	3	3	0	06ZoShPoBa.3589
1	1	3056.33858	1.771e-2	0	2	0	4	1	4	0	0	0	5	0	5	06ZoShPoBa.3793
1	1	3064.42316	1.907e-2	0	2	0	3	0	3	0	0	0	4	1	4	06ZoShPoBa.3863
1	1	3081.34582	1.000e-2	0	2	0	4	1	4	0	0	0	4	2	3	06ZoShPoBa.3997
1	1	3103.01328	1.000e-2	0	2	0	2	1	2	0	0	0	2	2	1	06ZoShPoBa.4184
1	1	3197.85499	1.000e-2	0	2	0	3	1	2	0	0	0	3	0	3	06ZoShPoBa.5049
1	1	3244.92726	1.528e-2	0	2	0	4	1	4	0	0	0	3	0	3	06ZoShPoBa.5495
1	1	3142.7706	1.000e-2	0	2	0	2	2	1	0	0	0	3	1	2	06ZoOvShPo.1065
1	1	3010.2318	6.057e-4	0	2	0	3	2	1	0	0	0	4	3	2	03ZoVa.1
1	1	3025.7604	5.077e-4	0	2	0	2	1	2	0	0	0	3	2	1	03ZoVa.6
1	1	3030.7265	1.526e-4	0	2	0	2	2	1	0	0	0	3	3	0	03ZoVa.7
1	1	3034.2639	3.342e-4	0	2	0	3	1	2	0	0	0	4	2	3	03ZoVa.11
1	1	3056.3556	6.898e-4	0	2	0	4	1	4	0	0	0	5	0	5	03ZoVa.13
1	1	3067.0110	7.542e-4	0	2	0	1	1	0	0	0	0	2	2	1	03ZoVa.14
1	1	3095.9445	3.175e-4	0	2	0	1	0	1	0	0	0	2	1	2	03ZoVa.18
1	1	3101.1553	3.152e-4	0	2	0	2	1	2	0	0	0	3	0	3	03ZoVa.19
1	1	3103.0156	1.000e-4	0	2	0	2	1	2	0	0	0	2	2	1	03ZoVa.20
1	1	3107.3305	2.168e-4	0	2	0	3	2	1	0	0	0	3	3	0	03ZoVa.21
1	1	3115.8761	5.651e-4	0	2	0	3	0	3	0	0	0	3	1	2	03ZoVa.22
1	1	3133.0691	3.611e-4	0	2	0	1	0	1	0	0	0	1	1	0	03ZoVa.26
1	1	3178.1186	4.369e-4	0	2	0	1	1	0	0	0	0	1	0	1	03ZoVa.27
1	1	3209.7457	3.898e-4	0	2	0	3	0	3	0	0	0	2	1	2	03ZoVa.29
1	1	3214.1228	1.166e-4	0	2	0	2	1	2	0	0	0	1	0	1	03ZoVa.30
1	1	3219.3833	1.826e-4	0	2	0	3	2	1	0	0	0	3	1	2	03ZoVa.31
1	1	3236.6486	2.430e-4	0	2	0	2	2	1	0	0	0	2	1	2	03ZoVa.35
1	1	3244.9422	3.352e-4	0	2	0	4	1	4	0	0	0	3	0	3	03ZoVa.36
1	1	3273.7734	1.000e-4	0	2	0	2	2	1	0	0	0	1	1	0	03ZoVa.40
1	1	3313.2526	3.073e-4	0	2	0	3	2	1	0	0	0	2	1	2	03ZoVa.50
1	1	3142.77942	1.000e-2	0	2	0	2	2	1	0	0	0	3	1	2	00ZoPoTeSh.2254
1	1	2771.36257	4.505e-4	0	2	0	4	1	4	0	0	0	5	4	1	97MiTyKeWi.27
1	1	2846.51692	1.895e-3	0	2	0	3	1	2	0	0	0	4	4	1	97MiTyKeWi.43
1	1	2893.59758	1.089e-3	0	2	0	4	1	4	0	0	0	4	4	1	97MiTyKeWi.72
1	1	2906.72586	2.717e-4	0	2	0	3	0	3	0	0	0	4	3	2	97MiTyKeWi.83
1	1	2935.19357	4.591e-5	0	2	0	4	1	4	0	0	0	5	2	3	97MiTyKeWi.119
1	1	3010.23242	1.428e-5	0	2	0	3	2	1	0	0	0	4	3	2	97MiTyKeWi.206
1	1	3025.76100	9.233e-5	0	2	0	2	1	2	0	0	0	3	2	1	97MiTyKeWi.223
1	1	3030.72667	1.738e-5	0	2	0	2	2	1	0	0	0	3	3	0	97MiTyKeWi.226
1	1	3034.26424	1.000e-5	0	2	0	3	1	2	0	0	0	4	2	3	97MiTyKeWi.231
1	1	3056.35625	3.980e-5	0	2	0	4	1	4	0	0	0	5	0	5	97MiTyKeWi.246
1	1	3064.40401	8.045e-5	0	2	0	3	0	3	0	0	0	4	1	4	97MiTyKeWi.254
1	1	3067.01175	1.000e-5	0	2	0	1	1	0	0	0	0	2	2	1	97MiTyKeWi.257
1	1	3081.34197	5.971e-5	0	2	0	4	1	4	0	0	0	4	2	3	97MiTyKeWi.269
1	1	3095.94484	2.247e-5	0	2	0	1	0	1	0	0	0	2	1	2	97MiTyKeWi.280
1	1	3101.15560	1.524e-5	0	2	0	2	1	2	0	0	0	3	0	3	97MiTyKeWi.288
1	1	3103.01572	8.608e-5	0	2	0	2	1	2	0	0	0	2	2	1	97MiTyKeWi.292
1	1	3107.33082	1.032e-4	0	2	0	3	2	1	0	0	0	3	3	0	97MiTyKeWi.295
1	1	3115.87666	1.000e-5	0	2	0	3	0	3	0	0	0	3	1	2	97MiTyKeWi.307
1	1	3122.47023	7.848e-5	0	2	0	3	1	2	0	0	0	3	2	1	97MiTyKeWi.316
1	1	3133.06943	3.113e-5	0	2	0	1	0	1	0	0	0	1	1	0	97MiTyKeWi.335
1	1	3142.77951	9.161e-5	0	2	0	2	2	1	0	0	0	3	1	2	97MiTyKeWi.343
1	1	3167.91107	1.621e-4	0	2	0	3	2	1	0	0	0	4	1	4	97MiTyKeWi.372
1	1	3169.54805	2.224e-4	0	2	0	4	1	4	0	0	0	3	2	1	97MiTyKeWi.374
1	1	3178.11901	2.692e-5	0	2	0	1	1	0	0	0	0	1	0	1	97MiTyKeWi.381
1	1	3197.86489	3.091e-5	0	2	0	3	1	2	0	0	0	3	0	3	97MiTyKeWi.406
1	1	3199.72488	1.000e-5	0	2	0	3	1	2	0	0	0	2	2	1	97MiTyKeWi.409
1	1	3209.74612	3.022e-5	0	2	0	3	0	3	0	0	0	2	1	2	97MiTyKeWi.416
1	1	3214.12289	2.665e-5	0	2	0	2	1	2	0	0	0	1	0	1	97MiTyKeWi.418
1	1	3219.38358	9.738e-5	0	2	0	3	2	1	0	0	0	3	1	2	97MiTyKeWi.426
1	1	3236.64895	1.070e-4	0	2	0	2	2	1	0	0	0	2	1	2	97MiTyKeWi.446
1	1	3244.94255	1.481e-5	0	2	0	4	1	4	0	0	0	3	0	3	97MiTyKeWi.454
1	1	3273.77343	5.663e-5	0	2	0	2	2	1	0	0	0	1	1	0	97MiTyKeWi.479
1	1	3313.25294	3.275e-5	0	2	0	3	2	1	0	0	0	2	1	2	97MiTyKeWi.528
1	1	2906.72554	4.825e-5	0	2	0	3	0	3	0	0	0	4	3	2	93Toth.257
1	1	2935.19362	9.591e-5	0	2	0	4	1	4	0	0	0	5	2	3	93Toth.274
1	1	3025.76102	1.123e-4	0	2	0	2	1	2	0	0	0	3	2	1	93Toth.363
1	1	3034.26407	1.642e-4	0	2	0	3	1	2	0	0	0	4	2	3	93Toth.370
1	1	3056.35632	3.020e-5	0	2	0	4	1	4	0	0	0	5	0	5	93Toth.382
1	1	3064.40416	6.955e-5	0	2	0	3	0	3	0	0	0	4	1	4	93Toth.388
1	1	3067.01176	1.000e-5	0	2	0	1	1	0	0	0	0	2	2	1	93Toth.391
1	1	3081.34196	4.971e-5	0	2	0	4	1	4	0	0	0	4	2	3	93Toth.400
1	1	3095.94498	1.625e-4	0	2	0	1	0	1	0	0	0	2	1	2	93Toth.411
1	1	3101.15571	9.476e-5	0	2	0	2	1	2	0	0	0	3	0	3	93Toth.419
1	1	3103.01575	1.161e-4	0	2	0	2	1	2	0	0	0	2	2	1	93Toth.422
1	1	3107.33075	3.316e-5	0	2	0	3	2	1	0	0	0	3	3	0	93Toth.425
1	1	3115.87673	6.486e-5	0	2	0	3	0	3	0	0	0	3	1	2	93Toth.437
1	1	3122.47014	1.152e-5	0	2	0	3	1	2	0	0	0	3	2	1	93Toth.446
1	1	3133.06957	1.089e-4	0	2	0	1	0	1	0	0	0	1	1	0	93Toth.459
1	1	3142.77956	1.416e-4	0	2	0	2	2	1	0	0	0	3	1	2	93Toth.467
1	1	3169.54796	1.324e-4	0	2	0	4	1	4	0	0	0	3	2	1	93Toth.491
1	1	3178.11896	7.692e-5	0	2	0	1	1	0	0	0	0	1	0	1	93Toth.497
1	1	3197.86481	4.909e-5	0	2	0	3	1	2	0	0	0	3	0	3	93Toth.516
1	1	3199.72497	9.224e-5	0	2	0	3	1	2	0	0	0	2	2	1	93Toth.519
1	1	3209.74614	5.022e-5	0	2	0	3	0	3	0	0	0	2	1	2	93Toth.525
1	1	3214.12290	1.665e-5	0	2	0	2	1	2	0	0	0	1	0	1	93Toth.527
1	1	3219.38352	3.738e-5	0	2	0	3	2	1	0	0	0	3	1	2	93Toth.531
1	1	3236.64897	1.270e-4	0	2	0	2	2	1	0	0	0	2	1	2	93Toth.552
1	1	3244.94259	5.481e-5	0	2	0	4	1	4	0	0	0	3	0	3	93Toth.559
1	1	3313.25298	7.275e-5	0	2	0	3	2	1	0	0	0	2	1	2	93Toth.624
1	1	3010.2322	2.057e-4	0	2	0	3	2	1	0	0	0	4	3	2	93Toth_S2.346
1	1	3030.7266	1.000e-4	0	2	0	2	2	1	0	0	0	3	3	0	93Toth_S2.366
1	1	3167.9111	1.921e-4	0	2	0	3	2	1	0	0	0	4	1	4	93Toth_S2.489
1	1	3273.77402	5.334e-4	0	2	0	2	2	1	0	0	0	1	1	0	83ToBr.5
1	1	3313.25305	1.427e-4	0	2	0	3	2	1	0	0	0	2	1	2	83ToBr.15
1	1	3010.23210	3.057e-4	0	2	0	3	2	1	0	0	0	4	3	2	83PiCoCaFl.65
1	1	3025.76030	6.077e-4	0	2	0	2	1	2	0	0	0	3	2	1	83PiCoCaFl.91
1	1	3030.72680	1.474e-4	0	2	0	2	2	1	0	0	0	3	3	0	83PiCoCaFl.98
1	1	3034.26500	7.658e-4	0	2	0	3	1	2	0	0	0	4	2	3	83PiCoCaFl.106
1	1	3056.35610	1.898e-4	0	2	0	4	1	4	0	0	0	5	0	5	83PiCoCaFl.140
1	1	3064.40370	3.905e-4	0	2	0	3	0	3	0	0	0	4	1	4	83PiCoCaFl.151
1	1	3067.01180	1.000e-4	0	2	0	1	1	0	0	0	0	2	2	1	83PiCoCaFl.157
1	1	3081.34170	2.103e-4	0	2	0	4	1	4	0	0	0	4	2	3	83PiCoCaFl.171
1	1	3095.94480	1.000e-4	0	2	0	1	0	1	0	0	0	2	1	2	83PiCoCaFl.195
1	1	3101.15550	1.152e-4	0	2	0	2	1	2	0	0	0	3	0	3	83PiCoCaFl.206
1	1	3103.01530	3.339e-4	0	2	0	2	1	2	0	0	0	2	2	1	83PiCoCaFl.211
1	1	3107.33000	7.168e-4	0	2	0	3	2	1	0	0	0	3	3	0	83PiCoCaFl.216
1	1	3115.87620	4.651e-4	0	2	0	3	0	3	0	0	0	3	1	2	83PiCoCaFl.234
1	1	3122.47010	1.000e-4	0	2	0	3	1	2	0	0	0	3	2	1	83PiCoCaFl.246
1	1	3133.06850	9.611e-4	0	2	0	1	0	1	0	0	0	1	1	0	83PiCoCaFl.275
1	1	3142.77980	3.816e-4	0	2	0	2	2	1	0	0	0	3	1	2	83PiCoCaFl.295
1	1	3167.90980	1.108e-3	0	2	0	3	2	1	0	0	0	4	1	4	83PiCoCaFl.338
1	1	3178.11920	1.631e-4	0	2	0	1	1	0	0	0	0	1	0	1	83PiCoCaFl.355
1	1	3197.86440	4.591e-4	0	2	0	3	1	2	0	0	0	3	0	3	83PiCoCaFl.397
1	1	3199.72540	5.222e-4	0	2	0	3	1	2	0	0	0	2	2	1	83PiCoCaFl.398
1	1	3209.74610	1.000e-4	0	2	0	3	0	3	0	0	0	2	1	2	83PiCoCaFl.417
1	1	3214.12220	7.166e-4	0	2	0	2	1	2	0	0	0	1	0	1	83PiCoCaFl.434
1	1	3219.38380	3.174e-4	0	2	0	3	2	1	0	0	0	3	1	2	83PiCoCaFl.450
1	1	3236.64920	3.570e-4	0	2	0	2	2	1	0	0	0	2	1	2	83PiCoCaFl.494
1	1	3244.94270	1.648e-4	0	2	0	4	1	4	0	0	0	3	0	3	83PiCoCaFl.524
1	1	3273.77370	2.134e-4	0	2	0	2	2	1	0	0	0	1	1	0	83PiCoCaFl.605
1	1	3313.25290	1.000e-4	0	2	0	3	2	1	0	0	0	2	1	2	83PiCoCaFl.713
1	1	2935.192870	6.541e-4	0	2	0	4	1	4	0	0	0	5	2	3	73CaFlGuAm.2
1	1	3010.232330	1.000e-4	0	2	0	3	2	1	0	0	0	4	3	2	73CaFlGuAm.26
1	1	3025.761060	1.523e-4	0	2	0	2	1	2	0	0	0	3	2	1	73CaFlGuAm.33
1	1	3030.726520	1.326e-4	0	2	0	2	2	1	0	0	0	3	3	0	73CaFlGuAm.34
1	1	3034.264290	1.000e-4	0	2	0	3	1	2	0	0	0	4	2	3	73CaFlGuAm.38
1	1	3056.356940	6.502e-4	0	2	0	4	1	4	0	0	0	5	0	5	73CaFlGuAm.45
1	1	3064.404249	1.585e-4	0	2	0	3	0	3	0	0	0	4	1	4	73CaFlGuAm.49
1	1	3067.011809	1.000e-4	0	2	0	1	1	0	0	0	0	2	2	1	73CaFlGuAm.52
1	1	3081.341969	1.000e-4	0	2	0	4	1	4	0	0	0	4	2	3	73CaFlGuAm.57
1	1	3095.945079	2.615e-4	0	2	0	1	0	1	0	0	0	2	1	2	73CaFlGuAm.63
1	1	3101.155850	2.348e-4	0	2	0	2	1	2	0	0	0	3	0	3	73CaFlGuAm.67
1	1	3103.015530	1.039e-4	0	2	0	2	1	2	0	0	0	2	2	1	73CaFlGuAm.70
1	1	3107.330609	1.078e-4	0	2	0	3	2	1	0	0	0	3	3	0	73CaFlGuAm.72
1	1	3115.877050	3.849e-4	0	2	0	3	0	3	0	0	0	3	1	2	73CaFlGuAm.82
1	1	3122.470369	2.175e-4	0	2	0	3	1	2	0	0	0	3	2	1	73CaFlGuAm.91
1	1	3133.069970	5.089e-4	0	2	0	1	0	1	0	0	0	1	1	0	73CaFlGuAm.102
1	1	3142.779640	2.216e-4	0	2	0	2	2	1	0	0	0	3	1	2	73CaFlGuAm.103
1	1	3167.910730	1.779e-4	0	2	0	3	2	1	0	0	0	4	1	4	73CaFlGuAm.106
1	1	3169.547840	1.000e-4	0	2	0	4	1	4	0	0	0	3	2	1	73CaFlGuAm.109
1	1	3178.119350	3.131e-4	0	2	0	1	1	0	0	0	0	1	0	1	73CaFlGuAm.112
1	1	3197.865050	1.909e-4	0	2	0	3	1	2	0	0	0	3	0	3	73CaFlGuAm.120
1	1	3199.724330	5.478e-4	0	2	0	3	1	2	0	0	0	2	2	1	73CaFlGuAm.121
1	1	3209.746539	4.492e-4	0	2	0	3	0	3	0	0	0	2	1	2	73CaFlGuAm.124
1	1	3214.123130	2.134e-4	0	2	0	2	1	2	0	0	0	1	0	1	73CaFlGuAm.126
1	1	3219.383790	3.074e-4	0	2	0	3	2	1	0	0	0	3	1	2	73CaFlGuAm.129
1	1	3236.648999	1.560e-4	0	2	0	2	2	1	0	0	0	2	1	2	73CaFlGuAm.145
1	1	3244.942440	1.000e-4	0	2	0	4	1	4	0	0	0	3	0	3	73CaFlGuAm.150
1	1	3273.774000	5.134e-4	0	2	0	2	2	1	0	0	0	1	1	0	73CaFlGuAm.169
1	1	3313.252960	1.000e-4	0	2	0	3	2	1	0	0	0	2	1	2	73CaFlGuAm.211
	---

==============
Component #6798: 	8 vertices. 
	Path length: 1.	Utility factor = 8

	---
1	1	3779.493135	3.220e-5	0	0	1	1	0	1	0	0	0	0	0	0	18DeGaViRe.89
1	1	3709.402295	1.000e-5	0	0	1	1	0	1	0	0	0	2	0	2	18DeGaViRe.90
1	1	3759.844496	1.337e-5	0	0	1	1	1	0	0	0	0	1	1	1	18DeGaViRe.91
1	1	3701.805704	1.000e-5	0	0	1	1	1	0	0	0	0	2	1	1	18DeGaViRe.93
1	1	3796.439552	1.757e-5	0	0	1	2	1	2	0	0	0	1	1	1	18DeGaViRe.102
1	1	3738.400727	1.000e-5	0	0	1	2	1	2	0	0	0	2	1	1	18DeGaViRe.103
1	1	3691.298176	1.000e-5	0	0	1	2	1	2	0	0	0	3	1	3	18DeGaViRe.104
1	1	3815.646757	1.387e-4	0	0	1	2	2	1	0	0	0	2	0	2	18DeGaViRe.109
1	1	3749.573789	1.000e-5	0	0	1	2	2	1	0	0	0	2	2	0	18DeGaViRe.110
1	1	3679.436265	1.970e-5	0	0	1	2	2	1	0	0	0	3	2	2	18DeGaViRe.111
1	1	3820.738533	2.559e-5	0	0	1	3	0	3	0	0	0	2	0	2	18DeGaViRe.112
1	1	3684.528025	1.286e-4	0	0	1	3	0	3	0	0	0	3	2	2	18DeGaViRe.113
1	1	3668.776579	1.777e-5	0	0	1	3	0	3	0	0	0	4	0	4	18DeGaViRe.114
1	1	3831.686304	3.577e-5	0	0	1	3	1	2	0	0	0	2	1	1	18DeGaViRe.115
1	1	3784.583804	8.207e-5	0	0	1	3	1	2	0	0	0	3	1	3	18DeGaViRe.116
1	1	3651.365171	1.000e-5	0	0	1	3	1	2	0	0	0	4	1	3	18DeGaViRe.117
1	1	3892.826829	2.262e-4	0	0	1	3	2	1	0	0	0	2	0	2	18DeGaViRe.121
1	1	3826.753905	4.540e-5	0	0	1	3	2	1	0	0	0	2	2	0	18DeGaViRe.122
1	1	3756.616451	1.000e-5	0	0	1	3	2	1	0	0	0	3	2	2	18DeGaViRe.123
[truncated: 15,929 more chars]
