# Supplementary material for: Selecting lines for spectroscopic (re)measurements to improve the accuracy of absolute energies of rovibronic quantum states
Source: J Cheminform. 2021 Sep 16;13:67. doi: 10.1186/s13321-021-00534-y (PMC8447658; doi:10.1186/s13321-021-00534-y)
Supplement: Supplementary file 28 — Additional file 28. H216O_5.10(− 3).txt: CSC output of the H216O molecule at the 5∗10−3 cm−1 uncertainty threshold. [file 13321_2021_534_MOESM28_ESM.txt]

H216O			Uncertainty threshold: 0.005 cm^(-1)

|H_0| = 15278

Summary: 
Component #41: 	14 vertices. 	Path length: 1.	Utility factor = 14
Component #62: 	12 vertices. 	Path length: 1.	Utility factor = 12
Component #61: 	12 vertices. 	Path length: 1.	Utility factor = 12
Component #48: 	10 vertices. 	Path length: 1.	Utility factor = 10
Component #98: 	10 vertices. 	Path length: 1.	Utility factor = 10
Component #160: 	9 vertices. 	Path length: 1.	Utility factor = 9
Component #64: 	8 vertices. 	Path length: 1.	Utility factor = 8
Component #42: 	8 vertices. 	Path length: 1.	Utility factor = 8
Component #43: 	8 vertices. 	Path length: 1.	Utility factor = 8

==============
Component #41: 	14 vertices. 
	Path length: 1.	Utility factor = 14

	---
1	1	929.695900	1.000e-2	0	1	0	26	22	4	0	1	0	25	21	5	20compl_S2.2803
1	1	929.710310	1.000e-2	0	1	0	26	22	4	0	1	0	25	21	5	20compl_S2.2805
1	1	929.71031	7.205e-3	0	1	0	26	22	5	0	1	0	25	21	4	05CoBeCaCo.5621
1	1	929.69590	7.205e-3	0	1	0	26	22	5	0	1	0	25	21	4	05CoBeCaCo.8037
	---

==============
Component #62: 	12 vertices. 
	Path length: 1.	Utility factor = 12

	---
1	1	829.742030	1.000e-2	1	0	0	23	22	2	1	0	0	22	21	1	20compl_S2.2167
1	1	829.755410	1.000e-2	1	0	0	23	22	2	1	0	0	22	21	1	20compl_S2.2168
1	1	2491.577090	1.744e-2	1	0	0	24	23	1	0	0	0	25	24	2	20compl_S2.5239
1	1	2530.738820	1.000e-2	1	0	0	23	22	2	0	0	0	24	23	1	20compl_S2.5304
1	1	4240.024210	1.918e-2	1	0	0	27	26	2	0	0	0	26	25	1	20compl_S2.8562
1	1	4245.154290	1.431e-2	1	0	0	26	25	1	0	0	0	25	24	2	20compl_S2.8568
1	1	4248.208180	1.819e-2	1	0	0	25	24	2	0	0	0	24	23	1	20compl_S2.8573
1	1	4248.390880	1.000e-2	1	0	0	23	22	2	0	0	0	22	21	1	20compl_S2.8574
1	1	4249.248200	1.000e-2	1	0	0	24	23	1	0	0	0	23	22	2	20compl_S2.8576
1	1	2491.57709	1.744e-2	1	0	0	24	23	2	0	0	0	25	24	1	06ZoShPoBa.1134
1	1	2530.73882	1.000e-2	1	0	0	23	22	1	0	0	0	24	23	2	06ZoShPoBa.1282
1	1	4240.02421	1.918e-2	1	0	0	27	26	1	0	0	0	26	25	2	06ZoShPoBa.12546
1	1	4245.15429	1.431e-2	1	0	0	26	25	2	0	0	0	25	24	1	06ZoShPoBa.12558
1	1	4248.20818	1.819e-2	1	0	0	25	24	1	0	0	0	24	23	2	06ZoShPoBa.12564
1	1	4248.39088	1.000e-2	1	0	0	23	22	1	0	0	0	22	21	2	06ZoShPoBa.12565
1	1	4249.24820	1.000e-2	1	0	0	24	23	2	0	0	0	23	22	1	06ZoShPoBa.12568
1	1	829.75541	6.690e-3	1	0	0	23	22	1	1	0	0	22	21	2	05CoBeCaCo.4673
1	1	829.74203	6.690e-3	1	0	0	23	22	1	1	0	0	22	21	2	05CoBeCaCo.7493
	---

==============
Component #61: 	12 vertices. 
	Path length: 1.	Utility factor = 12

	---
1	1	831.755030	1.000e-2	1	0	0	23	21	3	1	0	0	22	20	2	20compl_S2.2172
1	1	831.769810	1.000e-2	1	0	0	23	21	3	1	0	0	22	20	2	20compl_S2.2174
1	1	2491.106930	1.000e-2	1	0	0	24	22	2	0	0	0	25	23	3	20compl_S2.5237
1	1	2531.736220	1.009e-2	1	0	0	23	21	3	0	0	0	24	22	2	20compl_S2.5308
1	1	4255.364460	1.908e-2	1	0	0	25	23	3	0	0	0	24	22	2	20compl_S2.8592
1	1	4255.372180	1.136e-2	1	0	0	25	23	3	0	0	0	24	22	2	20compl_S2.8593
1	1	4255.372181	1.136e-2	1	0	0	25	23	3	0	0	0	24	22	2	20compl_S2.8594
1	1	4256.464820	1.808e-2	1	0	0	24	22	2	0	0	0	23	21	3	20compl_S2.8595
1	1	4256.476380	1.000e-2	1	0	0	24	22	2	0	0	0	23	21	3	20compl_S2.8597
1	1	4256.476383	1.000e-2	1	0	0	24	22	2	0	0	0	23	21	3	20compl_S2.8598
1	1	4255.372181	1.136e-2	1	0	0	25	23	2	0	0	0	24	22	3	08ZoShOvPo.8
1	1	4256.476383	1.000e-2	1	0	0	24	22	3	0	0	0	23	21	2	08ZoShOvPo.10
1	1	2491.10693	1.000e-2	1	0	0	24	22	3	0	0	0	25	23	2	06ZoShPoBa.1131
1	1	2531.73622	1.009e-2	1	0	0	23	21	2	0	0	0	24	22	3	06ZoShPoBa.1285
1	1	4255.36446	1.908e-2	1	0	0	25	23	2	0	0	0	24	22	3	06ZoShPoBa.12585
1	1	4256.46482	1.808e-2	1	0	0	24	22	3	0	0	0	23	21	2	06ZoShPoBa.12587
1	1	831.75503	7.390e-3	1	0	0	23	21	2	1	0	0	22	20	3	05CoBeCaCo.4690
1	1	831.76981	7.390e-3	1	0	0	23	21	2	1	0	0	22	20	3	05CoBeCaCo.7504
1	1	4255.37218	1.136e-2	1	0	0	25	23	2	0	0	0	24	22	3	00ZoPoTeSh.7597
1	1	4256.47638	1.000e-2	1	0	0	24	22	3	0	0	0	23	21	2	00ZoPoTeSh.7599
	---

==============
Component #48: 	10 vertices. 
	Path length: 1.	Utility factor = 10

	---
1	1	949.920910	1.000e-2	0	1	0	28	27	1	0	1	0	27	26	2	20compl_S2.2904
1	1	949.934770	1.000e-2	0	1	0	28	27	1	0	1	0	27	26	2	20compl_S2.2906
1	1	949.93477	6.930e-3	0	1	0	28	27	2	0	1	0	27	26	1	05CoBeCaCo.5810
1	1	949.92091	6.930e-3	0	1	0	28	27	2	0	1	0	27	26	1	05CoBeCaCo.8159
	---

==============
Component #98: 	10 vertices. 
	Path length: 1.	Utility factor = 10

	---
1	1	1003.542980	1.000e-2	0	0	0	31	19	13	0	0	0	30	18	12	20compl_S2.3107
1	1	1003.554660	1.000e-2	0	0	0	31	19	13	0	0	0	30	18	12	20compl_S2.3110
1	1	1003.55466	5.840e-3	0	0	0	31	19	12	0	0	0	30	18	13	05CoBeCaCo.6301
1	1	1003.54298	5.840e-3	0	0	0	31	19	12	0	0	0	30	18	13	05CoBeCaCo.8449
	---

==============
Component #160: 	9 vertices. 
	Path length: 1.	Utility factor = 9

	---
1	1	1034.535480	1.483e-2	0	0	0	33	19	15	0	0	0	32	18	14	20compl_S2.3176
1	1	993.07067	7.460e-3	0	0	0	31	17	14	0	0	0	30	16	15	05CoBeCaCo.6219
1	1	993.05575	7.460e-3	0	0	0	31	17	14	0	0	0	30	16	15	05CoBeCaCo.8392
	---

==============
Component #64: 	8 vertices. 
	Path length: 1.	Utility factor = 8

	---
1	1	2551.668010	1.000e-2	1	1	0	21	20	2	0	1	0	22	21	1	20compl_S2.5338
1	1	2551.669320	1.000e-2	1	1	0	21	20	2	0	1	0	22	21	1	20compl_S2.5339
1	1	4215.824610	1.000e-2	1	1	0	22	21	1	0	1	0	21	20	2	20compl_S2.8518
1	1	4216.264320	1.000e-2	1	1	0	23	22	2	0	1	0	22	21	1	20compl_S2.8520
1	1	2551.66801	1.000e-2	1	1	0	21	20	1	0	1	0	22	21	2	06ZoShPoBa.1333
1	1	4215.82461	1.000e-2	1	1	0	22	21	2	0	1	0	21	20	1	06ZoShPoBa.12467
1	1	4216.26432	1.000e-2	1	1	0	23	22	1	0	1	0	22	21	2	06ZoShPoBa.12469
1	1	2551.66932	1.000e-2	1	1	0	21	20	1	0	1	0	22	21	2	06ZoShPoBa.13558
	---

==============
Component #42: 	8 vertices. 
	Path length: 1.	Utility factor = 8

	---
1	1	987.401290	1.000e-2	0	1	0	29	21	9	0	1	0	28	20	8	20compl_S2.3053
1	1	987.413870	1.000e-2	0	1	0	29	21	9	0	1	0	28	20	8	20compl_S2.3055
1	1	987.41387	6.290e-3	0	1	0	29	21	8	0	1	0	28	20	9	05CoBeCaCo.6157
1	1	987.40129	6.290e-3	0	1	0	29	21	8	0	1	0	28	20	9	05CoBeCaCo.8353
	---

==============
Component #43: 	8 vertices. 
	Path length: 1.	Utility factor = 8

	---
1	1	986.589060	1.000e-2	0	1	0	29	23	7	0	1	0	28	22	6	20compl_S2.3047
1	1	986.604470	1.000e-2	0	1	0	29	23	7	0	1	0	28	22	6	20compl_S2.3048
1	1	986.58906	7.705e-3	0	1	0	29	23	6	0	1	0	28	22	7	05CoBeCaCo.6149
1	1	986.60447	7.705e-3	0	1	0	29	23	6	0	1	0	28	22	7	05CoBeCaCo.8349
	---
