# Supplementary material for: Selecting lines for spectroscopic (re)measurements to improve the accuracy of absolute energies of rovibronic quantum states
Source: J Cheminform. 2021 Sep 16;13:67. doi: 10.1186/s13321-021-00534-y (PMC8447658; doi:10.1186/s13321-021-00534-y)
Supplement: Supplementary file 29 — Additional file 29. H216O_5.10(− 4).txt: CSC output of the H216O molecule at the 5∗10−4 cm−1 uncertainty threshold. [file 13321_2021_534_MOESM29_ESM.txt]

H216O			Uncertainty threshold: 0.0005 cm^(-1)

|H_0| = 4274

Summary: 
Component #199: 	86 vertices. 	Path length: 1.	Utility factor = 86
Component #331: 	52 vertices. 	Path length: 1.	Utility factor = 52
Component #620: 	41 vertices. 	Path length: 1.	Utility factor = 41
Component #812: 	39 vertices. 	Path length: 1.	Utility factor = 39
Component #881: 	22 vertices. 	Path length: 1.	Utility factor = 22
Component #2348: 	21 vertices. 	Path length: 1.	Utility factor = 21
Component #2347: 	19 vertices. 	Path length: 1.	Utility factor = 19
Component #1587: 	12 vertices. 	Path length: 1.	Utility factor = 12
Component #7622: 	8 vertices. 	Path length: 1.	Utility factor = 8
Component #2549: 	10 vertices. 	Path length: 2.	Utility factor = 5
Component #1588: 	8 vertices. 	Path length: 2.	Utility factor = 4

==============
Component #199: 	86 vertices. 
	Path length: 1.	Utility factor = 86

	---
1	1	4622.870250	1.000e-2	0	1	1	28	1	28	0	0	0	29	1	29	20compl_S2.8757
1	1	4622.870640	1.000e-2	0	1	1	28	1	28	0	0	0	29	1	29	20compl_S2.8758
1	1	4622.876469	1.000e-2	0	1	1	28	1	28	0	0	0	29	1	29	20compl_S2.8759
1	1	4622.876470	1.000e-2	0	1	1	28	1	28	0	0	0	29	1	29	20compl_S2.8760
1	1	4650.952190	1.000e-2	0	1	1	27	0	27	0	0	0	28	0	28	20compl_S2.8776
1	1	4650.956890	1.000e-2	0	1	1	27	0	27	0	0	0	28	0	28	20compl_S2.8777
1	1	4650.958150	1.000e-2	0	1	1	27	0	27	0	0	0	28	0	28	20compl_S2.8778
1	1	4650.958152	1.000e-2	0	1	1	27	0	27	0	0	0	28	0	28	20compl_S2.8779
1	1	4670.784780	1.000e-2	0	1	1	28	2	27	0	0	0	29	2	28	20compl_S2.8785
1	1	4670.791590	1.000e-2	0	1	1	28	2	27	0	0	0	29	2	28	20compl_S2.8786
1	1	4670.791594	1.000e-2	0	1	1	28	2	27	0	0	0	29	2	28	20compl_S2.8787
1	1	4679.119150	1.000e-2	0	1	1	26	1	26	0	0	0	27	1	27	20compl_S2.8792
1	1	4679.122320	1.000e-2	0	1	1	26	1	26	0	0	0	27	1	27	20compl_S2.8793
1	1	4679.122322	1.000e-2	0	1	1	26	1	26	0	0	0	27	1	27	20compl_S2.8794
1	1	4679.125380	1.000e-2	0	1	1	26	1	26	0	0	0	27	1	27	20compl_S2.8795
1	1	4694.446800	1.006e-2	0	1	1	27	1	26	0	0	0	28	1	27	20compl_S2.8799
1	1	4694.457110	1.000e-2	0	1	1	27	1	26	0	0	0	28	1	27	20compl_S2.8800
1	1	4694.459036	1.000e-2	0	1	1	27	1	26	0	0	0	28	1	27	20compl_S2.8801
1	1	4694.459040	1.000e-2	0	1	1	27	1	26	0	0	0	28	1	27	20compl_S2.8802
1	1	4718.493820	1.116e-2	0	1	1	26	2	25	0	0	0	27	2	26	20compl_S2.8811
1	1	4718.493821	1.000e-2	0	1	1	26	1	25	0	0	0	27	1	26	20compl_S2.8812
1	1	5656.306880	1.000e-2	0	1	1	28	1	28	0	0	0	27	1	27	20compl_S2.9782
1	1	5656.307900	1.000e-2	0	1	1	28	1	28	0	0	0	27	1	27	20compl_S2.9783
1	1	5656.311900	1.000e-2	0	1	1	28	1	28	0	0	0	27	1	27	20compl_S2.9784
1	1	5737.624890	1.000e-2	0	1	1	28	2	27	0	0	0	27	2	26	20compl_S2.9893
1	1	4595.263024	1.007e-2	0	1	1	29	1	29	0	0	0	30	1	30	08ZoShOvPo.369
1	1	4622.876469	1.000e-2	0	1	1	28	0	28	0	0	0	29	0	29	08ZoShOvPo.412
1	1	4650.958152	1.000e-2	0	1	1	27	1	27	0	0	0	28	1	28	08ZoShOvPo.470
1	1	4670.791594	1.000e-2	0	1	1	28	1	27	0	0	0	29	1	28	08ZoShOvPo.513
1	1	4679.122322	1.000e-2	0	1	1	26	0	26	0	0	0	27	0	27	08ZoShOvPo.538
1	1	4694.459036	1.000e-2	0	1	1	27	2	26	0	0	0	28	2	27	08ZoShOvPo.571
1	1	4696.016337	1.000e-2	0	1	1	27	3	25	0	0	0	28	3	26	08ZoShOvPo.577
1	1	4718.493821	1.116e-2	0	1	1	26	2	25	0	0	0	27	2	26	08ZoShOvPo.642
1	1	4721.478516	1.000e-2	0	1	1	26	2	24	0	0	0	27	2	25	08ZoShOvPo.651
1	1	5656.307900	1.000e-2	0	1	1	28	0	28	0	0	0	27	0	27	08ZoShOvPo.6649
1	1	5661.196100	1.516e-2	0	1	1	29	1	29	0	0	0	28	1	28	08ZoShOvPo.6662
1	1	5762.321800	1.430e-2	0	1	1	28	2	26	0	0	0	27	2	25	08ZoShOvPo.6919
1	1	5656.306880	1.000e-2	0	1	1	28	0	28	0	0	0	27	0	27	08ZoShOvPo.27652
1	1	5661.165860	1.508e-2	0	1	1	29	1	29	0	0	0	28	1	28	08ZoShOvPo.27663
1	1	5762.323790	1.231e-2	0	1	1	28	2	26	0	0	0	27	2	25	08ZoShOvPo.27844
1	1	4595.25697	1.612e-2	0	1	1	29	1	29	0	0	0	30	1	30	06ZoShPoBa.13036
1	1	4622.87025	1.000e-2	0	1	1	28	0	28	0	0	0	29	0	29	06ZoShPoBa.13079
1	1	4650.95219	1.103e-2	0	1	1	27	1	27	0	0	0	28	1	28	06ZoShPoBa.13142
1	1	4670.78478	1.031e-2	0	1	1	28	1	27	0	0	0	29	1	28	06ZoShPoBa.13199
1	1	4679.11915	1.000e-2	0	1	1	26	0	26	0	0	0	27	0	27	06ZoShPoBa.13227
1	1	4694.44680	1.335e-2	0	1	1	27	2	26	0	0	0	28	2	27	06ZoShPoBa.13271
1	1	4696.00190	1.994e-2	0	1	1	27	3	25	0	0	0	28	3	26	06ZoShPoBa.13280
1	1	4721.46943	1.000e-2	0	1	1	26	2	24	0	0	0	27	2	25	06ZoShPoBa.13362
1	1	5737.62489	1.000e-2	0	1	1	28	1	27	0	0	0	27	1	26	02TeBeZoSh.2957
1	1	5656.31190	1.000e-2	0	1	1	28	0	28	0	0	0	27	0	27	02TeBeZoSh_S2.5724
1	1	4622.87064	1.000e-2	0	1	1	28	0	28	0	0	0	29	0	29	00ZoPoTeSh.5656
1	1	4650.95689	1.000e-2	0	1	1	27	1	27	0	0	0	28	1	28	00ZoPoTeSh.5660
1	1	4679.12538	1.000e-2	0	1	1	26	0	26	0	0	0	27	0	27	00ZoPoTeSh.5670
1	1	4694.45711	1.000e-2	0	1	1	27	2	26	0	0	0	28	2	27	00ZoPoTeSh.5673
1	1	4595.26302	1.007e-2	0	1	1	29	1	29	0	0	0	30	1	30	00ZoPoTeSh.7815
1	1	4622.87647	1.000e-2	0	1	1	28	0	28	0	0	0	29	0	29	00ZoPoTeSh.7834
1	1	4650.95815	1.000e-2	0	1	1	27	1	27	0	0	0	28	1	28	00ZoPoTeSh.7849
1	1	4670.32383	1.000e-2	0	1	1	28	2	26	0	0	0	29	2	27	00ZoPoTeSh.7858
1	1	4670.79159	1.000e-2	0	1	1	28	1	27	0	0	0	29	1	28	00ZoPoTeSh.7859
1	1	4679.12232	1.000e-2	0	1	1	26	0	26	0	0	0	27	0	27	00ZoPoTeSh.7864
1	1	4694.45904	1.000e-2	0	1	1	27	2	26	0	0	0	28	2	27	00ZoPoTeSh.7874
1	1	4696.01634	1.000e-2	0	1	1	27	3	25	0	0	0	28	3	26	00ZoPoTeSh.7878
1	1	4718.49382	1.000e-2	0	1	1	26	1	25	0	0	0	27	1	26	00ZoPoTeSh.7906
1	1	4721.47852	1.000e-2	0	1	1	26	2	24	0	0	0	27	2	25	00ZoPoTeSh.7909
1	1	4732.87782	3.369e-2	0	1	1	26	3	23	0	0	0	27	3	24	00ZoPoTeSh.7923
1	1	4595.26440	7.515e-3	0	1	1	29	0	29	0	0	0	30	0	30	76FlCaMa.2440
1	1	4595.26440	8.692e-3	0	1	1	29	1	29	0	0	0	30	1	30	76FlCaMa.2441
1	1	4622.87069	8.164e-3	0	1	1	28	0	28	0	0	0	29	0	29	76FlCaMa.2448
1	1	4622.87069	6.988e-3	0	1	1	28	1	28	0	0	0	29	1	29	76FlCaMa.2449
1	1	4650.95735	4.696e-3	0	1	1	27	0	27	0	0	0	28	0	28	76FlCaMa.2459
1	1	4650.95735	5.872e-3	0	1	1	27	1	27	0	0	0	28	1	28	76FlCaMa.2460
1	1	4670.78759	7.495e-3	0	1	1	28	1	27	0	0	0	29	1	28	76FlCaMa.2464
1	1	4670.78759	4.191e-3	0	1	1	28	2	27	0	0	0	29	2	28	76FlCaMa.2465
1	1	4679.12302	4.472e-3	0	1	1	26	0	26	0	0	0	27	0	27	76FlCaMa.2468
1	1	4679.12302	3.296e-3	0	1	1	26	1	26	0	0	0	27	1	27	76FlCaMa.2469
1	1	4694.45522	4.930e-3	0	1	1	27	2	26	0	0	0	28	2	27	76FlCaMa.2474
1	1	4694.45522	1.636e-3	0	1	1	27	1	26	0	0	0	28	1	27	76FlCaMa.2475
1	1	4718.47636	6.298e-3	0	1	1	26	2	25	0	0	0	27	2	26	76FlCaMa.2488
1	1	4718.47636	9.608e-3	0	1	1	26	1	25	0	0	0	27	1	26	76FlCaMa.2489
1	1	4721.47417	1.000e-3	0	1	1	26	2	24	0	0	0	27	2	25	76FlCaMa.2490
1	1	4721.47417	1.000e-3	0	1	1	26	3	24	0	0	0	27	3	25	76FlCaMa.2491
1	1	5656.31126	1.342e-3	0	1	1	28	0	28	0	0	0	27	0	27	76FlCaMa.3498
1	1	5656.31126	1.000e-3	0	1	1	28	1	28	0	0	0	27	1	27	76FlCaMa.3499
1	1	5661.17764	3.302e-3	0	1	1	29	1	29	0	0	0	28	1	28	76FlCaMa.3507
1	1	5661.17764	2.126e-3	0	1	1	29	0	29	0	0	0	28	0	28	76FlCaMa.3508
1	1	5737.63394	1.000e-3	0	1	1	28	1	27	0	0	0	27	1	26	76FlCaMa.3612
1	1	5737.63394	2.762e-3	0	1	1	28	2	27	0	0	0	27	2	26	76FlCaMa.3613
	---

==============
Component #331: 	52 vertices. 
	Path length: 1.	Utility factor = 52

	---
1	1	3093.173800	1.000e-2	0	1	1	28	1	28	0	1	0	29	1	29	20compl_S2.6613
1	1	3093.174670	1.000e-2	0	1	1	28	1	28	0	1	0	29	1	29	20compl_S2.6614
1	1	3093.178260	1.000e-2	0	1	1	28	1	28	0	1	0	29	1	29	20compl_S2.6615
1	1	3107.443700	1.000e-2	0	1	1	26	1	25	0	1	0	27	1	26	20compl_S2.6664
1	1	3117.959860	1.964e-2	0	1	1	27	0	27	0	1	0	28	0	28	20compl_S2.6690
1	1	3117.976880	1.000e-2	0	1	1	27	0	27	0	1	0	28	0	28	20compl_S2.6691
1	1	3142.610880	1.000e-2	0	1	1	26	1	26	0	1	0	27	1	27	20compl_S2.6765
1	1	3142.614360	1.000e-2	0	1	1	26	1	26	0	1	0	27	1	27	20compl_S2.6766
1	1	4111.430230	1.000e-2	0	1	1	27	0	27	0	1	0	26	0	26	20compl_S2.8309
1	1	4111.432860	1.000e-2	0	1	1	27	0	27	0	1	0	26	0	26	20compl_S2.8310
1	1	4119.797920	1.000e-2	0	1	1	28	1	28	0	1	0	27	1	27	20compl_S2.8334
1	1	2553.79052	1.000e-2	0	3	0	28	1	28	0	1	0	29	0	29	06ZoShPoBa.1338
1	1	2563.43704	1.000e-2	0	3	0	26	1	26	0	1	0	27	0	27	06ZoShPoBa.1359
1	1	3022.22532	1.000e-2	1	1	0	26	1	26	0	1	0	27	0	27	06ZoShPoBa.3529
1	1	3032.71192	1.000e-2	0	1	1	28	0	28	0	1	0	28	2	27	06ZoShPoBa.3611
1	1	3036.71178	1.069e-2	0	1	1	28	2	26	0	1	0	29	2	27	06ZoShPoBa.3654
1	1	3050.22963	1.000e-2	0	1	1	28	1	27	0	1	0	29	1	28	06ZoShPoBa.3745
1	1	3059.23817	1.130e-2	0	1	1	27	3	25	0	1	0	28	3	26	06ZoShPoBa.3817
1	1	3068.51810	1.014e-2	0	1	1	29	1	29	0	1	0	30	1	30	06ZoShPoBa.3900
1	1	3082.03598	1.304e-2	0	1	1	27	2	26	0	1	0	28	2	27	06ZoShPoBa.4003
1	1	3093.17467	1.000e-2	0	1	1	28	0	28	0	1	0	29	0	29	06ZoShPoBa.4088
1	1	3117.95986	2.081e-2	0	1	1	27	1	27	0	1	0	28	1	28	06ZoShPoBa.4327
1	1	3142.61088	1.000e-2	0	1	1	26	0	26	0	1	0	27	0	27	06ZoShPoBa.4553
1	1	4119.79792	1.000e-2	0	1	1	28	0	28	0	1	0	27	0	27	06ZoShPoBa.12090
1	1	4126.58823	1.285e-2	0	1	1	28	1	27	0	1	0	27	1	26	06ZoShPoBa.12124
1	1	4128.18652	1.187e-2	0	1	1	29	1	29	0	1	0	28	1	28	06ZoShPoBa.12130
1	1	2563.43587	1.000e-2	0	3	0	26	1	26	0	1	0	27	0	27	06ZoShPoBa.13570
1	1	3068.5145	1.374e-2	0	1	1	29	1	29	0	1	0	30	1	30	06ZoOvShPo.971
1	1	3093.1738	1.000e-2	0	1	1	28	0	28	0	1	0	29	0	29	06ZoOvShPo.1000
1	1	2996.79595	1.268e-2	1	1	0	27	0	27	0	1	0	28	1	28	00ZoPoTeSh.1439
1	1	3022.23447	1.000e-2	1	1	0	26	1	26	0	1	0	27	0	27	00ZoPoTeSh.1579
1	1	3059.22662	1.000e-2	0	1	1	27	3	25	0	1	0	28	3	26	00ZoPoTeSh.1784
1	1	3068.52694	1.000e-2	0	1	1	29	1	29	0	1	0	30	1	30	00ZoPoTeSh.1825
1	1	3082.03477	1.425e-2	0	1	1	27	2	26	0	1	0	28	2	27	00ZoPoTeSh.1894
1	1	3093.17826	1.000e-2	0	1	1	28	0	28	0	1	0	29	0	29	00ZoPoTeSh.1969
1	1	3107.44626	1.000e-2	0	1	1	26	1	25	0	1	0	27	1	26	00ZoPoTeSh.2057
1	1	3117.97688	1.000e-2	0	1	1	27	1	27	0	1	0	28	1	28	00ZoPoTeSh.2110
1	1	3142.61436	1.000e-2	0	1	1	26	0	26	0	1	0	27	0	27	00ZoPoTeSh.2253
1	1	3093.18060	1.568e-3	0	1	1	28	1	28	0	1	0	29	1	29	76FlCaMa.699
1	1	3093.18060	2.751e-3	0	1	1	28	0	28	0	1	0	29	0	29	76FlCaMa.700
1	1	3107.44929	3.273e-3	0	1	1	26	1	25	0	1	0	27	1	26	76FlCaMa.704
1	1	3117.97120	9.469e-3	0	1	1	27	1	27	0	1	0	28	1	28	76FlCaMa.705
1	1	3117.97120	8.304e-3	0	1	1	27	0	27	0	1	0	28	0	28	76FlCaMa.706
1	1	3142.61527	1.000e-3	0	1	1	26	1	26	0	1	0	27	1	27	76FlCaMa.711
1	1	3142.61527	1.728e-3	0	1	1	26	0	26	0	1	0	27	0	27	76FlCaMa.712
1	1	4111.43486	1.085e-3	0	1	1	27	0	27	0	1	0	26	0	26	76FlCaMa.1893
1	1	4119.80194	1.000e-3	0	1	1	28	0	28	0	1	0	27	0	27	76FlCaMa.1916
1	1	4119.80194	1.035e-3	0	1	1	28	1	28	0	1	0	27	1	27	76FlCaMa.1918
1	1	4126.59520	5.883e-3	0	1	1	28	1	27	0	1	0	27	1	26	76FlCaMa.1933
1	1	4128.19430	4.089e-3	0	1	1	29	1	29	0	1	0	28	1	28	76FlCaMa.1938
1	1	4128.19430	2.924e-3	0	1	1	29	0	29	0	1	0	28	0	28	76FlCaMa.1939
	---

==============
Component #620: 	41 vertices. 
	Path length: 1.	Utility factor = 41

	---
1	1	995.759170	1.000e-2	0	1	1	28	1	28	0	0	1	29	0	29	20compl_S2.3087
1	1	1041.898770	1.000e-2	0	1	1	27	0	27	0	0	1	27	1	26	20compl_S2.3187
1	1	1155.886190	1.034e-2	0	1	1	28	2	27	0	0	1	28	3	26	20compl_S2.3444
1	1	995.75917	1.000e-3	0	1	1	28	0	28	0	0	1	29	1	29	05CoBeCaCo.6244
1	1	1041.89877	1.652e-3	0	1	1	27	1	27	0	0	1	27	2	26	05CoBeCaCo.8667
1	1	1155.88619	7.037e-3	0	1	1	28	1	27	0	0	1	28	2	26	05CoBeCaCo.9502
	---

==============
Component #812: 	39 vertices. 
	Path length: 1.	Utility factor = 39

	---
1	1	1061.23276	3.643e-3	1	1	0	26	1	26	1	0	0	26	2	25	05CoBeCaCo.8775
1	1	1081.43980	8.788e-3	1	1	0	25	0	25	1	0	0	25	1	24	05CoBeCaCo.8912
1	1	1102.90059	1.994e-2	1	1	0	24	1	24	1	0	0	24	2	23	05CoBeCaCo.9054
1	1	1108.63812	4.255e-3	1	1	0	25	1	24	1	0	0	26	2	25	05CoBeCaCo.9095
	---

==============
Component #881: 	22 vertices. 
	Path length: 1.	Utility factor = 22

	---
1	1	2595.052490	1.341e-2	0	1	1	28	1	28	0	2	0	27	1	27	20compl_S2.5413
1	1	2595.063420	1.000e-2	0	1	1	28	1	28	0	2	0	27	1	27	20compl_S2.5414
1	1	2595.067040	1.000e-2	0	1	1	28	1	28	0	2	0	27	1	27	20compl_S2.5415
1	1	2025.52579	1.000e-2	0	3	0	27	0	27	0	2	0	26	1	26	06ZoShPoBa.71
1	1	2465.67040	1.000e-2	1	1	0	27	0	27	0	2	0	26	1	26	06ZoShPoBa.1017
1	1	2586.85884	1.000e-2	0	1	1	27	1	27	0	2	0	26	1	26	06ZoShPoBa.1411
1	1	2595.05249	1.467e-2	0	1	1	28	0	28	0	2	0	27	0	27	06ZoShPoBa.1424
1	1	2602.22307	1.926e-2	0	1	1	29	1	29	0	2	0	28	1	28	06ZoShPoBa.1447
1	1	2586.86612	1.000e-2	0	1	1	27	1	27	0	2	0	26	1	26	06ZoShPoBa.13598
1	1	2595.06704	1.000e-2	0	1	1	28	0	28	0	2	0	27	0	27	06ZoShPoBa.13605
1	1	1025.30603	2.384e-3	0	3	0	28	1	28	0	2	0	29	0	29	05CoBeCaCo.8566
1	1	1030.68654	1.000e-3	0	3	0	27	0	27	0	2	0	28	1	28	05CoBeCaCo.8596
1	1	1038.71110	1.000e-3	0	3	0	26	1	26	0	2	0	27	0	27	05CoBeCaCo.8645
1	1	1049.11285	1.000e-3	0	3	0	25	0	25	0	2	0	26	1	26	05CoBeCaCo.8700
1	1	2586.86055	1.000e-2	0	1	1	27	1	27	0	2	0	26	1	26	00ZoPoTeSh.121
1	1	2595.06342	1.000e-2	0	1	1	28	0	28	0	2	0	27	0	27	00ZoPoTeSh.126
1	1	2586.86612	1.000e-2	0	1	1	27	1	27	0	2	0	26	1	26	00ZoPoTeSh.8544
1	1	2595.06704	1.000e-2	0	1	1	28	0	28	0	2	0	27	0	27	00ZoPoTeSh.8551
1	1	2025.52950	1.044e-3	0	3	0	27	0	27	0	2	0	26	1	26	99ZoPoTeLo.4989
1	1	2055.68041	1.000e-3	0	3	0	28	1	28	0	2	0	27	0	27	99ZoPoTeLo.5137
	---

==============
Component #2348: 	21 vertices. 
	Path length: 1.	Utility factor = 21

	---
1	1	543.88422	1.000e-3	0	2	0	21	6	15	0	0	1	20	4	16	14CoMaPi.5659
1	1	543.88422	1.962e-2	0	2	0	21	6	15	0	0	1	20	4	16	12YuPeDrMa_S2.3975
1	1	2042.38193	1.000e-2	0	3	0	23	2	21	0	2	0	22	3	20	06ZoShPoBa.114
1	1	2053.21457	1.000e-2	0	3	0	24	3	22	0	2	0	23	2	21	06ZoShPoBa.141
1	1	2060.26888	1.341e-2	0	3	0	25	2	23	0	2	0	24	3	22	06ZoShPoBa.161
1	1	2061.23336	1.000e-2	0	3	0	24	2	23	0	2	0	23	1	22	06ZoShPoBa.166
1	1	2092.98888	1.528e-2	0	3	0	23	3	20	0	2	0	22	4	19	06ZoShPoBa.262
1	1	2106.51321	1.043e-2	0	2	0	21	4	17	0	1	0	20	5	16	06ZoShPoBa.310
1	1	2114.60614	1.000e-2	0	3	0	22	5	18	0	2	0	21	4	17	06ZoShPoBa.339
1	1	2426.69821	1.000e-2	0	1	1	21	6	16	0	2	0	20	6	15	06ZoShPoBa.801
1	1	2444.19943	1.473e-2	0	1	1	23	6	18	0	2	0	22	6	17	06ZoShPoBa.902
1	1	2449.60952	1.000e-2	0	1	1	23	5	19	0	2	0	22	5	18	06ZoShPoBa.938
1	1	2451.21317	1.644e-2	0	1	1	22	4	18	0	2	0	21	4	17	06ZoShPoBa.947
1	1	2456.21274	1.000e-2	0	1	1	23	4	20	0	2	0	22	4	19	06ZoShPoBa.976
1	1	2457.57389	1.000e-2	0	1	1	25	6	20	0	2	0	24	6	19	06ZoShPoBa.981
1	1	2469.93855	1.000e-2	0	1	1	23	3	21	0	2	0	22	3	20	06ZoShPoBa.1032
1	1	2470.16332	1.553e-2	0	1	1	24	5	19	0	2	0	23	5	18	06ZoShPoBa.1033
1	1	2477.26720	1.000e-2	0	1	1	24	2	22	0	2	0	23	2	21	06ZoShPoBa.1072
1	1	2496.12435	1.000e-2	0	1	1	24	1	23	0	2	0	23	1	22	06ZoShPoBa.1151
1	1	2905.22671	1.000e-2	0	2	0	20	6	15	0	0	0	21	5	16	06ZoShPoBa.2737
1	1	707.61287	3.000e-3	0	2	0	22	8	15	0	2	0	21	7	14	05CoBeCaCo.2573
1	1	756.46259	6.372e-3	0	3	0	20	5	16	0	2	0	21	6	15	05CoBeCaCo.4012
1	1	783.48484	1.111e-2	0	2	0	21	7	14	0	2	0	20	6	15	05CoBeCaCo.4264
1	1	838.18191	1.015e-2	0	1	1	26	2	24	0	2	0	26	6	21	05CoBeCaCo.4752
1	1	847.63522	2.191e-3	0	2	0	21	6	15	0	3	0	20	1	20	05CoBeCaCo.4843
1	1	935.60252	1.000e-3	0	1	1	21	6	16	0	2	0	22	8	15	05CoBeCaCo.5676
1	1	968.34776	1.679e-3	0	3	0	23	0	23	0	2	0	23	1	22	05CoBeCaCo.5986
1	1	783.48247	1.348e-2	0	2	0	21	7	14	0	2	0	20	6	15	05CoBeCaCo.7251
1	1	968.34547	1.000e-3	0	3	0	23	0	23	0	2	0	23	1	22	05CoBeCaCo.8256
1	1	1068.61303	2.963e-3	0	3	0	19	5	14	0	2	0	20	6	15	05CoBeCaCo.8828
1	1	1111.39444	1.528e-3	0	3	0	23	2	21	0	2	0	24	3	22	05CoBeCaCo.9121
1	1	1133.23176	1.385e-3	0	3	0	21	4	17	0	2	0	22	5	18	05CoBeCaCo.9290
1	1	1140.85041	6.969e-3	0	3	0	22	2	21	0	2	0	23	1	22	05CoBeCaCo.9362
1	1	1152.95964	1.000e-3	0	3	0	21	3	18	0	2	0	22	4	19	05CoBeCaCo.9479
1	1	1159.69905	2.181e-3	0	3	0	24	2	23	0	2	0	24	3	22	05CoBeCaCo.9533
1	1	1163.15470	1.236e-2	0	3	0	23	1	22	0	2	0	23	2	21	05CoBeCaCo.9571
1	1	1195.83009	2.668e-3	0	3	0	23	2	21	0	2	0	23	3	20	05CoBeCaCo.9886
1	1	1217.20175	1.212e-2	0	3	0	22	3	20	0	2	0	22	4	19	05CoBeCaCo.10137
1	1	1279.55117	1.000e-3	0	3	0	23	3	20	0	2	0	23	4	19	05CoBeCaCo.10762
1	1	1291.09184	1.750e-3	0	3	0	22	4	19	0	2	0	22	5	18	05CoBeCaCo.10875
1	1	1309.36177	3.854e-3	0	3	0	21	3	18	0	2	0	21	4	17	05CoBeCaCo.11067
1	1	1341.66778	9.533e-3	0	3	0	22	5	18	0	2	0	22	6	17	05CoBeCaCo.11351
1	1	1366.20102	1.085e-2	0	3	0	20	5	16	0	2	0	20	6	15	05CoBeCaCo.11596
1	1	1374.01413	1.288e-2	0	3	0	21	4	17	0	2	0	21	5	16	05CoBeCaCo.11681
1	1	1398.01638	8.532e-3	0	3	0	20	6	15	0	2	0	20	7	14	05CoBeCaCo.11905
1	1	968.35790	1.182e-2	0	3	0	23	0	23	0	2	0	23	1	22	04ShZoPoTe.512
1	1	968.34800	1.919e-3	0	3	0	23	0	23	0	2	0	23	1	22	99ZoPoTeLo.78
1	1	1152.96455	4.814e-3	0	3	0	21	3	18	0	2	0	22	4	19	99ZoPoTeLo.673
1	1	1159.67303	2.820e-2	0	3	0	24	2	23	0	2	0	24	3	22	99ZoPoTeLo.712
1	1	1170.30351	2.729e-3	0	3	0	22	2	21	0	2	0	22	3	20	99ZoPoTeLo.769
1	1	1217.19281	3.177e-3	0	3	0	22	3	20	0	2	0	22	4	19	99ZoPoTeLo.1091
1	1	1366.20478	7.094e-3	0	3	0	20	5	16	0	2	0	20	6	15	99ZoPoTeLo.1893
1	1	1398.01767	7.242e-3	0	3	0	20	6	15	0	2	0	20	7	14	99ZoPoTeLo.2062
1	1	1918.74297	5.952e-3	0	2	0	20	6	15	0	1	0	20	5	16	99ZoPoTeLo.4294
1	1	2042.39273	2.188e-3	0	3	0	23	2	21	0	2	0	22	3	20	99ZoPoTeLo.5070
1	1	2053.22328	1.097e-2	0	3	0	24	3	22	0	2	0	23	2	21	99ZoPoTeLo.5121
1	1	2060.26554	1.007e-2	0	3	0	25	2	23	0	2	0	24	3	22	99ZoPoTeLo.5160
1	1	2061.24328	1.759e-3	0	3	0	24	2	23	0	2	0	23	1	22	99ZoPoTeLo.5167
1	1	2106.52101	2.628e-3	0	2	0	21	4	17	0	1	0	20	5	16	99ZoPoTeLo.5393
1	1	2469.93969	1.037e-2	0	1	1	23	3	21	0	2	0	22	3	20	99ZoPoTeLo.6775
1	1	2477.27289	1.021e-2	0	1	1	24	2	22	0	2	0	23	2	21	99ZoPoTeLo.6784
1	1	707.61287	9.536e-3	0	2	0	22	8	15	0	2	0	21	7	14	97PoZoViTe.2402
	---

==============
Component #2347: 	19 vertices. 
	Path length: 1.	Utility factor = 19

	---
1	1	2469.938550	1.076e-2	0	1	1	23	2	21	0	2	0	22	2	20	20compl_S2.5209
1	1	2469.939690	1.190e-2	0	1	1	23	2	21	0	2	0	22	2	20	20compl_S2.5210
1	1	2461.82658	1.287e-2	0	1	1	22	3	20	0	2	0	21	3	19	06ZoShPoBa.998
1	1	1148.84981	2.508e-2	0	3	0	21	3	19	0	2	0	22	2	20	05CoBeCaCo.9447
1	1	1157.31004	1.954e-2	0	3	0	21	4	18	0	2	0	22	3	19	05CoBeCaCo.9512
1	1	1294.18538	3.086e-2	0	3	0	22	3	19	0	2	0	22	4	18	05CoBeCaCo.10901
1	1	1304.67373	4.071e-2	0	3	0	21	4	18	0	2	0	21	5	17	05CoBeCaCo.11013
1	1	1304.70532	9.122e-3	0	3	0	21	4	18	0	2	0	21	5	17	05CoBeCaCo.11017
	---

==============
Component #1587: 	12 vertices. 
	Path length: 1.	Utility factor = 12

	---
1	1	4707.402343	1.841e-2	0	0	1	22	4	18	0	0	0	21	2	19	08ZoShOvPo.612
1	1	2109.59805	1.000e-2	0	1	1	23	4	20	0	0	1	22	3	19	06ZoShPoBa.320
1	1	2143.17059	3.000e-2	0	1	1	23	5	19	0	0	1	22	4	18	06ZoShPoBa.437
1	1	2159.62870	2.463e-2	0	1	1	24	4	20	0	0	1	23	5	19	06ZoShPoBa.494
1	1	2186.63356	1.000e-2	0	1	1	24	5	19	0	0	1	23	6	18	06ZoShPoBa.599
1	1	4112.03945	1.000e-2	0	0	1	22	3	19	0	0	0	21	3	18	06ZoShPoBa.12053
1	1	4122.38054	1.000e-2	0	0	1	22	4	18	0	0	0	21	4	17	06ZoShPoBa.12111
1	1	4137.62418	1.000e-2	0	0	1	22	5	17	0	0	0	21	5	16	06ZoShPoBa.12179
1	1	4653.61214	2.983e-2	0	0	1	22	5	17	0	0	0	21	3	18	06ZoShPoBa.13147
1	1	4707.42180	1.000e-2	0	0	1	22	4	18	0	0	0	21	2	19	06ZoShPoBa.13317
1	1	1164.11151	9.780e-3	0	1	1	23	4	20	0	0	1	24	3	21	05CoBeCaCo.9583
1	1	1169.55459	2.833e-3	0	1	1	23	5	19	0	0	1	24	4	20	05CoBeCaCo.9632
1	1	1301.40835	7.861e-3	0	1	1	22	2	20	0	0	1	22	3	19	05CoBeCaCo.10976
1	1	1406.57217	7.644e-3	0	1	1	22	4	18	0	0	1	22	5	17	05CoBeCaCo.11995
1	1	4112.04435	1.000e-2	0	0	1	22	3	19	0	0	0	21	3	18	00ZoPoTeSh.5137
1	1	4122.38147	1.000e-2	0	0	1	22	4	18	0	0	0	21	4	17	00ZoPoTeSh.5165
1	1	4137.62961	1.000e-2	0	0	1	22	5	17	0	0	0	21	5	16	00ZoPoTeSh.5211
1	1	4112.04338	1.000e-3	0	0	1	22	3	19	0	0	0	21	3	18	76FlCaMa.1894
1	1	4122.38207	2.172e-3	0	0	1	22	4	18	0	0	0	21	4	17	76FlCaMa.1925
1	1	4707.42750	6.747e-3	0	0	1	22	4	18	0	0	0	21	2	19	76FlCaMa.2483
	---

==============
Component #7622: 	8 vertices. 
	Path length: 1.	Utility factor = 8

	---
1	1	2525.27759	1.844e-2	0	1	1	28	1	27	0	1	0	27	5	22	06ZoShPoBa.1262
1	1	2536.41530	1.000e-2	0	1	1	23	5	19	0	1	0	24	7	18	06ZoShPoBa.1298
1	1	2626.85960	1.000e-2	0	1	1	22	4	18	0	1	0	23	6	17	06ZoShPoBa.1516
1	1	3050.28551	1.000e-2	0	1	1	25	6	20	0	1	0	26	6	21	06ZoShPoBa.3748
1	1	3074.21929	1.000e-2	0	1	1	24	5	19	0	1	0	25	5	20	06ZoShPoBa.3934
1	1	2536.41247	1.000e-2	0	1	1	23	5	19	0	1	0	24	7	18	06ZoShPoBa.13543
1	1	3050.28746	1.000e-2	0	1	1	25	6	20	0	1	0	26	6	21	06ZoShPoBa.14690
1	1	3074.22617	1.000e-2	0	1	1	24	5	19	0	1	0	25	5	20	06ZoShPoBa.14744
1	1	900.01227	1.658e-3	0	3	0	27	0	27	0	1	0	27	5	22	05CoBeCaCo.5346
1	1	3050.29253	1.000e-2	0	1	1	25	6	20	0	1	0	26	6	21	00ZoPoTeSh.1728
1	1	3074.22406	1.000e-2	0	1	1	24	5	19	0	1	0	25	5	20	00ZoPoTeSh.1848
1	1	3050.28746	1.000e-2	0	1	1	25	6	20	0	1	0	26	6	21	00ZoPoTeSh.9319
1	1	3074.22617	1.000e-2	0	1	1	24	5	19	0	1	0	25	5	20	00ZoPoTeSh.9365
	---
