# Supplementary material for: Selecting lines for spectroscopic (re)measurements to improve the accuracy of absolute energies of rovibronic quantum states
Source: J Cheminform. 2021 Sep 16;13:67. doi: 10.1186/s13321-021-00534-y (PMC8447658; doi:10.1186/s13321-021-00534-y)
Supplement: Supplementary file 30 — Additional file 30. H216O_5.10(− 5).txt: CSC output of the H216O molecule at the 5∗10−5 cm−1 uncertainty threshold. [file 13321_2021_534_MOESM30_ESM.txt]

H216O			Uncertainty threshold: 5e-005 cm^(-1)

|H_0| = 910

No suggestions.
